# Supplementary material for: Characteristics of circulating small noncoding RNAs in plasma and serum during human aging
Source: Aging Med (Milton). 2023 Feb 22;6(1):35–48. doi: 10.1002/agm2.12241 (PMC10000275; doi:10.1002/agm2.12241)
Supplement: Supplementary file 6 — Table S1. [file AGM2-6-35-s014.xlsx]

## Sheet: Serum_phenotype
Sample_ID	Age	Gender	Study_ID	Age_group
107_AGTCAA_L007_R1_001	23	Male	EXR-MTEWA1ZR3Xg6-AN	Young
108_AGTTCC_L007_R1_001	39	Male	EXR-MTEWA1ZR3Xg6-AN	Adult
109_ATGTCA_L007_R1_001	40	Male	EXR-MTEWA1ZR3Xg6-AN	Adult
110_CCGTCC_L007_R1_001	30	Female	EXR-MTEWA1ZR3Xg6-AN	Young
111_GTAGAG_L007_R1_001	33	Female	EXR-MTEWA1ZR3Xg6-AN	Adult
112_GTCCGC_L007_R1_001	27	Female	EXR-MTEWA1ZR3Xg6-AN	Young
116_CGTACG_L007_R1_001	28	Male	EXR-MTEWA1ZR3Xg6-AN	Young
119_ACTGAT_L007_R1_001	34	Male	EXR-MTEWA1ZR3Xg6-AN	Adult
120_ATGAGC_L007_R1_001	30	Male	EXR-MTEWA1ZR3Xg6-AN	Young
121_ATTCCT_L007_R1_001	23	Male	EXR-MTEWA1ZR3Xg6-AN	Young
122_CAAAAG_L007_R1_001	26	Female	EXR-MTEWA1ZR3Xg6-AN	Young
123_CAACTA_L007_R1_001	40	Male	EXR-MTEWA1ZR3Xg6-AN	Adult
124_CACCGG_L008_R1_001	35	Male	EXR-MTEWA1ZR3Xg6-AN	Adult
125_CACGAT_L008_R1_001	37	Female	EXR-MTEWA1ZR3Xg6-AN	Adult
126_CACTCA_L008_R1_001	32	Male	EXR-MTEWA1ZR3Xg6-AN	Adult
127_CAGGCG_L008_R1_001	40	Male	EXR-MTEWA1ZR3Xg6-AN	Adult
128_CATGGC_L008_R1_001	32	Female	EXR-MTEWA1ZR3Xg6-AN	Adult
129_CATTTT_L008_R1_001	34	Female	EXR-MTEWA1ZR3Xg6-AN	Adult
130_CCAACA_L008_R1_001	37	Female	EXR-MTEWA1ZR3Xg6-AN	Adult
131_CGGAAT_L008_R1_001	22	Female	EXR-MTEWA1ZR3Xg6-AN	Young
132_CTAGCT_L008_R1_001	33	Female	EXR-MTEWA1ZR3Xg6-AN	Adult
133_CTATAC_L008_R1_001	33	Female	EXR-MTEWA1ZR3Xg6-AN	Adult
134_CTCAGA_L008_R1_001	21	Female	EXR-MTEWA1ZR3Xg6-AN	Young
135_TAATCG_L008_R1_001	40	Female	EXR-MTEWA1ZR3Xg6-AN	Adult
136_TACAGC_L008_R1_001	33	Male	EXR-MTEWA1ZR3Xg6-AN	Adult
137_TATAAT_L008_R1_001	35	Male	EXR-MTEWA1ZR3Xg6-AN	Adult
138_TCATTC_L008_R1_001	21	Male	EXR-MTEWA1ZR3Xg6-AN	Young
SRR1568381	88	Female	EXR-KJENS1sPlvS2-AN	Aged
SRR1568385	78	Female	EXR-KJENS1sPlvS2-AN	Aged
SRR1568387	90	Female	EXR-KJENS1sPlvS2-AN	Aged
SRR1568394	80	Female	EXR-KJENS1sPlvS2-AN	Aged
SRR1568414	89	Male	EXR-KJENS1sPlvS2-AN	Aged
SRR1568416	88	Female	EXR-KJENS1sPlvS2-AN	Aged
SRR1568448	85	Female	EXR-KJENS1sPlvS2-AN	Aged
SRR1568449	82	Female	EXR-KJENS1sPlvS2-AN	Aged
SRR1568460	78	Female	EXR-KJENS1sPlvS2-AN	Aged
SRR1568462	82	Male	EXR-KJENS1sPlvS2-AN	Aged
SRR1568464	83	Female	EXR-KJENS1sPlvS2-AN	Aged
SRR1568470	86	Female	EXR-KJENS1sPlvS2-AN	Aged
SRR1568483	75	Male	EXR-KJENS1sPlvS2-AN	Aged
SRR1568485	91	Male	EXR-KJENS1sPlvS2-AN	Aged
SRR1568492	88	Female	EXR-KJENS1sPlvS2-AN	Aged
SRR1568498	87	Female	EXR-KJENS1sPlvS2-AN	Aged
SRR1568500	84	Male	EXR-KJENS1sPlvS2-AN	Aged
SRR1568506	78	Male	EXR-KJENS1sPlvS2-AN	Aged
SRR1568507	77	Female	EXR-KJENS1sPlvS2-AN	Aged
SRR1568528	75	Female	EXR-KJENS1sPlvS2-AN	Aged
SRR1568543	88	Female	EXR-KJENS1sPlvS2-AN	Aged
SRR1568545	87	Female	EXR-KJENS1sPlvS2-AN	Aged
SRR1568551	76	Female	EXR-KJENS1sPlvS2-AN	Aged
SRR1568560	87	Male	EXR-KJENS1sPlvS2-AN	Aged
SRR1568570	71	Male	EXR-KJENS1sPlvS2-AN	Aged
SRR1568579	91	Female	EXR-KJENS1sPlvS2-AN	Aged
SRR1568584	65	Male	EXR-KJENS1sPlvS2-AN	Aged
SRR1568590	99	Female	EXR-KJENS1sPlvS2-AN	Aged
SRR1568592	92	Male	EXR-KJENS1sPlvS2-AN	Aged
SRR1568594	38	Male	EXR-KJENS1sPlvS2-AN	Adult
SRR1568603	53	Male	EXR-KJENS1sPlvS2-AN	Adult
SRR1568613	59	Female	EXR-KJENS1sPlvS2-AN	Adult
SRR1568615	95	Female	EXR-KJENS1sPlvS2-AN	Aged
SRR1568627	93	Male	EXR-KJENS1sPlvS2-AN	Aged
SRR1568633	92	Female	EXR-KJENS1sPlvS2-AN	Aged
SRR1568634	68	Male	EXR-KJENS1sPlvS2-AN	Aged
SRR1568636	74	Male	EXR-KJENS1sPlvS2-AN	Aged
SRR1568646	94	Male	EXR-KJENS1sPlvS2-AN	Aged
SRR1568650	90	Male	EXR-KJENS1sPlvS2-AN	Aged
SRR1568654	84	Male	EXR-KJENS1sPlvS2-AN	Aged
SRR1568660	78	Male	EXR-KJENS1sPlvS2-AN	Aged
SRR1568671	83	Male	EXR-KJENS1sPlvS2-AN	Aged
SRR1568676	79	Male	EXR-KJENS1sPlvS2-AN	Aged
SRR1568682	84	Male	EXR-KJENS1sPlvS2-AN	Aged
SRR1568698	90	Male	EXR-KJENS1sPlvS2-AN	Aged
SRR1568699	68	Male	EXR-KJENS1sPlvS2-AN	Aged
SRR1568707	73	Female	EXR-KJENS1sPlvS2-AN	Aged
SRR1568709	78	Male	EXR-KJENS1sPlvS2-AN	Aged
SRR1568713	70	Female	EXR-KJENS1sPlvS2-AN	Aged
SRR1568721	86	Male	EXR-KJENS1sPlvS2-AN	Aged
SRR1568728	76	Female	EXR-KJENS1sPlvS2-AN	Aged
SRR1568732	88	Female	EXR-KJENS1sPlvS2-AN	Aged
SRR1568742	69	Male	EXR-KJENS1sPlvS2-AN	Aged
SRR1568750	91	Female	EXR-KJENS1sPlvS2-AN	Aged
ZW_U19_Serum_59-1	41	Female	EXR-TTUSC1gCrGDH-AN	Adult
ZW_U19_Serum_59-13	26	Male	EXR-TTUSC1gCrGDH-AN	Young
ZW_U19_Serum_59-15	21	Female	EXR-TTUSC1gCrGDH-AN	Young
ZW_U19_Serum_59-16	36	Female	EXR-TTUSC1gCrGDH-AN	Adult
ZW_U19_Serum_59-17	36	Female	EXR-TTUSC1gCrGDH-AN	Adult
ZW_U19_Serum_59-18	30	Male	EXR-TTUSC1gCrGDH-AN	Young
ZW_U19_Serum_59-2	30	Male	EXR-TTUSC1gCrGDH-AN	Young
ZW_U19_Serum_59-20	21	Female	EXR-TTUSC1gCrGDH-AN	Young
ZW_U19_Serum_59-21	26	Male	EXR-TTUSC1gCrGDH-AN	Young
ZW_U19_Serum_59-23	27	Male	EXR-TTUSC1gCrGDH-AN	Young
ZW_U19_Serum_59-24	21	Female	EXR-TTUSC1gCrGDH-AN	Young
ZW_U19_Serum_59-3	26	Male	EXR-TTUSC1gCrGDH-AN	Young
ZW_U19_Serum_59-4	27	Male	EXR-TTUSC1gCrGDH-AN	Young
ZW_U19_Serum_59-8	27	Male	EXR-TTUSC1gCrGDH-AN	Young
ZW_U19_Serum_59-9	41	Female	EXR-TTUSC1gCrGDH-AN	Adult
ZW_U19_Serum_60-1	30	Male	EXR-TTUSC1gCrGDH-AN	Young
ZW_U19_Serum_60-10	27	Male	EXR-TTUSC1gCrGDH-AN	Young
ZW_U19_Serum_60-12	26	Male	EXR-TTUSC1gCrGDH-AN	Young
ZW_U19_Serum_60-13	21	Female	EXR-TTUSC1gCrGDH-AN	Young
ZW_U19_Serum_60-14	26	Male	EXR-TTUSC1gCrGDH-AN	Young
ZW_U19_Serum_60-15	36	Female	EXR-TTUSC1gCrGDH-AN	Adult
ZW_U19_Serum_60-16	36	Female	EXR-TTUSC1gCrGDH-AN	Adult
ZW_U19_Serum_60-17	30	Male	EXR-TTUSC1gCrGDH-AN	Young
ZW_U19_Serum_60-18	36	Female	EXR-TTUSC1gCrGDH-AN	Adult
ZW_U19_Serum_60-2	36	Female	EXR-TTUSC1gCrGDH-AN	Adult
ZW_U19_Serum_60-20	36	Female	EXR-TTUSC1gCrGDH-AN	Adult
ZW_U19_Serum_60-21	36	Female	EXR-TTUSC1gCrGDH-AN	Adult
ZW_U19_Serum_60-22	27	Male	EXR-TTUSC1gCrGDH-AN	Young
ZW_U19_Serum_60-3	41	Female	EXR-TTUSC1gCrGDH-AN	Adult
ZW_U19_Serum_60-4	30	Male	EXR-TTUSC1gCrGDH-AN	Young
ZW_U19_Serum_60-5	27	Male	EXR-TTUSC1gCrGDH-AN	Young
ZW_U19_Serum_60-6	26	Male	EXR-TTUSC1gCrGDH-AN	Young
ZW_U19_Serum_60-7	27	Male	EXR-TTUSC1gCrGDH-AN	Young
ZW_U19_Serum_60-8	27	Male	EXR-TTUSC1gCrGDH-AN	Young
ZW_U19_Serum_60-9	41	Female	EXR-TTUSC1gCrGDH-AN	Adult
ZW_U19_Serum_61-1	21	Female	EXR-TTUSC1gCrGDH-AN	Young
ZW_U19_Serum_61-10	30	Male	EXR-TTUSC1gCrGDH-AN	Young
ZW_U19_Serum_61-12	26	Male	EXR-TTUSC1gCrGDH-AN	Young
ZW_U19_Serum_61-14	26	Male	EXR-TTUSC1gCrGDH-AN	Young
ZW_U19_Serum_61-15	21	Female	EXR-TTUSC1gCrGDH-AN	Young
ZW_U19_Serum_61-16	27	Male	EXR-TTUSC1gCrGDH-AN	Young
ZW_U19_Serum_61-17	30	Male	EXR-TTUSC1gCrGDH-AN	Young
ZW_U19_Serum_61-18	21	Female	EXR-TTUSC1gCrGDH-AN	Young
ZW_U19_Serum_61-2	21	Female	EXR-TTUSC1gCrGDH-AN	Young
ZW_U19_Serum_61-20	26	Male	EXR-TTUSC1gCrGDH-AN	Young
ZW_U19_Serum_61-21	41	Female	EXR-TTUSC1gCrGDH-AN	Adult
ZW_U19_Serum_61-22	36	Female	EXR-TTUSC1gCrGDH-AN	Adult
ZW_U19_Serum_61-23	21	Female	EXR-TTUSC1gCrGDH-AN	Young
ZW_U19_Serum_61-3	41	Female	EXR-TTUSC1gCrGDH-AN	Adult
ZW_U19_Serum_61-4	27	Male	EXR-TTUSC1gCrGDH-AN	Young
ZW_U19_Serum_61-5	41	Female	EXR-TTUSC1gCrGDH-AN	Adult
ZW_U19_Serum_61-8	36	Female	EXR-TTUSC1gCrGDH-AN	Adult
ZW_U19_Serum_61-9	27	Male	EXR-TTUSC1gCrGDH-AN	Young
ZW_U19_Serum_62-1	41	Female	EXR-TTUSC1gCrGDH-AN	Adult
ZW_U19_Serum_62-17	36	Female	EXR-TTUSC1gCrGDH-AN	Adult
ZW_U19_Serum_62-18	27	Male	EXR-TTUSC1gCrGDH-AN	Young
ZW_U19_Serum_62-2	27	Male	EXR-TTUSC1gCrGDH-AN	Young
ZW_U19_Serum_62-20	26	Male	EXR-TTUSC1gCrGDH-AN	Young
ZW_U19_Serum_62-21	27	Male	EXR-TTUSC1gCrGDH-AN	Young
ZW_U19_Serum_62-3	21	Female	EXR-TTUSC1gCrGDH-AN	Young
ZW_U19_Serum_62-5	27	Male	EXR-TTUSC1gCrGDH-AN	Young
ZW_U19_Serum_62-8	27	Male	EXR-TTUSC1gCrGDH-AN	Young
ZW_U19_Serum_62-9	36	Female	EXR-TTUSC1gCrGDH-AN	Adult

## Sheet: Plasma_phenotype
Sample_ID	Age	Gender	Study_ID	Age_group
1_ATCACG_L001_R1_001	23	Male	EXR-MTEWA1ZR3Xg6-AN	Young
10_TAGCTT_L002_R1_001	22	Male	EXR-MTEWA1ZR3Xg6-AN	Young
100_GCCAAT_L006_R1_001	22	Male	EXR-MTEWA1ZR3Xg6-AN	Young
101_CAGATC_L006_R1_001	28	Male	EXR-MTEWA1ZR3Xg6-AN	Young
102_ACTTGA_L006_R1_001	30	Male	EXR-MTEWA1ZR3Xg6-AN	Young
103_GATCAG_L006_R1_001	21	Male	EXR-MTEWA1ZR3Xg6-AN	Young
104_TAGCTT_L006_R1_001	32	Male	EXR-MTEWA1ZR3Xg6-AN	Adult
105_GGCTAC_L006_R1_001	25	Male	EXR-MTEWA1ZR3Xg6-AN	Young
106_CTTGTA_L006_R1_001	27	Male	EXR-MTEWA1ZR3Xg6-AN	Young
11_GGCTAC_L002_R1_001	40	Male	EXR-MTEWA1ZR3Xg6-AN	Adult
13_AGTCAA_L001_R1_001	24	Female	EXR-MTEWA1ZR3Xg6-AN	Young
14_AGTTCC_L001_R1_001	30	Female	EXR-MTEWA1ZR3Xg6-AN	Young
16_CCGTCC_L001_R1_001	21	Female	EXR-MTEWA1ZR3Xg6-AN	Young
17_GTAGAG_L001_R1_001	26	Female	EXR-MTEWA1ZR3Xg6-AN	Young
19_GTGAAA_L001_R1_001	33	Female	EXR-MTEWA1ZR3Xg6-AN	Adult
2_CGATGT_L002_R1_001	39	Male	EXR-MTEWA1ZR3Xg6-AN	Adult
21_GTTTCG_L001_R1_001	31	Male	EXR-MTEWA1ZR3Xg6-AN	Adult
22_CGTACG_L001_R1_001	24	Female	EXR-MTEWA1ZR3Xg6-AN	Young
23_GAGTGG_L002_R1_001	35	Male	EXR-MTEWA1ZR3Xg6-AN	Adult
25_ACTGAT_L002_R1_001	33	Male	EXR-MTEWA1ZR3Xg6-AN	Adult
26_ATGAGC_L002_R1_001	23	Female	EXR-MTEWA1ZR3Xg6-AN	Young
27_ATTCCT_L002_R1_001	37	Female	EXR-MTEWA1ZR3Xg6-AN	Adult
28_CAAAAG_L002_R1_001	24	Female	EXR-MTEWA1ZR3Xg6-AN	Young
29_CAACTA_L002_R1_001	31	Male	EXR-MTEWA1ZR3Xg6-AN	Adult
3_TTAGGC_L001_R1_001	33	Female	EXR-MTEWA1ZR3Xg6-AN	Adult
30_CACCGG_L002_R1_001	32	Male	EXR-MTEWA1ZR3Xg6-AN	Adult
31_CACGAT_L002_R1_001	20	Male	EXR-MTEWA1ZR3Xg6-AN	Young
32_CACTCA_L002_R1_001	38	Male	EXR-MTEWA1ZR3Xg6-AN	Adult
33_CAGGCG_L002_R1_001	20	Male	EXR-MTEWA1ZR3Xg6-AN	Young
34_CATGGC_L002_R1_001	29	Female	EXR-MTEWA1ZR3Xg6-AN	Young
35_CATTTT_L002_R1_001	22	Female	EXR-MTEWA1ZR3Xg6-AN	Young
36_CCAACA_L002_R1_001	30	Female	EXR-MTEWA1ZR3Xg6-AN	Young
37_CGGAAT_L003_R1_001	27	Female	EXR-MTEWA1ZR3Xg6-AN	Young
38_CTAGCT_L003_R1_001	24	Female	EXR-MTEWA1ZR3Xg6-AN	Young
39_CTATAC_L003_R1_001	21	Female	EXR-MTEWA1ZR3Xg6-AN	Young
40_CTCAGA_L003_R1_001	28	Male	EXR-MTEWA1ZR3Xg6-AN	Young
42_TACAGC_L003_R1_001	21	Female	EXR-MTEWA1ZR3Xg6-AN	Young
43_TATAAT_L003_R1_001	22	Female	EXR-MTEWA1ZR3Xg6-AN	Young
44_TCATTC_L003_R1_001	25	Male	EXR-MTEWA1ZR3Xg6-AN	Young
45_TCCCGA_L003_R1_001	26	Male	EXR-MTEWA1ZR3Xg6-AN	Young
46_TCGAAG_L003_R1_001	34	Male	EXR-MTEWA1ZR3Xg6-AN	Adult
48_ATCACG_L003_R1_001	30	Male	EXR-MTEWA1ZR3Xg6-AN	Young
49_CGATGT_L003_R1_001	37	Female	EXR-MTEWA1ZR3Xg6-AN	Adult
5_ACAGTG_L001_R1_001	22	Female	EXR-MTEWA1ZR3Xg6-AN	Young
50_TTAGGC_L003_R1_001	24	Female	EXR-MTEWA1ZR3Xg6-AN	Young
51_TGACCA_L003_R1_001	23	Male	EXR-MTEWA1ZR3Xg6-AN	Young
52_ACAGTG_L003_R1_001	23	Male	EXR-MTEWA1ZR3Xg6-AN	Young
53_GCCAAT_L003_R1_001	27	Female	EXR-MTEWA1ZR3Xg6-AN	Young
54_CAGATC_L003_R1_001	28	Male	EXR-MTEWA1ZR3Xg6-AN	Young
55_ACTTGA_L004_R1_001	40	Female	EXR-MTEWA1ZR3Xg6-AN	Adult
56_GATCAG_L004_R1_001	26	Female	EXR-MTEWA1ZR3Xg6-AN	Young
57_TAGCTT_L004_R1_001	25	Female	EXR-MTEWA1ZR3Xg6-AN	Young
58_GGCTAC_L004_R1_001	30	Female	EXR-MTEWA1ZR3Xg6-AN	Young
59_CTTGTA_L004_R1_001	40	Male	EXR-MTEWA1ZR3Xg6-AN	Adult
6_GCCAAT_L001_R1_001	31	Male	EXR-MTEWA1ZR3Xg6-AN	Adult
60_AGTCAA_L004_R1_001	35	Male	EXR-MTEWA1ZR3Xg6-AN	Adult
61_AGTTCC_L004_R1_001	25	Female	EXR-MTEWA1ZR3Xg6-AN	Young
62_ATGTCA_L004_R1_001	37	Female	EXR-MTEWA1ZR3Xg6-AN	Adult
63_CCGTCC_L004_R1_001	29	Female	EXR-MTEWA1ZR3Xg6-AN	Young
64_GTAGAG_L004_R1_001	32	Male	EXR-MTEWA1ZR3Xg6-AN	Adult
68_GTTTCG_L004_R1_001	34	Female	EXR-MTEWA1ZR3Xg6-AN	Adult
69_CGTACG_L004_R1_001	37	Female	EXR-MTEWA1ZR3Xg6-AN	Adult
7_CAGATC_L001_R1_001	29	Male	EXR-MTEWA1ZR3Xg6-AN	Young
72_ACTGAT_L004_R1_001	41	Male	EXR-MTEWA1ZR3Xg6-AN	Adult
73_ATGAGC_L005_R1_001	39	Female	EXR-MTEWA1ZR3Xg6-AN	Adult
74_ATTCCT_L005_R1_001	22	Female	EXR-MTEWA1ZR3Xg6-AN	Young
76_CAACTA_L005_R1_001	31	Female	EXR-MTEWA1ZR3Xg6-AN	Adult
78_CACGAT_L005_R1_001	33	Female	EXR-MTEWA1ZR3Xg6-AN	Adult
8_ACTTGA_L001_R1_001	24	Male	EXR-MTEWA1ZR3Xg6-AN	Young
81_CATGGC_L005_R1_001	38	Female	EXR-MTEWA1ZR3Xg6-AN	Adult
82_CATTTT_L005_R1_001	29	Male	EXR-MTEWA1ZR3Xg6-AN	Young
83_CCAACA_L005_R1_001	23	Female	EXR-MTEWA1ZR3Xg6-AN	Young
84_CGGAAT_L005_R1_001	22	Male	EXR-MTEWA1ZR3Xg6-AN	Young
85_CTAGCT_L005_R1_001	25	Male	EXR-MTEWA1ZR3Xg6-AN	Young
86_CTATAC_L005_R1_001	26	Female	EXR-MTEWA1ZR3Xg6-AN	Young
87_CTCAGA_L005_R1_001	25	Male	EXR-MTEWA1ZR3Xg6-AN	Young
88_TAATCG_L005_R1_001	21	Female	EXR-MTEWA1ZR3Xg6-AN	Young
89_TACAGC_L005_R1_001	40	Female	EXR-MTEWA1ZR3Xg6-AN	Adult
9_GATCAG_L002_R1_001	25	Male	EXR-MTEWA1ZR3Xg6-AN	Young
90_TATAAT_L006_R1_001	33	Male	EXR-MTEWA1ZR3Xg6-AN	Adult
91_TCATTC_L006_R1_001	26	Female	EXR-MTEWA1ZR3Xg6-AN	Young
92_TCCCGA_L006_R1_001	36	Male	EXR-MTEWA1ZR3Xg6-AN	Adult
93_TCGAAG_L006_R1_001	35	Male	EXR-MTEWA1ZR3Xg6-AN	Adult
95_ATCACG_L006_R1_001	22	Female	EXR-MTEWA1ZR3Xg6-AN	Young
96_CGATGT_L006_R1_001	27	Male	EXR-MTEWA1ZR3Xg6-AN	Young
97_TTAGGC_L006_R1_001	21	Male	EXR-MTEWA1ZR3Xg6-AN	Young
98_CCGTCC_L006_R1_001	40	Male	EXR-MTEWA1ZR3Xg6-AN	Adult
99_ACAGTG_L006_R1_001	22	Male	EXR-MTEWA1ZR3Xg6-AN	Young
Sample_N1	68	Female	EXR-TPATE1OqELFf-AN	Aged
Sample_N10	51	Male	EXR-TPATE1OqELFf-AN	Adult
Sample_N11	46	Male	EXR-TPATE1OqELFf-AN	Adult
Sample_N12	45	Male	EXR-TPATE1OqELFf-AN	Adult
Sample_N13	76	Female	EXR-TPATE1OqELFf-AN	Aged
Sample_N14	74	Female	EXR-TPATE1OqELFf-AN	Aged
Sample_N15	71	Female	EXR-TPATE1OqELFf-AN	Aged
Sample_N16	79	Male	EXR-TPATE1OqELFf-AN	Aged
Sample_N17	73	Male	EXR-TPATE1OqELFf-AN	Aged
Sample_N18	73	Male	EXR-TPATE1OqELFf-AN	Aged
Sample_N19	64	Female	EXR-TPATE1OqELFf-AN	Aged
Sample_N2	68	Female	EXR-TPATE1OqELFf-AN	Aged
Sample_N20	63	Female	EXR-TPATE1OqELFf-AN	Aged
Sample_N21	62	Female	EXR-TPATE1OqELFf-AN	Aged
Sample_N22	67	Male	EXR-TPATE1OqELFf-AN	Aged
Sample_N23	66	Male	EXR-TPATE1OqELFf-AN	Aged
Sample_N24	65	Male	EXR-TPATE1OqELFf-AN	Aged
Sample_N25	62	Female	EXR-TPATE1OqELFf-AN	Aged
Sample_N26	57	Female	EXR-TPATE1OqELFf-AN	Adult
Sample_N27	56	Female	EXR-TPATE1OqELFf-AN	Adult
Sample_N28	60	Male	EXR-TPATE1OqELFf-AN	Adult
Sample_N29	59	Male	EXR-TPATE1OqELFf-AN	Adult
Sample_N3	65	Female	EXR-TPATE1OqELFf-AN	Aged
Sample_N30	56	Male	EXR-TPATE1OqELFf-AN	Adult
Sample_N31	53	Female	EXR-TPATE1OqELFf-AN	Adult
Sample_N32	52	Female	EXR-TPATE1OqELFf-AN	Adult
Sample_N33	51	Female	EXR-TPATE1OqELFf-AN	Adult
Sample_N34	54	Male	EXR-TPATE1OqELFf-AN	Adult
Sample_N35	54	Male	EXR-TPATE1OqELFf-AN	Adult
Sample_N36	52	Male	EXR-TPATE1OqELFf-AN	Adult
Sample_N37	42	Female	EXR-TPATE1OqELFf-AN	Adult
Sample_N38	39	Female	EXR-TPATE1OqELFf-AN	Adult
Sample_N39	38	Female	EXR-TPATE1OqELFf-AN	Adult
Sample_N4	72	Male	EXR-TPATE1OqELFf-AN	Aged
Sample_N40	45	Male	EXR-TPATE1OqELFf-AN	Adult
Sample_N41	40	Male	EXR-TPATE1OqELFf-AN	Adult
Sample_N42	39	Male	EXR-TPATE1OqELFf-AN	Adult
Sample_N43	32	Female	EXR-TPATE1OqELFf-AN	Adult
Sample_N44	32	Female	EXR-TPATE1OqELFf-AN	Adult
Sample_N45	28	Female	EXR-TPATE1OqELFf-AN	Young
Sample_N46	39	Male	EXR-TPATE1OqELFf-AN	Adult
Sample_N47	32	Male	EXR-TPATE1OqELFf-AN	Adult
Sample_N48	30	Male	EXR-TPATE1OqELFf-AN	Young
Sample_N49	25	Female	EXR-TPATE1OqELFf-AN	Young
Sample_N5	69	Male	EXR-TPATE1OqELFf-AN	Aged
Sample_N50	30	Male	EXR-TPATE1OqELFf-AN	Young
Sample_N6	68	Male	EXR-TPATE1OqELFf-AN	Aged
Sample_N7	50	Female	EXR-TPATE1OqELFf-AN	Adult
Sample_N8	50	Female	EXR-TPATE1OqELFf-AN	Adult
Sample_N9	50	Female	EXR-TPATE1OqELFf-AN	Adult
ZW_U19_Plasma_102-1	26	Male	EXR-TTUSC1gCrGDH-AN	Young
ZW_U19_Plasma_102-17	41	Female	EXR-TTUSC1gCrGDH-AN	Adult
ZW_U19_Plasma_102-2	26	Male	EXR-TTUSC1gCrGDH-AN	Young
ZW_U19_Plasma_102-21	24	Female	EXR-TTUSC1gCrGDH-AN	Young
ZW_U19_Plasma_102-3	38	Male	EXR-TTUSC1gCrGDH-AN	Adult
ZW_U19_Plasma_102-4	26	Male	EXR-TTUSC1gCrGDH-AN	Young
ZW_U19_Plasma_102-5	25	Male	EXR-TTUSC1gCrGDH-AN	Young
ZW_U19_Plasma_102-8	26	Male	EXR-TTUSC1gCrGDH-AN	Young
ZW_U19_Plasma_102-9	21	Female	EXR-TTUSC1gCrGDH-AN	Young
ZW_U19_Plasma_51-1	38	Male	EXR-TTUSC1gCrGDH-AN	Adult
ZW_U19_Plasma_51-10	38	Male	EXR-TTUSC1gCrGDH-AN	Adult
ZW_U19_Plasma_51-13	25	Male	EXR-TTUSC1gCrGDH-AN	Young
ZW_U19_Plasma_51-14	25	Male	EXR-TTUSC1gCrGDH-AN	Young
ZW_U19_Plasma_51-15	24	Female	EXR-TTUSC1gCrGDH-AN	Young
ZW_U19_Plasma_51-17	24	Female	EXR-TTUSC1gCrGDH-AN	Young
ZW_U19_Plasma_51-18	24	Female	EXR-TTUSC1gCrGDH-AN	Young
ZW_U19_Plasma_51-19	24	Female	EXR-TTUSC1gCrGDH-AN	Young
ZW_U19_Plasma_51-2	32	Male	EXR-TTUSC1gCrGDH-AN	Adult
ZW_U19_Plasma_51-20	24	Female	EXR-TTUSC1gCrGDH-AN	Young
ZW_U19_Plasma_51-21	25	Male	EXR-TTUSC1gCrGDH-AN	Young
ZW_U19_Plasma_51-22	25	Male	EXR-TTUSC1gCrGDH-AN	Young
ZW_U19_Plasma_51-23	24	Female	EXR-TTUSC1gCrGDH-AN	Young
ZW_U19_Plasma_51-24	35	Female	EXR-TTUSC1gCrGDH-AN	Adult
ZW_U19_Plasma_51-3	35	Female	EXR-TTUSC1gCrGDH-AN	Adult
ZW_U19_Plasma_51-4	32	Male	EXR-TTUSC1gCrGDH-AN	Adult
ZW_U19_Plasma_51-5	38	Male	EXR-TTUSC1gCrGDH-AN	Adult
ZW_U19_Plasma_51-6	38	Male	EXR-TTUSC1gCrGDH-AN	Adult
ZW_U19_Plasma_51-7	43	Male	EXR-TTUSC1gCrGDH-AN	Adult
ZW_U19_Plasma_51-8	43	Male	EXR-TTUSC1gCrGDH-AN	Adult
ZW_U19_Plasma_51-9	32	Male	EXR-TTUSC1gCrGDH-AN	Adult
ZW_U19_Plasma_52-1	43	Male	EXR-TTUSC1gCrGDH-AN	Adult
ZW_U19_Plasma_52-10	35	Female	EXR-TTUSC1gCrGDH-AN	Adult
ZW_U19_Plasma_52-12	25	Male	EXR-TTUSC1gCrGDH-AN	Young
ZW_U19_Plasma_52-13	35	Female	EXR-TTUSC1gCrGDH-AN	Adult
ZW_U19_Plasma_52-14	25	Male	EXR-TTUSC1gCrGDH-AN	Young
ZW_U19_Plasma_52-15	38	Male	EXR-TTUSC1gCrGDH-AN	Adult
ZW_U19_Plasma_52-16	43	Male	EXR-TTUSC1gCrGDH-AN	Adult
ZW_U19_Plasma_52-17	24	Female	EXR-TTUSC1gCrGDH-AN	Young
ZW_U19_Plasma_52-18	24	Female	EXR-TTUSC1gCrGDH-AN	Young
ZW_U19_Plasma_52-2	43	Male	EXR-TTUSC1gCrGDH-AN	Adult
ZW_U19_Plasma_52-21	38	Male	EXR-TTUSC1gCrGDH-AN	Adult
ZW_U19_Plasma_52-22	32	Male	EXR-TTUSC1gCrGDH-AN	Adult
ZW_U19_Plasma_52-23	35	Female	EXR-TTUSC1gCrGDH-AN	Adult
ZW_U19_Plasma_52-24	38	Male	EXR-TTUSC1gCrGDH-AN	Adult
ZW_U19_Plasma_52-3	24	Female	EXR-TTUSC1gCrGDH-AN	Young
ZW_U19_Plasma_52-4	25	Male	EXR-TTUSC1gCrGDH-AN	Young
ZW_U19_Plasma_52-5	38	Male	EXR-TTUSC1gCrGDH-AN	Adult
ZW_U19_Plasma_52-7	43	Male	EXR-TTUSC1gCrGDH-AN	Adult
ZW_U19_Plasma_52-8	35	Female	EXR-TTUSC1gCrGDH-AN	Adult
ZW_U19_Plasma_52-9	32	Male	EXR-TTUSC1gCrGDH-AN	Adult
ZW_U19_Plasma_53-1	43	Male	EXR-TTUSC1gCrGDH-AN	Adult
ZW_U19_Plasma_53-15	25	Male	EXR-TTUSC1gCrGDH-AN	Young
ZW_U19_Plasma_53-16	32	Male	EXR-TTUSC1gCrGDH-AN	Adult
ZW_U19_Plasma_53-17	35	Female	EXR-TTUSC1gCrGDH-AN	Adult
ZW_U19_Plasma_53-18	24	Female	EXR-TTUSC1gCrGDH-AN	Young
ZW_U19_Plasma_53-19	25	Male	EXR-TTUSC1gCrGDH-AN	Young
ZW_U19_Plasma_53-21	43	Male	EXR-TTUSC1gCrGDH-AN	Adult
ZW_U19_Plasma_53-23	38	Male	EXR-TTUSC1gCrGDH-AN	Adult
ZW_U19_Plasma_53-24	43	Male	EXR-TTUSC1gCrGDH-AN	Adult
ZW_U19_Plasma_53-3	24	Female	EXR-TTUSC1gCrGDH-AN	Young
ZW_U19_Plasma_53-4	24	Female	EXR-TTUSC1gCrGDH-AN	Young
ZW_U19_Plasma_53-5	24	Female	EXR-TTUSC1gCrGDH-AN	Young
ZW_U19_Plasma_53-8	43	Male	EXR-TTUSC1gCrGDH-AN	Adult
ZW_U19_Plasma_53-9	35	Female	EXR-TTUSC1gCrGDH-AN	Adult
ZW_U19_Plasma_54-1	24	Female	EXR-TTUSC1gCrGDH-AN	Young
ZW_U19_Plasma_54-10	32	Male	EXR-TTUSC1gCrGDH-AN	Adult
ZW_U19_Plasma_54-12	35	Female	EXR-TTUSC1gCrGDH-AN	Adult
ZW_U19_Plasma_54-14	25	Male	EXR-TTUSC1gCrGDH-AN	Young
ZW_U19_Plasma_54-15	32	Male	EXR-TTUSC1gCrGDH-AN	Adult
ZW_U19_Plasma_54-16	35	Female	EXR-TTUSC1gCrGDH-AN	Adult
ZW_U19_Plasma_54-17	38	Male	EXR-TTUSC1gCrGDH-AN	Adult
ZW_U19_Plasma_54-18	24	Female	EXR-TTUSC1gCrGDH-AN	Young
ZW_U19_Plasma_54-19	24	Female	EXR-TTUSC1gCrGDH-AN	Young
ZW_U19_Plasma_54-2	24	Female	EXR-TTUSC1gCrGDH-AN	Young
ZW_U19_Plasma_54-20	32	Male	EXR-TTUSC1gCrGDH-AN	Adult
ZW_U19_Plasma_54-21	24	Female	EXR-TTUSC1gCrGDH-AN	Young
ZW_U19_Plasma_54-22	38	Male	EXR-TTUSC1gCrGDH-AN	Adult
ZW_U19_Plasma_54-23	24	Female	EXR-TTUSC1gCrGDH-AN	Young
ZW_U19_Plasma_54-24	32	Male	EXR-TTUSC1gCrGDH-AN	Adult
ZW_U19_Plasma_54-3	32	Male	EXR-TTUSC1gCrGDH-AN	Adult
ZW_U19_Plasma_54-4	24	Female	EXR-TTUSC1gCrGDH-AN	Young
ZW_U19_Plasma_54-5	24	Female	EXR-TTUSC1gCrGDH-AN	Young
ZW_U19_Plasma_54-6	24	Female	EXR-TTUSC1gCrGDH-AN	Young
ZW_U19_Plasma_54-7	43	Male	EXR-TTUSC1gCrGDH-AN	Adult
ZW_U19_Plasma_54-8	24	Female	EXR-TTUSC1gCrGDH-AN	Young
ZW_U19_Plasma_54-9	43	Male	EXR-TTUSC1gCrGDH-AN	Adult
ZW_U19_Plasma_55-1	21	Female	EXR-TTUSC1gCrGDH-AN	Young
ZW_U19_Plasma_55-10	36	Female	EXR-TTUSC1gCrGDH-AN	Adult
ZW_U19_Plasma_55-11	27	Male	EXR-TTUSC1gCrGDH-AN	Young
ZW_U19_Plasma_55-12	30	Male	EXR-TTUSC1gCrGDH-AN	Young
ZW_U19_Plasma_55-13	21	Female	EXR-TTUSC1gCrGDH-AN	Young
ZW_U19_Plasma_55-14	21	Female	EXR-TTUSC1gCrGDH-AN	Young
ZW_U19_Plasma_55-15	21	Female	EXR-TTUSC1gCrGDH-AN	Young
ZW_U19_Plasma_55-16	21	Female	EXR-TTUSC1gCrGDH-AN	Young
ZW_U19_Plasma_55-17	26	Male	EXR-TTUSC1gCrGDH-AN	Young
ZW_U19_Plasma_55-18	26	Male	EXR-TTUSC1gCrGDH-AN	Young
ZW_U19_Plasma_55-2	27	Male	EXR-TTUSC1gCrGDH-AN	Young
ZW_U19_Plasma_55-20	36	Female	EXR-TTUSC1gCrGDH-AN	Adult
ZW_U19_Plasma_55-21	36	Female	EXR-TTUSC1gCrGDH-AN	Adult
ZW_U19_Plasma_55-22	27	Male	EXR-TTUSC1gCrGDH-AN	Young
ZW_U19_Plasma_55-23	27	Male	EXR-TTUSC1gCrGDH-AN	Young
ZW_U19_Plasma_55-24	36	Female	EXR-TTUSC1gCrGDH-AN	Adult
ZW_U19_Plasma_55-3	36	Female	EXR-TTUSC1gCrGDH-AN	Adult
ZW_U19_Plasma_55-4	27	Male	EXR-TTUSC1gCrGDH-AN	Young
ZW_U19_Plasma_55-5	27	Male	EXR-TTUSC1gCrGDH-AN	Young
ZW_U19_Plasma_55-6	21	Female	EXR-TTUSC1gCrGDH-AN	Young
ZW_U19_Plasma_55-7	26	Male	EXR-TTUSC1gCrGDH-AN	Young
ZW_U19_Plasma_55-8	21	Female	EXR-TTUSC1gCrGDH-AN	Young
ZW_U19_Plasma_55-9	26	Male	EXR-TTUSC1gCrGDH-AN	Young
ZW_U19_Plasma_56-1	26	Male	EXR-TTUSC1gCrGDH-AN	Young
ZW_U19_Plasma_56-10	36	Female	EXR-TTUSC1gCrGDH-AN	Adult
ZW_U19_Plasma_56-12	21	Female	EXR-TTUSC1gCrGDH-AN	Young
ZW_U19_Plasma_56-13	27	Male	EXR-TTUSC1gCrGDH-AN	Young
ZW_U19_Plasma_56-14	36	Female	EXR-TTUSC1gCrGDH-AN	Adult
ZW_U19_Plasma_56-15	27	Male	EXR-TTUSC1gCrGDH-AN	Young
ZW_U19_Plasma_56-16	41	Female	EXR-TTUSC1gCrGDH-AN	Adult
ZW_U19_Plasma_56-17	27	Male	EXR-TTUSC1gCrGDH-AN	Young
ZW_U19_Plasma_56-18	36	Female	EXR-TTUSC1gCrGDH-AN	Adult
ZW_U19_Plasma_56-19	27	Male	EXR-TTUSC1gCrGDH-AN	Young
ZW_U19_Plasma_56-2	41	Female	EXR-TTUSC1gCrGDH-AN	Adult
ZW_U19_Plasma_56-20	26	Male	EXR-TTUSC1gCrGDH-AN	Young
ZW_U19_Plasma_56-21	30	Male	EXR-TTUSC1gCrGDH-AN	Young
ZW_U19_Plasma_56-22	41	Female	EXR-TTUSC1gCrGDH-AN	Adult
ZW_U19_Plasma_56-23	27	Male	EXR-TTUSC1gCrGDH-AN	Young
ZW_U19_Plasma_56-24	27	Male	EXR-TTUSC1gCrGDH-AN	Young
ZW_U19_Plasma_56-3	30	Male	EXR-TTUSC1gCrGDH-AN	Young
ZW_U19_Plasma_56-4	26	Male	EXR-TTUSC1gCrGDH-AN	Young
ZW_U19_Plasma_56-5	36	Female	EXR-TTUSC1gCrGDH-AN	Adult
ZW_U19_Plasma_56-6	36	Female	EXR-TTUSC1gCrGDH-AN	Adult
ZW_U19_Plasma_56-7	27	Male	EXR-TTUSC1gCrGDH-AN	Young
ZW_U19_Plasma_56-8	41	Female	EXR-TTUSC1gCrGDH-AN	Adult
ZW_U19_Plasma_56-9	26	Male	EXR-TTUSC1gCrGDH-AN	Young
ZW_U19_Plasma_57-1	30	Male	EXR-TTUSC1gCrGDH-AN	Young
ZW_U19_Plasma_57-10	30	Male	EXR-TTUSC1gCrGDH-AN	Young
ZW_U19_Plasma_57-12	30	Male	EXR-TTUSC1gCrGDH-AN	Young
ZW_U19_Plasma_57-14	27	Male	EXR-TTUSC1gCrGDH-AN	Young
ZW_U19_Plasma_57-15	30	Male	EXR-TTUSC1gCrGDH-AN	Young
ZW_U19_Plasma_57-16	36	Female	EXR-TTUSC1gCrGDH-AN	Adult
ZW_U19_Plasma_57-17	41	Female	EXR-TTUSC1gCrGDH-AN	Adult
ZW_U19_Plasma_57-18	27	Male	EXR-TTUSC1gCrGDH-AN	Young
ZW_U19_Plasma_57-2	27	Male	EXR-TTUSC1gCrGDH-AN	Young
ZW_U19_Plasma_57-20	36	Female	EXR-TTUSC1gCrGDH-AN	Adult
ZW_U19_Plasma_57-21	27	Male	EXR-TTUSC1gCrGDH-AN	Young
ZW_U19_Plasma_57-22	21	Female	EXR-TTUSC1gCrGDH-AN	Young
ZW_U19_Plasma_57-23	27	Male	EXR-TTUSC1gCrGDH-AN	Young
ZW_U19_Plasma_57-24	41	Female	EXR-TTUSC1gCrGDH-AN	Adult
ZW_U19_Plasma_57-3	27	Male	EXR-TTUSC1gCrGDH-AN	Young
ZW_U19_Plasma_57-4	27	Male	EXR-TTUSC1gCrGDH-AN	Young
ZW_U19_Plasma_57-5	41	Female	EXR-TTUSC1gCrGDH-AN	Adult
ZW_U19_Plasma_57-6	41	Female	EXR-TTUSC1gCrGDH-AN	Adult
ZW_U19_Plasma_57-7	36	Female	EXR-TTUSC1gCrGDH-AN	Adult
ZW_U19_Plasma_57-8	30	Male	EXR-TTUSC1gCrGDH-AN	Young
ZW_U19_Plasma_57-9	30	Male	EXR-TTUSC1gCrGDH-AN	Young
ZW_U19_Plasma_58-1	36	Female	EXR-TTUSC1gCrGDH-AN	Adult
ZW_U19_Plasma_58-15	26	Male	EXR-TTUSC1gCrGDH-AN	Young
ZW_U19_Plasma_58-17	21	Female	EXR-TTUSC1gCrGDH-AN	Young
ZW_U19_Plasma_58-18	26	Male	EXR-TTUSC1gCrGDH-AN	Young
ZW_U19_Plasma_58-2	26	Male	EXR-TTUSC1gCrGDH-AN	Young
ZW_U19_Plasma_58-21	30	Male	EXR-TTUSC1gCrGDH-AN	Young
ZW_U19_Plasma_58-3	26	Male	EXR-TTUSC1gCrGDH-AN	Young
ZW_U19_Plasma_58-4	27	Male	EXR-TTUSC1gCrGDH-AN	Young
ZW_U19_Plasma_58-5	21	Female	EXR-TTUSC1gCrGDH-AN	Young
ZW_U19_Plasma_58-8	21	Female	EXR-TTUSC1gCrGDH-AN	Young
ZW_U19_Plasma_58-9	27	Male	EXR-TTUSC1gCrGDH-AN	Young

## Sheet: Plasma_phenotype_with disease
Sample_ID	Age	Gender	Study_ID	Status
Sample_1S10	69	Female	EXR-TPATE1OqELFf-AN	Colon Carcinoma
Sample_1S11	66	Female	EXR-TPATE1OqELFf-AN	Colon Carcinoma
Sample_1S12	75	Male	EXR-TPATE1OqELFf-AN	Colon Carcinoma
Sample_1S13	66	Female	EXR-TPATE1OqELFf-AN	Colon Carcinoma
Sample_1S14	69	Male	EXR-TPATE1OqELFf-AN	Colon Carcinoma
Sample_1S15	62	Male	EXR-TPATE1OqELFf-AN	Colon Carcinoma
Sample_1S16	56	Female	EXR-TPATE1OqELFf-AN	Colon Carcinoma
Sample_1S17	53	Female	EXR-TPATE1OqELFf-AN	Colon Carcinoma
Sample_1S18	60	Male	EXR-TPATE1OqELFf-AN	Colon Carcinoma
Sample_1S19	45	Female	EXR-TPATE1OqELFf-AN	Colon Carcinoma
Sample_1S1	77	Female	EXR-TPATE1OqELFf-AN	Colon Carcinoma
Sample_1S20	44	Female	EXR-TPATE1OqELFf-AN	Colon Carcinoma
Sample_1S21	48	Male	EXR-TPATE1OqELFf-AN	Colon Carcinoma
Sample_1S22	19	Female	EXR-TPATE1OqELFf-AN	Colon Carcinoma
Sample_1S23	47	Male	EXR-TPATE1OqELFf-AN	Colon Carcinoma
Sample_1S24	42	Male	EXR-TPATE1OqELFf-AN	Colon Carcinoma
Sample_1S25	23	Male	EXR-TPATE1OqELFf-AN	Colon Carcinoma
Sample_1S2	82	Male	EXR-TPATE1OqELFf-AN	Colon Carcinoma
Sample_1S3	76	Male	EXR-TPATE1OqELFf-AN	Colon Carcinoma
Sample_1S4	48	Female	EXR-TPATE1OqELFf-AN	Colon Carcinoma
Sample_1S5	54	Male	EXR-TPATE1OqELFf-AN	Colon Carcinoma
Sample_1S6	50	Male	EXR-TPATE1OqELFf-AN	Colon Carcinoma
Sample_1S7	87	Female	EXR-TPATE1OqELFf-AN	Colon Carcinoma
Sample_1S8	80	Female	EXR-TPATE1OqELFf-AN	Colon Carcinoma
Sample_1S9	88	Male	EXR-TPATE1OqELFf-AN	Colon Carcinoma
Sample_2S10	51	Female	EXR-TPATE1OqELFf-AN	Colon Carcinoma
Sample_2S11	48	Male	EXR-TPATE1OqELFf-AN	Colon Carcinoma
Sample_2S12	42	Male	EXR-TPATE1OqELFf-AN	Colon Carcinoma
Sample_2S13	47	Female	EXR-TPATE1OqELFf-AN	Colon Carcinoma
Sample_2S14	43	Female	EXR-TPATE1OqELFf-AN	Colon Carcinoma
Sample_2S15	39	Male	EXR-TPATE1OqELFf-AN	Colon Carcinoma
Sample_2S16	39	Female	EXR-TPATE1OqELFf-AN	Colon Carcinoma
Sample_2S17	36	Male	EXR-TPATE1OqELFf-AN	Colon Carcinoma
Sample_2S18	34	Male	EXR-TPATE1OqELFf-AN	Colon Carcinoma
Sample_2S19	30	Female	EXR-TPATE1OqELFf-AN	Colon Carcinoma
Sample_2S1	56	Female	EXR-TPATE1OqELFf-AN	Colon Carcinoma
Sample_2S20	27	Male	EXR-TPATE1OqELFf-AN	Colon Carcinoma
Sample_2S21	24	Male	EXR-TPATE1OqELFf-AN	Colon Carcinoma
Sample_2S22	27	Female	EXR-TPATE1OqELFf-AN	Colon Carcinoma
Sample_2S23	24	Female	EXR-TPATE1OqELFf-AN	Colon Carcinoma
Sample_2S24	15	Male	EXR-TPATE1OqELFf-AN	Colon Carcinoma
Sample_2S25	16	Female	EXR-TPATE1OqELFf-AN	Colon Carcinoma
Sample_2S2	54	Female	EXR-TPATE1OqELFf-AN	Colon Carcinoma
Sample_2S3	50	Male	EXR-TPATE1OqELFf-AN	Colon Carcinoma
Sample_2S4	36	Female	EXR-TPATE1OqELFf-AN	Colon Carcinoma
Sample_2S5	34	Female	EXR-TPATE1OqELFf-AN	Colon Carcinoma
Sample_2S6	29	Male	EXR-TPATE1OqELFf-AN	Colon Carcinoma
Sample_2S7	71	Female	EXR-TPATE1OqELFf-AN	Colon Carcinoma
Sample_2S8	56	Male	EXR-TPATE1OqELFf-AN	Colon Carcinoma
Sample_2S9	54	Male	EXR-TPATE1OqELFf-AN	Colon Carcinoma
Sample_3S10	74	Female	EXR-TPATE1OqELFf-AN	Colon Carcinoma
Sample_3S11	73	Female	EXR-TPATE1OqELFf-AN	Colon Carcinoma
Sample_3S12	73	Male	EXR-TPATE1OqELFf-AN	Colon Carcinoma
Sample_3S13	68	Female	EXR-TPATE1OqELFf-AN	Colon Carcinoma
Sample_3S14	71	Male	EXR-TPATE1OqELFf-AN	Colon Carcinoma
Sample_3S15	67	Male	EXR-TPATE1OqELFf-AN	Colon Carcinoma
Sample_3S16	67	Female	EXR-TPATE1OqELFf-AN	Colon Carcinoma
Sample_3S17	64	Female	EXR-TPATE1OqELFf-AN	Colon Carcinoma
Sample_3S18	65	Male	EXR-TPATE1OqELFf-AN	Colon Carcinoma
Sample_3S19	55	Female	EXR-TPATE1OqELFf-AN	Colon Carcinoma
Sample_3S1	77	Female	EXR-TPATE1OqELFf-AN	Colon Carcinoma
Sample_3S20	53	Female	EXR-TPATE1OqELFf-AN	Colon Carcinoma
Sample_3S21	53	Male	EXR-TPATE1OqELFf-AN	Colon Carcinoma
Sample_3S22	42	Female	EXR-TPATE1OqELFf-AN	Colon Carcinoma
Sample_3S23	49	Male	EXR-TPATE1OqELFf-AN	Colon Carcinoma
Sample_3S24	42	Male	EXR-TPATE1OqELFf-AN	Colon Carcinoma
Sample_3S25	27	Male	EXR-TPATE1OqELFf-AN	Colon Carcinoma
Sample_3S2	76	Male	EXR-TPATE1OqELFf-AN	Colon Carcinoma
Sample_3S3	74	Male	EXR-TPATE1OqELFf-AN	Colon Carcinoma
Sample_3S4	61	Female	EXR-TPATE1OqELFf-AN	Colon Carcinoma
Sample_3S5	63	Male	EXR-TPATE1OqELFf-AN	Colon Carcinoma
Sample_3S6	62	Male	EXR-TPATE1OqELFf-AN	Colon Carcinoma
Sample_3S7	90	Female	EXR-TPATE1OqELFf-AN	Colon Carcinoma
Sample_3S8	78	Female	EXR-TPATE1OqELFf-AN	Colon Carcinoma
Sample_3S9	87	Male	EXR-TPATE1OqELFf-AN	Colon Carcinoma
Sample_4S10	65	Female	EXR-TPATE1OqELFf-AN	Colon Carcinoma
Sample_4S11	68	Male	EXR-TPATE1OqELFf-AN	Colon Carcinoma
Sample_4S12	68	Male	EXR-TPATE1OqELFf-AN	Colon Carcinoma
Sample_4S13	59	Female	EXR-TPATE1OqELFf-AN	Colon Carcinoma
Sample_4S14	57	Female	EXR-TPATE1OqELFf-AN	Colon Carcinoma
Sample_4S15	59	Male	EXR-TPATE1OqELFf-AN	Colon Carcinoma
Sample_4S16	57	Female	EXR-TPATE1OqELFf-AN	Colon Carcinoma
Sample_4S17	57	Male	EXR-TPATE1OqELFf-AN	Colon Carcinoma
Sample_4S18	57	Male	EXR-TPATE1OqELFf-AN	Colon Carcinoma
Sample_4S19	50	Female	EXR-TPATE1OqELFf-AN	Colon Carcinoma
Sample_4S1	76	Female	EXR-TPATE1OqELFf-AN	Colon Carcinoma
Sample_4S20	53	Male	EXR-TPATE1OqELFf-AN	Colon Carcinoma
Sample_4S21	52	Male	EXR-TPATE1OqELFf-AN	Colon Carcinoma
Sample_4S22	43	Female	EXR-TPATE1OqELFf-AN	Colon Carcinoma
Sample_4S23	26	Female	EXR-TPATE1OqELFf-AN	Colon Carcinoma
Sample_4S24	42	Male	EXR-TPATE1OqELFf-AN	Colon Carcinoma
Sample_4S25	29	Male	EXR-TPATE1OqELFf-AN	Colon Carcinoma
Sample_4S2	68	Female	EXR-TPATE1OqELFf-AN	Colon Carcinoma
Sample_4S3	68	Male	EXR-TPATE1OqELFf-AN	Colon Carcinoma
Sample_4S4	52	Female	EXR-TPATE1OqELFf-AN	Colon Carcinoma
Sample_4S5	50	Female	EXR-TPATE1OqELFf-AN	Colon Carcinoma
Sample_4S6	55	Male	EXR-TPATE1OqELFf-AN	Colon Carcinoma
Sample_4S7	82	Female	EXR-TPATE1OqELFf-AN	Colon Carcinoma
Sample_4S8	81	Male	EXR-TPATE1OqELFf-AN	Colon Carcinoma
Sample_4S9	77	Male	EXR-TPATE1OqELFf-AN	Colon Carcinoma
Sample_Pan01	78	Male	EXR-TPATE1OqELFf-AN	Pancreatic Carcinoma
Sample_Pan02	70	Female	EXR-TPATE1OqELFf-AN	Pancreatic Carcinoma
Sample_Pan03	59	Female	EXR-TPATE1OqELFf-AN	Pancreatic Carcinoma
Sample_Pan04	80	Female	EXR-TPATE1OqELFf-AN	Pancreatic Carcinoma
Sample_Pan05	67	Male	EXR-TPATE1OqELFf-AN	Pancreatic Carcinoma
Sample_Pan06	68	Male	EXR-TPATE1OqELFf-AN	Pancreatic Carcinoma
Sample_PC10	61	Male	EXR-TPATE1OqELFf-AN	Prostate Carcinoma
Sample_PC11	61	Male	EXR-TPATE1OqELFf-AN	Prostate Carcinoma
Sample_PC12	59	Male	EXR-TPATE1OqELFf-AN	Prostate Carcinoma
Sample_PC13	86	Male	EXR-TPATE1OqELFf-AN	Prostate Carcinoma
Sample_PC14	80	Male	EXR-TPATE1OqELFf-AN	Prostate Carcinoma
Sample_PC15	79	Male	EXR-TPATE1OqELFf-AN	Prostate Carcinoma
Sample_PC16	87	Male	EXR-TPATE1OqELFf-AN	Prostate Carcinoma
Sample_PC17	81	Male	EXR-TPATE1OqELFf-AN	Prostate Carcinoma
Sample_PC18	73	Male	EXR-TPATE1OqELFf-AN	Prostate Carcinoma
Sample_PC19	71	Male	EXR-TPATE1OqELFf-AN	Prostate Carcinoma
Sample_PC1	78	Male	EXR-TPATE1OqELFf-AN	Prostate Carcinoma
Sample_PC20	71	Male	EXR-TPATE1OqELFf-AN	Prostate Carcinoma
Sample_PC21	69	Male	EXR-TPATE1OqELFf-AN	Prostate Carcinoma
Sample_PC22	69	Male	EXR-TPATE1OqELFf-AN	Prostate Carcinoma
Sample_PC23	69	Male	EXR-TPATE1OqELFf-AN	Prostate Carcinoma
Sample_PC24	70	Male	EXR-TPATE1OqELFf-AN	Prostate Carcinoma
Sample_PC25	66	Male	EXR-TPATE1OqELFf-AN	Prostate Carcinoma
Sample_PC26	65	Male	EXR-TPATE1OqELFf-AN	Prostate Carcinoma
Sample_PC27	69	Male	EXR-TPATE1OqELFf-AN	Prostate Carcinoma
Sample_PC28	68	Male	EXR-TPATE1OqELFf-AN	Prostate Carcinoma
Sample_PC29	68	Male	EXR-TPATE1OqELFf-AN	Prostate Carcinoma
Sample_PC2	77	Male	EXR-TPATE1OqELFf-AN	Prostate Carcinoma
Sample_PC30	65	Male	EXR-TPATE1OqELFf-AN	Prostate Carcinoma
Sample_PC31	64	Male	EXR-TPATE1OqELFf-AN	Prostate Carcinoma
Sample_PC32	56	Male	EXR-TPATE1OqELFf-AN	Prostate Carcinoma
Sample_PC33	53	Male	EXR-TPATE1OqELFf-AN	Prostate Carcinoma
Sample_PC34	53	Male	EXR-TPATE1OqELFf-AN	Prostate Carcinoma
Sample_PC35	50	Male	EXR-TPATE1OqELFf-AN	Prostate Carcinoma
Sample_PC36	49	Male	EXR-TPATE1OqELFf-AN	Prostate Carcinoma
Sample_PC3	76	Male	EXR-TPATE1OqELFf-AN	Prostate Carcinoma
Sample_PC4	78	Male	EXR-TPATE1OqELFf-AN	Prostate Carcinoma
Sample_PC5	78	Male	EXR-TPATE1OqELFf-AN	Prostate Carcinoma
Sample_PC6	75	Male	EXR-TPATE1OqELFf-AN	Prostate Carcinoma
Sample_PC7	67	Male	EXR-TPATE1OqELFf-AN	Prostate Carcinoma
Sample_PC8	67	Male	EXR-TPATE1OqELFf-AN	Prostate Carcinoma
Sample_PC9	66	Male	EXR-TPATE1OqELFf-AN	Prostate Carcinoma

## Sheet: Serum_phenotype_with disease
Sample_ID	Age	Gender	Study_ID	Status
SRR1568363	82	Female	EXR-KJENS1sPlvS2-AN	Parkinson's
SRR1568375	75	Male	EXR-KJENS1sPlvS2-AN	Parkinson's
SRR1568377	72	Male	EXR-KJENS1sPlvS2-AN	Parkinson's
SRR1568379	80	Male	EXR-KJENS1sPlvS2-AN	Parkinson's
SRR1568383	85	Male	EXR-KJENS1sPlvS2-AN	Parkinson's
SRR1568390	79	Female	EXR-KJENS1sPlvS2-AN	Parkinson's
SRR1568396	86	Male	EXR-KJENS1sPlvS2-AN	Parkinson's
SRR1568399	71	Male	EXR-KJENS1sPlvS2-AN	Parkinson's
SRR1568401	78	Female	EXR-KJENS1sPlvS2-AN	Parkinson's
SRR1568419	82	Male	EXR-KJENS1sPlvS2-AN	Parkinson's
SRR1568425	86	Female	EXR-KJENS1sPlvS2-AN	Parkinson's
SRR1568427	78	Male	EXR-KJENS1sPlvS2-AN	Parkinson's
SRR1568439	85	Female	EXR-KJENS1sPlvS2-AN	Parkinson's
SRR1568444	70	Male	EXR-KJENS1sPlvS2-AN	Parkinson's
SRR1568453	83	Male	EXR-KJENS1sPlvS2-AN	Parkinson's
SRR1568458	79	Female	EXR-KJENS1sPlvS2-AN	Parkinson's
SRR1568479	84	Female	EXR-KJENS1sPlvS2-AN	Parkinson's
SRR1568487	73	Male	EXR-KJENS1sPlvS2-AN	Parkinson's
SRR1568504	77	Female	EXR-KJENS1sPlvS2-AN	Parkinson's
SRR1568511	79	Male	EXR-KJENS1sPlvS2-AN	Parkinson's
SRR1568513	87	Female	EXR-KJENS1sPlvS2-AN	Parkinson's
SRR1568517	83	Male	EXR-KJENS1sPlvS2-AN	Parkinson's
SRR1568519	82	Female	EXR-KJENS1sPlvS2-AN	Parkinson's
SRR1568536	76	Male	EXR-KJENS1sPlvS2-AN	Parkinson's
SRR1568555	86	Male	EXR-KJENS1sPlvS2-AN	Parkinson's
SRR1568572	74	Male	EXR-KJENS1sPlvS2-AN	Parkinson's
SRR1568577	79	Female	EXR-KJENS1sPlvS2-AN	Parkinson's
SRR1568588	84	Male	EXR-KJENS1sPlvS2-AN	Parkinson's
SRR1568596	80	Male	EXR-KJENS1sPlvS2-AN	Parkinson's
SRR1568619	73	Male	EXR-KJENS1sPlvS2-AN	Parkinson's
SRR1568625	84	Female	EXR-KJENS1sPlvS2-AN	Parkinson's
SRR1568629	83	Male	EXR-KJENS1sPlvS2-AN	Parkinson's
SRR1568658	87	Female	EXR-KJENS1sPlvS2-AN	Parkinson's
SRR1568680	88	Male	EXR-KJENS1sPlvS2-AN	Parkinson's
SRR1568684	72	Male	EXR-KJENS1sPlvS2-AN	Parkinson's
SRR1568690	76	Male	EXR-KJENS1sPlvS2-AN	Parkinson's
SRR1568692	88	Male	EXR-KJENS1sPlvS2-AN	Parkinson's
SRR1568701	81	Male	EXR-KJENS1sPlvS2-AN	Parkinson's
SRR1568703	77	Male	EXR-KJENS1sPlvS2-AN	Parkinson's
SRR1568711	83	Male	EXR-KJENS1sPlvS2-AN	Parkinson's
SRR1568715	83	Female	EXR-KJENS1sPlvS2-AN	Parkinson's
SRR1568717	77	Female	EXR-KJENS1sPlvS2-AN	Parkinson's
SRR1568725	83	Female	EXR-KJENS1sPlvS2-AN	Parkinson's
SRR1568730	79	Female	EXR-KJENS1sPlvS2-AN	Parkinson's
SRR1568737	76	Male	EXR-KJENS1sPlvS2-AN	Parkinson's
SRR1568746	73	Male	EXR-KJENS1sPlvS2-AN	Parkinson's
SRR1568754	85	Male	EXR-KJENS1sPlvS2-AN	Parkinson's
SRR1568369	87	Male	EXR-KJENS1sPlvS2-AN	Alzheimer's
SRR1568371	86	Male	EXR-KJENS1sPlvS2-AN	Alzheimer's
SRR1568407	75	Male	EXR-KJENS1sPlvS2-AN	Alzheimer's
SRR1568409	76	Male	EXR-KJENS1sPlvS2-AN	Alzheimer's
SRR1568433	60	Female	EXR-KJENS1sPlvS2-AN	Alzheimer's
SRR1568437	88	Female	EXR-KJENS1sPlvS2-AN	Alzheimer's
SRR1568455	80	Male	EXR-KJENS1sPlvS2-AN	Alzheimer's
SRR1568468	75	Male	EXR-KJENS1sPlvS2-AN	Alzheimer's
SRR1568475	86	Female	EXR-KJENS1sPlvS2-AN	Alzheimer's
SRR1568481	75	Female	EXR-KJENS1sPlvS2-AN	Alzheimer's
SRR1568490	70	Female	EXR-KJENS1sPlvS2-AN	Alzheimer's
SRR1568515	78	Female	EXR-KJENS1sPlvS2-AN	Alzheimer's
SRR1568523	87	Female	EXR-KJENS1sPlvS2-AN	Alzheimer's
SRR1568525	70	Female	EXR-KJENS1sPlvS2-AN	Alzheimer's
SRR1568530	57	Female	EXR-KJENS1sPlvS2-AN	Alzheimer's
SRR1568534	86	Female	EXR-KJENS1sPlvS2-AN	Alzheimer's
SRR1568538	65	Female	EXR-KJENS1sPlvS2-AN	Alzheimer's
SRR1568541	91	Female	EXR-KJENS1sPlvS2-AN	Alzheimer's
SRR1568547	91	Female	EXR-KJENS1sPlvS2-AN	Alzheimer's
SRR1568553	79	Male	EXR-KJENS1sPlvS2-AN	Alzheimer's
SRR1568557	90	Male	EXR-KJENS1sPlvS2-AN	Alzheimer's
SRR1568562	87	Male	EXR-KJENS1sPlvS2-AN	Alzheimer's
SRR1568580	86	Male	EXR-KJENS1sPlvS2-AN	Alzheimer's
SRR1568598	82	Male	EXR-KJENS1sPlvS2-AN	Alzheimer's
SRR1568600	85	Male	EXR-KJENS1sPlvS2-AN	Alzheimer's
SRR1568611	68	Female	EXR-KJENS1sPlvS2-AN	Alzheimer's
SRR1568623	90	Male	EXR-KJENS1sPlvS2-AN	Alzheimer's
SRR1568639	75	Male	EXR-KJENS1sPlvS2-AN	Alzheimer's
SRR1568643	86	Female	EXR-KJENS1sPlvS2-AN	Alzheimer's
SRR1568648	77	Male	EXR-KJENS1sPlvS2-AN	Alzheimer's
SRR1568652	88	Male	EXR-KJENS1sPlvS2-AN	Alzheimer's
SRR1568656	87	Male	EXR-KJENS1sPlvS2-AN	Alzheimer's
SRR1568666	81	Female	EXR-KJENS1sPlvS2-AN	Alzheimer's
SRR1568669	84	Female	EXR-KJENS1sPlvS2-AN	Alzheimer's
SRR1568674	75	Male	EXR-KJENS1sPlvS2-AN	Alzheimer's
SRR1568678	90	Female	EXR-KJENS1sPlvS2-AN	Alzheimer's
SRR1568686	85	Male	EXR-KJENS1sPlvS2-AN	Alzheimer's
SRR1568688	82	Male	EXR-KJENS1sPlvS2-AN	Alzheimer's
SRR1568705	86	Female	EXR-KJENS1sPlvS2-AN	Alzheimer's
SRR1568723	83	Male	EXR-KJENS1sPlvS2-AN	Alzheimer's
SRR1568734	80	Male	EXR-KJENS1sPlvS2-AN	Alzheimer's
SRR1568744	85	Female	EXR-KJENS1sPlvS2-AN	Alzheimer's
SRR1568748	89	Female	EXR-KJENS1sPlvS2-AN	Alzheimer's
SRR1568756	79	Female	EXR-KJENS1sPlvS2-AN	Alzheimer's
