# Supplementary material for: Characteristics of circulating small noncoding RNAs in plasma and serum during human aging
Source: Aging Med (Milton). 2023 Feb 22;6(1):35–48. doi: 10.1002/agm2.12241 (PMC10000275; doi:10.1002/agm2.12241)
Supplement: Supplementary file 7 — Table S2. [file AGM2-6-35-s001.xlsx]

## Sheet: Sheet1
Highly expressed in plasma			Highly expressed in serum
sncRNA	RNA_type		sncRNA	RNA_type
ACA29	snoRNA		ACA36B	snoRNA
ACA3	snoRNA		ACA45	snoRNA
ACA36B	snoRNA		ACA47	snoRNA
ACA45	snoRNA		ACA53	snoRNA
ACA47	snoRNA		BC200-L109	scRNA
BC200-L149	scRNA		BC200-L111	scRNA
BC200-L160	scRNA		BC200-L118	scRNA
BC200-L43	scRNA		BC200-L129	scRNA
BC200-L50	scRNA		BC200-L13	scRNA
HBI-100	snoRNA		BC200-L140	scRNA
HBII-289	snoRNA		BC200-L150	scRNA
hsa-let-7a-3p	miRNA		BC200-L155	scRNA
hsa-let-7a-5p	miRNA		BC200-L169	scRNA
hsa-let-7b-3p	miRNA		BC200-L175	scRNA
hsa-let-7b-5p	miRNA		BC200-L178	scRNA
hsa-let-7c-5p	miRNA		BC200-L180	scRNA
hsa-let-7d-3p	miRNA		BC200-L23	scRNA
hsa-let-7d-5p	miRNA		BC200-L38	scRNA
hsa-let-7e-3p	miRNA		BC200-L43	scRNA
hsa-let-7e-5p	miRNA		BC200-L5	scRNA
hsa-let-7f-1-3p	miRNA		BC200-L50	scRNA
hsa-let-7f-2-3p	miRNA		BC200-L57	scRNA
hsa-let-7f-5p	miRNA		BC200-L61	scRNA
hsa-let-7g-3p	miRNA		BC200-L64	scRNA
hsa-let-7g-5p	miRNA		BC200-L72	scRNA
hsa-let-7i-3p	miRNA		BC200-L94	scRNA
hsa-let-7i-5p	miRNA		HBI-100	snoRNA
hsa-miR-100-5p	miRNA		HBII-142	snoRNA
hsa-miR-101-3p	miRNA		HBII-202	snoRNA
hsa-miR-101-5p	miRNA		HBII-210	snoRNA
hsa-miR-103a-3p	miRNA		HBII-239	snoRNA
hsa-miR-103b	miRNA		HBII-251	snoRNA
hsa-miR-10400-5p	miRNA		HBII-289	snoRNA
hsa-miR-105-5p	miRNA		HBII-336	snoRNA
hsa-miR-106a-5p	miRNA		HBII-420	snoRNA
hsa-miR-106b-3p	miRNA		HBII-429	snoRNA
hsa-miR-106b-5p	miRNA		hsa-let-7a-3p	miRNA
hsa-miR-107	miRNA		hsa-let-7a-5p	miRNA
hsa-miR-10a-3p	miRNA		hsa-let-7b-3p	miRNA
hsa-miR-10a-5p	miRNA		hsa-let-7b-5p	miRNA
hsa-miR-10b-3p	miRNA		hsa-let-7c-5p	miRNA
hsa-miR-10b-5p	miRNA		hsa-let-7d-3p	miRNA
hsa-miR-11400	miRNA		hsa-let-7d-5p	miRNA
hsa-miR-1180-3p	miRNA		hsa-let-7e-5p	miRNA
hsa-miR-1197	miRNA		hsa-let-7f-1-3p	miRNA
hsa-miR-1224-5p	miRNA		hsa-let-7f-2-3p	miRNA
hsa-miR-122-5p	miRNA		hsa-let-7f-5p	miRNA
hsa-miR-122b-3p	miRNA		hsa-let-7g-3p	miRNA
hsa-miR-124-3p	miRNA		hsa-let-7g-5p	miRNA
hsa-miR-124-5p	miRNA		hsa-let-7i-3p	miRNA
hsa-miR-1246	miRNA		hsa-let-7i-5p	miRNA
hsa-miR-125a-3p	miRNA		hsa-miR-100-5p	miRNA
hsa-miR-125a-5p	miRNA		hsa-miR-101-3p	miRNA
hsa-miR-125b-1-3p	miRNA		hsa-miR-101-5p	miRNA
hsa-miR-125b-2-3p	miRNA		hsa-miR-103a-3p	miRNA
hsa-miR-125b-5p	miRNA		hsa-miR-103b	miRNA
hsa-miR-1260a	miRNA		hsa-miR-106a-5p	miRNA
hsa-miR-1260b	miRNA		hsa-miR-106b-3p	miRNA
hsa-miR-126-3p	miRNA		hsa-miR-106b-5p	miRNA
hsa-miR-126-5p	miRNA		hsa-miR-107	miRNA
hsa-miR-1273h-3p	miRNA		hsa-miR-10a-3p	miRNA
hsa-miR-127-3p	miRNA		hsa-miR-10a-5p	miRNA
hsa-miR-127-5p	miRNA		hsa-miR-10b-3p	miRNA
hsa-miR-1277-3p	miRNA		hsa-miR-10b-5p	miRNA
hsa-miR-1277-5p	miRNA		hsa-miR-11400	miRNA
hsa-miR-128-3p	miRNA		hsa-miR-1180-3p	miRNA
hsa-miR-1285-3p	miRNA		hsa-miR-1185-1-3p	miRNA
hsa-miR-1287-5p	miRNA		hsa-miR-12136	miRNA
hsa-miR-1290	miRNA		hsa-miR-122-3p	miRNA
hsa-miR-129-1-3p	miRNA		hsa-miR-122-5p	miRNA
hsa-miR-129-2-3p	miRNA		hsa-miR-1228-5p	miRNA
hsa-miR-1294	miRNA		hsa-miR-122b-3p	miRNA
hsa-miR-129-5p	miRNA		hsa-miR-1246	miRNA
hsa-miR-1296-5p	miRNA		hsa-miR-1247-3p	miRNA
hsa-miR-1298-5p	miRNA		hsa-miR-1249-3p	miRNA
hsa-miR-1301-3p	miRNA		hsa-miR-125a-5p	miRNA
hsa-miR-1304-3p	miRNA		hsa-miR-125b-1-3p	miRNA
hsa-miR-1306-5p	miRNA		hsa-miR-125b-2-3p	miRNA
hsa-miR-1307-3p	miRNA		hsa-miR-125b-5p	miRNA
hsa-miR-1307-5p	miRNA		hsa-miR-1260a	miRNA
hsa-miR-130a-3p	miRNA		hsa-miR-1260b	miRNA
hsa-miR-130b-3p	miRNA		hsa-miR-126-3p	miRNA
hsa-miR-130b-5p	miRNA		hsa-miR-126-5p	miRNA
hsa-miR-132-3p	miRNA		hsa-miR-1271-5p	miRNA
hsa-miR-132-5p	miRNA		hsa-miR-1273h-3p	miRNA
hsa-miR-1343-3p	miRNA		hsa-miR-127-3p	miRNA
hsa-miR-134-5p	miRNA		hsa-miR-1277-3p	miRNA
hsa-miR-136-3p	miRNA		hsa-miR-1277-5p	miRNA
hsa-miR-136-5p	miRNA		hsa-miR-128-3p	miRNA
hsa-miR-137-3p	miRNA		hsa-miR-1285-3p	miRNA
hsa-miR-137-5p	miRNA		hsa-miR-1287-5p	miRNA
hsa-miR-138-2-3p	miRNA		hsa-miR-1290	miRNA
hsa-miR-138-5p	miRNA		hsa-miR-1294	miRNA
hsa-miR-139-3p	miRNA		hsa-miR-1298-5p	miRNA
hsa-miR-139-5p	miRNA		hsa-miR-1301-3p	miRNA
hsa-miR-1-3p	miRNA		hsa-miR-1304-3p	miRNA
hsa-miR-140-3p	miRNA		hsa-miR-1306-5p	miRNA
hsa-miR-140-5p	miRNA		hsa-miR-1307-3p	miRNA
hsa-miR-141-3p	miRNA		hsa-miR-1307-5p	miRNA
hsa-miR-142-3p	miRNA		hsa-miR-130a-3p	miRNA
hsa-miR-142-5p	miRNA		hsa-miR-130b-3p	miRNA
hsa-miR-143-3p	miRNA		hsa-miR-130b-5p	miRNA
hsa-miR-143-5p	miRNA		hsa-miR-132-3p	miRNA
hsa-miR-144-3p	miRNA		hsa-miR-133a-3p	miRNA
hsa-miR-144-5p	miRNA		hsa-miR-134-5p	miRNA
hsa-miR-145-3p	miRNA		hsa-miR-135a-5p	miRNA
hsa-miR-145-5p	miRNA		hsa-miR-136-3p	miRNA
hsa-miR-146a-5p	miRNA		hsa-miR-136-5p	miRNA
hsa-miR-146b-5p	miRNA		hsa-miR-139-3p	miRNA
hsa-miR-148a-3p	miRNA		hsa-miR-139-5p	miRNA
hsa-miR-148a-5p	miRNA		hsa-miR-1-3p	miRNA
hsa-miR-148b-3p	miRNA		hsa-miR-140-3p	miRNA
hsa-miR-149-5p	miRNA		hsa-miR-140-5p	miRNA
hsa-miR-150-3p	miRNA		hsa-miR-141-3p	miRNA
hsa-miR-150-5p	miRNA		hsa-miR-142-3p	miRNA
hsa-miR-151a-3p	miRNA		hsa-miR-142-5p	miRNA
hsa-miR-151a-5p	miRNA		hsa-miR-143-3p	miRNA
hsa-miR-151b	miRNA		hsa-miR-143-5p	miRNA
hsa-miR-152-3p	miRNA		hsa-miR-144-3p	miRNA
hsa-miR-154-5p	miRNA		hsa-miR-144-5p	miRNA
hsa-miR-155-5p	miRNA		hsa-miR-145-3p	miRNA
hsa-miR-15a-3p	miRNA		hsa-miR-145-5p	miRNA
hsa-miR-15a-5p	miRNA		hsa-miR-146a-5p	miRNA
hsa-miR-15b-3p	miRNA		hsa-miR-146b-3p	miRNA
hsa-miR-15b-5p	miRNA		hsa-miR-146b-5p	miRNA
hsa-miR-16-1-3p	miRNA		hsa-miR-148a-3p	miRNA
hsa-miR-16-2-3p	miRNA		hsa-miR-148a-5p	miRNA
hsa-miR-16-5p	miRNA		hsa-miR-148b-3p	miRNA
hsa-miR-17-3p	miRNA		hsa-miR-150-3p	miRNA
hsa-miR-17-5p	miRNA		hsa-miR-150-5p	miRNA
hsa-miR-181a-2-3p	miRNA		hsa-miR-151a-3p	miRNA
hsa-miR-181a-3p	miRNA		hsa-miR-151a-5p	miRNA
hsa-miR-181a-5p	miRNA		hsa-miR-151b	miRNA
hsa-miR-181b-5p	miRNA		hsa-miR-152-3p	miRNA
hsa-miR-181c-3p	miRNA		hsa-miR-155-5p	miRNA
hsa-miR-181c-5p	miRNA		hsa-miR-15a-3p	miRNA
hsa-miR-181d-5p	miRNA		hsa-miR-15a-5p	miRNA
hsa-miR-182-5p	miRNA		hsa-miR-15b-3p	miRNA
hsa-miR-183-5p	miRNA		hsa-miR-15b-5p	miRNA
hsa-miR-185-3p	miRNA		hsa-miR-16-1-3p	miRNA
hsa-miR-185-5p	miRNA		hsa-miR-16-2-3p	miRNA
hsa-miR-186-5p	miRNA		hsa-miR-16-5p	miRNA
hsa-miR-188-5p	miRNA		hsa-miR-17-3p	miRNA
hsa-miR-18a-3p	miRNA		hsa-miR-17-5p	miRNA
hsa-miR-18a-5p	miRNA		hsa-miR-181a-2-3p	miRNA
hsa-miR-18b-5p	miRNA		hsa-miR-181a-3p	miRNA
hsa-miR-190a-5p	miRNA		hsa-miR-181a-5p	miRNA
hsa-miR-191-3p	miRNA		hsa-miR-181b-5p	miRNA
hsa-miR-191-5p	miRNA		hsa-miR-181c-3p	miRNA
hsa-miR-192-5p	miRNA		hsa-miR-181c-5p	miRNA
hsa-miR-193a-3p	miRNA		hsa-miR-181d-5p	miRNA
hsa-miR-193a-5p	miRNA		hsa-miR-182-5p	miRNA
hsa-miR-193b-3p	miRNA		hsa-miR-183-5p	miRNA
hsa-miR-193b-5p	miRNA		hsa-miR-185-3p	miRNA
hsa-miR-194-5p	miRNA		hsa-miR-185-5p	miRNA
hsa-miR-195-3p	miRNA		hsa-miR-186-5p	miRNA
hsa-miR-195-5p	miRNA		hsa-miR-188-5p	miRNA
hsa-miR-196b-5p	miRNA		hsa-miR-18a-3p	miRNA
hsa-miR-197-3p	miRNA		hsa-miR-18a-5p	miRNA
hsa-miR-199a-3p	miRNA		hsa-miR-18b-5p	miRNA
hsa-miR-199a-5p	miRNA		hsa-miR-190a-5p	miRNA
hsa-miR-199b-3p	miRNA		hsa-miR-191-3p	miRNA
hsa-miR-199b-5p	miRNA		hsa-miR-191-5p	miRNA
hsa-miR-19a-3p	miRNA		hsa-miR-192-5p	miRNA
hsa-miR-19b-3p	miRNA		hsa-miR-193a-3p	miRNA
hsa-miR-200a-3p	miRNA		hsa-miR-193a-5p	miRNA
hsa-miR-200b-3p	miRNA		hsa-miR-193b-3p	miRNA
hsa-miR-200c-3p	miRNA		hsa-miR-193b-5p	miRNA
hsa-miR-203a-3p	miRNA		hsa-miR-194-5p	miRNA
hsa-miR-203b-5p	miRNA		hsa-miR-195-5p	miRNA
hsa-miR-204-3p	miRNA		hsa-miR-196b-5p	miRNA
hsa-miR-204-5p	miRNA		hsa-miR-197-3p	miRNA
hsa-miR-205-5p	miRNA		hsa-miR-199a-3p	miRNA
hsa-miR-206	miRNA		hsa-miR-199a-5p	miRNA
hsa-miR-20a-5p	miRNA		hsa-miR-199b-3p	miRNA
hsa-miR-20b-5p	miRNA		hsa-miR-199b-5p	miRNA
hsa-miR-210-3p	miRNA		hsa-miR-19a-3p	miRNA
hsa-miR-212-3p	miRNA		hsa-miR-19b-3p	miRNA
hsa-miR-212-5p	miRNA		hsa-miR-200a-3p	miRNA
hsa-miR-21-3p	miRNA		hsa-miR-200b-3p	miRNA
hsa-miR-214-5p	miRNA		hsa-miR-200c-3p	miRNA
hsa-miR-215-5p	miRNA		hsa-miR-203a-3p	miRNA
hsa-miR-21-5p	miRNA		hsa-miR-203b-5p	miRNA
hsa-miR-218-5p	miRNA		hsa-miR-204-5p	miRNA
hsa-miR-219a-2-3p	miRNA		hsa-miR-205-5p	miRNA
hsa-miR-219a-5p	miRNA		hsa-miR-206	miRNA
hsa-miR-219b-3p	miRNA		hsa-miR-208b-3p	miRNA
hsa-miR-219b-5p	miRNA		hsa-miR-20a-5p	miRNA
hsa-miR-221-3p	miRNA		hsa-miR-20b-5p	miRNA
hsa-miR-221-5p	miRNA		hsa-miR-210-3p	miRNA
hsa-miR-222-3p	miRNA		hsa-miR-2115-5p	miRNA
hsa-miR-223-3p	miRNA		hsa-miR-21-3p	miRNA
hsa-miR-223-5p	miRNA		hsa-miR-214-5p	miRNA
hsa-miR-22-3p	miRNA		hsa-miR-215-5p	miRNA
hsa-miR-224-5p	miRNA		hsa-miR-21-5p	miRNA
hsa-miR-22-5p	miRNA		hsa-miR-217-5p	miRNA
hsa-miR-23a-3p	miRNA		hsa-miR-218-5p	miRNA
hsa-miR-23b-3p	miRNA		hsa-miR-221-3p	miRNA
hsa-miR-23b-5p	miRNA		hsa-miR-222-3p	miRNA
hsa-miR-24-3p	miRNA		hsa-miR-223-3p	miRNA
hsa-miR-25-3p	miRNA		hsa-miR-223-5p	miRNA
hsa-miR-26a-1-3p	miRNA		hsa-miR-22-3p	miRNA
hsa-miR-26a-5p	miRNA		hsa-miR-224-5p	miRNA
hsa-miR-26b-3p	miRNA		hsa-miR-22-5p	miRNA
hsa-miR-26b-5p	miRNA		hsa-miR-2355-3p	miRNA
hsa-miR-27a-3p	miRNA		hsa-miR-23a-3p	miRNA
hsa-miR-27b-3p	miRNA		hsa-miR-23a-5p	miRNA
hsa-miR-28-3p	miRNA		hsa-miR-23b-3p	miRNA
hsa-miR-28-5p	miRNA		hsa-miR-24-3p	miRNA
hsa-miR-299-3p	miRNA		hsa-miR-25-3p	miRNA
hsa-miR-29a-3p	miRNA		hsa-miR-26a-5p	miRNA
hsa-miR-29b-3p	miRNA		hsa-miR-26b-3p	miRNA
hsa-miR-29c-3p	miRNA		hsa-miR-26b-5p	miRNA
hsa-miR-29c-5p	miRNA		hsa-miR-27a-3p	miRNA
hsa-miR-301a-3p	miRNA		hsa-miR-27a-5p	miRNA
hsa-miR-301b-3p	miRNA		hsa-miR-27b-3p	miRNA
hsa-miR-3065-5p	miRNA		hsa-miR-28-3p	miRNA
hsa-miR-3074-5p	miRNA		hsa-miR-28-5p	miRNA
hsa-miR-30a-3p	miRNA		hsa-miR-299-3p	miRNA
hsa-miR-30a-5p	miRNA		hsa-miR-29a-3p	miRNA
hsa-miR-30b-5p	miRNA		hsa-miR-29b-3p	miRNA
hsa-miR-30c-5p	miRNA		hsa-miR-29c-3p	miRNA
hsa-miR-30d-3p	miRNA		hsa-miR-29c-5p	miRNA
hsa-miR-30d-5p	miRNA		hsa-miR-301a-3p	miRNA
hsa-miR-30e-3p	miRNA		hsa-miR-301b-3p	miRNA
hsa-miR-30e-5p	miRNA		hsa-miR-3065-5p	miRNA
hsa-miR-3158-3p	miRNA		hsa-miR-3074-5p	miRNA
hsa-miR-3168	miRNA		hsa-miR-30a-3p	miRNA
hsa-miR-3184-3p	miRNA		hsa-miR-30a-5p	miRNA
hsa-miR-3184-5p	miRNA		hsa-miR-30b-5p	miRNA
hsa-miR-3200-3p	miRNA		hsa-miR-30c-5p	miRNA
hsa-miR-320a-3p	miRNA		hsa-miR-30d-3p	miRNA
hsa-miR-320b	miRNA		hsa-miR-30d-5p	miRNA
hsa-miR-320c	miRNA		hsa-miR-30e-3p	miRNA
hsa-miR-320d	miRNA		hsa-miR-30e-5p	miRNA
hsa-miR-323a-3p	miRNA		hsa-miR-3158-3p	miRNA
hsa-miR-323a-5p	miRNA		hsa-miR-3168	miRNA
hsa-miR-323b-3p	miRNA		hsa-miR-3184-3p	miRNA
hsa-miR-324-3p	miRNA		hsa-miR-3184-5p	miRNA
hsa-miR-324-5p	miRNA		hsa-miR-3200-3p	miRNA
hsa-miR-32-5p	miRNA		hsa-miR-320a-3p	miRNA
hsa-miR-326	miRNA		hsa-miR-320b	miRNA
hsa-miR-328-3p	miRNA		hsa-miR-320c	miRNA
hsa-miR-329-3p	miRNA		hsa-miR-320d	miRNA
hsa-miR-330-3p	miRNA		hsa-miR-323a-3p	miRNA
hsa-miR-330-5p	miRNA		hsa-miR-323b-3p	miRNA
hsa-miR-331-3p	miRNA		hsa-miR-32-3p	miRNA
hsa-miR-331-5p	miRNA		hsa-miR-324-3p	miRNA
hsa-miR-335-3p	miRNA		hsa-miR-324-5p	miRNA
hsa-miR-335-5p	miRNA		hsa-miR-32-5p	miRNA
hsa-miR-337-5p	miRNA		hsa-miR-326	miRNA
hsa-miR-338-3p	miRNA		hsa-miR-328-3p	miRNA
hsa-miR-338-5p	miRNA		hsa-miR-329-3p	miRNA
hsa-miR-339-3p	miRNA		hsa-miR-330-3p	miRNA
hsa-miR-339-5p	miRNA		hsa-miR-331-3p	miRNA
hsa-miR-33a-5p	miRNA		hsa-miR-331-5p	miRNA
hsa-miR-33b-5p	miRNA		hsa-miR-335-3p	miRNA
hsa-miR-340-5p	miRNA		hsa-miR-335-5p	miRNA
hsa-miR-342-3p	miRNA		hsa-miR-337-3p	miRNA
hsa-miR-342-5p	miRNA		hsa-miR-338-3p	miRNA
hsa-miR-345-5p	miRNA		hsa-miR-338-5p	miRNA
hsa-miR-346	miRNA		hsa-miR-339-3p	miRNA
hsa-miR-34a-5p	miRNA		hsa-miR-339-5p	miRNA
hsa-miR-34c-3p	miRNA		hsa-miR-33a-3p	miRNA
hsa-miR-34c-5p	miRNA		hsa-miR-33a-5p	miRNA
hsa-miR-3529-3p	miRNA		hsa-miR-33b-5p	miRNA
hsa-miR-3605-3p	miRNA		hsa-miR-340-3p	miRNA
hsa-miR-3613-5p	miRNA		hsa-miR-340-5p	miRNA
hsa-miR-361-3p	miRNA		hsa-miR-342-3p	miRNA
hsa-miR-3615	miRNA		hsa-miR-342-5p	miRNA
hsa-miR-361-5p	miRNA		hsa-miR-345-5p	miRNA
hsa-miR-362-3p	miRNA		hsa-miR-34a-5p	miRNA
hsa-miR-362-5p	miRNA		hsa-miR-34c-5p	miRNA
hsa-miR-363-3p	miRNA		hsa-miR-3529-3p	miRNA
hsa-miR-365a-3p	miRNA		hsa-miR-3605-3p	miRNA
hsa-miR-365b-3p	miRNA		hsa-miR-3613-3p	miRNA
hsa-miR-369-3p	miRNA		hsa-miR-3613-5p	miRNA
hsa-miR-370-3p	miRNA		hsa-miR-361-3p	miRNA
hsa-miR-374a-3p	miRNA		hsa-miR-3615	miRNA
hsa-miR-374a-5p	miRNA		hsa-miR-361-5p	miRNA
hsa-miR-374b-5p	miRNA		hsa-miR-362-3p	miRNA
hsa-miR-374c-3p	miRNA		hsa-miR-362-5p	miRNA
hsa-miR-375-3p	miRNA		hsa-miR-363-3p	miRNA
hsa-miR-376a-3p	miRNA		hsa-miR-365a-3p	miRNA
hsa-miR-376c-3p	miRNA		hsa-miR-365b-3p	miRNA
hsa-miR-377-3p	miRNA		hsa-miR-369-3p	miRNA
hsa-miR-377-5p	miRNA		hsa-miR-369-5p	miRNA
hsa-miR-378a-3p	miRNA		hsa-miR-370-3p	miRNA
hsa-miR-378a-5p	miRNA		hsa-miR-374a-3p	miRNA
hsa-miR-378c	miRNA		hsa-miR-374a-5p	miRNA
hsa-miR-378d	miRNA		hsa-miR-374b-5p	miRNA
hsa-miR-379-5p	miRNA		hsa-miR-374c-3p	miRNA
hsa-miR-381-3p	miRNA		hsa-miR-375-3p	miRNA
hsa-miR-382-5p	miRNA		hsa-miR-376a-3p	miRNA
hsa-miR-383-5p	miRNA		hsa-miR-376b-3p	miRNA
hsa-miR-3960	miRNA		hsa-miR-376c-3p	miRNA
hsa-miR-409-3p	miRNA		hsa-miR-377-3p	miRNA
hsa-miR-409-5p	miRNA		hsa-miR-378a-3p	miRNA
hsa-miR-410-3p	miRNA		hsa-miR-378a-5p	miRNA
hsa-miR-411-3p	miRNA		hsa-miR-378c	miRNA
hsa-miR-411-5p	miRNA		hsa-miR-378d	miRNA
hsa-miR-421	miRNA		hsa-miR-379-5p	miRNA
hsa-miR-423-3p	miRNA		hsa-miR-381-3p	miRNA
hsa-miR-423-5p	miRNA		hsa-miR-382-5p	miRNA
hsa-miR-424-3p	miRNA		hsa-miR-3960	miRNA
hsa-miR-424-5p	miRNA		hsa-miR-409-3p	miRNA
hsa-miR-425-3p	miRNA		hsa-miR-409-5p	miRNA
hsa-miR-425-5p	miRNA		hsa-miR-410-3p	miRNA
hsa-miR-429	miRNA		hsa-miR-411-3p	miRNA
hsa-miR-431-3p	miRNA		hsa-miR-411-5p	miRNA
hsa-miR-431-5p	miRNA		hsa-miR-421	miRNA
hsa-miR-432-5p	miRNA		hsa-miR-423-3p	miRNA
hsa-miR-433-3p	miRNA		hsa-miR-423-5p	miRNA
hsa-miR-4433a-3p	miRNA		hsa-miR-424-3p	miRNA
hsa-miR-4433b-5p	miRNA		hsa-miR-424-5p	miRNA
hsa-miR-4443	miRNA		hsa-miR-425-3p	miRNA
hsa-miR-4446-3p	miRNA		hsa-miR-425-5p	miRNA
hsa-miR-4448	miRNA		hsa-miR-429	miRNA
hsa-miR-4492	miRNA		hsa-miR-431-5p	miRNA
hsa-miR-4497	miRNA		hsa-miR-432-5p	miRNA
hsa-miR-449a	miRNA		hsa-miR-433-3p	miRNA
hsa-miR-450a-5p	miRNA		hsa-miR-4433a-3p	miRNA
hsa-miR-450b-5p	miRNA		hsa-miR-4433a-5p	miRNA
hsa-miR-451a	miRNA		hsa-miR-4433b-3p	miRNA
hsa-miR-451b	miRNA		hsa-miR-4433b-5p	miRNA
hsa-miR-454-3p	miRNA		hsa-miR-4446-3p	miRNA
hsa-miR-454-5p	miRNA		hsa-miR-4454	miRNA
hsa-miR-455-5p	miRNA		hsa-miR-4492	miRNA
hsa-miR-4685-3p	miRNA		hsa-miR-4508	miRNA
hsa-miR-4732-3p	miRNA		hsa-miR-450a-5p	miRNA
hsa-miR-4732-5p	miRNA		hsa-miR-450b-5p	miRNA
hsa-miR-483-3p	miRNA		hsa-miR-4516	miRNA
hsa-miR-484	miRNA		hsa-miR-451a	miRNA
hsa-miR-486-3p	miRNA		hsa-miR-452-5p	miRNA
hsa-miR-486-5p	miRNA		hsa-miR-454-3p	miRNA
hsa-miR-487b-3p	miRNA		hsa-miR-4732-3p	miRNA
hsa-miR-490-3p	miRNA		hsa-miR-4772-3p	miRNA
hsa-miR-490-5p	miRNA		hsa-miR-483-3p	miRNA
hsa-miR-495-3p	miRNA		hsa-miR-483-5p	miRNA
hsa-miR-497-5p	miRNA		hsa-miR-484	miRNA
hsa-miR-499a-5p	miRNA		hsa-miR-485-3p	miRNA
hsa-miR-500a-3p	miRNA		hsa-miR-486-3p	miRNA
hsa-miR-501-3p	miRNA		hsa-miR-486-5p	miRNA
hsa-miR-501-5p	miRNA		hsa-miR-487b-3p	miRNA
hsa-miR-502-3p	miRNA		hsa-miR-493-3p	miRNA
hsa-miR-503-5p	miRNA		hsa-miR-493-5p	miRNA
hsa-miR-505-3p	miRNA		hsa-miR-495-3p	miRNA
hsa-miR-511-5p	miRNA		hsa-miR-497-5p	miRNA
hsa-miR-532-3p	miRNA		hsa-miR-499a-5p	miRNA
hsa-miR-532-5p	miRNA		hsa-miR-500a-3p	miRNA
hsa-miR-542-3p	miRNA		hsa-miR-5010-5p	miRNA
hsa-miR-543	miRNA		hsa-miR-501-3p	miRNA
hsa-miR-548aa	miRNA		hsa-miR-501-5p	miRNA
hsa-miR-548d-5p	miRNA		hsa-miR-502-3p	miRNA
hsa-miR-548e-3p	miRNA		hsa-miR-503-5p	miRNA
hsa-miR-548o-3p	miRNA		hsa-miR-505-3p	miRNA
hsa-miR-548t-3p	miRNA		hsa-miR-511-5p	miRNA
hsa-miR-550a-3p	miRNA		hsa-miR-5189-5p	miRNA
hsa-miR-550a-5p	miRNA		hsa-miR-532-3p	miRNA
hsa-miR-550b-2-5p	miRNA		hsa-miR-532-5p	miRNA
hsa-miR-574-3p	miRNA		hsa-miR-542-3p	miRNA
hsa-miR-574-5p	miRNA		hsa-miR-542-5p	miRNA
hsa-miR-576-3p	miRNA		hsa-miR-543	miRNA
hsa-miR-576-5p	miRNA		hsa-miR-548a-3p	miRNA
hsa-miR-582-3p	miRNA		hsa-miR-548d-5p	miRNA
hsa-miR-582-5p	miRNA		hsa-miR-548e-3p	miRNA
hsa-miR-584-5p	miRNA		hsa-miR-548h-3p	miRNA
hsa-miR-589-5p	miRNA		hsa-miR-548j-5p	miRNA
hsa-miR-590-3p	miRNA		hsa-miR-548k	miRNA
hsa-miR-590-5p	miRNA		hsa-miR-548o-3p	miRNA
hsa-miR-592	miRNA		hsa-miR-548z	miRNA
hsa-miR-598-3p	miRNA		hsa-miR-550a-3p	miRNA
hsa-miR-624-5p	miRNA		hsa-miR-550a-5p	miRNA
hsa-miR-625-3p	miRNA		hsa-miR-550b-2-5p	miRNA
hsa-miR-627-5p	miRNA		hsa-miR-551a	miRNA
hsa-miR-628-3p	miRNA		hsa-miR-574-3p	miRNA
hsa-miR-629-5p	miRNA		hsa-miR-574-5p	miRNA
hsa-miR-6511a-3p	miRNA		hsa-miR-576-3p	miRNA
hsa-miR-6511b-3p	miRNA		hsa-miR-576-5p	miRNA
hsa-miR-651-5p	miRNA		hsa-miR-582-3p	miRNA
hsa-miR-652-3p	miRNA		hsa-miR-582-5p	miRNA
hsa-miR-6529-3p	miRNA		hsa-miR-584-5p	miRNA
hsa-miR-6529-5p	miRNA		hsa-miR-589-5p	miRNA
hsa-miR-654-3p	miRNA		hsa-miR-590-3p	miRNA
hsa-miR-655-3p	miRNA		hsa-miR-590-5p	miRNA
hsa-miR-656-3p	miRNA		hsa-miR-598-3p	miRNA
hsa-miR-660-3p	miRNA		hsa-miR-618	miRNA
hsa-miR-660-5p	miRNA		hsa-miR-624-5p	miRNA
hsa-miR-671-3p	miRNA		hsa-miR-625-3p	miRNA
hsa-miR-6743-3p	miRNA		hsa-miR-625-5p	miRNA
hsa-miR-676-3p	miRNA		hsa-miR-627-5p	miRNA
hsa-miR-6765-3p	miRNA		hsa-miR-628-5p	miRNA
hsa-miR-708-3p	miRNA		hsa-miR-629-5p	miRNA
hsa-miR-708-5p	miRNA		hsa-miR-6511b-3p	miRNA
hsa-miR-7-1-3p	miRNA		hsa-miR-651-5p	miRNA
hsa-miR-744-5p	miRNA		hsa-miR-652-3p	miRNA
hsa-miR-7-5p	miRNA		hsa-miR-654-3p	miRNA
hsa-miR-760	miRNA		hsa-miR-655-3p	miRNA
hsa-miR-766-3p	miRNA		hsa-miR-656-3p	miRNA
hsa-miR-767-5p	miRNA		hsa-miR-660-3p	miRNA
hsa-miR-769-5p	miRNA		hsa-miR-660-5p	miRNA
hsa-miR-7704	miRNA		hsa-miR-664a-3p	miRNA
hsa-miR-7706	miRNA		hsa-miR-664a-5p	miRNA
hsa-miR-873-3p	miRNA		hsa-miR-671-3p	miRNA
hsa-miR-873-5p	miRNA		hsa-miR-7-1-3p	miRNA
hsa-miR-874-3p	miRNA		hsa-miR-744-5p	miRNA
hsa-miR-885-3p	miRNA		hsa-miR-758-3p	miRNA
hsa-miR-885-5p	miRNA		hsa-miR-7-5p	miRNA
hsa-miR-889-3p	miRNA		hsa-miR-760	miRNA
hsa-miR-92a-3p	miRNA		hsa-miR-766-3p	miRNA
hsa-miR-92b-3p	miRNA		hsa-miR-769-5p	miRNA
hsa-miR-93-3p	miRNA		hsa-miR-7704	miRNA
hsa-miR-935	miRNA		hsa-miR-7706	miRNA
hsa-miR-93-5p	miRNA		hsa-miR-7977	miRNA
hsa-miR-9-3p	miRNA		hsa-miR-873-5p	miRNA
hsa-miR-941	miRNA		hsa-miR-874-3p	miRNA
hsa-miR-942-5p	miRNA		hsa-miR-885-5p	miRNA
hsa-miR-95-3p	miRNA		hsa-miR-889-3p	miRNA
hsa-miR-9-5p	miRNA		hsa-miR-92a-3p	miRNA
hsa-miR-96-5p	miRNA		hsa-miR-92b-3p	miRNA
hsa-miR-98-3p	miRNA		hsa-miR-93-3p	miRNA
hsa-miR-98-5p	miRNA		hsa-miR-93-5p	miRNA
hsa-miR-99a-5p	miRNA		hsa-miR-9-3p	miRNA
hsa-miR-99b-3p	miRNA		hsa-miR-941	miRNA
hsa-miR-99b-5p	miRNA		hsa-miR-942-5p	miRNA
HY1-L164	scRNA		hsa-miR-95-3p	miRNA
HY1-L201	scRNA		hsa-miR-9-5p	miRNA
HY1-L234	scRNA		hsa-miR-96-5p	miRNA
HY1-L284	scRNA		hsa-miR-98-3p	miRNA
HY1-L389	scRNA		hsa-miR-98-5p	miRNA
HY1-L399	scRNA		hsa-miR-99a-5p	miRNA
HY1-L406	scRNA		hsa-miR-99b-3p	miRNA
HY1-L459	scRNA		hsa-miR-99b-5p	miRNA
HY1-L65	scRNA		HY1-L103	scRNA
HY1-L69	scRNA		HY1-L106	scRNA
HY1-L86	scRNA		HY1-L11	scRNA
HY3-L137	scRNA		HY1-L114	scRNA
HY3-L138	scRNA		HY1-L115	scRNA
HY3-L147	scRNA		HY1-L127	scRNA
HY3-L179	scRNA		HY1-L131	scRNA
HY3-L266	scRNA		HY1-L135	scRNA
HY3-L428	scRNA		HY1-L145	scRNA
HY3-L446	scRNA		HY1-L146	scRNA
HY3-L450	scRNA		HY1-L153	scRNA
HY3-L453	scRNA		HY1-L156	scRNA
HY3-L458	scRNA		HY1-L158	scRNA
HY3-L465	scRNA		HY1-L159	scRNA
HY3-L512	scRNA		HY1-L164	scRNA
HY3-L522	scRNA		HY1-L173	scRNA
HY3-L530	scRNA		HY1-L201	scRNA
HY3-L550	scRNA		HY1-L216	scRNA
HY3-L552	scRNA		HY1-L221	scRNA
HY3-L571	scRNA		HY1-L231	scRNA
HY3-L76	scRNA		HY1-L234	scRNA
HY3-L82	scRNA		HY1-L284	scRNA
HY3-L84	scRNA		HY1-L316	scRNA
HY4	scRNA		HY1-L319	scRNA
HY4-L100	scRNA		HY1-L365	scRNA
HY4-L103	scRNA		HY1-L389	scRNA
HY4-L105	scRNA		HY1-L39	scRNA
HY4-L109	scRNA		HY1-L393	scRNA
HY4-L11	scRNA		HY1-L406	scRNA
HY4-L110	scRNA		HY1-L459	scRNA
HY4-L111	scRNA		HY1-L47	scRNA
HY4-L113	scRNA		HY1-L49	scRNA
HY4-L114	scRNA		HY1-L66	scRNA
HY4-L117	scRNA		HY1-L68	scRNA
HY4-L118	scRNA		HY1-L69	scRNA
HY4-L122	scRNA		HY1-L71	scRNA
HY4-L129	scRNA		HY1-L85	scRNA
HY4-L131	scRNA		HY1-L97	scRNA
HY4-L132	scRNA		HY1-L99	scRNA
HY4-L133	scRNA		HY3-L137	scRNA
HY4-L134	scRNA		HY3-L138	scRNA
HY4-L135	scRNA		HY3-L160	scRNA
HY4-L136	scRNA		HY3-L179	scRNA
HY4-L137	scRNA		HY3-L222	scRNA
HY4-L138	scRNA		HY3-L266	scRNA
HY4-L139	scRNA		HY3-L301	scRNA
HY4-L14	scRNA		HY3-L385	scRNA
HY4-L141	scRNA		HY3-L512	scRNA
HY4-L142	scRNA		HY3-L550	scRNA
HY4-L147	scRNA		HY3-L552	scRNA
HY4-L150	scRNA		HY3-L57	scRNA
HY4-L153	scRNA		HY3-L571	scRNA
HY4-L154	scRNA		HY3-L76	scRNA
HY4-L155	scRNA		HY3-L82	scRNA
HY4-L156	scRNA		HY3-L84	scRNA
HY4-L161	scRNA		HY3-L94	scRNA
HY4-L162	scRNA		HY4	scRNA
HY4-L163	scRNA		HY4-L100	scRNA
HY4-L165	scRNA		HY4-L101	scRNA
HY4-L17	scRNA		HY4-L103	scRNA
HY4-L20	scRNA		HY4-L105	scRNA
HY4-L23	scRNA		HY4-L109	scRNA
HY4-L24	scRNA		HY4-L11	scRNA
HY4-L28	scRNA		HY4-L110	scRNA
HY4-L29	scRNA		HY4-L111	scRNA
HY4-L3	scRNA		HY4-L113	scRNA
HY4-L33	scRNA		HY4-L114	scRNA
HY4-L34	scRNA		HY4-L117	scRNA
HY4-L36	scRNA		HY4-L118	scRNA
HY4-L37	scRNA		HY4-L12	scRNA
HY4-L38	scRNA		HY4-L122	scRNA
HY4-L40	scRNA		HY4-L129	scRNA
HY4-L41	scRNA		HY4-L130	scRNA
HY4-L44	scRNA		HY4-L131	scRNA
HY4-L46	scRNA		HY4-L132	scRNA
HY4-L53	scRNA		HY4-L133	scRNA
HY4-L54	scRNA		HY4-L134	scRNA
HY4-L55	scRNA		HY4-L135	scRNA
HY4-L58	scRNA		HY4-L136	scRNA
HY4-L6	scRNA		HY4-L137	scRNA
HY4-L62	scRNA		HY4-L138	scRNA
HY4-L68	scRNA		HY4-L139	scRNA
HY4-L69	scRNA		HY4-L14	scRNA
HY4-L70	scRNA		HY4-L141	scRNA
HY4-L71	scRNA		HY4-L142	scRNA
HY4-L73	scRNA		HY4-L147	scRNA
HY4-L78	scRNA		HY4-L150	scRNA
HY4-L79	scRNA		HY4-L153	scRNA
HY4-L84	scRNA		HY4-L154	scRNA
HY4-L85	scRNA		HY4-L155	scRNA
HY4-L90	scRNA		HY4-L156	scRNA
HY4-L92	scRNA		HY4-L161	scRNA
HY4-L96	scRNA		HY4-L162	scRNA
HY4-L98	scRNA		HY4-L163	scRNA
HY5	scRNA		HY4-L165	scRNA
HY5-L12	scRNA		HY4-L17	scRNA
HY5-L20	scRNA		HY4-L20	scRNA
HY5-L22	scRNA		HY4-L21	scRNA
HY5-L9	scRNA		HY4-L23	scRNA
nm-tRNA-SerTGA-AGA-chr11-7	tRNA		HY4-L24	scRNA
nmt-tRNA-Gln-TTG-1-1-tRF5	tRNA		HY4-L28	scRNA
piR-30531	piRNA		HY4-L29	scRNA
piR-31052	piRNA		HY4-L3	scRNA
piR-31052-L2	piRNA		HY4-L30	scRNA
piR-31052-L3	piRNA		HY4-L33	scRNA
piR-31052-L4	piRNA		HY4-L34	scRNA
piR-31052-L5	piRNA		HY4-L35	scRNA
piR-31068	piRNA		HY4-L36	scRNA
piR-31068-L2	piRNA		HY4-L37	scRNA
piR-31068-L3	piRNA		HY4-L38	scRNA
piR-31068-L4	piRNA		HY4-L39	scRNA
piR-31068-L5	piRNA		HY4-L40	scRNA
piR-31068-L6	piRNA		HY4-L41	scRNA
piR-31104	piRNA		HY4-L42	scRNA
piR-31115	piRNA		HY4-L43	scRNA
piR-31115-L2	piRNA		HY4-L44	scRNA
piR-31115-L3	piRNA		HY4-L46	scRNA
piR-31115-L4	piRNA		HY4-L50	scRNA
piR-31143	piRNA		HY4-L51	scRNA
piR-31924	piRNA		HY4-L53	scRNA
piR-31924-L10	piRNA		HY4-L54	scRNA
piR-31924-L11	piRNA		HY4-L55	scRNA
piR-31924-L12	piRNA		HY4-L58	scRNA
piR-31924-L2	piRNA		HY4-L6	scRNA
piR-31924-L3	piRNA		HY4-L62	scRNA
piR-31924-L4	piRNA		HY4-L68	scRNA
piR-31924-L5	piRNA		HY4-L69	scRNA
piR-31924-L6	piRNA		HY4-L70	scRNA
piR-31924-L7	piRNA		HY4-L71	scRNA
piR-31924-L8	piRNA		HY4-L73	scRNA
piR-31924-L9	piRNA		HY4-L78	scRNA
piR-31925	piRNA		HY4-L84	scRNA
piR-31925-L2	piRNA		HY4-L85	scRNA
piR-31925-L3	piRNA		HY4-L90	scRNA
piR-31925-L4	piRNA		HY4-L92	scRNA
piR-31925-L5	piRNA		HY4-L94	scRNA
piR-31925-L6	piRNA		HY4-L96	scRNA
piR-31925-L7	piRNA		HY4-L98	scRNA
piR-31925-L8	piRNA		HY5	scRNA
piR-31925-L9	piRNA		HY5-L12	scRNA
piR-31935	piRNA		HY5-L20	scRNA
piR-31935-L2	piRNA		HY5-L22	scRNA
piR-31935-L3	piRNA		HY5-L8	scRNA
piR-31935-L4	piRNA		HY5-L9	scRNA
piR-32678	piRNA		mgh28S-2411	snoRNA
piR-32678-L2	piRNA		mgU2-19/30	snoRNA
piR-32678-L3	piRNA		nm-tRNA-Tyr-GTA-chr1-142	tRNA
piR-32678-L4	piRNA		nm-tRNA-Tyr-GTA-chr14-8	tRNA
piR-32678-L5	piRNA		nm-tRNA-Tyr-GTA-chr21-2	tRNA
piR-32679	piRNA		nmt-tRNA-Gln-TTG-1-1-tRF5	tRNA
piR-32679-L10	piRNA		nmt-tRNA-Gln-TTG-7-1	tRNA
piR-32679-L11	piRNA		nmt-tRNA-Gln-TTG-9-1	tRNA
piR-32679-L12	piRNA		nmt-tRNA-Ser-TGA-1-1	tRNA
piR-32679-L2	piRNA		nmt-tRNA-Ser-TGA-2-1	tRNA
piR-32679-L3	piRNA		piR-30456	piRNA
piR-32679-L4	piRNA		piR-31068	piRNA
piR-32679-L5	piRNA		piR-31068-L2	piRNA
piR-32679-L6	piRNA		piR-31068-L3	piRNA
piR-32679-L7	piRNA		piR-31068-L4	piRNA
piR-32679-L8	piRNA		piR-31068-L5	piRNA
piR-32679-L9	piRNA		piR-31068-L6	piRNA
piR-32726	piRNA		piR-31115	piRNA
piR-33043	piRNA		piR-31115-L2	piRNA
piR-33044	piRNA		piR-31115-L3	piRNA
piR-33044-L2	piRNA		piR-31115-L4	piRNA
piR-33065	piRNA		piR-31117	piRNA
piR-33151	piRNA		piR-31117-L2	piRNA
piR-33437-L6	piRNA		piR-31448	piRNA
piR-33437-L8	piRNA		piR-31924	piRNA
piR-34627	piRNA		piR-31924-L10	piRNA
piR-34736	piRNA		piR-31924-L11	piRNA
piR-34838	piRNA		piR-31924-L12	piRNA
piR-34993	piRNA		piR-31924-L2	piRNA
piR-35058	piRNA		piR-31924-L3	piRNA
piR-35058-L2	piRNA		piR-31924-L4	piRNA
piR-35058-L3	piRNA		piR-31924-L5	piRNA
piR-35058-L4	piRNA		piR-31924-L6	piRNA
piR-35058-L5	piRNA		piR-31924-L7	piRNA
piR-35176	piRNA		piR-31924-L8	piRNA
piR-35176-L2	piRNA		piR-31924-L9	piRNA
piR-35176-L3	piRNA		piR-31925	piRNA
piR-35176-L4	piRNA		piR-31925-L2	piRNA
piR-35176-L5	piRNA		piR-31925-L3	piRNA
piR-35176-L6	piRNA		piR-31925-L4	piRNA
piR-35176-L7	piRNA		piR-31925-L5	piRNA
piR-35176-L8	piRNA		piR-31925-L6	piRNA
piR-35176-L9	piRNA		piR-31925-L7	piRNA
piR-35284	piRNA		piR-31925-L8	piRNA
piR-35407	piRNA		piR-31925-L9	piRNA
piR-35413	piRNA		piR-32678	piRNA
piR-35413-L2	piRNA		piR-32678-L2	piRNA
piR-35413-L3	piRNA		piR-32678-L3	piRNA
piR-35413-L4	piRNA		piR-32678-L4	piRNA
piR-35413-L5	piRNA		piR-32678-L5	piRNA
piR-35413-L6	piRNA		piR-32679	piRNA
piR-35463	piRNA		piR-32679-L10	piRNA
piR-35463-L2	piRNA		piR-32679-L11	piRNA
piR-35469	piRNA		piR-32679-L12	piRNA
piR-35982	piRNA		piR-32679-L2	piRNA
piR-35982-L2	piRNA		piR-32679-L3	piRNA
piR-35982-L3	piRNA		piR-32679-L4	piRNA
piR-35982-L4	piRNA		piR-32679-L5	piRNA
piR-35982-L5	piRNA		piR-32679-L6	piRNA
piR-36041	piRNA		piR-32679-L7	piRNA
piR-36063	piRNA		piR-32679-L8	piRNA
piR-36063-L2	piRNA		piR-32679-L9	piRNA
piR-36063-L3	piRNA		piR-32726	piRNA
piR-36063-L4	piRNA		piR-33043	piRNA
piR-36063-L5	piRNA		piR-33044	piRNA
piR-36063-L6	piRNA		piR-33044-L2	piRNA
piR-36074	piRNA		piR-33065	piRNA
piR-36082	piRNA		piR-33151	piRNA
piR-36225	piRNA		piR-33437	piRNA
piR-36225-L2	piRNA		piR-33437-L2	piRNA
piR-36225-L3	piRNA		piR-33437-L3	piRNA
piR-36225-L4	piRNA		piR-33437-L4	piRNA
piR-36225-L5	piRNA		piR-33437-L5	piRNA
piR-36225-L6	piRNA		piR-33437-L6	piRNA
piR-36225-L7	piRNA		piR-33437-L7	piRNA
piR-36233	piRNA		piR-33437-L8	piRNA
piR-36233-L2	piRNA		piR-33437-L9	piRNA
piR-36233-L3	piRNA		piR-33476	piRNA
piR-36233-L4	piRNA		piR-34277	piRNA
piR-36233-L5	piRNA		piR-34736	piRNA
piR-36241	piRNA		piR-34993	piRNA
piR-36241-L2	piRNA		piR-35058	piRNA
piR-36243	piRNA		piR-35058-L2	piRNA
piR-36249	piRNA		piR-35058-L3	piRNA
piR-36249-L2	piRNA		piR-35058-L4	piRNA
piR-36249-L3	piRNA		piR-35058-L5	piRNA
piR-36249-L4	piRNA		piR-35137	piRNA
piR-36249-L5	piRNA		piR-35176	piRNA
piR-36249-L6	piRNA		piR-35176-L2	piRNA
piR-36256	piRNA		piR-35176-L3	piRNA
piR-36256-L2	piRNA		piR-35176-L4	piRNA
piR-36256-L3	piRNA		piR-35176-L5	piRNA
piR-36256-L4	piRNA		piR-35176-L6	piRNA
piR-36256-L5	piRNA		piR-35176-L7	piRNA
piR-36256-L6	piRNA		piR-35176-L8	piRNA
piR-36318	piRNA		piR-35176-L9	piRNA
piR-36329	piRNA		piR-35284	piRNA
piR-36329-L2	piRNA		piR-35407	piRNA
piR-36329-L3	piRNA		piR-35413	piRNA
piR-36329-L4	piRNA		piR-35413-L2	piRNA
piR-36329-L5	piRNA		piR-35413-L3	piRNA
piR-36743	piRNA		piR-35413-L5	piRNA
piR-36984	piRNA		piR-35413-L6	piRNA
piR-37525	piRNA		piR-35463	piRNA
piR-37777	piRNA		piR-35463-L2	piRNA
piR-38183	piRNA		piR-35469	piRNA
piR-43770	piRNA		piR-35550	piRNA
piR-43772	piRNA		piR-35550-L2	piRNA
piR-44591	piRNA		piR-35982	piRNA
piR-44984	piRNA		piR-35982-L2	piRNA
piR-44984-L2	piRNA		piR-35982-L3	piRNA
piR-44984-L3	piRNA		piR-35982-L4	piRNA
piR-44984-L4	piRNA		piR-35982-L5	piRNA
piR-44984-L5	piRNA		piR-36041	piRNA
piR-44984-L6	piRNA		piR-36063	piRNA
piR-44984-L7	piRNA		piR-36063-L2	piRNA
piR-45030	piRNA		piR-36063-L3	piRNA
piR-46328	piRNA		piR-36063-L4	piRNA
piR-46328-L2	piRNA		piR-36063-L5	piRNA
piR-46895	piRNA		piR-36063-L6	piRNA
piR-46895-L2	piRNA		piR-36074	piRNA
piR-46895-L3	piRNA		piR-36170	piRNA
piR-46895-L4	piRNA		piR-36170-L2	piRNA
piR-46895-L5	piRNA		piR-36176	piRNA
piR-49143	piRNA		piR-36225	piRNA
piR-49144	piRNA		piR-36236	piRNA
piR-49145	piRNA		piR-36243	piRNA
piR-49869	piRNA		piR-36256	piRNA
piR-50310	piRNA		piR-36256-L2	piRNA
piR-55059	piRNA		piR-36256-L3	piRNA
piR-56370	piRNA		piR-36256-L4	piRNA
piR-57204	piRNA		piR-36256-L5	piRNA
piR-57516	piRNA		piR-36256-L6	piRNA
piR-57516-L2	piRNA		piR-36743	piRNA
piR-57516-L3	piRNA		piR-36984	piRNA
piR-57516-L4	piRNA		piR-37415	piRNA
piR-57660	piRNA		piR-37424	piRNA
piR-57660-L2	piRNA		piR-37525	piRNA
piR-57660-L3	piRNA		piR-43772	piRNA
piR-57660-L4	piRNA		piR-44554	piRNA
piR-57660-L5	piRNA		piR-44591	piRNA
piR-57862	piRNA		piR-44827	piRNA
piR-57942	piRNA		piR-45030	piRNA
piR-57942-L2	piRNA		piR-45158	piRNA
piR-57942-L3	piRNA		piR-47976	piRNA
piR-57942-L4	piRNA		piR-49084	piRNA
piR-57942-L5	piRNA		piR-49143	piRNA
piR-60565	piRNA		piR-49144	piRNA
piR-60565-L2	piRNA		piR-49145	piRNA
piR-60565-L3	piRNA		piR-49869	piRNA
piR-60565-L4	piRNA		piR-50446	piRNA
piR-60565-L5	piRNA		piR-53953	piRNA
piR-60852	piRNA		piR-53975	piRNA
piR-60852-L2	piRNA		piR-54265	piRNA
piR-60852-L3	piRNA		piR-56179	piRNA
piR-60852-L4	piRNA		piR-57125	piRNA
piR-61645	piRNA		piR-57125-L2	piRNA
piR-61645-L10	piRNA		piR-57204	piRNA
piR-61645-L11	piRNA		piR-57660	piRNA
piR-61645-L12	piRNA		piR-57660-L2	piRNA
piR-61645-L13	piRNA		piR-57660-L3	piRNA
piR-61645-L2	piRNA		piR-57660-L4	piRNA
piR-61645-L3	piRNA		piR-57660-L5	piRNA
piR-61645-L4	piRNA		piR-57942-L3	piRNA
piR-61645-L5	piRNA		piR-57942-L4	piRNA
piR-61645-L6	piRNA		piR-57942-L5	piRNA
piR-61645-L7	piRNA		piR-58234	piRNA
piR-61645-L8	piRNA		piR-58234-L2	piRNA
piR-61645-L9	piRNA		piR-60565	piRNA
piR-61648	piRNA		piR-60565-L2	piRNA
piR-61648-L2	piRNA		piR-60565-L3	piRNA
piR-61648-L3	piRNA		piR-60565-L4	piRNA
piR-61648-L4	piRNA		piR-60565-L5	piRNA
piR-61648-L5	piRNA		piR-60852-L2	piRNA
piR-61648-L6	piRNA		piR-60852-L3	piRNA
piR-61648-L7	piRNA		piR-61397	piRNA
piR-61648-L8	piRNA		piR-61645	piRNA
piR-61648-L9	piRNA		piR-61645-L10	piRNA
piR-61651	piRNA		piR-61645-L11	piRNA
piR-61651-L2	piRNA		piR-61645-L12	piRNA
piR-61651-L3	piRNA		piR-61645-L13	piRNA
piR-61651-L4	piRNA		piR-61645-L2	piRNA
piR-61875	piRNA		piR-61645-L3	piRNA
piR-62011	piRNA		piR-61645-L4	piRNA
tRNA-Ala-AGC-1-1	tRNA		piR-61645-L5	piRNA
tRNA-Ala-AGC-11-1	tRNA		piR-61645-L6	piRNA
tRNA-Ala-AGC-20-1	tRNA		piR-61645-L7	piRNA
tRNA-Ala-AGC-2-1	tRNA		piR-61645-L8	piRNA
tRNA-Ala-AGC-2-2	tRNA		piR-61645-L9	piRNA
tRNA-Ala-AGC-23-1	tRNA		piR-61648	piRNA
tRNA-Ala-AGC-3-1	tRNA		piR-61648-L2	piRNA
tRNA-Ala-AGC-4-1	tRNA		piR-61648-L3	piRNA
tRNA-Ala-AGC-5-1	tRNA		piR-61648-L4	piRNA
tRNA-Ala-AGC-6-1	tRNA		piR-61648-L5	piRNA
tRNA-Ala-AGC-7-1	tRNA		piR-61648-L6	piRNA
tRNA-Ala-AGC-8-1	tRNA		piR-61648-L7	piRNA
tRNA-Ala-AGC-8-2	tRNA		piR-61648-L8	piRNA
tRNA-Ala-AGC-9-1	tRNA		piR-61648-L9	piRNA
tRNA-Ala-AGC-9-2	tRNA		piR-62011	piRNA
tRNA-Ala-ATC-chr6-107	tRNA		SNORD119	snoRNA
tRNA-Ala-CGC-1-1	tRNA		snR39B	snoRNA
tRNA-Ala-CGC-2-1	tRNA		tRNA-Ala-AGC-2-1	tRNA
tRNA-Ala-CGC-3-1	tRNA		tRNA-Ala-AGC-2-2	tRNA
tRNA-Ala-CGC-4-1	tRNA		tRNA-Ala-AGC-3-1	tRNA
tRNA-Ala-TGC-1-1	tRNA		tRNA-Ala-AGC-4-1	tRNA
tRNA-Ala-TGC-2-1	tRNA		tRNA-Ala-AGC-5-1	tRNA
tRNA-Ala-TGC-3-1	tRNA		tRNA-Ala-AGC-6-1	tRNA
tRNA-Ala-TGC-3-2	tRNA		tRNA-Ala-AGC-7-1	tRNA
tRNA-Ala-TGC-4-1	tRNA		tRNA-Ala-AGC-8-1	tRNA
tRNA-Ala-TGC-5-1	tRNA		tRNA-Ala-AGC-8-2	tRNA
tRNA-Ala-TGC-6-1	tRNA		tRNA-Ala-CGC-1-1	tRNA
tRNA-Ala-TGC-7-1	tRNA		tRNA-Ala-CGC-2-1	tRNA
tRNA-Ala-TGC-8-1	tRNA		tRNA-Ala-CGC-3-1	tRNA
tRNA-Arg-ACG-1-1	tRNA		tRNA-Ala-CGC-4-1	tRNA
tRNA-Arg-ACG-1-2	tRNA		tRNA-Ala-TGC-1-1	tRNA
tRNA-Arg-ACG-1-3	tRNA		tRNA-Ala-TGC-2-1	tRNA
tRNA-Arg-ACG-2-1	tRNA		tRNA-Ala-TGC-3-1	tRNA
tRNA-Arg-ACG-2-2	tRNA		tRNA-Ala-TGC-3-2	tRNA
tRNA-Arg-ACG-2-3	tRNA		tRNA-Ala-TGC-4-1	tRNA
tRNA-Arg-ACG-2-4	tRNA		tRNA-Ala-TGC-5-1	tRNA
tRNA-Arg-CCG-2-1	tRNA		tRNA-Ala-TGC-6-1	tRNA
tRNA-Arg-CCT-1-1	tRNA		tRNA-Ala-TGC-7-1	tRNA
tRNA-Arg-CCT-2-1	tRNA		tRNA-Arg-CCG-2-1	tRNA
tRNA-Arg-CCT-3-1	tRNA		tRNA-Arg-CCT-1-1	tRNA
tRNA-Arg-CCT-4-1	tRNA		tRNA-Arg-CCT-2-1	tRNA
tRNA-Arg-CCT-5-1	tRNA		tRNA-Arg-CCT-3-1	tRNA
tRNA-Arg-TCG-1-1	tRNA		tRNA-Arg-CCT-4-1	tRNA
tRNA-Arg-TCT-1-1	tRNA		tRNA-Arg-CCT-5-1	tRNA
tRNA-Arg-TCT-3-1	tRNA		tRNA-Arg-TCG-1-1	tRNA
tRNA-Arg-TCT-3-2	tRNA		tRNA-Arg-TCG-3-1	tRNA
tRNA-Arg-TCT-4-1	tRNA		tRNA-Arg-TCT-1-1	tRNA
tRNA-Arg-TCT-5-1	tRNA		tRNA-Asn-GTT-3-1	tRNA
tRNA-Asn-GTT-17-1	tRNA		tRNA-Asp-GTC-1-1	tRNA
tRNA-Asn-GTT-2-1	tRNA		tRNA-Asp-GTC-2-1	tRNA
tRNA-Asn-GTT-2-2	tRNA		tRNA-Asp-GTC-2-10	tRNA
tRNA-Asn-GTT-2-3	tRNA		tRNA-Asp-GTC-2-11	tRNA
tRNA-Asn-GTT-2-4	tRNA		tRNA-Asp-GTC-2-2	tRNA
tRNA-Asn-GTT-2-5	tRNA		tRNA-Asp-GTC-2-3	tRNA
tRNA-Asn-GTT-2-6	tRNA		tRNA-Asp-GTC-2-4	tRNA
tRNA-Asn-GTT-3-1	tRNA		tRNA-Asp-GTC-2-5	tRNA
tRNA-Asn-GTT-chr1-110	tRNA		tRNA-Asp-GTC-2-6	tRNA
tRNA-Asn-GTT-chr1-21	tRNA		tRNA-Asp-GTC-2-7	tRNA
tRNA-Asp-GTC-1-1	tRNA		tRNA-Asp-GTC-2-8	tRNA
tRNA-Asp-GTC-2-1	tRNA		tRNA-Asp-GTC-2-9	tRNA
tRNA-Asp-GTC-2-10	tRNA		tRNA-Asp-GTC-3-1	tRNA
tRNA-Asp-GTC-2-11	tRNA		tRNA-Asp-GTC-4-1	tRNA
tRNA-Asp-GTC-2-2	tRNA		tRNA-Asp-GTC-5-1	tRNA
tRNA-Asp-GTC-2-3	tRNA		tRNA-Cys-GCA-1-1	tRNA
tRNA-Asp-GTC-2-4	tRNA		tRNA-Cys-GCA-16-1	tRNA
tRNA-Asp-GTC-2-5	tRNA		tRNA-Cys-GCA-2-1	tRNA
tRNA-Asp-GTC-2-6	tRNA		tRNA-Cys-GCA-2-2	tRNA
tRNA-Asp-GTC-2-7	tRNA		tRNA-Cys-GCA-2-3	tRNA
tRNA-Asp-GTC-2-8	tRNA		tRNA-Cys-GCA-2-4	tRNA
tRNA-Asp-GTC-2-9	tRNA		tRNA-Cys-GCA-2-4-tRF5	tRNA
tRNA-Asp-GTC-3-1	tRNA		tRNA-Cys-GCA-4-1	tRNA
tRNA-Asp-GTC-5-1	tRNA		tRNA-Cys-GCA-6-1	tRNA
tRNA-Cys-ACA-1-1	tRNA		tRNA-Cys-GCA-7-1	tRNA
tRNA-Cys-GCA-10-1	tRNA		tRNA-Cys-GCA-9-1-tRF3	tRNA
tRNA-Cys-GCA-1-1	tRNA		tRNA-Cys-GCA-chr12-13	tRNA
tRNA-Cys-GCA-13-1	tRNA		tRNA-Gln-CTG-1-1	tRNA
tRNA-Cys-GCA-14-1	tRNA		tRNA-Gln-CTG-1-2	tRNA
tRNA-Cys-GCA-15-1	tRNA		tRNA-Gln-CTG-12-1	tRNA
tRNA-Cys-GCA-16-1	tRNA		tRNA-Gln-CTG-1-3	tRNA
tRNA-Cys-GCA-17-1	tRNA		tRNA-Gln-CTG-1-4	tRNA
tRNA-Cys-GCA-19-1	tRNA		tRNA-Gln-CTG-1-5	tRNA
tRNA-Cys-GCA-20-1	tRNA		tRNA-Gln-CTG-2-1	tRNA
tRNA-Cys-GCA-2-1	tRNA		tRNA-Gln-CTG-3-1	tRNA
tRNA-Cys-GCA-2-2	tRNA		tRNA-Gln-CTG-3-2	tRNA
tRNA-Cys-GCA-22-1	tRNA		tRNA-Gln-CTG-4-1	tRNA
tRNA-Cys-GCA-2-3	tRNA		tRNA-Gln-CTG-4-2	tRNA
tRNA-Cys-GCA-2-4	tRNA		tRNA-Gln-CTG-5-1	tRNA
tRNA-Cys-GCA-2-4-tRF5	tRNA		tRNA-Gln-CTG-6-1	tRNA
tRNA-Cys-GCA-3-1	tRNA		tRNA-Gln-CTG-chr1-23	tRNA
tRNA-Cys-GCA-4-1	tRNA		tRNA-Gln-TTG-1-1	tRNA
tRNA-Cys-GCA-5-1	tRNA		tRNA-Gln-TTG-2-1	tRNA
tRNA-Cys-GCA-6-1	tRNA		tRNA-Gln-TTG-3-1	tRNA
tRNA-Cys-GCA-7-1	tRNA		tRNA-Gln-TTG-3-2	tRNA
tRNA-Cys-GCA-8-1	tRNA		tRNA-Gln-TTG-3-3	tRNA
tRNA-Cys-GCA-9-1	tRNA		tRNA-Glu-CTC-1-1	tRNA
tRNA-Cys-GCA-9-2	tRNA		tRNA-Glu-CTC-1-2	tRNA
tRNA-Cys-GCA-9-3	tRNA		tRNA-Glu-CTC-1-3	tRNA
tRNA-Cys-GCA-9-4	tRNA		tRNA-Glu-CTC-1-4	tRNA
tRNA-Cys-GCA-chr5-2	tRNA		tRNA-Glu-CTC-1-5	tRNA
tRNA-Gln-CAG-chr9-3	tRNA		tRNA-Glu-CTC-1-6	tRNA
tRNA-Gln-CTG-1-1	tRNA		tRNA-Glu-CTC-1-7	tRNA
tRNA-Gln-CTG-1-2	tRNA		tRNA-Glu-CTC-2-1	tRNA
tRNA-Gln-CTG-1-3	tRNA		tRNA-Glu-TTC-1-1	tRNA
tRNA-Gln-CTG-1-4	tRNA		tRNA-Glu-TTC-1-2	tRNA
tRNA-Gln-CTG-1-5	tRNA		tRNA-Glu-TTC-2-1	tRNA
tRNA-Gln-CTG-2-1	tRNA		tRNA-Glu-TTC-2-2	tRNA
tRNA-Gln-CTG-3-1	tRNA		tRNA-Glu-TTC-3-1	tRNA
tRNA-Gln-CTG-3-2	tRNA		tRNA-Glu-TTC-4-2	tRNA
tRNA-Gln-CTG-4-1	tRNA		tRNA-Glu-TTC-9-1	tRNA
tRNA-Gln-CTG-4-2	tRNA		tRNA-Glu-TTC-chr1_KI270713v1_random-1	tRNA
tRNA-Gln-CTG-5-1	tRNA		tRNA-Glu-TTC-chr1-127	tRNA
tRNA-Gln-CTG-6-1	tRNA		tRNA-Glu-TTC-chr1-138	tRNA
tRNA-Gln-CTG-chr19-4	tRNA		tRNA-Gly-CAC-chr1-94	tRNA
tRNA-Gln-TTG-1-1	tRNA		tRNA-Gly-CCC-1-2	tRNA
tRNA-Gln-TTG-2-1	tRNA		tRNA-Gly-CCC-2-1	tRNA
tRNA-Gln-TTG-3-1	tRNA		tRNA-Gly-CCC-2-2	tRNA
tRNA-Gln-TTG-3-2	tRNA		tRNA-Gly-CCC-3-1	tRNA
tRNA-Gln-TTG-3-3	tRNA		tRNA-Gly-CCC-3-1-tRF3	tRNA
tRNA-Gln-TTG-4-1	tRNA		tRNA-Gly-CCC-6-1	tRNA
tRNA-Glu-CTC-1-1	tRNA		tRNA-Gly-CCC-chr1-135	tRNA
tRNA-Glu-CTC-1-2	tRNA		tRNA-Gly-CCC-chr1-137	tRNA
tRNA-Glu-CTC-1-3	tRNA		tRNA-Gly-CCC-chr1-2	tRNA
tRNA-Glu-CTC-1-4	tRNA		tRNA-Gly-CCC-chr1-33	tRNA
tRNA-Glu-CTC-1-5	tRNA		tRNA-Gly-GCC-1-1	tRNA
tRNA-Glu-CTC-1-6	tRNA		tRNA-Gly-GCC-1-2	tRNA
tRNA-Glu-CTC-1-7	tRNA		tRNA-Gly-GCC-1-3	tRNA
tRNA-Glu-CTC-2-1	tRNA		tRNA-Gly-GCC-1-4	tRNA
tRNA-Glu-TTC-10-1	tRNA		tRNA-Gly-GCC-1-5	tRNA
tRNA-Glu-TTC-1-1	tRNA		tRNA-Gly-GCC-2-1	tRNA
tRNA-Glu-TTC-1-2	tRNA		tRNA-Gly-GCC-2-2	tRNA
tRNA-Glu-TTC-2-1	tRNA		tRNA-Gly-GCC-2-3	tRNA
tRNA-Glu-TTC-2-2	tRNA		tRNA-Gly-GCC-2-4	tRNA
tRNA-Glu-TTC-3-1	tRNA		tRNA-Gly-GCC-2-5	tRNA
tRNA-Glu-TTC-4-2	tRNA		tRNA-Gly-GCC-2-6	tRNA
tRNA-Glu-TTC-8-1	tRNA		tRNA-Gly-GCC-3-1	tRNA
tRNA-Glu-TTC-9-1	tRNA		tRNA-Gly-GCC-4-1	tRNA
tRNA-Glu-TTC-chr1_KI270713v1_random-1	tRNA		tRNA-Gly-GCC-5-1	tRNA
tRNA-Glu-TTC-chr1-127	tRNA		tRNA-Gly-TCC-1-1	tRNA
tRNA-Glu-TTC-chr1-138	tRNA		tRNA-His-GTG-1-1	tRNA
tRNA-Glu-TTC-chr1-20	tRNA		tRNA-His-GTG-1-2	tRNA
tRNA-Gly-CAC-chr1-94	tRNA		tRNA-His-GTG-1-3	tRNA
tRNA-Gly-CCC-1-2	tRNA		tRNA-His-GTG-1-4	tRNA
tRNA-Gly-CCC-2-1	tRNA		tRNA-His-GTG-1-4-tRF3	tRNA
tRNA-Gly-CCC-2-2	tRNA		tRNA-His-GTG-1-5	tRNA
tRNA-Gly-CCC-3-1	tRNA		tRNA-His-GTG-1-6	tRNA
tRNA-Gly-CCC-6-1	tRNA		tRNA-His-GTG-1-7	tRNA
tRNA-Gly-CCC-7-1	tRNA		tRNA-His-GTG-1-8	tRNA
tRNA-Gly-CCC-chr1-135	tRNA		tRNA-His-GTG-1-9	tRNA
tRNA-Gly-CCC-chr1-137	tRNA		tRNA-His-GTG-2-1	tRNA
tRNA-Gly-CCC-chr1-2	tRNA		tRNA-Ile-AAT-4-1	tRNA
tRNA-Gly-CCC-chr1-33	tRNA		tRNA-Ile-AAT-chr6-79	tRNA
tRNA-Gly-GCC-1-1	tRNA		tRNA-iMet-CAT-1-1	tRNA
tRNA-Gly-GCC-1-2	tRNA		tRNA-iMet-CAT-1-2	tRNA
tRNA-Gly-GCC-1-3	tRNA		tRNA-iMet-CAT-1-3	tRNA
tRNA-Gly-GCC-1-4	tRNA		tRNA-iMet-CAT-1-4	tRNA
tRNA-Gly-GCC-1-5	tRNA		tRNA-iMet-CAT-1-5	tRNA
tRNA-Gly-GCC-2-1	tRNA		tRNA-iMet-CAT-1-6	tRNA
tRNA-Gly-GCC-2-2	tRNA		tRNA-iMet-CAT-1-7	tRNA
tRNA-Gly-GCC-2-3	tRNA		tRNA-iMet-CAT-1-8	tRNA
tRNA-Gly-GCC-2-4	tRNA		tRNA-iMet-CAT-2-1	tRNA
tRNA-Gly-GCC-2-5	tRNA		tRNA-Leu-CAA-4-1	tRNA
tRNA-Gly-GCC-2-6	tRNA		tRNA-Leu-CAG-1-1	tRNA
tRNA-Gly-GCC-3-1	tRNA		tRNA-Leu-CAG-1-2	tRNA
tRNA-Gly-GCC-4-1	tRNA		tRNA-Leu-CAG-1-3	tRNA
tRNA-Gly-GCC-5-1	tRNA		tRNA-Leu-CAG-1-4	tRNA
tRNA-Gly-TCC-1-1	tRNA		tRNA-Leu-CAG-1-5	tRNA
tRNA-Gly-TCC-2-1	tRNA		tRNA-Leu-CAG-1-6	tRNA
tRNA-Gly-TCC-2-2	tRNA		tRNA-Leu-CAG-1-7	tRNA
tRNA-Gly-TCC-2-3	tRNA		tRNA-Leu-CAG-2-1	tRNA
tRNA-Gly-TCC-2-4	tRNA		tRNA-Leu-CAG-2-2	tRNA
tRNA-Gly-TCC-2-5	tRNA		tRNA-Leu-TAA-1-1	tRNA
tRNA-Gly-TCC-2-6	tRNA		tRNA-Lys-CTT-1-1	tRNA
tRNA-Gly-TCC-4-1	tRNA		tRNA-Lys-CTT-1-2	tRNA
tRNA-His-GTG-1-1	tRNA		tRNA-Lys-CTT-16-1	tRNA
tRNA-His-GTG-1-2	tRNA		tRNA-Lys-CTT-2-1	tRNA
tRNA-His-GTG-1-3	tRNA		tRNA-Lys-CTT-2-2	tRNA
tRNA-His-GTG-1-4	tRNA		tRNA-Lys-CTT-2-3	tRNA
tRNA-His-GTG-1-4-tRF3	tRNA		tRNA-Lys-CTT-2-4	tRNA
tRNA-His-GTG-1-5	tRNA		tRNA-Lys-CTT-2-5	tRNA
tRNA-His-GTG-1-6	tRNA		tRNA-Lys-CTT-3-1	tRNA
tRNA-His-GTG-1-7	tRNA		tRNA-Lys-CTT-4-1	tRNA
tRNA-His-GTG-1-7-tRF3	tRNA		tRNA-Lys-CTT-6-1	tRNA
tRNA-His-GTG-1-8	tRNA		tRNA-Lys-TTT-10-1-tRF3	tRNA
tRNA-His-GTG-1-9	tRNA		tRNA-Lys-TTT-1-1	tRNA
tRNA-His-GTG-2-1	tRNA		tRNA-Lys-TTT-13-1	tRNA
tRNA-iMet-CAT-1-1	tRNA		tRNA-Lys-TTT-2-1	tRNA
tRNA-iMet-CAT-1-2	tRNA		tRNA-Lys-TTT-3-1	tRNA
tRNA-iMet-CAT-1-3	tRNA		tRNA-Lys-TTT-3-2	tRNA
tRNA-iMet-CAT-1-4	tRNA		tRNA-Lys-TTT-3-3	tRNA
tRNA-iMet-CAT-1-5	tRNA		tRNA-Lys-TTT-3-4	tRNA
tRNA-iMet-CAT-1-6	tRNA		tRNA-Lys-TTT-3-5	tRNA
tRNA-iMet-CAT-1-7	tRNA		tRNA-Lys-TTT-4-1	tRNA
tRNA-iMet-CAT-1-8	tRNA		tRNA-Lys-TTT-5-1	tRNA
tRNA-iMet-CAT-2-1	tRNA		tRNA-Lys-TTT-6-1	tRNA
tRNA-Leu-AAG-1-1	tRNA		tRNA-Met-CAT-1-1	tRNA
tRNA-Leu-AAG-1-2	tRNA		tRNA-Met-CAT-6-1	tRNA
tRNA-Leu-AAG-1-3	tRNA		tRNA-Phe-GAA-8-1	tRNA
tRNA-Leu-AAG-2-1	tRNA		tRNA-Pro-AGG-1-1	tRNA
tRNA-Leu-AAG-2-2	tRNA		tRNA-Pro-AGG-1-1-tRF3	tRNA
tRNA-Leu-AAG-2-3	tRNA		tRNA-Pro-AGG-2-1	tRNA
tRNA-Leu-AAG-2-4	tRNA		tRNA-Pro-AGG-2-2	tRNA
tRNA-Leu-AAG-3-1	tRNA		tRNA-Pro-AGG-2-3	tRNA
tRNA-Leu-AAG-4-1	tRNA		tRNA-Pro-AGG-2-4	tRNA
tRNA-Leu-CAA-1-1	tRNA		tRNA-Pro-AGG-2-5	tRNA
tRNA-Leu-CAA-1-2	tRNA		tRNA-Pro-AGG-2-6	tRNA
tRNA-Leu-CAA-2-1	tRNA		tRNA-Pro-AGG-2-7	tRNA
tRNA-Leu-CAA-3-1	tRNA		tRNA-Pro-AGG-2-8	tRNA
tRNA-Leu-CAA-4-1	tRNA		tRNA-Pro-CGG-1-1	tRNA
tRNA-Leu-CAG-1-1	tRNA		tRNA-Pro-CGG-1-2	tRNA
tRNA-Leu-CAG-1-2	tRNA		tRNA-Pro-CGG-1-3	tRNA
tRNA-Leu-CAG-1-3	tRNA		tRNA-Pro-CGG-2-1	tRNA
tRNA-Leu-CAG-1-4	tRNA		tRNA-Pro-TGG-1-1	tRNA
tRNA-Leu-CAG-1-5	tRNA		tRNA-Pro-TGG-2-1	tRNA
tRNA-Leu-CAG-1-6	tRNA		tRNA-Pro-TGG-3-1	tRNA
tRNA-Leu-CAG-1-7	tRNA		tRNA-Pro-TGG-3-2	tRNA
tRNA-Leu-CAG-2-1	tRNA		tRNA-Pro-TGG-3-3	tRNA
tRNA-Leu-CAG-2-2	tRNA		tRNA-Pro-TGG-3-4	tRNA
tRNA-Leu-TAA-1-1	tRNA		tRNA-Pro-TGG-3-5	tRNA
tRNA-Leu-TAA-3-1	tRNA		tRNA-SeC-TCA-1-1	tRNA
tRNA-Leu-TAG-1-1	tRNA		tRNA-SeC-TCA-2-1	tRNA
tRNA-Leu-TAG-2-1	tRNA		tRNA-Ser-AGA-1-1	tRNA
tRNA-Leu-TAG-3-1	tRNA		tRNA-Ser-AGA-2-1	tRNA
tRNA-Lys-CTT-10-1-tRF5	tRNA		tRNA-Ser-AGA-2-2	tRNA
tRNA-Lys-CTT-1-1	tRNA		tRNA-Ser-AGA-2-3	tRNA
tRNA-Lys-CTT-11-1	tRNA		tRNA-Ser-AGA-2-4	tRNA
tRNA-Lys-CTT-1-2	tRNA		tRNA-Ser-AGA-2-5	tRNA
tRNA-Lys-CTT-2-1	tRNA		tRNA-Ser-AGA-2-6	tRNA
tRNA-Lys-CTT-2-2	tRNA		tRNA-Ser-AGA-3-1	tRNA
tRNA-Lys-CTT-2-3	tRNA		tRNA-Ser-AGA-4-1	tRNA
tRNA-Lys-CTT-2-4	tRNA		tRNA-Ser-CGA-4-1	tRNA
tRNA-Lys-CTT-2-5	tRNA		tRNA-Ser-GCT-3-1	tRNA
tRNA-Lys-CTT-3-1	tRNA		tRNA-Ser-TGA-1-1	tRNA
tRNA-Lys-CTT-4-1	tRNA		tRNA-Ser-TGA-2-1	tRNA
tRNA-Lys-CTT-6-1	tRNA		tRNA-Ser-TGA-3-1	tRNA
tRNA-Lys-CTT-7-1	tRNA		tRNA-Ser-TGA-4-1	tRNA
tRNA-Lys-CTT-chr16-1	tRNA		tRNA-Sup-TTA-1-1	tRNA
tRNA-Lys-TTT-1-1	tRNA		tRNA-Thr-AGT-1-3-tRF3	tRNA
tRNA-Lys-TTT-2-1	tRNA		tRNA-Thr-CGT-4-1	tRNA
tRNA-Lys-TTT-3-1	tRNA		tRNA-Thr-CGT-6-1	tRNA
tRNA-Lys-TTT-3-2	tRNA		tRNA-Thr-TGT-2-1	tRNA
tRNA-Lys-TTT-3-3	tRNA		tRNA-Trp-CCA-2-1	tRNA
tRNA-Lys-TTT-3-4	tRNA		tRNA-Trp-CCA-4-1	tRNA
tRNA-Lys-TTT-3-5	tRNA		tRNA-Tyr-ATA-1-1	tRNA
tRNA-Lys-TTT-4-1	tRNA		tRNA-Tyr-GTA-1-1	tRNA
tRNA-Lys-TTT-5-1	tRNA		tRNA-Tyr-GTA-2-1	tRNA
tRNA-Lys-TTT-6-1	tRNA		tRNA-Tyr-GTA-3-1	tRNA
tRNA-Met-CAT-1-1	tRNA		tRNA-Tyr-GTA-7-1	tRNA
tRNA-Phe-GAA-1-1	tRNA		tRNA-Tyr-GTA-8-1	tRNA
tRNA-Phe-GAA-1-2	tRNA		tRNA-Val-AAC-1-1	tRNA
tRNA-Phe-GAA-1-3	tRNA		tRNA-Val-AAC-1-2	tRNA
tRNA-Phe-GAA-1-4	tRNA		tRNA-Val-AAC-1-3	tRNA
tRNA-Phe-GAA-1-5	tRNA		tRNA-Val-AAC-1-4	tRNA
tRNA-Phe-GAA-1-6	tRNA		tRNA-Val-AAC-1-5	tRNA
tRNA-Pro-AGG-1-1	tRNA		tRNA-Val-AAC-2-1	tRNA
tRNA-Pro-AGG-2-1	tRNA		tRNA-Val-AAC-3-1	tRNA
tRNA-Pro-AGG-2-2	tRNA		tRNA-Val-AAC-4-1	tRNA
tRNA-Pro-AGG-2-3	tRNA		tRNA-Val-AAC-5-1	tRNA
tRNA-Pro-AGG-2-4	tRNA		tRNA-Val-AAC-5-1-tRF3	tRNA
tRNA-Pro-AGG-2-5	tRNA		tRNA-Val-AAC-chr6-87-tRF5	tRNA
tRNA-Pro-AGG-2-6	tRNA		tRNA-Val-CAC-1-1	tRNA
tRNA-Pro-AGG-2-7	tRNA		tRNA-Val-CAC-1-2	tRNA
tRNA-Pro-AGG-2-8	tRNA		tRNA-Val-CAC-1-3	tRNA
tRNA-Pro-CGG-1-1	tRNA		tRNA-Val-CAC-1-4	tRNA
tRNA-Pro-CGG-1-2	tRNA		tRNA-Val-CAC-1-5	tRNA
tRNA-Pro-CGG-1-3	tRNA		tRNA-Val-CAC-1-6	tRNA
tRNA-Pro-CGG-2-1	tRNA		tRNA-Val-CAC-2-1	tRNA
tRNA-Pro-TGG-1-1	tRNA		tRNA-Val-CAC-3-1	tRNA
tRNA-Pro-TGG-2-1	tRNA		tRNA-Val-CAC-4-1	tRNA
tRNA-Pro-TGG-3-1	tRNA		tRNA-Val-CAC-5-1	tRNA
tRNA-Pro-TGG-3-2	tRNA		tRNA-Val-CAC-5-1-tRF5	tRNA
tRNA-Pro-TGG-3-3	tRNA		tRNA-Val-CAC-6-1	tRNA
tRNA-Pro-TGG-3-4	tRNA		tRNA-Val-CAC-chr1-16	tRNA
tRNA-Pro-TGG-3-5	tRNA		tRNA-Val-CAC-chr1-93	tRNA
tRNA-SeC-TCA-1-1	tRNA		tRNA-Val-TAC-1-1	tRNA
tRNA-SeC-TCA-2-1	tRNA		tRNA-Val-TAC-1-2	tRNA
tRNA-Ser-AGA-1-1	tRNA		tRNA-Val-TAC-2-1	tRNA
tRNA-Ser-AGA-2-1	tRNA		tRNA-Val-TAC-3-1	tRNA
tRNA-Ser-AGA-2-2	tRNA		tRNA-Val-TAC-4-1	tRNA
tRNA-Ser-AGA-2-3	tRNA		tRNA-Val-TAC-chr17-24-tRF3	tRNA
tRNA-Ser-AGA-2-4	tRNA		U102	snoRNA
tRNA-Ser-AGA-2-5	tRNA		U104	snoRNA
tRNA-Ser-AGA-2-6	tRNA		U13-L134	snRNA
tRNA-Ser-AGA-3-1	tRNA		U13-L138	snRNA
tRNA-Ser-AGA-4-1	tRNA		U13-L38	snRNA
tRNA-Ser-CGA-1-1	tRNA		U17-L8	snRNA
tRNA-Ser-CGA-2-1	tRNA		U1-L100	snRNA
tRNA-Ser-CGA-4-1	tRNA		U1-L105	snRNA
tRNA-Ser-GCT-1-1	tRNA		U1-L11	snRNA
tRNA-Ser-GCT-2-1	tRNA		U1-L123	snRNA
tRNA-Ser-GCT-3-1	tRNA		U1-L136	snRNA
tRNA-Ser-GCT-4-1	tRNA		U1-L15	snRNA
tRNA-Ser-GCT-4-2	tRNA		U1-L151	snRNA
tRNA-Ser-GCT-4-3	tRNA		U1-L161	snRNA
tRNA-Ser-GCT-5-1	tRNA		U1-L19	snRNA
tRNA-Ser-TGA-1-1	tRNA		U1-L208	snRNA
tRNA-Ser-TGA-2-1	tRNA		U1-L209	snRNA
tRNA-Ser-TGA-3-1	tRNA		U1-L21	snRNA
tRNA-Ser-TGA-4-1	tRNA		U1-L23	snRNA
tRNA-Sup-TTA-1-1	tRNA		U1-L27	snRNA
tRNA-Thr-AGT-1-3-tRF3	tRNA		U1-L29	snRNA
tRNA-Thr-CGT-4-1	tRNA		U1-L31	snRNA
tRNA-Thr-CGT-6-1	tRNA		U1-L33	snRNA
tRNA-Thr-TGT-2-1	tRNA		U1-L4	snRNA
tRNA-Thr-TGT-4-1	tRNA		U1-L40	snRNA
tRNA-Thr-TGT-5-1	tRNA		U1-L44	snRNA
tRNA-Thr-TGT-6-1	tRNA		U1-L66	snRNA
tRNA-Trp-CCA-2-1	tRNA		U1-L7	snRNA
tRNA-Trp-CCA-4-1	tRNA		U1-L74	snRNA
tRNA-Tyr-GTA-10-1	tRNA		U1-L75	snRNA
tRNA-Tyr-GTA-1-1	tRNA		U1-L8	snRNA
tRNA-Tyr-GTA-2-1	tRNA		U1-L83	snRNA
tRNA-Tyr-GTA-3-1	tRNA		U1-L94	snRNA
tRNA-Tyr-GTA-4-1	tRNA		U20	snoRNA
tRNA-Tyr-GTA-5-1	tRNA		U22	snoRNA
tRNA-Tyr-GTA-5-2	tRNA		U25	snoRNA
tRNA-Tyr-GTA-5-3	tRNA		U26	snoRNA
tRNA-Tyr-GTA-5-4	tRNA		U29	snoRNA
tRNA-Tyr-GTA-5-5	tRNA		U2-L1011	snRNA
tRNA-Tyr-GTA-6-1	tRNA		U2-L1018	snRNA
tRNA-Tyr-GTA-7-1	tRNA		U2-L1036	snRNA
tRNA-Und-NNN-3-1	tRNA		U2-L1072	snRNA
tRNA-Und-NNN-4-1	tRNA		U2-L1075	snRNA
tRNA-Val-AAC-1-1	tRNA		U2-L1097	snRNA
tRNA-Val-AAC-1-2	tRNA		U2-L125	snRNA
tRNA-Val-AAC-1-3	tRNA		U2-L156	snRNA
tRNA-Val-AAC-1-4	tRNA		U2-L238	snRNA
tRNA-Val-AAC-1-5	tRNA		U2-L248	snRNA
tRNA-Val-AAC-2-1	tRNA		U2-L300	snRNA
tRNA-Val-AAC-3-1	tRNA		U2-L387	snRNA
tRNA-Val-AAC-4-1	tRNA		U2-L388	snRNA
tRNA-Val-AAC-5-1	tRNA		U2-L389	snRNA
tRNA-Val-AAC-6-1	tRNA		U2-L390	snRNA
tRNA-Val-CAC-1-1	tRNA		U2-L391	snRNA
tRNA-Val-CAC-1-2	tRNA		U2-L392	snRNA
tRNA-Val-CAC-1-3	tRNA		U2-L393	snRNA
tRNA-Val-CAC-1-4	tRNA		U2-L394	snRNA
tRNA-Val-CAC-1-5	tRNA		U2-L395	snRNA
tRNA-Val-CAC-1-6	tRNA		U2-L396	snRNA
tRNA-Val-CAC-2-1	tRNA		U2-L397	snRNA
tRNA-Val-CAC-3-1	tRNA		U2-L398	snRNA
tRNA-Val-CAC-4-1	tRNA		U2-L399	snRNA
tRNA-Val-CAC-5-1	tRNA		U2-L622	snRNA
tRNA-Val-CAC-6-1	tRNA		U2-L634	snRNA
tRNA-Val-CAC-7-1	tRNA		U2-L799	snRNA
tRNA-Val-CAC-chr1-16	tRNA		U2-L843	snRNA
tRNA-Val-CAC-chr1-93	tRNA		U2-L905	snRNA
tRNA-Val-TAC-1-1	tRNA		U30	snoRNA
tRNA-Val-TAC-1-2	tRNA		U31	snoRNA
tRNA-Val-TAC-2-1	tRNA		U3-2	snoRNA
tRNA-Val-TAC-3-1	tRNA		U3-2B	snoRNA
tRNA-Val-TAC-4-1	tRNA		U33	snoRNA
U1	snRNA		U3-3	snoRNA
U104	snoRNA		U3-4	snoRNA
U14-L5	snRNA		U3-L76	snRNA
U1-L100	snRNA		U44	snoRNA
U1-L104	snRNA		U48	snoRNA
U1-L105	snRNA		U4-L40	snRNA
U1-L11	snRNA		U4-L41	snRNA
U1-L136	snRNA		U50	snoRNA
U1-L15	snRNA		U51	snoRNA
U1-L151	snRNA		U57	snoRNA
U1-L158	snRNA		U5-L67	snRNA
U1-L159	snRNA		U5-L68	snRNA
U1-L161	snRNA		U6-L480	snRNA
U1-L189	snRNA		U6-L605	snRNA
U1-L19	snRNA		U74	snoRNA
U1-L191	snRNA		U7-L162	snRNA
U1-L192	snRNA		U7-L52	snRNA
U1-L208	snRNA		U81	snoRNA
U1-L21	snRNA		U82	snoRNA
U1-L23	snRNA		U83A	snoRNA
U1-L26	snRNA		U83B	snoRNA
U1-L27	snRNA		U85	snoRNA
U1-L29	snRNA		U87	snoRNA
U1-L31	snRNA		U8-L22	snRNA
U1-L33	snRNA		U8-L34	snRNA
U1-L4	snRNA		U94	snoRNA
U1-L40	snRNA		U95	snoRNA
U1-L44	snRNA
U1-L47	snRNA
U1-L49	snRNA
U1-L56	snRNA
U1-L58	snRNA
U1-L66	snRNA
U1-L67	snRNA
U1-L7	snRNA
U1-L71	snRNA
U1-L74	snRNA
U1-L75	snRNA
U1-L8	snRNA
U1-L83	snRNA
U1-L89	snRNA
U1-L90	snRNA
U1-L97	snRNA
U22	snoRNA
U26	snoRNA
U2-L1018	snRNA
U2-L1075	snRNA
U2-L1097	snRNA
U2-L156	snRNA
U2-L238	snRNA
U2-L248	snRNA
U2-L300	snRNA
U2-L387	snRNA
U2-L388	snRNA
U2-L389	snRNA
U2-L390	snRNA
U2-L391	snRNA
U2-L392	snRNA
U2-L393	snRNA
U2-L394	snRNA
U2-L395	snRNA
U2-L396	snRNA
U2-L397	snRNA
U2-L398	snRNA
U2-L399	snRNA
U2-L634	snRNA
U2-L677	snRNA
U2-L723	snRNA
U2-L779	snRNA
U2-L799	snRNA
U2-L843	snRNA
U2-L905	snRNA
U31	snoRNA
U3-2	snoRNA
U3-2B	snoRNA
U33	snoRNA
U3-3	snoRNA
U3-4	snoRNA
U3-L76	snRNA
U4-L129	snRNA
U4-L154	snRNA
U4-L40	snRNA
U4-L41	snRNA
U5-L104	snRNA
U5-L105	snRNA
U5-L119	snRNA
U5-L120	snRNA
U5-L123	snRNA
U5-L133	snRNA
U5-L141	snRNA
U5-L142	snRNA
U5-L149	snRNA
U5-L150	snRNA
U5-L152	snRNA
U5-L153	snRNA
U5-L154	snRNA
U5-L163	snRNA
U5-L164	snRNA
U5-L180	snRNA
U5-L183	snRNA
U5-L19	snRNA
U5-L191	snRNA
U5-L192	snRNA
U5-L195	snRNA
U5-L199	snRNA
U5-L2	snRNA
U5-L204	snRNA
U5-L210	snRNA
U5-L214	snRNA
U5-L26	snRNA
U5-L3	snRNA
U5-L36	snRNA
U5-L37	snRNA
U5-L38	snRNA
U5-L39	snRNA
U5-L4	snRNA
U5-L43	snRNA
U5-L58	snRNA
U5-L62	snRNA
U5-L67	snRNA
U5-L68	snRNA
U5-L69	snRNA
U5-L72	snRNA
U5-L73	snRNA
U5-L86	snRNA
U5-L9	snRNA
U5-L95	snRNA
U5-L99	snRNA
U6-L480	snRNA
U74	snoRNA
U7-L52	snRNA
