# Supplementary material for: Characteristics of circulating small noncoding RNAs in plasma and serum during human aging
Source: Aging Med (Milton). 2023 Feb 22;6(1):35–48. doi: 10.1002/agm2.12241 (PMC10000275; doi:10.1002/agm2.12241)
Supplement: Supplementary file 8 — Table S3. [file AGM2-6-35-s008.xlsx]

## Sheet: DE_plasma
	logFC.trtAdult	logFC.trtYoung	logCPM	F	PValue	FDR	RNA_type
tRNA-His-GTG-2-1-tRF5	0.142958	2.5403	1.14172	72.7287	3.94973e-25	3.14122e-21	tRNA
HY1-L257	0.541775	1.85986	1.4838	53.3926	1.1691e-20	4.64893e-17	scRNA
HY3-L242	0.0493815	2.22294	1.09623	50.1291	1.35224e-19	3.58479e-16	scRNA
piR-47068	-0.475432	-1.84107	1.29645	43.2074	2.77369e-17	5.51479e-14	piRNA
hsa-miR-4466	-0.546281	-2.12232	2.04809	40.3688	2.59792e-16	4.13225e-13	miRNA
hsa-miR-6500-3p	-0.517558	-1.53378	1.15376	40.0889	3.24471e-16	4.30087e-13	miRNA
U6-L387	-0.11191	2.91684	1.54566	39.2214	6.47649e-16	7.35822e-13	snRNA
hsa-miR-511-3p	-0.497269	-1.38656	3.03473	31.4014	3.79382e-13	3.77153e-10	miRNA
hsa-miR-3679-5p	-0.860119	-1.32458	1.86327	29.6391	1.65486e-12	1.46235e-09	miRNA
piR-57322	-0.663131	-1.47484	1.27019	28.6555	3.78856e-12	3.01304e-09	piRNA
hsa-miR-548b-3p	-0.301481	-1.40286	2.98296	28.0287	6.43759e-12	4.65438e-09	miRNA
HY1-L255	0.474539	1.74978	1.64125	27.5541	9.62848e-12	6.38128e-09	scRNA
hsa-miR-517c-3p	-0.433746	-1.98972	1.68557	24.6799	1.2443e-10	7.14293e-08	miRNA
hsa-miR-200b-3p	0.130915	-1.66414	6.61932	24.5539	1.2574e-10	7.14293e-08	miRNA
piR-36378-L6	1.26147	-0.667741	1.30237	26.9098	6.24643e-10	3.10487e-07	piRNA
hsa-miR-6821-5p	0.162905	1.45808	1.21685	22.754	5.99617e-10	3.10487e-07	miRNA
piR-33865	-0.0274982	1.65397	1.06014	25.7016	8.90307e-10	4.1372e-07	piRNA
hsa-miR-10400-5p	-0.0129952	1.65434	2.6263	22.2438	9.3637e-10	4.1372e-07	miRNA
piR-36378-L4	1.28791	-0.682585	1.30918	21.9155	1.24818e-09	5.22462e-07	piRNA
piR-42707	0.296982	1.06956	1.06876	21.8569	1.45829e-09	5.79889e-07	piRNA
hsa-miR-10b-3p	-0.49063	-1.06791	4.58987	21.6637	1.55658e-09	5.89499e-07	miRNA
piR-57368	0.0676061	1.54905	1.17651	21.0262	2.72654e-09	9.85643e-07	piRNA
piR-58591	-0.30267	-1.18087	1.04539	20.8355	3.65514e-09	1.26388e-06	piRNA
hsa-miR-215-5p	-0.158002	-0.983982	7.83076	20.455	4.51311e-09	1.49553e-06	miRNA
hsa-miR-597-5p	-0.312397	-1.46446	1.68402	20.1871	5.71963e-09	1.81953e-06	miRNA
hsa-miR-9-3p	-0.169543	-1.17246	10.136	20.064	6.37808e-09	1.95096e-06	miRNA
hsa-miR-522-3p	-0.364755	-1.275	1.32662	19.9137	8.17534e-09	2.40809e-06	miRNA
hsa-miR-138-2-3p	0.817651	-0.854601	1.93948	19.5611	9.96342e-09	2.82997e-06	miRNA
piR-50048	0.162343	1.24929	1.00136	47.2751	1.16301e-08	3.18946e-06	piRNA
piR-36378-L5	1.25995	-0.809897	1.3055	20.2676	1.20546e-08	3.19568e-06	piRNA
hsa-miR-320e	-0.314536	-1.17206	1.08571	23.2114	1.26147e-08	3.23628e-06	miRNA
hsa-miR-181a-5p	-0.111218	-0.576943	12.3955	19.1232	1.47075e-08	3.65527e-06	miRNA
hsa-miR-320d	-0.389584	-0.999924	6.15481	18.9992	1.64245e-08	3.9583e-06	miRNA
hsa-miR-200c-3p	0.0385024	-1.27174	5.75943	18.9123	1.77479e-08	4.15144e-06	miRNA
hsa-miR-181b-5p	-0.309656	-0.489547	10.354	18.8635	1.85362e-08	4.21195e-06	miRNA
HY1-L90	0.0640039	1.3567	1.04788	29.5319	2.38307e-08	5.26459e-06	scRNA
hsa-miR-660-3p	0.214051	-1.52331	3.92269	18.3092	3.04128e-08	6.19286e-06	miRNA
hsa-miR-141-3p	-0.173282	-1.02231	7.78214	18.3442	2.94748e-08	6.19286e-06	miRNA
piR-36378	1.20628	-0.636722	1.29927	20.8423	3.11473e-08	6.19286e-06	piRNA
U17-L8	-0.229631	1.69898	1.1596	19.7825	3.02108e-08	6.19286e-06	snRNA
piR-50019	0.16068	1.22083	1.09835	18.1555	3.48959e-08	6.76896e-06	piRNA
tRNA-Und-NNN-4-1	0.54124	0.700153	2.7218	18.1258	3.58353e-08	6.78567e-06	tRNA
hsa-miR-4429	-0.391351	-0.999263	1.36339	17.9118	4.34105e-08	8.02892e-06	miRNA
hsa-miR-2355-3p	-0.409905	-0.949912	3.76297	17.7961	4.81606e-08	8.70502e-06	miRNA
U35B	-0.491984	-1.06064	1.09051	20.6562	5.16155e-08	9.12218e-06	snoRNA
hsa-miR-340-5p	0.326026	-0.82817	8.79608	17.5832	5.83027e-08	1.008e-05	miRNA
piR-53119-L2	0.166696	1.26788	1.48506	17.5683	6.22843e-08	1.05393e-05	piRNA
hsa-miR-4523	-0.442629	-1.08197	1.26561	17.4157	6.77767e-08	1.12298e-05	miRNA
hsa-miR-375-3p	-0.0745419	-1.25683	10.4565	17.3332	7.29965e-08	1.18478e-05	miRNA
hsa-miR-3120-3p	-0.0491277	-1.30021	2.07378	17.1972	8.24993e-08	1.31223e-05	miRNA
piR-38865	0.20514	0.955749	0.982571	46.6086	8.42228e-08	1.31338e-05	piRNA
tRNA-Val-TAC-1-2-tRF5	-0.450296	-1.10629	2.41846	17.123	8.81988e-08	1.34893e-05	tRNA
piR-36378-L7	1.19726	-0.766574	1.3057	16.8316	1.14697e-07	1.7211e-05	piRNA
HY1-L77	0.140989	1.28466	1.04764	28.2746	1.39465e-07	2.05401e-05	scRNA
piR-58006	-0.0287541	1.31452	1.25214	16.5538	1.47409e-07	2.13153e-05	piRNA
piR-36378-L8	1.16164	-0.821424	1.31027	16.4484	1.6214e-07	2.26228e-05	piRNA
tRNA-Lys-TTT-8-1-tRF3	0.0827427	1.14544	1.69947	16.4501	1.61895e-07	2.26228e-05	tRNA
HY1-L144	-0.0155341	1.40825	1.05029	25.4438	1.72012e-07	2.35864e-05	scRNA
piR-36378-L2	1.10892	-0.906563	1.30858	17.4699	1.92412e-07	2.59364e-05	piRNA
hsa-miR-671-5p	-0.0383817	-1.24452	1.82864	16.0478	2.33018e-07	3.08865e-05	miRNA
U1-L113	0.306531	1.04001	1.21614	15.9233	2.60878e-07	3.40126e-05	snRNA
HBII-419	1.13735	-0.0907289	1.24717	20.4028	2.65408e-07	3.4045e-05	snoRNA
U43	-0.134647	1.47414	1.3822	15.8416	2.80937e-07	3.5465e-05	snoRNA
tRNA-Gln-CAG-chr9-3	1.15806	-0.817247	1.95389	15.7142	3.15388e-07	3.86492e-05	tRNA
piR-43751	0.0509492	1.38354	1.01999	32.5693	3.1588e-07	3.86492e-05	piRNA
tRNA-Gly-GCC-2-3-tRF5	0.204175	1.04794	1.06906	16.2821	3.45748e-07	4.16627e-05	tRNA
tRNA-His-GTG-1-7	1.01269	-0.672734	7.23827	15.5537	3.64918e-07	4.33163e-05	tRNA
piR-36687	-0.00604828	1.31317	1.10325	15.4784	3.90749e-07	4.57004e-05	piRNA
hsa-miR-1307-5p	-0.142359	-0.647018	9.42413	15.4174	4.13065e-07	4.76102e-05	miRNA
U3-L158	0.199933	1.14676	1.00447	41.7672	4.37368e-07	4.96913e-05	snRNA
HY1-L54	-0.0533652	1.44761	1.04017	28.3945	4.9264e-07	5.51826e-05	scRNA
hsa-miR-1-3p	0.279657	-1.44494	7.39747	15.0047	6.01517e-07	6.55324e-05	miRNA
piR-47028	0.266138	0.754103	1.03757	15.0147	5.9607e-07	6.55324e-05	piRNA
tRNA-Glu-TTC-1-1-tRF3	-0.252599	-0.953881	0.997992	18.2252	6.53184e-07	7.01996e-05	tRNA
tRNA-His-GTG-1-6	1.02162	-0.673206	7.23913	14.7779	7.39845e-07	7.84532e-05	tRNA
piR-46533	0.0965721	1.21441	1.07995	14.703	7.92224e-07	8.29021e-05	piRNA
HY1-L195	0.0916501	1.24429	1.03093	23.5902	8.86074e-07	9.15188e-05	scRNA
U93	-0.027186	1.17127	1.14817	14.459	9.90265e-07	0.000100969	snoRNA
piR-48648	0.258126	1.06308	1.03409	22.5444	1.03432e-06	0.000102825	piRNA
U4-L18	-0.154712	1.3682	1.15261	14.4203	1.0259e-06	0.000102825	snRNA
hsa-miR-199b-3p	0.0230799	-0.691243	9.65586	14.3571	1.08699e-06	0.000106726	miRNA
piR-57711	-0.125801	-1.23002	1.02763	24.6357	1.20863e-06	0.000117222	piRNA
hsa-miR-10a-3p	-0.339781	-0.981051	5.25077	14.18	1.27849e-06	0.000120795	miRNA
U78	0.183031	0.985231	1.07107	16.5289	1.27053e-06	0.000120795	snoRNA
tRNA-Lys-CTT-13-1-tRF3	0.0610541	1.2996	1.06768	22.9366	1.29104e-06	0.000120795	tRNA
hsa-miR-145-5p	0.733882	-1.80032	8.93417	14.0733	1.40978e-06	0.000130372	miRNA
hsa-miR-335-5p	0.112893	-0.998324	7.60799	14.0096	1.49466e-06	0.000136632	miRNA
hsa-miR-551a	-0.481307	-0.661736	3.28882	13.9376	1.59673e-06	0.000144305	miRNA
tRNA-Gln-CTG-1-1	0.946507	-1.37286	4.10109	13.7749	1.85387e-06	0.000165661	tRNA
tRNA-Gln-CTG-1-4	0.92212	-1.37061	4.10815	13.5427	2.29513e-06	0.000200585	tRNA
U6-L1026	0.133677	0.961209	1.00504	30.3481	2.27224e-06	0.000200585	snRNA
piR-32220-L2	-0.0817176	1.35475	1.07108	22.8612	2.43107e-06	0.000210156	piRNA
hsa-miR-224-3p	-0.341222	-0.769495	1.75187	13.4447	2.51158e-06	0.000210259	miRNA
hsa-miR-199a-3p	0.0118935	-0.659372	9.75266	13.4517	2.49543e-06	0.000210259	miRNA
piR-60910	-0.0743996	1.17988	1.05005	21.6326	2.47344e-06	0.000210259	piRNA
tRNA-Thr-AGT-7-1-tRF5	-0.252835	-1.34962	2.74774	13.2828	3.00772e-06	0.00024888	tRNA
tRNA-Gly-TCC-3-1-tRF3	-0.323769	-0.759365	0.989505	19.9801	3.03551e-06	0.00024888	tRNA
hsa-miR-483-5p	-0.932695	-0.414818	3.46947	13.2028	3.13831e-06	0.000254684	miRNA
hsa-miR-200a-3p	0.276346	-1.31582	6.67667	13.1775	3.21256e-06	0.000258076	miRNA
tRNA-Arg-TCT-1-1	1.98335	-1.86781	4.42437	13.1636	3.25401e-06	0.000258791	tRNA
hsa-miR-137-3p	0.0120117	-1.28104	3.1146	18.2012	3.43398e-06	0.0002704	miRNA
U6-L460	0.0468216	1.39855	1.65468	13.0627	3.57124e-06	0.000278452	snRNA
hsa-miR-204-3p	-0.0724273	-1.28748	4.06844	12.9779	3.86191e-06	0.000298192	miRNA
hsa-miR-6718-5p	-0.424278	-0.738233	1.00337	28.6717	3.99019e-06	0.000304322	miRNA
U1-L188	0.205341	1.11283	1.05293	30.1439	4.01784e-06	0.000304322	snRNA
hsa-miR-1233-3p	-0.242823	-1.02054	1.02014	24.6625	4.5336e-06	0.000337948	miRNA
tRNA-His-GTG-1-3	1.01072	-0.729566	7.23524	12.791	4.58926e-06	0.000337948	tRNA
piR-43926-L2	-0.18121	1.13312	1.29067	12.7963	4.56702e-06	0.000337948	piRNA
U6-L668	0.0673583	1.06325	0.993954	43.0561	4.74774e-06	0.000346411	snRNA
tRNA-Asn-GTT-2-3-tRF5	0.15353	0.996378	0.98519	39.619	4.93451e-06	0.000356765	tRNA
piR-43206	0.0121086	1.02981	1.08942	12.6792	5.08904e-06	0.000364623	piRNA
tRNA-Asp-GTC-2-11	1.27764	-1.01013	5.98426	12.6043	5.45367e-06	0.000387259	tRNA
hsa-miR-95-5p	-0.118242	-1.00547	1.65924	12.502	6.16406e-06	0.00043383	miRNA
hsa-miR-194-5p	0.206839	-0.873053	10.0123	12.3611	6.83065e-06	0.000476528	miRNA
hsa-miR-429	-0.491362	-0.46927	5.57824	12.251	7.56441e-06	0.000523128	miRNA
piR-31143	1.13307	-0.66864	2.41845	12.1866	8.02962e-06	0.000550514	piRNA
tRNA-Gln-CTG-1-2	0.938207	-1.30141	4.11178	12.1691	8.16149e-06	0.000551231	tRNA
hsa-miR-6739-3p	0.215492	0.959618	1.00121	26.1231	8.1787e-06	0.000551231	miRNA
BC200-L47	-0.15314	1.11211	1.25427	14.7928	8.61477e-06	0.000575742	scRNA
hsa-miR-548e-5p	-0.290649	-0.810955	2.9704	12.0519	9.51735e-06	0.000626296	miRNA
piR-42718-L2	0.0705403	1.085	0.995482	28.5762	9.52871e-06	0.000626296	piRNA
HY3-L90	-0.141931	-0.979006	1.09641	15.6609	1.06876e-05	0.000687145	scRNA
hsa-miR-125a-3p	-0.157883	-0.96057	4.40543	11.8796	1.06769e-05	0.000687145	miRNA
hsa-miR-188-3p	-0.354565	-0.777109	1.85972	11.8673	1.08001e-05	0.000687145	miRNA
tRNA-SeC-TCA-2-1-tRF5	0.0188672	1.1428	1.35709	11.8673	1.07999e-05	0.000687145	tRNA
piR-57125	0.087919	0.812546	2.99596	11.8572	1.09018e-05	0.000688113	piRNA
tRNA-Trp-CCA-2-1	1.70433	-1.35783	3.42644	11.812	1.1369e-05	0.000708787	tRNA
tRNA-Asp-GTC-2-10	1.28252	-1.14263	5.98162	11.8084	1.14076e-05	0.000708787	tRNA
hsa-miR-653-3p	-0.343529	-0.614855	1.18112	11.7988	1.18017e-05	0.00072759	miRNA
U6-L161	-0.266013	-0.865317	0.999017	23.968	1.19665e-05	0.000728546	snRNA
U1-L19	0.111655	0.610626	4.0534	11.7539	1.20005e-05	0.000728546	snRNA
hsa-miR-129-2-3p	0.489119	-1.45393	3.92872	11.6591	1.3106e-05	0.000789637	miRNA
hsa-miR-4443	-0.796215	0.747672	1.47071	11.6193	1.36006e-05	0.000813274	miRNA
hsa-miR-5585-3p	-0.213532	1.24081	1.42971	11.5921	1.39488e-05	0.000827874	miRNA
tRNA-His-GTG-1-1	1.00341	-0.785437	7.24413	11.5561	1.44244e-05	0.000849758	tRNA
piR-57942-L2	-0.688109	-0.186592	4.45517	11.4735	1.55768e-05	0.0009109	piRNA
hsa-miR-519d-5p	-0.270721	1.42504	1.03271	22.0413	1.57515e-05	0.000914395	miRNA
hsa-miR-6795-5p	-0.145417	-0.974016	1.04346	16.5032	1.63595e-05	0.000942804	miRNA
ACA5c	0.385107	0.79185	1.03308	21.5267	1.66169e-05	0.000950752	snoRNA
tRNA-Asp-GTC-2-1	1.29687	-0.986648	5.97833	11.3849	1.69175e-05	0.000961034	tRNA
hsa-miR-136-3p	0.159833	-1.10359	6.56508	11.3666	1.7208e-05	0.000970602	miRNA
tRNA-His-GTG-1-8	0.998191	-0.837569	7.23942	11.3359	1.77087e-05	0.000991811	tRNA
hsa-miR-548g-5p	-0.528365	-0.165995	2.36786	11.2938	1.84159e-05	0.00102421	miRNA
tRNA-Asp-GTC-2-7	1.28834	-1.09536	5.98394	11.2803	1.86492e-05	0.00102998	tRNA
hsa-miR-205-5p	-0.221556	-0.82079	7.03136	11.2557	1.90833e-05	0.00104668	miRNA
U2-L327	-0.25774	1.35422	1.38396	13.2705	1.94784e-05	0.00106104	snRNA
hsa-miR-4707-5p	-0.211289	-0.939695	1.00853	31.2066	2.02247e-05	0.0010942	miRNA
hsa-miR-3120-5p	-0.585619	-0.693392	1.50392	11.1741	2.05916e-05	0.00110652	miRNA
hsa-miR-206	0.0744568	-0.915473	5.47041	11.1577	2.09099e-05	0.00111608	miRNA
piR-31068	0.920279	-0.508785	9.26696	11.1332	2.1393e-05	0.00113426	piRNA
piR-37620	-0.299185	1.4842	1.02461	24.2542	2.18649e-05	0.0011516	piRNA
piR-45463	-0.13154	-0.931667	1.00058	24.935	2.21883e-05	0.00116094	piRNA
U8-L29	-0.322146	1.35517	1.39709	11.0547	2.30191e-05	0.00119654	snRNA
tRNA-Asp-GTC-2-2	1.28856	-1.06812	5.98549	11.0456	2.32161e-05	0.00119895	tRNA
hsa-miR-99b-5p	-0.150957	-0.283875	9.56408	10.9913	2.4424e-05	0.00125319	miRNA
tRNA-Lys-CTT-2-2-tRF3	0.130901	0.833895	0.974132	28.3607	2.48849e-05	0.00126865	tRNA
tRNA-Asp-GTC-2-6	1.2684	-1.15151	5.9821	10.942	2.55728e-05	0.00129542	tRNA
tRNA-Asp-GTC-2-8	1.27622	-1.13121	5.98765	10.9254	2.59725e-05	0.00130734	tRNA
BC200-L3	0.139204	0.966184	1.22479	10.8842	2.6992e-05	0.00135011	scRNA
hsa-miR-181b-2-3p	-0.214093	-0.875128	1.31712	10.8601	2.76066e-05	0.00137222	miRNA
tRNA-Met-CAT-1-1	1.63761	-1.79239	3.4501	10.8436	2.8036e-05	0.00137312	tRNA
tRNA-Asp-GTC-2-4	1.27969	-1.10509	5.98801	10.8336	2.82996e-05	0.00137312	tRNA
tRNA-His-GTG-1-2	0.996139	-0.8448	7.23951	10.8521	2.78141e-05	0.00137312	tRNA
piR-57125-L2	-0.0563496	0.938584	3.05958	10.833	2.83153e-05	0.00137312	piRNA
hsa-miR-4757-3p	0.0859708	1.02947	1.01485	21.5699	2.93161e-05	0.00141304	miRNA
U2-L973	-0.193309	-0.894198	1.02478	17.2883	3.11309e-05	0.00149147	snRNA
piR-33347	-0.243957	-0.707075	1.00683	13.7265	3.20861e-05	0.00152194	piRNA
U6-L1624	0.115489	1.13089	1.17503	10.6972	3.21496e-05	0.00152194	snRNA
tRNA-His-GTG-1-9	0.9915	-0.843003	7.23095	10.6261	3.43638e-05	0.00161713	tRNA
tRNA-Cys-GCA-4-1	0.872519	-0.298019	4.45863	10.6161	3.46849e-05	0.00162264	tRNA
tRNA-Gln-CTG-2-1	0.964212	-1.36167	4.00561	10.5834	3.57645e-05	0.00166336	tRNA
piR-35982	0.914127	-0.562695	9.26446	10.5146	3.81425e-05	0.00176365	piRNA
tRNA-Asp-GTC-1-1	1.37686	-1.11476	5.27852	10.4664	3.99074e-05	0.00181362	tRNA
hsa-miR-6800-5p	-0.201697	-0.826116	1.04112	11.0424	3.94812e-05	0.00181362	miRNA
U1-L56	0.110451	0.71312	2.84428	10.4699	3.97734e-05	0.00181362	snRNA
hsa-miR-133b	-0.226095	-0.861174	1.60403	10.4432	4.07821e-05	0.00184284	miRNA
hsa-miR-2467-3p	-0.378022	1.21719	0.971915	28.5209	4.19854e-05	0.0018865	miRNA
tRNA-His-GTG-1-4	0.998081	-0.815689	7.23651	10.3817	4.32012e-05	0.00191943	tRNA
tRNA-Lys-CTT-9-1	0.334928	0.656003	1.27487	10.3877	4.29603e-05	0.00191943	tRNA
piR-61645-L2	0.673531	-0.00515499	3.96562	10.3712	4.36281e-05	0.00192763	piRNA
hsa-let-7i-3p	-0.155471	-0.354792	7.65001	10.3588	4.41404e-05	0.00193949	miRNA
U3-L76	0.0551931	0.516983	5.37269	10.3437	4.47684e-05	0.00195628	snRNA
piR-32220	0.00988561	1.04538	1.12286	13.1352	4.57602e-05	0.00198869	piRNA
hsa-miR-627-5p	-0.0369354	-0.904852	4.41482	10.2773	4.76452e-05	0.00205936	miRNA
piR-35982-L3	0.918319	-0.547425	9.27228	10.2587	4.84821e-05	0.00208421	piRNA
tRNA-His-GTG-1-5-tRF3	-0.140388	1.26814	1.18895	10.1953	5.1454e-05	0.00220007	tRNA
tRNA-Asp-GTC-2-9	1.26893	-1.15947	5.97893	10.1632	5.30285e-05	0.00224327	tRNA
hsa-miR-4667-5p	-0.374517	-0.725856	1.09923	12.9293	5.28475e-05	0.00224327	miRNA
piR-50381	-0.224042	-0.816763	0.998621	19.6222	5.3376e-05	0.00224603	piRNA
piR-31068-L4	0.917008	-0.559482	9.25963	10.1407	5.41595e-05	0.002267	piRNA
tRNA-Thr-AGT-1-3	1.3655	-1.77886	1.69725	10.11	5.57461e-05	0.00230325	tRNA
hsa-miR-4449	-0.183445	-0.870369	1.08588	13.187	5.58942e-05	0.00230325	miRNA
hsa-miR-6788-3p	-0.309539	-0.757286	1.00146	29.4839	5.5771e-05	0.00230325	miRNA
U5-L141	0.418101	0.0206576	2.55954	10.0959	5.64858e-05	0.00231562	snRNA
piR-35982-L2	0.916122	-0.568216	9.27971	10.0582	5.85236e-05	0.00238686	piRNA
HBII-52-33	0.224487	0.802457	1.10685	9.99481	6.21146e-05	0.0025204	snoRNA
tRNA-Lys-TTT-10-1	0.0808623	0.797023	1.10876	11.0228	6.39217e-05	0.00258055	tRNA
tRNA-His-GTG-1-5	0.994283	-0.835827	7.23968	9.91686	6.68353e-05	0.00268455	tRNA
hsa-miR-214-5p	0.0478415	-0.832643	4.24493	9.843	7.16419e-05	0.00286316	miRNA
tRNA-Asp-GTC-2-3	1.27035	-1.15707	5.988	9.83261	7.23457e-05	0.00287683	tRNA
hsa-miR-452-5p	-0.0252495	-0.925469	3.55624	9.78217	7.58607e-05	0.00300159	miRNA
piR-31068-L3	0.915982	-0.573025	9.2638	9.77416	7.64346e-05	0.00300933	piRNA
tRNA-Arg-TCT-3-2	1.57689	-1.3222	2.67432	9.73967	7.89556e-05	0.00309327	tRNA
tRNA-Gln-CTG-1-5	0.909843	-1.21843	4.09405	9.73417	7.9365e-05	0.00309407	tRNA
tRNA-Trp-CCA-1-1-tRF3	0.0738347	0.895461	1.06288	11.5354	8.11332e-05	0.00314757	tRNA
tRNA-Gln-TTG-3-3	0.817694	-1.22531	3.43447	9.68281	8.32957e-05	0.00321578	tRNA
hsa-miR-23a-5p	-0.0670395	-0.761869	2.69446	9.63826	8.68642e-05	0.00333735	miRNA
U17-L4	0.466282	0.655573	1.10267	14.969	8.95857e-05	0.00342536	snRNA
hsa-miR-378g	0.163025	-1.27233	1.52987	16.6785	9.19376e-05	0.00349847	miRNA
hsa-miR-22-3p	0.125996	-0.585033	14.262	9.49435	9.94752e-05	0.00376727	miRNA
HBII-276	0.087161	0.995081	1.05388	19.1776	0.000102065	0.00384702	snoRNA
tRNA-Arg-TCT-3-1	1.54555	-1.44724	2.67082	9.42903	0.000105793	0.00390865	tRNA
tRNA-Gln-TTG-4-1	1.23974	-0.986061	2.70558	9.43205	0.000105491	0.00390865	tRNA
U6-L1079	-0.0743091	-0.947962	0.994053	20.9489	0.000106157	0.00390865	snRNA
hsa-miR-558	0.133414	0.885974	1.08735	11.0339	0.000105251	0.00390865	miRNA
U1-L42	-0.00186276	0.925404	1.83506	9.44359	0.00010435	0.00390865	snRNA
U13_-L283	0.221	0.699771	1.10757	12.8286	0.000108214	0.003966	snRNA
tRNA-Arg-TCG-1-1	1.5652	-1.38676	4.76869	9.3837	0.000110412	0.00400037	tRNA
tRNA-Gln-CTG-1-3	0.925399	-1.24108	4.08318	9.38132	0.00011066	0.00400037	tRNA
tRNA-Gly-CCC-chr1-137	0.870062	-0.543024	10.1532	9.39016	0.000109742	0.00400037	tRNA
piR-33723	0.404566	-1.44209	1.05487	16.484	0.000111738	0.00402029	piRNA
hsa-miR-7848-3p	-0.228118	-0.773158	1.28494	9.36646	0.000112222	0.00402029	miRNA
U1-L97	0.116651	0.679972	3.09471	9.35075	0.000113898	0.00406201	snRNA
piR-32679-L7	0.849467	-0.438848	2.93164	9.31199	0.000118139	0.00418731	piRNA
piR-33151	-0.0310302	0.524711	7.38061	9.30908	0.000118464	0.00418731	piRNA
piR-61095	0.0547032	-0.97304	1.11559	11.2374	0.000121847	0.00428782	piRNA
hsa-miR-216b-5p	0.0745925	-1.09263	2.54356	9.26821	0.000123122	0.00431361	miRNA
HY1-L245	0.0402779	0.719594	1.55605	9.25357	0.000124835	0.00435443	scRNA
tRNA-Asp-GTC-2-5	1.27414	-1.13597	5.98644	9.23715	0.000126784	0.00440312	tRNA
hsa-miR-450a-2-3p	-0.46941	-0.486154	1.2229	9.21573	0.000129374	0.00445417	miRNA
U1-L15	0.212614	0.418578	4.2485	9.21872	0.000129009	0.00445417	snRNA
piR-52719	0.00122966	0.869528	0.983079	23.134	0.000133523	0.00457719	piRNA
BC200-L53	-0.375066	1.1675	1.32782	9.1667	0.000135503	0.00462514	scRNA
tRNA-Lys-CTT-1-2	1.06714	-1.02719	4.92363	9.12872	0.000140452	0.00477356	tRNA
U1	0.13905	0.708813	2.92708	9.12271	0.000141252	0.00478033	snRNA
BC200-L177	0.103169	0.742347	1.28147	9.11696	0.000142021	0.00478599	scRNA
HY1-L311	-1.08686	0.521709	1.32322	9.09302	0.00014527	0.00487482	scRNA
piR-54374	-0.346356	-0.782561	1.11783	13.0295	0.000149065	0.00498116	piRNA
tRNA-Thr-AGT-1-1	1.38916	-1.62199	1.68329	9.02864	0.000154381	0.00509456	tRNA
tRNA-Asn-GTT-2-4	1.19195	-1.46155	2.16371	9.03001	0.000154181	0.00509456	tRNA
hsa-miR-193a-5p	-0.285609	-0.387937	6.96829	9.03228	0.000153852	0.00509456	miRNA
hsa-miR-12136	-0.125424	-1.05008	2.70303	8.94391	0.000167255	0.005474	miRNA
piR-31068-L6	0.909138	-0.611806	9.26758	8.94652	0.000166843	0.005474	piRNA
hsa-miR-3622a-3p	-0.159891	-0.937491	1.03269	18.4727	0.000174389	0.0056841	miRNA
hsa-miR-561-5p	-0.0419445	-0.92893	1.56618	8.88112	0.000177488	0.00576148	miRNA
tRNA-Asp-GTC-3-1	1.28287	-1.09409	5.93979	8.85985	0.000181096	0.00583099	tRNA
piR-53335	0.0501605	0.893581	0.978491	32.6552	0.00018069	0.00583099	piRNA
hsa-miR-6838-5p	0.0186374	0.830791	1.0085	15.5744	0.000182563	0.00585453	miRNA
hsa-miR-99a-3p	0.321864	-1.18979	2.47261	8.80423	0.000190882	0.00609671	miRNA
tRNA-Gly-GCC-1-3	0.828289	-0.624486	9.65046	8.77655	0.000195949	0.00623353	tRNA
piR-35982-L4	0.913625	-0.598025	9.27919	8.76578	0.000197957	0.00627233	piRNA
tRNA-Gln-TTG-1-1	0.94874	-1.23882	3.71018	8.75212	0.000200533	0.00630371	tRNA
HY1-L261	-0.207734	1.26061	1.04874	15.5174	0.000199779	0.00630371	scRNA
nm-tRNA-SerTGA-AGA-chr11-7-tRF5	0.0936043	0.88625	1.23094	8.7276	0.000205243	0.00642636	tRNA
tRNA-Lys-CTT-1-1	1.06776	-1.04682	4.92284	8.70494	0.000209694	0.00653999	tRNA
tRNA-Lys-CTT-2-4	1.07759	-1.0811	4.25883	8.68128	0.000214445	0.00666204	tRNA
piR-36378-L3	1.12727	-1.02675	1.31951	8.66503	0.000217772	0.00673907	piRNA
hsa-miR-501-3p	0.0799288	-0.491487	7.45105	8.64753	0.000221412	0.0067988	miRNA
hsa-miR-623	0.0648776	1.02761	1.65088	8.65121	0.000220642	0.0067988	miRNA
tRNA-Cys-GCA-chrX-3	-0.144529	1.12516	1.17265	9.83551	0.000223448	0.00683493	tRNA
tRNA-Phe-GAA-1-2	1.30014	-1.45908	2.61895	8.59945	0.000231732	0.00704061	tRNA
tRNA-Gly-GCC-2-3	0.853921	-0.644156	10.1926	8.59849	0.000231943	0.00704061	tRNA
tRNA-Arg-CCG-1-1-tRF5	0.0902554	0.926531	1.00121	22.9787	0.000235365	0.00711733	tRNA
hsa-miR-2115-5p	-0.421445	-0.520802	1.74321	8.56702	0.000238963	0.00716253	miRNA
hsa-miR-23b-5p	-0.539761	-0.287431	2.11165	8.5687	0.000238582	0.00716253	miRNA
hsa-miR-4503	0.0626346	0.854475	1.10863	8.58736	0.000239976	0.00716253	miRNA
piR-43109	0.0955425	0.88556	0.986807	40.3282	0.000240462	0.00716253	piRNA
hsa-miR-33a-5p	0.102566	-0.747831	6.7948	8.55424	0.000241876	0.00717775	miRNA
U13_-L68	-0.342668	-0.780326	1.02842	18.6891	0.00024486	0.00718629	snRNA
tRNA-Gly-CCC-1-2	0.867105	-0.594635	10.1522	8.5471	0.000243517	0.00718629	tRNA
U1-L135	-0.0357513	0.877862	2.23801	8.54124	0.000244874	0.00718629	snRNA
hsa-miR-23a-3p	0.226287	-0.766549	11.593	8.53062	0.000247351	0.00723229	miRNA
hsa-miR-130b-3p	-0.0978811	-0.39706	7.04531	8.51994	0.000249868	0.00727912	miRNA
tRNA-Lys-CTT-4-1	1.08984	-1.03377	4.88099	8.48575	0.000258102	0.00744667	tRNA
hsa-miR-494-3p	-0.304256	-0.794688	2.63032	8.48441	0.000258428	0.00744667	miRNA
piR-32679-L6	0.841202	-0.568791	2.94177	8.48673	0.000257862	0.00744667	piRNA
tRNA-Tyr-GTA-9-1	-0.0385594	-0.980722	1.63027	8.46841	0.000262379	0.00747922	tRNA
hsa-miR-874-3p	0.0710055	-0.653954	5.84397	8.4711	0.000261711	0.00747922	miRNA
piR-35982-L5	0.90993	-0.615264	9.27112	8.47542	0.000260642	0.00747922	piRNA
hsa-miR-374c-5p	-0.133511	-0.677732	1.51911	8.41844	0.000275116	0.00781426	miRNA
tRNA-Lys-CTT-2-3	1.09172	-1.07946	4.27538	8.40106	0.000279689	0.00788998	tRNA
U17b	0.227942	0.698404	1.15808	9.90105	0.000279765	0.00788998	snoRNA
hsa-miR-3180-5p	-0.181225	-0.889806	1.10069	11.3818	0.000285397	0.0080071	miRNA
piR-57204	-0.216776	-0.581286	5.78332	8.37779	0.000285932	0.0080071	piRNA
U3-3	0.0568429	0.469138	5.35757	8.36719	0.000288822	0.00805967	snoRNA
piR-35413	1.0509	-1.12705	3.46655	8.36138	0.00029042	0.0080759	piRNA
piR-32679-L2	0.836344	-0.440361	2.94215	8.35687	0.000291666	0.00808229	piRNA
tRNA-Gly-GCC-1-1	0.82206	-0.68424	9.6533	8.3359	0.000297527	0.00821609	tRNA
piR-39592	-0.159204	-0.920121	1.06108	13.0935	0.000300692	0.00827476	piRNA
piR-35413-L5	1.11313	-0.963217	3.47618	8.31148	0.000304504	0.00835076	piRNA
hsa-miR-337-5p	-0.181989	-0.928587	1.7642	8.27242	0.000316007	0.00855959	miRNA
piR-32679-L4	0.854137	-0.629218	2.93869	8.27342	0.000315709	0.00855959	piRNA
piR-31068-L5	0.907137	-0.589723	9.27676	8.27396	0.000315545	0.00855959	piRNA
piR-42718-L3	0.12747	0.828446	0.989876	18.9434	0.000316424	0.00855959	piRNA
tRNA-Thr-AGT-1-2	1.28354	-1.56597	1.68454	8.25939	0.000319943	0.0085963	tRNA
piR-33161-L3	1.18116	-1.22701	1.60196	8.26204	0.000319137	0.0085963	piRNA
hsa-miR-508-3p	0.0382616	1.01466	2.233	8.24965	0.000322916	0.00864696	miRNA
HY1-L36	-0.303952	-0.747957	1.07759	13.3696	0.000326772	0.00872087	scRNA
U4-L35	0.378441	0.524224	1.13796	11.4203	0.000328812	0.00874595	snRNA
hsa-miR-141-5p	-0.0861735	-0.877015	1.36369	8.21938	0.000332331	0.00878083	miRNA
U1-L208	0.117971	0.611374	3.24871	8.22095	0.000331836	0.00878083	snRNA
hsa-miR-192-5p	-0.10692	-0.267593	11.0015	8.17272	0.000347393	0.00914841	miRNA
tRNA-Thr-AGT-5-1	1.37728	-1.38976	1.67283	8.15964	0.000351736	0.00921909	tRNA
tRNA-Gly-GCC-2-4	0.851955	-0.649682	10.1868	8.15767	0.000352396	0.00921909	tRNA
ACA67B	-0.141464	1.17536	1.03263	16.9133	0.000360922	0.00941119	snoRNA
piR-35413-L2	1.05455	-1.22376	3.48411	8.12518	0.000363445	0.00944601	piRNA
tRNA-Arg-CCG-1-3	1.36957	-1.33493	1.67843	8.112	0.000368025	0.00945832	tRNA
tRNA-Gln-TTG-3-2	0.819534	-1.15725	3.37833	8.11851	0.000365756	0.00945832	tRNA
hsa-miR-3150b-3p	0.126361	-1.091	1.14685	9.10017	0.000367533	0.00945832	miRNA
HY3-L46	-0.125493	-0.856765	1.04381	12.2917	0.000368676	0.00945832	scRNA
tRNA-Gly-GCC-2-6	0.85107	-0.66505	10.1914	8.08699	0.000376881	0.00960683	tRNA
tRNA-Pro-TGG-3-4-tRF3	0.135591	0.823017	1.10279	8.08902	0.000376152	0.00960683	tRNA
U13_-L7	0.0788257	0.941833	1.24616	8.05668	0.000387896	0.00985602	snRNA
piR-35413-L4	1.09024	-1.12806	3.49236	8.04654	0.000391655	0.00991986	piRNA
tRNA-Ser-GCT-1-1-tRF5	-0.108141	-0.685275	1.13523	9.72021	0.000395825	0.00999365	tRNA
tRNA-Lys-CTT-2-1	1.08845	-0.930607	4.25168	8.00971	0.000405611	0.0102083	tRNA
hsa-miR-328-5p	-0.464978	-0.455948	1.0312	10.109	0.000412604	0.0103515	miRNA
tRNA-Asn-GTT-2-5	1.18816	-1.3767	2.16838	7.98574	0.000414965	0.010378	tRNA
piR-43192	-0.698998	1.55407	0.993129	28.2539	0.000417173	0.0104005	piRNA
U4-L86	-0.255352	-0.586592	1.15139	8.28415	0.000420842	0.0104592	snRNA
tRNA-Arg-CCG-1-1	1.39786	-1.36426	1.67438	7.95414	0.000427626	0.0105618	tRNA
tRNA-Gly-GCC-1-4	0.818854	-0.703734	9.65657	7.95678	0.000426556	0.0105618	tRNA
tRNA-Phe-GAA-1-6	1.27096	-1.07634	2.62266	7.93606	0.000435046	0.0106813	tRNA
piR-32456	-0.461912	-0.498545	1.00361	20.5677	0.00043515	0.0106813	piRNA
hsa-miR-2355-5p	-0.160369	-0.724585	2.18578	7.93251	0.000436521	0.010682	miRNA
piR-32679-L3	0.8399	-0.72692	2.94329	7.92651	0.00043902	0.0107102	piRNA
piR-32679	0.825167	-0.865146	2.95554	7.91273	0.000444813	0.0108183	piRNA
U13_-L226	-0.335727	-0.518558	1.18522	9.78732	0.000449315	0.0108945	snRNA
tRNA-Lys-CTT-2-5	1.08379	-0.955984	4.25883	7.88854	0.00045517	0.0109696	tRNA
piR-42718	0.158509	0.799811	0.991264	17.8639	0.000454619	0.0109696	piRNA
HY3-L284	0.211057	-1.02294	1.13113	7.89723	0.000456653	0.0109721	scRNA
tRNA-Lys-CTT-2-2	1.08268	-0.919753	4.27317	7.86723	0.000464498	0.0110936	tRNA
U3-2B	-0.0634013	0.570715	5.38099	7.8686	0.000463891	0.0110936	snoRNA
piR-31104	1.10747	-0.983491	2.73156	7.82862	0.000481886	0.0114418	piRNA
U1-L74	0.124462	0.417511	4.28126	7.82847	0.000481955	0.0114418	snRNA
U44	-0.342097	1.18867	1.17272	8.38723	0.000492056	0.0116468	snoRNA
tRNA-Phe-GAA-1-1	1.26478	-1.19788	2.65142	7.80334	0.000493623	0.0116492	tRNA
piR-35413-L6	1.04956	-1.12915	3.49379	7.79548	0.000497333	0.011702	piRNA
piR-48131	0.148361	0.666201	0.970709	39.4169	0.000500359	0.0117385	piRNA
hsa-miR-3065-3p	-0.329319	-0.55238	1.99983	7.76788	0.00051058	0.0119431	miRNA
tRNA-Arg-CCT-4-1	1.19217	-0.960669	4.21018	7.75939	0.000514726	0.0119696	tRNA
piR-31068-L2	0.900655	-0.653131	9.25917	7.76152	0.000513682	0.0119696	piRNA
tRNA-Asn-GTT-2-2	1.18995	-1.38025	2.16586	7.7306	0.000529037	0.0122666	tRNA
hsa-miR-635	0.100616	0.909818	1.38287	7.69691	0.000546289	0.0126298	miRNA
U1-L105	0.106635	0.44051	4.27695	7.68296	0.000553602	0.0126882	snRNA
piR-45540	0.163548	0.681279	0.97352	41.2586	0.00055281	0.0126882	piRNA
hsa-miR-517-5p	0.125021	0.993684	2.53579	7.68534	0.000552344	0.0126882	miRNA
tRNA-Asn-GTT-chr1-21	1.18161	-1.13379	2.17885	7.67927	0.000555548	0.0126962	tRNA
hsa-miR-6837-5p	-0.195988	-0.638629	1.05765	8.07596	0.000567604	0.0129345	miRNA
piR-37097	-0.190776	-0.743031	1.07392	7.66557	0.000573579	0.0130333	piRNA
tRNA-Phe-GAA-1-4	1.26445	-1.27055	2.63531	7.63419	0.000579938	0.0131373	tRNA
U68	-0.345678	-0.607576	1.01749	13.5037	0.000581459	0.0131373	snoRNA
HY3-L522	0.471845	-0.613845	1.70429	8.65141	0.000601015	0.0135407	scRNA
U1-L136	0.120244	0.544238	3.32138	7.58872	0.000605629	0.0136061	snRNA
HY1-L209	-0.161322	-0.834541	1.39162	7.5821	0.000609464	0.0136153	scRNA
BC200-L94	-0.119043	0.943261	1.16821	7.58488	0.000607852	0.0136153	scRNA
hsa-miR-497-5p	0.179577	-0.889686	8.53863	7.57868	0.000611458	0.0136216	miRNA
hsa-miR-129-1-3p	0.606589	-1.23352	2.80633	7.56071	0.000622025	0.0138183	miRNA
tRNA-Arg-TCG-3-1	1.4603	-1.34614	1.74228	7.52921	0.000640995	0.0141606	tRNA
U3-4	-0.379657	0.911318	5.31409	7.52976	0.000640658	0.0141606	snoRNA
tRNA-Phe-GAA-1-5	1.27016	-1.17096	2.63344	7.52407	0.000644142	0.0141907	tRNA
hsa-miR-193b-3p	0.781131	-1.33549	5.22799	7.5029	0.000657281	0.014411	miRNA
tRNA-Gly-GCC-2-5	0.849705	-0.669068	10.1945	7.50213	0.000657764	0.014411	tRNA
piR-33161-L5	1.03639	-1.3731	1.58807	7.48401	0.000669236	0.014582	piRNA
tRNA-Gly-GCC-2-2	0.852824	-0.671928	10.1835	7.48502	0.000668594	0.014582	tRNA
tRNA-Und-NNN-2-1	-0.651489	-0.227797	1.18958	8.03514	0.000685472	0.0148544	tRNA
piR-51688	0.015966	0.862071	0.984084	23.5634	0.000685378	0.0148544	piRNA
hsa-miR-3155a	-0.201418	-0.679818	1.09139	9.05293	0.00069015	0.0149151	miRNA
tRNA-Ala-AGC-2-2-tRF5	-0.703512	-0.267729	1.04018	13.5696	0.000696476	0.015011	tRNA
nmt-tRNA-Ser-TGA-2-1-tRF5	0.135181	0.751929	1.25789	7.42474	0.000708175	0.0152219	tRNA
tRNA-Lys-CTT-3-1	1.0744	-1.13489	3.69474	7.42016	0.000711278	0.0152474	tRNA
tRNA-Phe-GAA-1-3	1.24275	-1.19125	2.64552	7.41246	0.000716527	0.01526	tRNA
tRNA-Gly-TCC-2-1	1.06258	-0.841668	2.80167	7.41199	0.000716846	0.01526	tRNA
BC200-L66	-1.22285	1.77665	1.49419	7.41086	0.000717621	0.01526	scRNA
HY3-L198	0.145207	-0.984299	1.37153	7.40145	0.000724092	0.0152751	scRNA
hsa-miR-769-5p	-0.289294	-0.326468	6.85812	7.40203	0.000723695	0.0152751	miRNA
tRNA-Asp-GTC-5-1-tRF5	-0.317387	0.960723	1.55097	7.40242	0.000723428	0.0152751	tRNA
piR-32679-L9	0.835589	-0.572045	2.93409	7.3714	0.000745167	0.0156396	piRNA
hsa-miR-4502	0.131801	0.660468	1.29472	7.37121	0.000745304	0.0156396	miRNA
tRNA-Asn-GTT-chr1-110	1.19854	-1.10953	2.18513	7.35023	0.000760381	0.0158351	tRNA
piR-33161-L2	1.15667	-0.985564	1.57996	7.35037	0.000760281	0.0158351	piRNA
tRNA-Gly-GCC-3-1	0.856768	-0.661618	10.1849	7.34994	0.000760592	0.0158351	tRNA
tRNA-Ala-TGC-7-1-tRF5	-0.260631	-0.581162	0.983384	24.0482	0.000764431	0.0158731	tRNA
piR-33437	-0.710411	0.416702	1.35459	7.34196	0.000766412	0.0158731	piRNA
piR-35413-L3	1.06072	-1.08654	3.49664	7.3201	0.000782581	0.0161659	piRNA
hsa-miR-7108-5p	-0.146292	-0.871379	1.06304	11.0473	0.000791919	0.0162323	miRNA
hsa-miR-6807-5p	-0.0757704	-0.799375	1.06923	8.83696	0.000788906	0.0162323	miRNA
tRNA-Cys-GCA-2-1	0.865076	-0.467089	4.46765	7.30903	0.000790895	0.0162323	tRNA
tRNA-Asn-GTT-1-1-tRF3	-0.177585	-0.889608	1.06071	12.3246	0.000798169	0.0162765	tRNA
tRNA-Gly-GCC-2-1	0.846603	-0.681176	10.1842	7.30114	0.000796877	0.0162765	tRNA
hsa-miR-607	0.0635635	0.857059	1.21234	7.30558	0.000807271	0.01642	miRNA
hsa-miR-1301-3p	-0.414065	-0.151534	4.54623	7.26574	0.000824285	0.0167233	miRNA
tRNA-Gly-TCC-2-4	1.10545	-0.872947	2.78611	7.25143	0.000835632	0.0168675	tRNA
hsa-miR-361-5p	0.437418	-0.656961	8.13895	7.25202	0.000835162	0.0168675	miRNA
piR-57817-L9	0.0750442	0.847193	1.04598	16.2281	0.000847213	0.0170579	piRNA
HY3-L356	-0.0866441	-0.891373	1.06193	10.793	0.000849371	0.0170582	scRNA
HBII-108B	-0.255456	1.01825	1.48639	7.203	0.000875213	0.0175329	snoRNA
U6-L1482	0.160758	0.684908	0.989936	23.1333	0.000878081	0.0175462	snRNA
piR-56480	-0.174025	1.00501	1.12065	7.96567	0.000881845	0.0175772	piRNA
hsa-let-7g-3p	-0.0102774	-0.522341	5.5085	7.17022	0.000903067	0.0179552	miRNA
U13_-L145	0.0075378	0.90317	2.10198	7.16734	0.000905556	0.0179598	snRNA
piR-32679-L8	0.821146	-0.834028	2.9433	7.16108	0.000910989	0.0180226	piRNA
piR-57153	-0.0885814	0.780257	0.965025	42.0786	0.000914586	0.0180489	piRNA
tRNA-Ala-AGC-20-1	-0.409131	1.0439	1.61942	7.15084	0.000919956	0.0181099	tRNA
piR-56370	-0.648082	1.24349	2.18419	7.12244	0.000945276	0.0185624	piRNA
tRNA-Arg-CCG-1-2	1.29379	-1.2604	1.65949	7.11034	0.000956272	0.0186519	tRNA
piR-32679-L5	0.765952	-0.955434	2.94548	7.11152	0.0009552	0.0186519	piRNA
BC200-L5	-0.273237	0.991628	1.90502	7.10969	0.000956868	0.0186519	scRNA
U1-L7	0.1227	0.3744	4.29204	7.0884	0.000976556	0.0189891	snRNA
hsa-miR-124-5p	0.404101	0.423049	2.08674	9.81015	0.000986696	0.0191395	miRNA
piR-31924-L10	0.745092	-0.393686	3.63293	7.05644	0.00100686	0.0194832	piRNA
piR-60576-L15	0.743389	-0.227123	1.26203	10.7717	0.00101567	0.0196058	piRNA
U3-L152	0.801066	-1.66321	1.09244	10.8504	0.00102137	0.0196682	snRNA
hsa-miR-217-5p	0.201579	-1.1128	2.73906	7.01405	0.00104853	0.0200456	miRNA
tRNA-Gly-GCC-1-5	0.808406	-0.79633	9.6586	7.01451	0.00104808	0.0200456	tRNA
HY1-L303	0.0689654	0.494987	1.92105	7.01903	0.00104356	0.0200456	scRNA
hsa-miR-941	-0.194714	-0.207134	5.98203	7.00593	0.00105671	0.0201535	miRNA
hsa-miR-502-3p	0.33663	-0.708497	7.78197	7.00042	0.0010623	0.0202116	miRNA
U3-L86	-0.170343	1.15366	1.04563	14.997	0.00106604	0.0202343	snRNA
hsa-miR-3692-3p	-0.209292	-0.764516	1.08515	10.0405	0.00107298	0.0203176	miRNA
hsa-miR-3074-5p	0.0218766	-0.601873	9.9466	6.9862	0.00107686	0.0203426	miRNA
tRNA-Gln-CTG-3-1	0.627689	-1.06331	2.88624	6.97499	0.00108847	0.0205132	tRNA
U1-L4	0.124398	0.374579	4.28537	6.96699	0.00109684	0.0206221	snRNA
piR-35198	-0.181346	-1.07025	1.60926	6.92432	0.00114257	0.0214312	piRNA
hsa-miR-3121-3p	-0.152585	-0.724659	1.10034	7.13737	0.00115442	0.0215714	miRNA
piR-40931	0.16081	0.562026	0.966305	35.7887	0.00115547	0.0215714	piRNA
tRNA-Gly-TCC-2-6	1.05415	-1.20534	2.79066	6.9025	0.00116669	0.0217299	tRNA
piR-33161-L6	1.16977	-1.14422	1.59862	6.8944	0.00117576	0.0218478	piRNA
hsa-miR-548j-3p	-0.141944	-0.717536	1.35438	6.89178	0.00117871	0.0218515	miRNA
U7-L159	-0.0235789	0.722184	0.970643	15.6195	0.00118196	0.0218608	snRNA
tRNA-Gly-GCC-1-2	0.812788	-0.784822	9.65451	6.88129	0.00119061	0.0219697	tRNA
tRNA-Gly-GCC-5-1	0.854572	-0.63175	10.1839	6.86327	0.00121135	0.0223005	tRNA
piR-60577-L9	0.829272	-0.41966	1.29913	6.85944	0.00121579	0.0223307	piRNA
tRNA-Asn-GTT-2-6	1.16748	-1.11978	2.16718	6.84179	0.00123652	0.022631	tRNA
hsa-miR-135b-5p	0.0543635	-0.869364	1.49119	6.83801	0.00124101	0.022631	miRNA
tRNA-Gln-CTG-4-1	0.0738873	-0.656572	2.3622	6.84058	0.00123795	0.022631	tRNA
U1-L23	-0.068918	0.779476	2.88276	7.10141	0.00124352	0.022631	snRNA
piR-32679-L12	0.819579	-0.62094	2.93921	6.79988	0.00128718	0.0232203	piRNA
piR-32679-L10	0.826896	-0.570192	2.93929	6.79791	0.00128961	0.0232203	piRNA
HBII-85-6	0.320891	0.539999	1.20695	6.80496	0.00128093	0.0232203	snoRNA
piR-56086	0.0157532	0.725418	0.972543	26.4023	0.00129221	0.0232203	piRNA
hsa-miR-433-5p	0.1822	0.760345	1.43737	6.79483	0.00129342	0.0232203	miRNA
piR-50603-L9	0.125167	0.780898	1.06849	14.677	0.00129171	0.0232203	piRNA
hsa-miR-125b-5p	-0.241536	-0.210575	10.4921	6.78893	0.00130075	0.0232993	miRNA
tRNA-Cys-GCA-2-3	0.847825	-0.523257	4.46515	6.77923	0.00131289	0.0234113	tRNA
U1-L57	-0.0288871	0.806417	1.77797	6.78007	0.00131184	0.0234113	snRNA
tRNA-Gln-CTG-5-1	1.01047	-1.11926	3.80633	6.76655	0.00132895	0.0236447	tRNA
piR-42718-L4	0.108151	0.76849	0.985613	18.9907	0.00135059	0.0239759	piRNA
tRNA-Gly-TCC-2-5	1.04614	-0.902591	2.78581	6.74585	0.00135557	0.0240108	tRNA
U5-L154	0.382466	-0.0816598	2.56008	6.71875	0.00139124	0.0245879	snRNA
BC200-L193	0.0156034	0.725458	1.19797	6.68352	0.00143904	0.0253762	scRNA
U2-L124	-0.204161	1.09344	1.03303	11.0601	0.00144778	0.0254738	snRNA
hsa-miR-532-3p	0.0235729	-0.52723	6.41314	6.66213	0.00146886	0.0257877	miRNA
piR-35813	0.200937	0.547796	1.20166	6.96426	0.0014746	0.0258315	piRNA
piR-57942	-0.645976	0.0155635	4.46249	6.63307	0.00151036	0.0263997	piRNA
tRNA-Arg-ACG-1-3	1.10814	-0.841919	2.45004	6.62134	0.00152746	0.02664	tRNA
HY1-L236	0.0116471	0.675573	1.71489	6.61766	0.00153284	0.0266755	scRNA
tRNA-Trp-CCA-3-3	1.15169	-0.83047	1.38137	6.61409	0.00153811	0.0267086	tRNA
hsa-miR-125b-2-3p	0.249	-1.01831	4.73662	6.60578	0.00155042	0.0268054	miRNA
hsa-miR-151a-3p	0.235138	-0.489196	9.78528	6.60675	0.00154898	0.0268054	miRNA
tRNA-Gln-TTG-2-1	1.05682	-0.947945	3.45781	6.60027	0.00155863	0.0268584	tRNA
tRNA-Pro-AGG-2-7	0.330984	-0.859348	3.17876	6.59726	0.00156314	0.0268584	tRNA
hsa-miR-24-3p	0.0826495	-0.452683	10.9362	6.59694	0.00156361	0.0268584	miRNA
hsa-miR-3944-3p	0.134015	0.672952	1.12631	6.58954	0.00157476	0.0269335	miRNA
hsa-miR-4497	0.101258	1.02899	2.57319	17.7309	0.00157436	0.0269335	miRNA
piR-54954	0.0981897	0.643628	0.969205	36.5913	0.00158983	0.0271329	piRNA
hsa-miR-7702	-0.0103883	-0.84812	1.01184	11.1522	0.00161389	0.0274844	miRNA
piR-33161	1.11212	-1.05636	1.60841	6.54219	0.00164796	0.027945	piRNA
tRNA-Trp-CCA-3-2	0.984997	-0.581159	1.37591	6.54224	0.00164787	0.027945	tRNA
U2-L905	-0.430396	0.875169	2.66707	6.50377	0.00170985	0.0289329	snRNA
hsa-miR-619-5p	-0.442857	1.18984	1.61849	6.48028	0.00174884	0.0295298	miRNA
tRNA-SeC-TCA-3-1-tRF5	-0.0660046	0.826979	2.37152	6.47789	0.00175286	0.029535	tRNA
tRNA-His-GTG-2-1	0.887969	-1.0267	5.18793	6.47336	0.0017605	0.0296009	tRNA
tRNA-Glu-TTC-9-1	0.833491	-0.530619	6.05757	6.4618	0.00178015	0.0298682	tRNA
HY1-L414	0.133562	0.737845	1.13366	6.45188	0.00179718	0.0300904	scRNA
hsa-miR-549a-5p	0.0463906	0.724525	0.972696	33.5013	0.00181758	0.0303681	miRNA
piR-51812	0.0896994	0.609565	0.966071	41.1148	0.00183961	0.0306717	piRNA
piR-60001	0.161686	0.487779	0.962064	52.3318	0.0018619	0.0309785	piRNA
tRNA-Gln-TTG-3-1	0.818889	-1.06564	3.39591	6.39369	0.00190047	0.0312709	tRNA
hsa-miR-3691-5p	0.0858677	-0.953866	1.09791	8.9937	0.00190307	0.0312709	miRNA
hsa-miR-320a-3p	0.0175592	-0.557438	11.7186	6.39761	0.00189332	0.0312709	miRNA
U1-L100	0.0917458	0.399288	4.32315	6.39237	0.00190288	0.0312709	snRNA
U1-L66	0.135688	0.56259	3.16198	6.39358	0.00190066	0.0312709	snRNA
piR-53153	0.0142413	0.773005	0.978162	23.7505	0.00188766	0.0312709	piRNA
piR-45379	-0.22622	-0.783513	1.23273	6.38884	0.00190933	0.0313092	piRNA
piR-31924-L9	0.712575	-0.433512	3.6274	6.37024	0.00194375	0.031808	piRNA
BC200-L65	0.142315	0.773963	1.04998	13.4697	0.00197193	0.0322028	scRNA
hsa-miR-378a-3p	0.20105	-0.525911	9.93678	6.34262	0.00199602	0.0325294	miRNA
hsa-miR-1293	-0.224689	-0.499388	1.33524	6.33577	0.00200922	0.0326775	miRNA
U6-L1772	-0.087437	0.896609	0.981168	27.5227	0.00202208	0.0328196	snRNA
tRNA-Gln-CTG-6-1	0.704797	-1.01933	3.1225	6.31618	0.0020474	0.0331628	tRNA
hsa-miR-221-3p	0.464913	-0.758191	12.0103	6.30824	0.00206307	0.0333488	miRNA
hsa-miR-4504	0.0601289	0.748696	1.55992	6.3049	0.0020697	0.0333882	miRNA
tRNA-Thr-CGT-3-1	1.23696	-0.906381	1.58352	6.29639	0.0020867	0.0335942	tRNA
piR-42286	-0.153636	-0.645363	1.01184	9.86307	0.00209713	0.033694	piRNA
piR-44610-L8	-0.227891	-0.660328	1.11202	6.26143	0.00215801	0.0346021	piRNA
hsa-miR-517a-3p	-0.143185	-0.943399	2.01785	6.25587	0.00216958	0.0347177	miRNA
tRNA-Met-CAT-3-2	1.09979	-1.25551	1.87608	6.23273	0.00221837	0.0354272	tRNA
HY5-L23	-0.135153	0.750436	1.62476	6.2288	0.00222677	0.03549	scRNA
piR-31924-L2	0.723931	-0.459296	3.62264	6.22463	0.00223573	0.0355615	piRNA
piR-48087	-0.924692	1.28214	1.06619	23.3419	0.00226176	0.0359037	piRNA
HBII-336	0.149351	0.609042	1.79237	6.20975	0.00226795	0.0359303	snoRNA
piR-31924-L11	0.71612	-0.45452	3.61997	6.20497	0.00227839	0.0360239	piRNA
tRNA-Arg-ACG-1-1	1.11665	-0.930683	2.41382	6.18824	0.00231533	0.0364183	tRNA
tRNA-Gly-TCC-2-2	0.968522	-0.895128	2.78454	6.18541	0.00232165	0.0364183	tRNA
hsa-miR-4786-5p	-0.148605	-0.766303	1.08022	7.64491	0.00231493	0.0364183	miRNA
U1-L27	0.082858	0.37946	4.28802	6.18718	0.0023177	0.0364183	snRNA
piR-45709	-0.0890552	0.818092	2.50071	6.16964	0.00235712	0.0368294	piRNA
BC200-L173	-0.623492	1.36574	1.59486	6.16994	0.00235644	0.0368294	scRNA
piR-61867	-0.0292335	0.804476	0.975901	28.4459	0.00238007	0.0371152	piRNA
hsa-miR-130a-3p	0.0475163	-0.387852	9.10385	6.15416	0.00239248	0.0372357	miRNA
tRNA-Ser-CGA-4-1	-0.25009	-0.437863	2.76125	6.15112	0.00239949	0.0372717	tRNA
tRNA-Met-CAT-3-1	1.11896	-1.27363	1.87884	6.14505	0.00241355	0.0374171	tRNA
hsa-miR-5192	-0.0359307	-0.717519	0.984067	21.172	0.00241926	0.0374326	miRNA
tRNA-Asn-GTT-2-1	1.07931	-0.869888	2.17226	6.13955	0.00242634	0.0374693	tRNA
nmt-tRNA-Ser-TGA-1-1-tRF3	-9.85816e-05	0.817075	1.21699	6.13679	0.0024328	0.0374962	tRNA
piR-36249-L4	0.637926	-0.197857	2.66496	6.12845	0.0024524	0.0377251	piRNA
tRNA-Trp-CCA-5-1	0.986449	-1.3802	1.2838	6.12543	0.00245953	0.0377619	tRNA
piR-31531	0.368908	0.245336	2.38361	6.11974	0.00247304	0.0378961	piRNA
hsa-miR-548aj-5p	-0.121181	-0.38446	2.40058	6.11308	0.00248894	0.0380664	miRNA
tRNA-Cys-GCA-11-1	1.44301	-1.46273	1.57281	6.10929	0.00249802	0.0381319	tRNA
piR-60576-L16	0.843808	-0.60357	1.26412	6.09396	0.00253514	0.0382686	piRNA
tRNA-Cys-GCA-2-4	0.843868	-0.557998	4.47118	6.09875	0.00252348	0.0382686	tRNA
hsa-miR-33b-5p	-0.18672	-0.497248	4.96265	6.09958	0.00252148	0.0382686	miRNA
tRNA-Tyr-GTA-1-1	-0.259336	-0.440301	3.29063	6.09368	0.00253584	0.0382686	tRNA
hsa-miR-199a-5p	-0.301777	-0.121904	8.66128	6.09889	0.00252316	0.0382686	miRNA
U1-L33	0.0917657	0.387369	4.30716	6.09405	0.00253492	0.0382686	snRNA
hsa-miR-145-3p	0.125925	-0.626843	5.47708	6.08098	0.00256702	0.0386657	miRNA
U1-L40	0.148924	0.353247	3.97046	6.0723	0.00258854	0.0389161	snRNA
piR-50586	-0.228029	-0.587388	1.00111	14.3803	0.00260946	0.0390829	piRNA
HY3-L415	0.504006	0.208083	1.45827	6.06482	0.00260724	0.0390829	scRNA
piR-33161-L4	1.09465	-1.1846	1.58867	6.04783	0.00265024	0.0396191	piRNA
tRNA-His-GTG-1-7-tRF3	-0.310101	1.19579	1.43112	12.1275	0.00266838	0.0398154	tRNA
piR-39499	0.0766361	0.568721	0.964564	40.0125	0.00271131	0.0403802	piRNA
piR-57942-L5	-0.646809	0.0481345	4.45585	6.00943	0.00275003	0.0407588	piRNA
piR-33437-L6	-0.704595	0.292395	1.40297	6.00865	0.0027521	0.0407588	piRNA
piR-38240-L3	-0.0143088	0.833657	1.09166	11.3608	0.00274935	0.0407588	piRNA
U6-L232	0.170229	0.684686	0.992158	17.1832	0.0028106	0.0415477	snRNA
hsa-miR-433-3p	-0.0156841	-0.610261	8.56088	5.98002	0.00282901	0.0416651	miRNA
hsa-miR-564	0.120615	0.717319	1.30847	5.98893	0.0028238	0.0416651	miRNA
tRNA-Gly-TCC-2-3	1.02627	-0.881461	2.81177	5.978	0.00283452	0.0416689	tRNA
piR-36249-L5	0.588353	-0.0521341	2.64683	5.97241	0.00284984	0.0418169	piRNA
tRNA-Leu-TAA-4-1	0.231458	0.484387	1.37606	5.96639	0.0028664	0.0419824	tRNA
U13_-L31	-0.286927	-0.462457	0.986199	22.7098	0.0028795	0.0420968	snRNA
piR-33527	-0.141189	-0.505271	0.967809	15.7195	0.00289045	0.0421794	piRNA
tRNA-Ser-AGA-2-4	-0.615322	0.214644	4.51543	5.95436	0.00289979	0.0422382	tRNA
piR-60576-L9	0.763272	-0.434472	1.26644	6.2531	0.00292897	0.0425851	piRNA
tRNA-Asn-GTT-2-3	1.112	-1.08607	2.14512	5.93908	0.0029428	0.0427082	tRNA
hsa-miR-4500	0.0843157	-0.982356	1.03979	11.6301	0.0029527	0.0427281	miRNA
tRNA-Arg-ACG-2-1	0.974779	-0.698762	2.41443	5.92916	0.00297103	0.0427281	tRNA
piR-57942-L4	-0.649867	0.0256809	4.46409	5.93005	0.00296851	0.0427281	piRNA
tRNA-Gln-CTG-4-1-tRF5	0.00555951	0.724043	0.972615	21.0629	0.00295864	0.0427281	tRNA
U2-L1011	-0.119896	0.739026	1.79014	5.93013	0.00296828	0.0427281	snRNA
hsa-miR-5193	-0.201255	-0.641429	1.14372	7.02774	0.00298984	0.0429209	miRNA
hsa-miR-1294	0.0455905	0.579429	3.15296	5.91913	0.00299989	0.0429876	miRNA
tRNA-Ser-GCT-4-2	-0.641915	1.03225	3.67633	5.912	0.00302057	0.0432062	tRNA
piR-57942-L3	-0.656199	0.081693	4.47267	5.90486	0.00304142	0.0434262	piRNA
piR-31924-L8	0.724982	-0.602864	3.60449	5.89464	0.0030715	0.0437772	piRNA
tRNA-Val-CAC-1-3	0.273802	0.21984	6.90361	5.87808	0.00312092	0.0444019	tRNA
tRNA-Arg-TCG-3-1-tRF5	-0.0453476	-0.647872	0.975109	24.4806	0.00312916	0.0444397	tRNA
piR-50813	-0.0816077	-0.797283	1.00864	20.7037	0.00313636	0.0444625	piRNA
piR-54998-L4	0.0820236	0.711747	1.08748	11.0215	0.00316004	0.0447185	piRNA
hsa-miR-6729-5p	0.0755953	-0.896768	0.993926	15.7718	0.0031671	0.0447388	miRNA
piR-30105	0.837387	-0.299386	1.21527	5.85764	0.003183	0.0448837	piRNA
BC200-L107	-0.526769	-0.355358	1.1188	6.64659	0.00320118	0.0449012	scRNA
tRNA-Ser-AGA-4-1	-0.619269	0.225681	4.49433	5.85479	0.00319175	0.0449012	tRNA
piR-46079-L10	0.0765701	0.766716	1.1004	11.9281	0.00319635	0.0449012	piRNA
piR-33468-L4	0.758835	-1.15703	1.75063	5.82762	0.00327641	0.0458755	piRNA
piR-37253	0.110604	0.623319	0.970519	27.9556	0.00328987	0.045983	piRNA
piR-31924-L12	0.709533	-0.512087	3.62389	5.81149	0.00332776	0.046431	piRNA
hsa-miR-320c	-0.372212	-0.282912	7.11741	5.80226	0.00335751	0.0467641	miRNA
piR-48778	0.0305417	-0.868331	1.0587	6.9577	0.00337698	0.046953	piRNA
piR-60576-L2	0.713952	-0.996433	1.26313	7.04443	0.00342058	0.0473958	piRNA
U13-L144	0.0572196	0.722909	1.02243	9.96959	0.00342075	0.0473958	snRNA
tRNA-Glu-TTC-chr1-20	0.345927	-0.878651	2.04831	5.778	0.00343697	0.0475378	tRNA
tRNA-Asn-GTT-chr1-140	0.95236	-0.886409	1.61265	5.77312	0.00345315	0.0476787	tRNA
ACA45	0.27902	-0.461816	8.18736	5.75744	0.00350577	0.0483213	snoRNA
piR-42226	-0.0106616	0.728336	0.972314	29.1138	0.00355179	0.048871	piRNA
piR-39537	-0.1168	-0.682566	1.01504	9.09907	0.00357035	0.0490415	piRNA
HY3-L145	0.139968	-0.924634	1.11354	7.60073	0.00358913	0.0492144	scRNA
hsa-miR-1285-5p	7.98352e-05	0.862163	1.14011	7.20628	0.0036487	0.0499452	miRNA

## Sheet: DE_serum
	logFC.trtAdult	logFC.trtYoung	logCPM	F	PValue	FDR	RNA_type
tRNA-Und-NNN-4-1	-5.62159	-7.63235	3.49314	14.8347	1.22786e-06	0.000283987	tRNA
hsa-miR-122b-3p	-4.28667	-2.53981	11.5759	8.34661	0.000356266	0.0215569	miRNA
tRNA-Ala-AGC-6-1	-3.74331	-5.14992	5.13301	8.06344	0.000460602	0.0244497	tRNA
hsa-miR-122-5p	-3.634	-2.09027	12.3045	8.18687	0.000411772	0.0225406	miRNA
tRNA-Val-TAC-chr17-24-tRF5	-2.68075	-4.0224	1.93714	8.30401	0.000370283	0.0216032	tRNA
BC200-L166	-2.65975	-4.71171	1.5255	14.2315	2.0722e-06	0.000419361	scRNA
tRNA-Val-TAC-2-1-tRF5	-2.64697	-4.16863	1.35669	8.98763	0.000200889	0.0151274	tRNA
tRNA-Phe-GAA-7-1-tRF5	-2.52892	-4.69316	1.30309	19.4817	2.73114e-08	1.47391e-05	tRNA
U2-L677	-2.39603	-3.78692	1.27976	9.34163	0.000934443	0.0368991	snRNA
BC200-L133	-2.14442	-3.82704	1.47297	9.45885	0.000130929	0.0105845	scRNA
piR-61173-L2	-2.02248	-0.107392	1.48254	10.2092	6.71095e-05	0.00668617	piRNA
piR-45884	-2.00232	-0.653503	1.25161	10.2736	0.00103676	0.0398942	piRNA
hsa-miR-342-5p	-1.77338	-0.641809	4.21386	6.93908	0.00128774	0.0453229	miRNA
U6-L1584	-1.76371	-3.81915	1.19448	20.0519	3.00312e-07	9.26105e-05	snRNA
tRNA-Cys-GCA-2-1-tRF5	-1.5754	-2.78065	1.85759	7.30285	0.000922025	0.0366321	tRNA
14q(II-4)	-1.54907	-3.03417	1.1621	13.0846	0.000878021	0.0350992	snoRNA
tRNA-Lys-TTT-3-2	-1.54474	-2.65841	7.76218	7.86023	0.000554117	0.0268759	tRNA
ACA5	-1.52067	-3.12868	1.29994	12.9106	7.34126e-05	0.00699147	snoRNA
U1-L107	-1.48808	-2.78824	2.26813	7.84812	0.000560261	0.0268759	snRNA
tRNA-Lys-TTT-3-4	-1.4795	-2.57746	7.76388	7.49136	0.000775875	0.0320036	tRNA
tRNA-Lys-TTT-5-1	-1.47373	-2.61364	7.69351	7.42525	0.000824249	0.0333615	tRNA
tRNA-Lys-TTT-3-3	-1.45435	-2.55106	7.75173	7.60786	0.00069752	0.0302884	tRNA
tRNA-Lys-TTT-3-5	-1.40754	-2.48687	7.76513	7.1414	0.0010692	0.0402307	tRNA
hsa-miR-217-5p	-1.37207	0.597956	2.63794	11.2491	2.70486e-05	0.00364931	miRNA
tRNA-Lys-TTT-3-1	-1.3673	-2.48136	7.74964	7.63234	0.000682097	0.0300494	tRNA
piR-35463	-1.34891	-2.64362	2.94894	9.69325	0.000106196	0.00904903	piRNA
hsa-miR-216b-5p	-1.30388	0.189681	2.27757	8.62369	0.000278729	0.0190005	miRNA
U8-L30	-1.30067	-2.71446	2.47858	9.55612	0.000120026	0.0098391	snRNA
hsa-miR-876-5p	-1.27404	-2.73909	1.7671	10.0531	7.76121e-05	0.0070791	miRNA
piR-39824	-1.26787	0.850999	2.47627	8.78261	0.000240275	0.0171242	piRNA
U8-L34	-1.20296	-2.44382	2.99241	7.84967	0.000559474	0.0268759	snRNA
hsa-miR-3199	-1.18744	0.598701	1.22615	11.7754	8.99365e-05	0.00787066	miRNA
U4-L108	-1.17128	-2.57662	1.18143	10.1416	9.31476e-05	0.00804298	snRNA
piR-35463-L2	-1.16351	-2.45429	2.93456	9.64345	0.000111022	0.00921764	piRNA
tRNA-Lys-TTT-7-1	-1.14541	-2.18225	2.30723	7.64877	0.000674692	0.0300231	tRNA
HY5-L11	-1.08686	-2.6343	1.31262	12.4696	7.21268e-05	0.00697154	scRNA
tRNA-Tyr-GTA-9-1-tRF3	-1.0624	1.94922	1.38472	25.04	5.13491e-10	4.75053e-07	tRNA
tRNA-Lys-TTT-2-1	-1.05278	-2.21688	3.30482	8.47147	0.000318197	0.0198275	tRNA
piR-49248	-1.03905	-2.3533	1.65807	7.36857	0.000871457	0.0350531	piRNA
hsa-miR-483-5p	-0.980357	1.46075	5.37909	7.15753	0.00105349	0.0401317	miRNA
U13_-L308	-0.885487	1.20166	1.26036	15.85	5.3187e-07	0.000149756	snRNA
tRNA-Val-TAC-1-2-tRF5	-0.814373	1.1717	2.33237	9.64963	0.00011041	0.00921764	tRNA
U3-L97	-0.743269	0.749724	1.20374	9.56572	0.000676864	0.0300231	snRNA
HY1-L219	-0.710233	-2.34264	1.63323	9.89989	8.89225e-05	0.00787066	scRNA
tRNA-Leu-TAG-1-1-tRF3	-0.679398	0.900197	1.15655	17.13	0.000391384	0.0222334	tRNA
tRNA-Thr-TGT-3-1	-0.655492	-2.05681	2.41267	6.90238	0.00133199	0.0466268	tRNA
U13-L108	-0.649933	-2.27829	1.17885	14.2463	0.000240628	0.0171242	snRNA
U1-L193	-0.626642	-2.20454	1.18247	13.0897	0.000598213	0.0280171	snRNA
tRNA-Ile-GAT-1-2	-0.620242	-1.8747	1.32615	8.25701	0.000386396	0.0221442	tRNA
tRNA-Cys-GCA-chr12-13	-0.593041	-2.09983	2.82965	11.93	1.47961e-05	0.00228141	tRNA
tRNA-His-GTG-1-9-tRF3	-0.558935	1.2431	1.31886	9.44646	0.000132388	0.0105845	tRNA
U4-L36	-0.549338	-1.86802	1.18566	12.8706	8.10918e-05	0.00729376	snRNA
tRNA-Glu-CTC-5-1	-0.539179	1.71414	1.67652	9.37589	0.000141019	0.0111371	tRNA
piR-47040	-0.528907	-1.69099	1.37418	7.86245	0.00121049	0.043072	piRNA
tRNA-Asp-GTC-6-1-tRF3	-0.518492	-2.01954	1.10655	26.9641	0.000299038	0.0195336	tRNA
U7-L96	-0.496914	-1.97175	1.24855	13.2293	0.000582905	0.0277566	snRNA
tRNA-Ala-AGC-19-1	-0.427315	-2.18837	1.71893	13.608	3.52141e-06	0.000616342	tRNA
U6-L1606	-0.391732	-2.0114	1.58455	8.66248	0.000267766	0.0188484	snRNA
U1-L127	-0.391322	1.46507	1.24027	15.2207	8.99994e-07	0.000224168	snRNA
U3-L58	-0.385605	-2.18585	1.19363	15.2058	1.39211e-06	0.000290817	snRNA
HY3-L189	-0.361502	-2.52536	1.45611	22.7129	2.13008e-09	1.37944e-06	scRNA
hsa-miR-660-3p	-0.353833	1.68034	3.41635	11.3464	2.46294e-05	0.00339362	miRNA
U2-L651	-0.349819	-1.63656	1.16634	17.0434	0.0013943	0.0485455	snRNA
hTR	-0.346866	-1.81573	2.35071	7.58704	0.000710909	0.0302884	snoRNA
tRNA-Lys-TTT-3-2-tRF5	-0.341072	-1.74197	1.156	18.9295	0.000547143	0.0268759	tRNA
U2-L526	-0.332514	0.928782	1.19458	7.97663	0.000698239	0.0302884	snRNA
hsa-miR-519c-3p	-0.315364	1.48514	1.1821	11.0596	3.72364e-05	0.00432296	miRNA
U6-L1306	-0.315173	2.34289	1.21255	29.5903	3.30927e-11	5.35771e-08	snRNA
U1-L207	-0.300434	-2.25851	1.12755	35.8301	3.64352e-06	0.000620933	snRNA
hsa-miR-6799-3p	-0.29173	-2.28751	1.15347	24.1692	6.16518e-07	0.000166357	miRNA
tRNA-Lys-CTT-4-1	-0.290264	-1.7163	8.78397	7.96694	0.000502836	0.0258442	tRNA
tRNA-Lys-CTT-1-1	-0.285615	-1.65011	8.93712	8.33662	0.000359503	0.0215569	tRNA
tRNA-Lys-CTT-1-2	-0.272263	-1.65592	8.94839	8.53598	0.00030017	0.0195336	tRNA
piR-56407	-0.262214	-1.89735	1.22069	14.1349	2.97544e-06	0.000550541	piRNA
piR-44668	-0.254792	-2.03262	1.28859	16.8226	7.85284e-06	0.00124037	piRNA
U4-L141	-0.245728	-1.81401	1.36323	8.48515	0.000314287	0.0198275	snRNA
tRNA-Ile-GAT-1-1	-0.243458	-1.47075	1.33807	7.46557	0.000794397	0.0325602	tRNA
U13	-0.237348	3.36064	4.2573	21.4475	7.11739e-09	4.1902e-06	snRNA
tRNA-Ala-AGC-21-1	-0.237321	-3.27707	1.37665	36.6321	8.43696e-14	2.73189e-10	tRNA
tRNA-Ala-AGC-14-1	-0.22964	-1.68354	1.18564	13.792	0.000727211	0.0305806	tRNA
hsa-miR-6754-3p	-0.216344	1.339	1.34045	7.18601	0.00103003	0.0398942	miRNA
piR-57817-L9	-0.206282	-1.74178	1.36242	9.37928	0.00041796	0.0225559	piRNA
HY1-L63	-0.206178	2.17127	1.34615	19.0004	3.93729e-08	1.69986e-05	scRNA
piR-55753	-0.195453	-1.71386	1.2818	10.5399	5.04489e-05	0.00535585	piRNA
U6-L1062	-0.184528	-1.63279	1.10747	18.4479	0.000458024	0.0244497	snRNA
BC200-L53	-0.183644	-1.76122	1.70698	9.08807	0.000182541	0.014073	scRNA
piR-57204	-0.176838	1.6265	6.04955	7.13156	0.00107891	0.0402307	piRNA
piR-39729	-0.174674	-1.39849	1.29464	7.77506	0.000601355	0.0280171	piRNA
piR-37777	-0.172126	1.26514	1.17412	15.9209	0.000707843	0.0302884	piRNA
hsa-miR-5586-3p	-0.167711	-1.76148	1.21339	13.1688	2.02498e-05	0.00291417	miRNA
piR-57368	-0.158374	-2.33144	1.32614	16.4049	3.35458e-07	9.87467e-05	piRNA
hsa-miR-11399	-0.154051	-1.6323	1.26825	13.3787	7.46747e-05	0.00700859	miRNA
piR-40999	-0.14249	3.01612	1.51764	25.8422	1.94261e-10	2.09672e-07	piRNA
U13-L59	-0.142089	-1.20291	1.23322	9.11234	0.000768796	0.0320036	snRNA
piR-38354	-0.135375	-2.57511	1.28687	26.3029	1.37375e-10	1.77928e-07	piRNA
tRNA-Ile-AAT-5-4-tRF5	-0.128238	1.32142	1.15101	17.5633	0.000367854	0.0216032	tRNA
U6-L1414	-0.127987	-2.89807	2.2668	29.0405	1.80724e-11	3.90122e-08	snRNA
hsa-miR-6806-3p	-0.125983	1.58616	1.21299	8.97087	0.000594344	0.0280171	miRNA
piR-58812	-0.119431	-1.65879	1.14088	18.1113	3.80495e-05	0.00432296	piRNA
hsa-miR-2110	-0.102459	1.4692	3.19063	7.42773	0.000822382	0.0333615	miRNA
U3-L63	-0.100964	-1.68547	1.19934	13.0649	5.60499e-06	0.000930716	snRNA
hsa-miR-6715a-3p	-0.097142	-1.62376	1.34189	7.0923	0.00111852	0.0409286	miRNA
U6-L1514	-0.0949945	-2.03781	1.29732	20.0935	2.13723e-06	0.000419416	snRNA
U2-L532	-0.0813652	-1.12949	1.55193	7.66737	0.000663349	0.0300231	snRNA
BC200-L49	-0.0680842	-1.76251	1.57205	14.7075	1.36707e-06	0.000290817	scRNA
piR-43258	-0.0517133	2.58221	2.02324	19.0617	3.74692e-08	1.69986e-05	piRNA
hsa-miR-137-3p	0.020195	1.68636	1.59335	7.93308	0.000518565	0.0262362	miRNA
piR-33686	0.0754774	-1.62477	1.14016	20.2908	5.15608e-05	0.00538561	piRNA
tRNA-Sup-TTA-1-1	0.122681	-1.47113	3.21256	11.7106	1.79142e-05	0.00269796	tRNA
piR-36034-L2	0.187707	-1.17496	1.14773	13.852	0.00114772	0.0412925	piRNA
U13-L87	0.224362	-1.29372	1.16094	13.6093	0.000477943	0.0249958	snRNA
tRNA-Ala-TGC-6-1	0.230672	-0.966832	3.31848	8.34233	0.000357648	0.0215569	tRNA
hsa-miR-6866-3p	0.336638	-1.10383	1.09673	25.5556	0.00102185	0.0398942	miRNA
hsa-miR-3120-3p	0.400477	2.20729	2.23245	8.83281	0.000229649	0.0167499	miRNA
tRNA-Cys-GCA-12-1	0.412216	-1.05464	1.43633	9.90314	0.000721086	0.0305213	tRNA
hsa-miR-188-3p	0.418215	2.16541	1.90679	10.072	7.5805e-05	0.00701304	miRNA
tRNA-Arg-TCG-4-1	0.423863	-0.940669	2.0359	7.58856	0.000709924	0.0302884	tRNA
HY4-L115	0.504493	-0.706689	1.30595	8.21672	0.000400773	0.0225142	scRNA
tRNA-Ala-TGC-7-1	0.507629	-0.445129	2.84889	6.82376	0.00143203	0.0495927	tRNA
hsa-miR-5699-5p	0.517876	2.30384	1.26893	9.74718	0.000497029	0.0257501	miRNA
hsa-miR-6735-3p	0.563403	-1.03125	1.20398	8.36646	0.000414195	0.0225406	miRNA
piR-35393	0.563405	2.31328	1.20371	7.80931	0.0006733	0.0300231	piRNA
HY1-L123	0.563511	3.00785	1.22651	26.8872	1.62018e-09	1.16581e-06	scRNA
hsa-miR-6895-3p	0.564913	-0.963956	1.12611	12.3234	0.000318416	0.0198275	miRNA
U23	0.611784	-1.23204	1.63411	8.32076	0.000364703	0.0216032	snoRNA
tRNA-Ala-TGC-5-1	0.843204	-0.21715	2.81372	7.17155	0.00104002	0.0398942	tRNA
HY1-L422	0.880547	-0.815511	1.23172	19.0697	3.77295e-05	0.00432296	scRNA
tRNA-Cys-GCA-16-1	0.905499	-0.744629	2.56778	14.7432	1.32641e-06	0.000290817	tRNA
tRNA-Arg-TCG-6-1	0.922852	-0.682773	1.26029	11.2417	3.72009e-05	0.00432296	tRNA
hsa-miR-125a-3p	0.970743	3.48705	3.2168	8.83018	0.000230195	0.0167499	miRNA
hsa-miR-1293	1.02616	-0.74311	2.39268	16.6721	2.64413e-07	8.56168e-05	miRNA
U99	1.06173	-0.543329	1.77916	9.22656	0.000161207	0.0125781	snoRNA
hsa-miR-320d	1.09272	3.85556	6.60607	10.3675	5.83239e-05	0.00590165	miRNA
hsa-miR-3126-5p	1.11784	2.07042	1.38197	6.98052	0.00123957	0.043866	miRNA
ACA13	1.19447	-0.0898608	1.2538	7.74949	0.00061295	0.0283533	snoRNA
hsa-miR-3180-3p	1.29221	3.30479	1.83514	7.90364	0.000532647	0.0267397	miRNA
tRNA-Ala-TGC-8-1	1.29712	0.130489	2.68084	8.45114	0.000324102	0.0199894	tRNA
hsa-miR-200b-3p	1.34286	3.0256	6.66388	7.85813	0.00055518	0.0268759	miRNA
tRNA-Und-NNN-10-1-tRF5	1.60493	0.115406	1.14637	11.5168	0.000301631	0.0195336	tRNA
hsa-miR-494-3p	1.65838	3.08121	2.80737	8.18847	0.000411175	0.0225406	miRNA
U6-L183	1.73329	4.07821	1.2184	28.0785	6.87652e-10	5.56654e-07	snRNA
tRNA-Ser-TGA-1-1	1.80692	0.689117	3.21265	7.65586	0.000667609	0.0300231	tRNA
HY1-L280	2.00425	1.26083	2.63849	7.12438	0.00108605	0.0402307	scRNA
tRNA-Cys-GCA-10-1	2.16951	1.0874	1.65149	7.12327	0.00108715	0.0402307	tRNA
tRNA-Glu-TTC-3-1	2.17127	1.5687	4.28117	10.5895	4.79292e-05	0.00517316	tRNA
piR-40067	2.23915	3.52299	1.33396	7.09086	0.00112	0.0409286	piRNA
tRNA-Gln-CAG-chr9-3	2.24264	0.746403	1.39092	15.574	6.59624e-07	0.000170869	tRNA
HY3-L331	2.25251	4.03465	1.1341	35.7635	6.8815e-06	0.00111411	scRNA
tRNA-Cys-GCA-20-1	2.26025	1.17564	1.62637	8.63151	0.000275356	0.0189703	tRNA
tRNA-Cys-GCA-9-4	2.38576	1.37416	1.66952	8.20984	0.000403282	0.0225142	tRNA
hsa-miR-708-5p	2.41319	1.17029	1.54585	9.00886	0.000196005	0.0149333	miRNA
tRNA-Glu-TTC-chr1-127	2.50277	1.71146	4.00825	13.879	2.76126e-06	0.000525938	tRNA
tRNA-Glu-TTC-8-1	2.5225	1.65739	2.93798	8.94774	0.00020708	0.0154144	tRNA
hsa-miR-4661-5p	2.55664	1.34192	1.25856	9.91204	0.00047861	0.0249958	miRNA
hsa-miR-203b-3p	2.56107	4.08739	1.1593	16.7683	2.94279e-05	0.0038115	miRNA
U14-L4	2.57597	1.1235	1.5351	10.9248	3.56629e-05	0.00432296	snRNA
tRNA-Cys-GCA-9-2	2.59873	1.70155	1.64567	8.64774	0.000271352	0.0188955	tRNA
tRNA-Cys-GCA-9-3	2.60458	1.84915	1.68085	8.2576	0.00038619	0.0221442	tRNA
tRNA-Cys-GCA-13-1	2.6176	1.53198	1.7788	8.59044	0.000285762	0.019277	tRNA
tRNA-Cys-GCA-15-1	2.72656	2.07772	2.11158	7.49561	0.000772871	0.0320036	tRNA
piR-31143	2.78056	3.05346	1.31765	8.48745	0.000313634	0.0198275	piRNA
HY4-L61	2.78883	2.70107	1.20254	9.83752	0.000299941	0.0195336	scRNA
HBII-52-41	2.89222	2.11813	1.13755	19.7941	0.00120488	0.043072	snoRNA
hsa-miR-203b-5p	2.97514	2.68238	5.0417	10.808	3.95254e-05	0.00441321	miRNA
HY4-L144	3.03451	3.22213	1.15126	12.1315	0.00112497	0.0409286	scRNA
hsa-miR-6821-5p	3.07943	4.36386	1.26849	11.2063	2.78483e-05	0.00368052	miRNA
hsa-miR-133a-3p	3.10313	3.81764	5.49916	6.81102	0.00144894	0.0499115	miRNA
hsa-miR-200c-3p	3.15846	4.71793	5.94246	14.9085	1.15374e-06	0.000276726	miRNA
HY4-L99	3.18519	3.14673	1.7518	10.7146	4.29208e-05	0.00471111	scRNA
U4-L151	3.23686	3.31032	1.12366	21.7751	0.00104109	0.0398942	snRNA
hsa-miR-302d-3p	3.27119	3.30948	1.1155	31.5894	2.09348e-05	0.00294726	miRNA
hsa-miR-4729	3.2766	3.99328	1.15236	14.4044	0.0010647	0.0402307	miRNA
hsa-miR-372-3p	3.31474	4.90935	1.25616	11.9477	2.01176e-05	0.00291417	miRNA
hsa-miR-190a-5p	3.32058	3.35977	3.56838	10.1387	7.14408e-05	0.00697154	miRNA
SNORD126	3.3681	3.0295	1.29226	11.0801	3.11106e-05	0.00395043	snoRNA
HY1-L311	3.4144	3.74931	1.21307	14.2585	5.80213e-05	0.00590165	scRNA
hsa-miR-1469	3.42208	2.97447	1.15677	15.526	0.000620033	0.0284775	miRNA
hsa-miR-208b-3p	3.52085	4.32893	6.75806	7.85212	0.000558225	0.0268759	miRNA
tRNA-His-GTG-1-9-tRF5	3.5864	3.93582	1.10457	35.6593	0.00113504	0.0410645	tRNA
HBII-52-11	3.64857	3.77715	1.20709	15.6115	3.55636e-05	0.00432296	snoRNA
hsa-miR-133a-5p	3.73318	4.90477	2.54729	17.5451	1.28781e-07	4.63327e-05	miRNA
HY4-L119	3.7582	3.35525	1.50406	16.9621	2.08053e-07	7.09131e-05	scRNA
piR-47028	3.81291	3.94339	1.09709	51.8184	0.000518059	0.0262362	piRNA
HY4-L57	3.95922	4.23964	1.59348	18.0942	8.21824e-08	3.13067e-05	scRNA
hsa-miR-4642	3.98105	4.55334	1.18746	22.0413	3.0828e-06	0.000554562	miRNA
hsa-miR-205-5p	4.28344	6.03841	7.26544	19.1703	3.43241e-08	1.69986e-05	miRNA
hsa-miR-203a-3p	4.73861	4.88559	5.92019	40.1047	7.56499e-15	4.89909e-11	miRNA
U6-L1413	4.93624	5.00446	1.12015	43.7195	5.95425e-08	2.40998e-05	snRNA

## Sheet: MIC_plasma
	RNA_type	MIC	TIC
U6-L1016	snRNA	0.999209	0.879443
U2-L692	snRNA	0.999209	0.844518
piR-32198	piRNA	0.999209	0.841569
U2-L57	snRNA	0.992586	0.831811
piR-61840-L3	piRNA	0.999209	0.830425
U2-L651	snRNA	0.999209	0.82723
U5-L159	snRNA	0.943268	0.824482
U2-L894	snRNA	0.990087	0.823831
U5-L183	snRNA	0.999209	0.815765
U2-L856	snRNA	0.985964	0.815223
U2-L328	snRNA	0.964889	0.812967
U2-L16	snRNA	0.966427	0.808177
U3-L214	snRNA	0.980965	0.801255
hsa-miR-4690-5p	miRNA	0.999209	0.795424
U1-L72	snRNA	0.990087	0.794243
piR-61875	piRNA	0.999209	0.787823
piR-61537-L7	piRNA	0.999209	0.785049
U2-L571	snRNA	0.976373	0.783072
piR-30244	piRNA	0.999209	0.780912
piR-34838	piRNA	0.971297	0.77744
U4-L124	snRNA	0.999209	0.776208
HY3-L286	scRNA	0.999209	0.774962
piR-33748	piRNA	0.999209	0.774915
piR-35319	piRNA	0.999209	0.773953
U2-L336	snRNA	0.980965	0.773147
piR-41453	piRNA	0.999209	0.769787
U2-L255	snRNA	0.990087	0.769241
piR-37499-L3	piRNA	0.999209	0.768214
U5-L214	snRNA	0.927886	0.766964
U6-L1180	snRNA	0.999209	0.76677
HY3-L255	scRNA	0.999209	0.766362
piR-40338	piRNA	0.999209	0.765774
U2-L879	snRNA	0.963166	0.765108
U13_-L243	snRNA	0.999209	0.764561
hsa-miR-6834-5p	miRNA	0.999209	0.764511
tRNA-Glu-TTC-chr1-127-tRF5	tRNA	0.999209	0.764196
tRNA-Ile-AAT-2-1-tRF3	tRNA	0.999209	0.763619
piR-32094-L4	piRNA	0.999209	0.763354
U6-L457	snRNA	0.999209	0.762488
HY1-L12	scRNA	0.999209	0.762207
U5-L142	snRNA	0.999209	0.761575
U6-L1323	snRNA	0.999209	0.761514
U5-L199	snRNA	0.954665	0.760628
hsa-miR-6732-5p	miRNA	0.999209	0.760507
hsa-miR-6742-5p	miRNA	0.999209	0.759244
U2-L789	snRNA	0.944581	0.758938
piR-59381	piRNA	0.999209	0.758742
U2-L233	snRNA	0.966096	0.758531
hsa-miR-6731-3p	miRNA	0.999209	0.757379
hsa-miR-6829-5p	miRNA	0.999209	0.756851
tRNA-Pro-TGG-3-5-tRF3	tRNA	0.999209	0.756776
U5-L45	snRNA	0.94889	0.755796
piR-45255-L9	piRNA	0.999209	0.755592
piR-49811	piRNA	0.999209	0.754313
piR-38397	piRNA	0.992586	0.751907
HY1-L48	scRNA	0.999209	0.750857
ACA29	snoRNA	0.951576	0.750489
piR-44451	piRNA	0.999209	0.749508
piR-57567-L21	piRNA	0.985964	0.748844
piR-36378-L4	piRNA	0.975549	0.748056
hsa-miR-6850-3p	miRNA	0.999209	0.747939
hsa-miR-219a-2-3p	miRNA	0.90023	0.747918
hsa-miR-1912-3p	miRNA	0.976373	0.747355
piR-57138-L16	piRNA	0.999209	0.746875
tRNA-Glu-CTC-1-5-tRF3	tRNA	0.999209	0.74679
U6-L196	snRNA	0.999209	0.746744
HY1-L368	scRNA	0.999209	0.746478
U2-L884	snRNA	0.921808	0.74621
piR-44895	piRNA	0.999209	0.745957
tRNA-Cys-GCA-2-2-tRF3	tRNA	0.999209	0.745344
piR-39114	piRNA	0.999209	0.744971
piR-57494	piRNA	0.999209	0.744153
hsa-miR-4742-5p	miRNA	0.999209	0.743929
piR-41880-L10	piRNA	0.999209	0.743655
U6-L147	snRNA	0.999209	0.743572
HY3-L489	scRNA	0.999209	0.742852
HY3-L346	scRNA	0.999209	0.742822
U5-L154	snRNA	0.990087	0.742542
tRNA-Tyr-GTA-12-1	tRNA	0.999209	0.742457
U2-L453	snRNA	0.980965	0.74211
U2-L955	snRNA	0.990087	0.741896
piR-36378-L5	piRNA	0.958218	0.741656
tRNA-Gly-GCC-6-1	tRNA	0.935033	0.740823
piR-42230	piRNA	0.999209	0.740759
U5-L141	snRNA	0.999209	0.73961
piR-57622	piRNA	0.999209	0.739484
U7-L212	snRNA	0.999209	0.738788
piR-44007	piRNA	0.999209	0.737865
U3-L9	snRNA	0.901279	0.73754
U2-L484	snRNA	0.927114	0.736675
piR-32777	piRNA	0.999209	0.736172
piR-53944	piRNA	0.999209	0.735726
piR-40956	piRNA	0.999209	0.735408
hsa-miR-9-3p	miRNA	0.915336	0.73531
piR-35206	piRNA	0.999209	0.735308
piR-32648	piRNA	0.988464	0.734504
piR-61298	piRNA	0.999209	0.73408
hsa-miR-12114	miRNA	0.999209	0.73397
piR-54033	piRNA	0.999209	0.733759
piR-48857	piRNA	0.938815	0.733154
piR-37280	piRNA	0.999209	0.732789
piR-41372	piRNA	0.999209	0.732612
U2-L311	snRNA	0.999209	0.731879
U6-L1569	snRNA	0.999209	0.731174
U6-L342	snRNA	0.999209	0.729984
hsa-miR-6861-5p	miRNA	0.999209	0.729851
U2-L720	snRNA	0.990087	0.729539
hsa-miR-658	miRNA	0.999209	0.728968
U6-L1202	snRNA	0.999209	0.728749
U2-L87	snRNA	0.999209	0.728467
HY3-L37	scRNA	0.999209	0.728385
hsa-miR-7843-5p	miRNA	0.999209	0.728322
nm-tRNA-Tyr-GTA-chr2-12	tRNA	0.959474	0.728205
tRNA-iMet-CAT-1-5-tRF5	tRNA	0.999209	0.7282
piR-32512-L28	piRNA	0.999209	0.727636
HY3-L482	scRNA	0.999209	0.727556
piR-42040	piRNA	0.999209	0.727317
tRNA-Gln-CTG-chr19-4-tRF5	tRNA	0.999209	0.727315
piR-36378-L6	piRNA	0.935574	0.727211
U6-L1162	snRNA	0.999209	0.727138
piR-48575-L8	piRNA	0.999209	0.726977
piR-51078	piRNA	0.999209	0.726508
piR-61861-L36	piRNA	0.999209	0.725936
14q(II-21)	snoRNA	0.999209	0.725789
tRNA-Phe-GAA-11-1-tRF3	tRNA	0.999209	0.725446
piR-53724	piRNA	0.980965	0.725419
piR-35283-L3	piRNA	0.990087	0.725104
U13_-L78	snRNA	0.999209	0.724866
U6-L1417	snRNA	0.999209	0.724786
piR-48389-L12	piRNA	0.999209	0.724765
piR-34681	piRNA	0.999209	0.724701
hsa-miR-1298-3p	miRNA	0.917282	0.724619
piR-46232	piRNA	0.999209	0.724444
HY1-L313	scRNA	0.999209	0.723822
U2-L858	snRNA	0.992586	0.723408
piR-57138-L40	piRNA	0.999209	0.723079
U6-L1187	snRNA	0.999209	0.722779
hsa-miR-1269a	miRNA	0.999209	0.722173
piR-51470	piRNA	0.999209	0.722097
piR-61840-L6	piRNA	0.999209	0.722063
piR-52378-L2	piRNA	0.999209	0.72179
hsa-miR-5585-5p	miRNA	0.999209	0.721781
piR-48575-L3	piRNA	0.999209	0.721651
piR-36378	piRNA	0.92777	0.720717
piR-47007-L2	piRNA	0.999209	0.720426
tRNA-Cys-GCA-7-1-tRF3	tRNA	0.999209	0.720001
hsa-miR-6727-5p	miRNA	0.999209	0.719751
piR-52031	piRNA	0.999209	0.719621
U6-L1390	snRNA	0.999209	0.71959
piR-36672	piRNA	0.999209	0.719466
hsa-miR-138-2-3p	miRNA	0.924155	0.719375
tRNA-Gly-CCC-chr1-104	tRNA	0.999209	0.719287
piR-53050-L3	piRNA	0.999209	0.719124
HY1-L178	scRNA	0.999209	0.718943
hsa-miR-3178	miRNA	0.965916	0.718822
piR-53866	piRNA	0.999209	0.718604
piR-61486	piRNA	0.999209	0.718121
piR-44264	piRNA	0.999209	0.718067
piR-45715	piRNA	0.999209	0.71791
piR-42301	piRNA	0.999209	0.717898
piR-36843	piRNA	0.999209	0.717649
piR-55972	piRNA	0.999209	0.717543
HY3-L315	scRNA	0.999209	0.717398
HY1-L438	scRNA	0.999209	0.717336
piR-36421-L4	piRNA	0.999209	0.717318
piR-38907	piRNA	0.999209	0.717127
tRNA-Phe-GAA-10-1	tRNA	0.943058	0.716966
piR-43325-L74	piRNA	0.999209	0.716932
piR-31445-L2	piRNA	0.999209	0.716844
hsa-miR-11181-3p	miRNA	0.999209	0.71684
U13_-L194	snRNA	0.999209	0.716745
tRNA-Leu-CAG-1-4-tRF3	tRNA	0.999209	0.716716
U7-L75	snRNA	0.999209	0.716685
14q(I-1)	snoRNA	0.999209	0.716487
piR-45152	piRNA	0.999209	0.716382
hsa-miR-4745-3p	miRNA	0.999209	0.71632
HY3-L153	scRNA	0.999209	0.716187
tRNA-Gly-TCC-2-2-tRF3	tRNA	0.999209	0.716186
piR-43325-L30	piRNA	0.999209	0.716062
tRNA-Glu-TTC-10-1-tRF5	tRNA	0.999209	0.715845
U6-L1385	snRNA	0.999209	0.715789
tRNA-Glu-TTC-6-1-tRF3	tRNA	0.999209	0.715629
hsa-miR-6767-5p	miRNA	0.992586	0.715599
U6-L1240	snRNA	0.999209	0.715455
piR-38457	piRNA	0.999209	0.715306
piR-36378-L8	piRNA	0.944425	0.71519
tRNA-Ser-GCT-5-1-tRF3	tRNA	0.999209	0.715004
piR-32457	piRNA	0.999209	0.714958
piR-54466-L3	piRNA	0.999209	0.714927
tRNA-Glu-GAA-chr1-18	tRNA	0.990087	0.714806
piR-36672-L4	piRNA	0.999209	0.714642
U13_-L33	snRNA	0.999209	0.714557
hsa-miR-6715b-3p	miRNA	0.999209	0.71451
HY3-L330	scRNA	0.999209	0.714498
piR-52372	piRNA	0.999209	0.714286
U2-L274	snRNA	0.999209	0.714236
piR-37253	piRNA	0.999209	0.713968
U8-L5	snRNA	0.999209	0.713756
U6-L1422	snRNA	0.999209	0.713303
piR-51797	piRNA	0.999209	0.713242
U6-L572	snRNA	0.999209	0.713095
piR-30250	piRNA	0.999209	0.712998
U2-L950	snRNA	0.999209	0.712928
tRNA-Cys-GCA-6-1-tRF5	tRNA	0.999209	0.712905
U13_-L312	snRNA	0.999209	0.712904
piR-53469	piRNA	0.999209	0.712885
piR-32548	piRNA	0.990087	0.712705
U2-L991	snRNA	0.909578	0.712593
piR-56724-L2	piRNA	0.999209	0.712449
piR-40169	piRNA	0.999209	0.712305
U6-L1035	snRNA	0.999209	0.712252
U6-L1729	snRNA	0.980965	0.712208
piR-54993	piRNA	0.999209	0.711994
piR-57682	piRNA	0.999209	0.711862
HY3-L568	scRNA	0.999209	0.711664
piR-36421	piRNA	0.999209	0.711581
piR-61147	piRNA	0.999209	0.711439
piR-47356	piRNA	0.999209	0.711395
piR-39600	piRNA	0.999209	0.711387
HBII-85-16	snoRNA	0.999209	0.711346
U2-L873	snRNA	0.932568	0.711226
U1-L5	snRNA	0.999209	0.711179
HY1-L88	scRNA	0.999209	0.710821
HY1-L6	scRNA	0.999209	0.71066
piR-60698-L2	piRNA	0.999209	0.71062
U6-L1361	snRNA	0.999209	0.71058
HY1-L238	scRNA	0.999209	0.710571
piR-30090	piRNA	0.999209	0.710522
piR-55057	piRNA	0.999209	0.710325
14q(II-20)	snoRNA	0.999209	0.710293
piR-32686	piRNA	0.999209	0.710277
piR-52990	piRNA	0.999209	0.710265
piR-43325-L7	piRNA	0.970219	0.710252
U6-L991	snRNA	0.999209	0.710222
tRNA-Pro-AGG-3-1-tRF5	tRNA	0.999209	0.710044
piR-41795	piRNA	0.999209	0.710019
U13-L35	snRNA	0.999209	0.709864
HBII-85-28	snoRNA	0.999209	0.709863
piR-53747	piRNA	0.999209	0.709843
tRNA-Ala-AGC-11-1-tRF5	tRNA	0.999209	0.709842
U5-L206	snRNA	0.999209	0.70982
HY1-L223	scRNA	0.999209	0.709741
piR-32046	piRNA	0.999209	0.709635
piR-41028	piRNA	0.999209	0.709626
piR-47536	piRNA	0.999209	0.709442
piR-37588	piRNA	0.999209	0.709436
piR-40500	piRNA	0.999209	0.709297
piR-54393	piRNA	0.999209	0.709275
U6-L706	snRNA	0.999209	0.709264
piR-56266	piRNA	0.999209	0.709188
tRNA-Ile-AAT-5-1-tRF3	tRNA	0.999209	0.709146
U2-L72	snRNA	0.979341	0.709145
piR-37231	piRNA	0.999209	0.709074
U2-L10	snRNA	0.96772	0.709068
HY1-L34	scRNA	0.999209	0.709012
piR-39621	piRNA	0.999209	0.708995
U6-L566	snRNA	0.999209	0.708954
piR-50542	piRNA	0.999209	0.708819
HY1-L183	scRNA	0.999209	0.708812
U6-L999	snRNA	0.999209	0.70881
nmt-tRNA-Val-TAC-1-1	tRNA	0.999209	0.708755
HY3-L538	scRNA	0.999209	0.708616
piR-43139-L2	piRNA	0.999209	0.708579
hsa-miR-4786-5p	miRNA	0.983464	0.708298
piR-31012	piRNA	0.999209	0.708277
piR-30547	piRNA	0.999209	0.708266
piR-35713	piRNA	0.999209	0.708252
U3-L164	snRNA	0.990087	0.708231
piR-53053	piRNA	0.999209	0.708223
piR-61341	piRNA	0.999209	0.708136
U5-L216	snRNA	0.999209	0.707981
piR-41174	piRNA	0.999209	0.7079
piR-52178	piRNA	0.999209	0.707782
piR-43325-L9	piRNA	0.999209	0.707624
14q(II-19)	snoRNA	0.999209	0.707354
tRNA-Cys-GCA-14-1-tRF5	tRNA	0.999209	0.707181
piR-48678	piRNA	0.999209	0.706712
piR-52475-L6	piRNA	0.999209	0.706553
U2-L886	snRNA	0.999209	0.706445
U2-L422	snRNA	0.999209	0.706149
hsa-miR-6889-5p	miRNA	0.999209	0.706039
piR-51789	piRNA	0.999209	0.705963
U13_-L200	snRNA	0.999209	0.70593
U6-L451	snRNA	0.999209	0.705815
U6-L601	snRNA	0.999209	0.705809
piR-56878	piRNA	0.999209	0.705764
piR-44570	piRNA	0.999209	0.705762
U7-L228	snRNA	0.999209	0.705654
piR-48451	piRNA	0.999209	0.705639
piR-58403	piRNA	0.999209	0.705542
piR-32094	piRNA	0.999209	0.705527
HY3-L325	scRNA	0.999209	0.7054
tRNA-Phe-GAA-9-1	tRNA	0.96272	0.705107
mgh28S-2409	snoRNA	0.999209	0.705085
piR-45725	piRNA	0.999209	0.70508
U6-L17	snRNA	0.999209	0.705065
U3-L40	snRNA	0.999209	0.705059
piR-33086	piRNA	0.999209	0.705045
piR-33309	piRNA	0.999209	0.704967
U6-L1537	snRNA	0.999209	0.7049
piR-60466	piRNA	0.999209	0.704779
piR-38673	piRNA	0.999209	0.704754
piR-41194	piRNA	0.999209	0.704725
U6-L42	snRNA	0.999209	0.704691
piR-41084	piRNA	0.999209	0.704686
hsa-miR-3663-3p	miRNA	0.999209	0.704665
piR-52801	piRNA	0.999209	0.704647
piR-31874	piRNA	0.999209	0.704629
U1-L198	snRNA	0.964749	0.704625
piR-33270	piRNA	0.985495	0.704414
piR-38867	piRNA	0.999209	0.704295
hsa-miR-6779-3p	miRNA	0.999209	0.704203
piR-30123	piRNA	0.999209	0.704161
piR-60866	piRNA	0.999209	0.70402
U2-L182	snRNA	0.999209	0.703986
piR-48977	piRNA	0.999209	0.703916
HY3-L522	scRNA	0.929062	0.703912
piR-58418-L3	piRNA	0.999209	0.703899
HY3-L333	scRNA	0.999209	0.703844
U6-L876	snRNA	0.999209	0.70379
piR-54028	piRNA	0.999209	0.703607
HY3-L319	scRNA	0.999209	0.703604
piR-56207	piRNA	0.999209	0.703575
tRNA-Cys-GCA-21-1-tRF3	tRNA	0.999209	0.703499
tRNA-Thr-CGT-3-1-tRF3	tRNA	0.999209	0.703365
hsa-miR-3182	miRNA	0.967058	0.703321
tRNA-Gly-TCC-2-3-tRF3	tRNA	0.999209	0.703177
piR-45918	piRNA	0.999209	0.703083
piR-55955	piRNA	0.999209	0.703059
hsa-miR-367-3p	miRNA	0.999209	0.702886
HY1-L111	scRNA	0.999209	0.702864
piR-45380	piRNA	0.999209	0.702843
U6-L1013	snRNA	0.999209	0.702793
piR-32567	piRNA	0.999209	0.702626
piR-41055	piRNA	0.999209	0.702287
piR-56865-L2	piRNA	0.999209	0.702271
U6-L104	snRNA	0.999209	0.702184
U6-L591	snRNA	0.999209	0.702104
piR-50691	piRNA	0.999209	0.701999
piR-60385	piRNA	0.999209	0.701828
U1-L137	snRNA	0.961365	0.701821
U13-L90	snRNA	0.999209	0.70156
piR-60515	piRNA	0.999209	0.701439
piR-60633	piRNA	0.999209	0.70139
piR-32512-L40	piRNA	0.999209	0.70133
U6-L262	snRNA	0.999209	0.701304
piR-47981	piRNA	0.999209	0.701266
U5-L97	snRNA	0.999209	0.701173
piR-42898	piRNA	0.999209	0.70104
piR-30769	piRNA	0.999209	0.701039
U6-L1699	snRNA	0.999209	0.701025
U6-L1486	snRNA	0.999209	0.701025
piR-57138-L43	piRNA	0.999209	0.70102
piR-46806	piRNA	0.999209	0.700857
U6-L1277	snRNA	0.999209	0.700512
hsa-miR-6846-5p	miRNA	0.999209	0.700462
U6-L1246	snRNA	0.999209	0.700429
tRNA-Glu-TTC-chr1_KI270713v1_random-1-tRF3	tRNA	0.999209	0.700375
piR-38300-L4	piRNA	0.999209	0.700364
U3-L178	snRNA	0.999209	0.700231
U6-L1570	snRNA	0.999209	0.700102
piR-42606	piRNA	0.999209	0.700082
piR-56113	piRNA	0.999209	0.700047
tRNA-iMet-CAT-1-1-tRF3	tRNA	0.999209	0.700011

## Sheet: MIC_serum
	RNA_type	MIC	TIC
U6-L1640	snRNA	0.998747	0.939038
U5-L192	snRNA	0.998747	0.933933
piR-57438	piRNA	0.998747	0.928693
nm-tRNA-Tyr-GTA-chr2-10-tRF3	tRNA	0.998747	0.926456
tRNA-Ala-AGC-8-1-tRF5	tRNA	0.998747	0.914597
U6-L705	snRNA	0.998747	0.914442
14q(I-7)	snoRNA	0.998747	0.912466
piR-37781	piRNA	0.998747	0.912268
piR-50729	piRNA	0.998747	0.910506
piR-36455	piRNA	0.998747	0.908961
tRNA-Thr-AGT-1-2	tRNA	0.998747	0.908405
tRNA-Leu-TAG-2-1-tRF3	tRNA	0.998747	0.907543
piR-32484	piRNA	0.998747	0.907088
piR-43708-L3	piRNA	0.998747	0.906373
piR-40176-L32	piRNA	0.998747	0.905922
tRNA-Thr-AGT-5-1	tRNA	0.998747	0.90327
U6-L1008	snRNA	0.998747	0.903262
piR-41426	piRNA	0.998747	0.900372
piR-30597	piRNA	0.998747	0.897661
tRNA-Thr-AGT-1-1	tRNA	0.983787	0.896792
piR-41814	piRNA	0.998747	0.896188
piR-46668	piRNA	0.998747	0.895427
piR-48772-L30	piRNA	0.998747	0.893678
piR-34725	piRNA	0.998747	0.893091
piR-50355-L3	piRNA	0.998747	0.892187
hsa-miR-525-5p	miRNA	0.998747	0.89206
U5-L200	snRNA	0.998747	0.891777
U2-L884	snRNA	0.998747	0.888397
hsa-miR-6747-5p	miRNA	0.998747	0.88797
hsa-miR-6799-5p	miRNA	0.998747	0.887903
U6-L175	snRNA	0.998747	0.887684
hsa-miR-4800-3p	miRNA	0.998747	0.887202
piR-43708	piRNA	0.998747	0.886857
U3-L6	snRNA	0.998747	0.886786
U5-L9	snRNA	0.998747	0.886534
U6-L770	snRNA	0.998747	0.885587
piR-48426	piRNA	0.998747	0.885332
piR-38950	piRNA	0.998747	0.885193
U13_-L315	snRNA	0.998747	0.884848
piR-48591-L2	piRNA	0.998747	0.884592
U6-L822	snRNA	0.998747	0.884075
tRNA-Arg-NNN-chr4-5-tRF3	tRNA	0.998747	0.883703
U6-L1369	snRNA	0.998747	0.883284
tRNA-Pro-AGG-3-1-tRF5	tRNA	0.998747	0.882356
U2-L385	snRNA	0.998747	0.882126
tRNA-Ala-AGC-13-2-tRF5	tRNA	0.998747	0.882118
piR-60474	piRNA	0.998747	0.882056
hsa-miR-519d-5p	miRNA	0.998747	0.881352
piR-47021	piRNA	0.998747	0.88083
U1-L109	snRNA	0.998747	0.879804
piR-38420	piRNA	0.998747	0.879451
piR-57257	piRNA	0.998747	0.878693
hsa-miR-6884-5p	miRNA	0.998747	0.878591
HBII-85-26	snoRNA	0.998747	0.878435
hsa-miR-6873-5p	miRNA	0.998747	0.878377
hsa-miR-4750-3p	miRNA	0.998747	0.877709
HY1-L432	scRNA	0.998747	0.877029
piR-41406-L55	piRNA	0.998747	0.876566
HY1-L94	scRNA	0.998747	0.87525
piR-53650	piRNA	0.998747	0.875188
U7-L36	snRNA	0.998747	0.874867
piR-61450-L2	piRNA	0.998747	0.873775
U6-L1645	snRNA	0.998747	0.8724
piR-48822-L6	piRNA	0.998747	0.872109
U6-L1165	snRNA	0.998747	0.871916
U6-L1053	snRNA	0.998747	0.871854
HY1-L170	scRNA	0.998747	0.871611
U6-L456	snRNA	0.998747	0.871464
U6-L1187	snRNA	0.998747	0.871134
tRNA-Thr-AGT-1-3	tRNA	0.969985	0.870863
piR-33843	piRNA	0.998747	0.86992
U2-L89	snRNA	0.998747	0.869546
hsa-miR-1233-5p	miRNA	0.998747	0.869152
piR-32937	piRNA	0.998747	0.868483
U6-L229	snRNA	0.998747	0.868119
U6-L1120	snRNA	0.998747	0.867564
piR-57602	piRNA	0.998747	0.866895
tRNA-Val-AAC-1-4-tRF5	tRNA	0.998747	0.866773
piR-44451-L4	piRNA	0.998747	0.866616
hsa-miR-525-3p	miRNA	0.998747	0.866321
piR-51802-L6	piRNA	0.998747	0.866067
U6-L1326	snRNA	0.998747	0.8658
U6-L1388	snRNA	0.998747	0.865217
nm-tRNA-Tyr-GCA-chr8-6-tRF3	tRNA	0.998747	0.864735
piR-55138	piRNA	0.998747	0.864634
piR-51802-L3	piRNA	0.998747	0.864583
piR-47629	piRNA	0.998747	0.864559
HY1-L134	scRNA	0.998747	0.864529
piR-32212	piRNA	0.998747	0.864443
piR-48456	piRNA	0.998747	0.864295
piR-37568	piRNA	0.998747	0.864265
piR-39870	piRNA	0.998747	0.864094
piR-45562	piRNA	0.998747	0.863969
HY3-L392	scRNA	0.998747	0.86342
piR-45262	piRNA	0.998747	0.86337
piR-36323-L2	piRNA	0.998747	0.863023
U2-L270	snRNA	0.998747	0.862735
piR-60664-L4	piRNA	0.998747	0.862722
piR-50938-L2	piRNA	0.998747	0.862685
U7-L193	snRNA	0.998747	0.862488
tRNA-Cys-GCA-14-1-tRF5	tRNA	0.998747	0.862316
hsa-miR-6840-3p	miRNA	0.998747	0.862254
piR-49427	piRNA	0.998747	0.862118
U6-L491	snRNA	0.998747	0.861837
piR-30302	piRNA	0.998747	0.86159
hsa-miR-3938	miRNA	0.998747	0.861576
piR-49619	piRNA	0.998747	0.861576
piR-43325-L72	piRNA	0.998747	0.861433
piR-46225	piRNA	0.998747	0.861334
piR-45392	piRNA	0.998747	0.861274
piR-37623	piRNA	0.998747	0.861037
piR-41370-L3	piRNA	0.998747	0.861017
piR-58747	piRNA	0.998747	0.860816
piR-33174	piRNA	0.998747	0.860658
U6-L469	snRNA	0.998747	0.860647
piR-53354	piRNA	0.998747	0.860346
piR-38907	piRNA	0.998747	0.860344
hsa-miR-6800-3p	miRNA	0.998747	0.860344
HY3-L220	scRNA	0.998747	0.860146
piR-38332	piRNA	0.998747	0.859921
U2-L424	snRNA	0.998747	0.859353
U6-L1301	snRNA	0.998747	0.859326
U8-L17	snRNA	0.998747	0.859152
U6-L1405	snRNA	0.998747	0.859111
tRNA-Asn-GTT-chr1-99-tRF3	tRNA	0.998747	0.859022
hsa-miR-617	miRNA	0.998747	0.858911
U13_-L219	snRNA	0.998747	0.8588
U5-L160	snRNA	0.998747	0.858794
piR-54340	piRNA	0.998747	0.858614
piR-51802	piRNA	0.999443	0.858516
U8-L5	snRNA	0.998747	0.858404
piR-42366-L2	piRNA	0.998747	0.858007
piR-57387-L5	piRNA	0.998747	0.857809
piR-41800-L22	piRNA	0.998747	0.857634
piR-34420	piRNA	0.998747	0.857445
HY1-L276	scRNA	0.998747	0.857361
HY3-L412	scRNA	0.998747	0.856998
tRNA-Und-NNN-5-1-tRF3	tRNA	0.998747	0.85679
hsa-miR-6892-3p	miRNA	0.998747	0.856607
piR-31500	piRNA	0.998747	0.856559
piR-57475	piRNA	0.998747	0.856405
nmt-tRNA-Gln-TTG-5-1	tRNA	0.998747	0.856228
piR-61570-L2	piRNA	0.979616	0.856168
piR-55202	piRNA	0.998747	0.856107
hsa-miR-5705	miRNA	0.998747	0.855808
piR-52475-L5	piRNA	0.998747	0.855775
piR-40176-L42	piRNA	0.998747	0.855659
piR-48772-L37	piRNA	0.998747	0.855463
piR-33270-L2	piRNA	0.998747	0.855361
hsa-miR-4520-2-3p	miRNA	0.998747	0.855346
tRNA-Gly-GCC-2-1-tRF3	tRNA	0.998747	0.854974
U6-L493	snRNA	0.998747	0.854842
HY3-L104	scRNA	0.998747	0.854809
piR-43226	piRNA	0.998747	0.854612
piR-30184	piRNA	0.998747	0.854282
HY3-L275	scRNA	0.998747	0.854192
piR-59855	piRNA	0.998747	0.85385
piR-41454	piRNA	0.998747	0.853678
tRNA-Thr-TGT-6-1-tRF3	tRNA	0.998747	0.853443
U2-L1034	snRNA	0.998747	0.853317
piR-33686	piRNA	0.998747	0.853295
U6-L424	snRNA	0.998747	0.852601
piR-39241	piRNA	0.998747	0.852492
piR-52604	piRNA	0.998747	0.852473
piR-52882	piRNA	0.998747	0.85225
U6-L1062	snRNA	0.998747	0.852207
tRNA-Tyr-GTA-4-1-tRF3	tRNA	0.998747	0.851975
piR-30963-L31	piRNA	0.998747	0.851968
piR-33402	piRNA	0.998747	0.851529
piR-47028	piRNA	0.998747	0.851483
piR-49204-L3	piRNA	0.998747	0.851442
hsa-miR-7107-5p	miRNA	0.998747	0.851386
U6-L1240	snRNA	0.998747	0.851156
U2-L1053	snRNA	0.998747	0.850988
piR-43912-L2	piRNA	0.998747	0.850734
hsa-miR-523-5p	miRNA	0.998747	0.850726
U6-L131	snRNA	0.998747	0.850725
U6-L35	snRNA	0.998747	0.850677
piR-45371	piRNA	0.998747	0.850529
tRNA-Ala-TGC-8-1-tRF5	tRNA	0.998747	0.850465
piR-55035	piRNA	0.998747	0.850429
hsa-miR-3085-5p	miRNA	0.998747	0.850422
piR-42366-L3	piRNA	0.998747	0.850326
U6-L151	snRNA	0.998747	0.850157
piR-61940	piRNA	0.998747	0.850069
U1-L200	snRNA	0.998747	0.850054
piR-60642	piRNA	0.998747	0.849866
U2-L463	snRNA	0.998747	0.849826
piR-48629	piRNA	0.998747	0.849802
U3-L140	snRNA	0.998747	0.84971
piR-50287	piRNA	0.998747	0.849527
U13_-L69	snRNA	0.998747	0.849527
U7-L117	snRNA	0.998747	0.849527
U1-L102	snRNA	0.998747	0.849415
tRNA-Pro-TGG-3-2-tRF3	tRNA	0.998747	0.849361
U2-L910	snRNA	0.998747	0.849345
hsa-miR-6819-5p	miRNA	0.998747	0.8492
piR-54317-L3	piRNA	0.998747	0.849055
hsa-miR-4436b-3p	miRNA	0.998747	0.849003
U6-L1173	snRNA	0.998747	0.848941
tRNA-Glu-CTC-3-1-tRF5	tRNA	0.998747	0.848892
tRNA-Pro-CGG-1-1-tRF3	tRNA	0.998747	0.848826
hsa-miR-2681-5p	miRNA	0.998747	0.848625
U6-L1285	snRNA	0.998747	0.848547
hsa-miR-10395-3p	miRNA	0.998747	0.848529
piR-38784	piRNA	0.998747	0.848528
piR-47537	piRNA	0.998747	0.848477
piR-57386	piRNA	0.998747	0.848307
tRNA-Lys-CTT-11-1-tRF3	tRNA	0.998747	0.848231
piR-48425	piRNA	0.998747	0.848031
U6-L989	snRNA	0.998747	0.84798
piR-42079	piRNA	0.984858	0.847806
piR-30534	piRNA	0.998747	0.8477
HY3-L557	scRNA	0.984858	0.847636
hsa-miR-7113-5p	miRNA	0.998747	0.847588
U6-L602	snRNA	0.998747	0.847534
piR-33270-L17	piRNA	0.998747	0.847383
hsa-miR-217-3p	miRNA	0.998747	0.847339
U6-L78	snRNA	0.998747	0.847333
HY3-L539	scRNA	0.998747	0.847071
piR-51787	piRNA	0.998747	0.8469
U6-L28	snRNA	0.998747	0.846835
tRNA-Gln-TTG-3-2-tRF5	tRNA	0.998747	0.846675
piR-31745-L2	piRNA	0.998747	0.846619
hsa-miR-4730	miRNA	0.998747	0.846529
piR-32568	piRNA	0.998747	0.846197
piR-47526	piRNA	0.998747	0.845796
piR-57502	piRNA	0.998747	0.845768
HY3-L225	scRNA	0.998747	0.845758
piR-48591-L13	piRNA	0.998747	0.84558
U2-L731	snRNA	0.998747	0.845519
U13-L74	snRNA	0.998747	0.845509
hsa-miR-6753-3p	miRNA	0.998747	0.845366
piR-42672	piRNA	0.998747	0.845032
hsa-miR-4671-5p	miRNA	0.998747	0.844948
hsa-miR-5587-5p	miRNA	0.998747	0.844912
tRNA-Gly-TCC-2-2-tRF3	tRNA	0.998747	0.844888
piR-34284	piRNA	0.998747	0.844806
U3-L143	snRNA	0.998747	0.844538
piR-55296	piRNA	0.998747	0.844491
piR-49696	piRNA	0.998747	0.844368
piR-35455	piRNA	0.998747	0.844318
piR-57089	piRNA	0.998747	0.844306
HY1-L360	scRNA	0.998747	0.844302
U6-L1028	snRNA	0.998747	0.844291
HY3-L6	scRNA	0.998747	0.844259
tRNA-Ser-TGA-4-1-tRF5	tRNA	0.998747	0.843907
U3-L150	snRNA	0.998747	0.843681
U1-L140	snRNA	0.998747	0.843643
U2-L752	snRNA	0.998747	0.843642
U7-L47	snRNA	0.998747	0.843629
hsa-miR-3691-3p	miRNA	0.998747	0.843449
piR-32365	piRNA	0.998747	0.843429
piR-43264-L2	piRNA	0.998747	0.843418
piR-47161	piRNA	0.998747	0.843361
piR-30043	piRNA	0.998747	0.843288
tRNA-Lys-TTT-8-1-tRF5	tRNA	0.998747	0.843257
piR-57479	piRNA	0.998747	0.843212
piR-46461	piRNA	0.998747	0.843188
HBII-52-41	snoRNA	0.950854	0.842848
U6-L582	snRNA	0.998747	0.842827
piR-33270-L20	piRNA	0.998747	0.842738
piR-34159	piRNA	0.998747	0.842692
U6-L947	snRNA	0.998747	0.842595
piR-53210-L4	piRNA	0.998747	0.842593
piR-54056	piRNA	0.998747	0.8424
U13_-L93	snRNA	0.998747	0.842327
piR-43890	piRNA	0.998747	0.842236
HY3-L531	scRNA	0.998747	0.842187
hsa-miR-204-5p	miRNA	0.959669	0.842088
piR-38056	piRNA	0.998747	0.842044
tRNA-Cys-GCA-16-1-tRF3	tRNA	0.998747	0.842039
tRNA-Glu-TTC-4-2-tRF5	tRNA	0.998747	0.841754
piR-43262-L7	piRNA	0.998747	0.84166
piR-38605-L14	piRNA	0.998747	0.841427
U6-L1537	snRNA	0.998747	0.841366
HY1-L3	scRNA	0.93132	0.841304
U6-L1553	snRNA	0.998747	0.841281
tRNA-Gly-TCC-2-3-tRF3	tRNA	0.998747	0.841199
U2-L16	snRNA	0.998747	0.841153
piR-44568-L4	piRNA	0.998747	0.840859
U6-L1416	snRNA	0.998747	0.840622
HY4-L87	scRNA	0.998747	0.840603
tRNA-Lys-CTT-15-1-tRF3	tRNA	0.998747	0.840573
piR-37610	piRNA	0.998747	0.84048
piR-60358	piRNA	0.998747	0.840403
piR-58387-L3	piRNA	0.998747	0.840304
tRNA-Lys-CTT-8-1-tRF3	tRNA	0.998747	0.840189
hsa-miR-4425	miRNA	0.998747	0.840104
piR-61009	piRNA	0.998747	0.840071
U4-L69	snRNA	0.998747	0.840043
U6-L1413	snRNA	0.998747	0.840031
U6-L1737	snRNA	0.998747	0.839875
hsa-miR-770-5p	miRNA	0.979616	0.839873
piR-44378-L4	piRNA	0.998747	0.83986
tRNA-Pro-TGG-3-3-tRF3	tRNA	0.979616	0.839797
hsa-miR-1249-5p	miRNA	0.998747	0.839733
piR-33493	piRNA	0.998747	0.839632
piR-37601	piRNA	0.998747	0.839613
piR-45357	piRNA	0.998747	0.839613
piR-38875	piRNA	0.998747	0.839432
U6-L1475	snRNA	0.998747	0.839422
piR-43325-L52	piRNA	0.984858	0.839409
piR-39760	piRNA	0.998747	0.839323
tRNA-Pro-CGG-1-2-tRF5	tRNA	0.998747	0.839152
piR-34920-L8	piRNA	0.998747	0.839123
HY1-L37	scRNA	0.998747	0.839103
U3-L91	snRNA	0.998747	0.839058
U5-L140	snRNA	0.998747	0.839015
HY3-L393	scRNA	0.998747	0.838987
piR-46328	piRNA	0.998747	0.838982
U1-L69	snRNA	0.998747	0.838856
piR-37094	piRNA	0.998747	0.838819
piR-57714	piRNA	0.998747	0.838779
U3-L4	snRNA	0.998747	0.838772
tRNA-Ile-TAT-3-1-tRF3	tRNA	0.997772	0.838736
U6-L544	snRNA	0.998747	0.838457
piR-54720	piRNA	0.998747	0.838357
U3-L228	snRNA	0.998747	0.838085
hsa-miR-4642	miRNA	0.984858	0.838078
U13_-L188	snRNA	0.998747	0.837939
U5-L95	snRNA	0.998747	0.837925
U8-L19	snRNA	0.998747	0.837924
U6-L426	snRNA	0.998747	0.837721
U6-L758	snRNA	0.998747	0.83771
piR-44451-L3	piRNA	0.998747	0.837667
U6-L1404	snRNA	0.998747	0.837589
piR-45268-L3	piRNA	0.998747	0.837547
HY1-L120	scRNA	0.998747	0.837484
HY3-L32	scRNA	0.998747	0.837304
piR-47710	piRNA	0.998747	0.837214
tRNA-Und-NNN-chr14-11	tRNA	0.998747	0.837098
U13_-L138	snRNA	0.998747	0.83705
piR-57271-L2	piRNA	0.998747	0.837014
tRNA-Ala-AGC-23-1-tRF5	tRNA	0.998747	0.837012
piR-47785	piRNA	0.998747	0.836933
piR-31501	piRNA	0.998747	0.836844
HY1-L317	scRNA	0.976212	0.836763
piR-55905-L3	piRNA	0.998747	0.836709
piR-34911-L19	piRNA	0.965034	0.836679
piR-46873	piRNA	0.998747	0.836302
piR-43262-L8	piRNA	0.998747	0.836157
tRNA-Glu-CTC-1-2-tRF5	tRNA	0.998747	0.836144
piR-44398	piRNA	0.998747	0.836111
piR-37995	piRNA	0.998747	0.836075
piR-61396	piRNA	0.998747	0.835901
piR-34637-L5	piRNA	0.998747	0.835829
HY3-L210	scRNA	0.998747	0.835777
piR-48910	piRNA	0.998747	0.835762
U3-L105	snRNA	0.998747	0.835695
piR-34780-L3	piRNA	0.998747	0.835658
hsa-miR-6861-5p	miRNA	0.998747	0.835602
hsa-miR-612	miRNA	0.998747	0.835517
piR-34776	piRNA	0.998747	0.83551
BC200-L163	scRNA	0.972108	0.835429
U13_-L118	snRNA	0.998747	0.835383
piR-41633	piRNA	0.998747	0.835334
piR-43123-L18	piRNA	0.998747	0.835329
HY1-L24	scRNA	0.998747	0.835314
U6-L264	snRNA	0.998747	0.835132
tRNA-Cys-GCA-19-1-tRF3	tRNA	0.998747	0.835033
tRNA-Lys-CTT-chr7-30-tRF5	tRNA	0.998747	0.835027
U3-L32	snRNA	0.998747	0.834931
HBII-85-22	snoRNA	0.998747	0.834761
piR-52878	piRNA	0.998747	0.83475
piR-47178	piRNA	0.998747	0.834728
piR-59971	piRNA	0.998747	0.834614
HY3-L199	scRNA	0.998747	0.83458
hsa-miR-6817-3p	miRNA	0.998747	0.83456
U6-L1064	snRNA	0.998747	0.834454
piR-31679	piRNA	0.998747	0.834432
U6-L879	snRNA	0.998747	0.834412
U13-L154	snRNA	0.998747	0.834384
U6-L875	snRNA	0.998747	0.834362
U7-L61	snRNA	0.998747	0.834355
piR-47274-L3	piRNA	0.979616	0.834211
piR-35444	piRNA	0.998747	0.834143
tRNA-Glu-CTC-1-5-tRF5	tRNA	0.998747	0.8341
hsa-miR-3180	miRNA	0.984858	0.834079
HY3-L70	scRNA	0.998747	0.834069
hsa-miR-6809-5p	miRNA	0.998747	0.834061
piR-54680	piRNA	0.998747	0.834027
piR-43325-L12	piRNA	0.998747	0.834003
hsa-miR-3159	miRNA	0.998747	0.833868
piR-59290	piRNA	0.998747	0.833764
U5-L50	snRNA	0.998747	0.833693
piR-32237	piRNA	0.998747	0.833686
hsa-miR-4700-3p	miRNA	0.998747	0.833593
U5-L100	snRNA	0.998747	0.833579
piR-61484	piRNA	0.998747	0.833529
piR-34803	piRNA	0.998747	0.833509
U13_-L26	snRNA	0.998747	0.833507
piR-57059	piRNA	0.998747	0.833495
tRNA-Phe-GAA-11-1-tRF5	tRNA	0.998747	0.833453
U6-L360	snRNA	0.998747	0.833439
U3-L210	snRNA	0.998747	0.833314
HY3-L52	scRNA	0.998747	0.833289
piR-43291	piRNA	0.998747	0.833268
piR-45957-L2	piRNA	0.984858	0.833254
piR-35990-L2	piRNA	0.998747	0.833147
tRNA-Arg-TCT-4-1-tRF3	tRNA	0.998747	0.83311
hsa-miR-5090	miRNA	0.998747	0.833104
hsa-miR-10392-5p	miRNA	0.998747	0.833052
tRNA-Asn-GTT-15-1-tRF5	tRNA	0.998747	0.833008
piR-32429	piRNA	0.998747	0.832925
hsa-miR-6867-5p	miRNA	0.998747	0.832921
U1-L25	snRNA	0.998747	0.832883
piR-41640	piRNA	0.998747	0.832726
U6-L418	snRNA	0.998747	0.832645
piR-37058	piRNA	0.998747	0.832608
U4-L151	snRNA	0.965034	0.83259
piR-34780	piRNA	0.998747	0.832586
tRNA-Thr-TGT-3-1-tRF3	tRNA	0.998747	0.832467
piR-33270-L12	piRNA	0.998747	0.832393
piR-43325-L2	piRNA	0.984858	0.832389
U4-L68	snRNA	0.998747	0.832294
hsa-miR-6786-5p	miRNA	0.998747	0.832161
piR-30460-L2	piRNA	0.998747	0.832077
HBII-52-39	snoRNA	0.998747	0.83206
piR-57191	piRNA	0.998747	0.831963
piR-61493	piRNA	0.998747	0.831837
piR-57256-L11	piRNA	0.998747	0.831787
piR-34911-L24	piRNA	0.998747	0.831652
U5-L142	snRNA	0.998747	0.83165
piR-34189	piRNA	0.998747	0.831504
hsa-miR-3685	miRNA	0.998747	0.831391
U6-L317	snRNA	0.998747	0.831254
piR-42608	piRNA	0.984858	0.831142
hsa-miR-1296-3p	miRNA	0.998747	0.831
piR-50260-L4	piRNA	0.984858	0.830891
hsa-miR-10394-3p	miRNA	0.998747	0.83072
piR-42864	piRNA	0.998747	0.830677
HY1-L282	scRNA	0.998747	0.830673
piR-46190	piRNA	0.998747	0.830638
U5-L37	snRNA	0.998747	0.830611
U6-L478	snRNA	0.998747	0.830538
U6-L729	snRNA	0.998747	0.830524
piR-61957	piRNA	0.998747	0.830341
U3-L120	snRNA	0.998747	0.830319
piR-54100	piRNA	0.998747	0.830319
piR-42569	piRNA	0.998747	0.830316
piR-55985-L2	piRNA	0.998747	0.830208
hsa-miR-203b-3p	miRNA	0.979616	0.830164
U2-L872	snRNA	0.998747	0.830106
piR-48772-L60	piRNA	0.998747	0.830011
piR-48591-L5	piRNA	0.998747	0.829755
U3-L90	snRNA	0.998747	0.829582
U3-L121	snRNA	0.998747	0.829567
piR-50920	piRNA	0.998747	0.829357
hsa-miR-3176	miRNA	0.998747	0.829143
U13_-L297	snRNA	0.998747	0.828979
tRNA-Gly-TCC-2-1-tRF3	tRNA	0.998747	0.828945
U6-L216	snRNA	0.998747	0.828881
hsa-miR-6832-5p	miRNA	0.998747	0.828814
hsa-miR-208b-3p	miRNA	0.946494	0.828694
U2-L878	snRNA	0.998747	0.82866
tRNA-Glu-TTC-2-2-tRF5	tRNA	0.998747	0.828586
piR-61729	piRNA	0.998747	0.828437
U6-L465	snRNA	0.998747	0.828263
piR-37951	piRNA	0.998747	0.828204
hsa-miR-1914-5p	miRNA	0.998747	0.828085
piR-43325-L46	piRNA	0.998747	0.828083
piR-52507	piRNA	0.998747	0.827985
piR-37302	piRNA	0.998747	0.827947
U2-L87	snRNA	0.998747	0.827923
piR-38718	piRNA	0.998747	0.827803
piR-47274-L4	piRNA	0.998747	0.82773
piR-49041	piRNA	0.998747	0.827612
U1-L199	snRNA	0.998747	0.827602
piR-42230	piRNA	0.998747	0.827596
tRNA-Ala-AGC-3-1-tRF5	tRNA	0.998747	0.82759
piR-43262	piRNA	0.998747	0.827588
HY3-L102	scRNA	0.998747	0.827518
HY3-L540	scRNA	0.998747	0.827509
piR-43325-L30	piRNA	0.998747	0.827496
piR-43176	piRNA	0.998747	0.82726
HY1-L396	scRNA	0.979616	0.82724
piR-48676	piRNA	0.998747	0.827226
U2-L735	snRNA	0.998747	0.827053
U2-L825	snRNA	0.998747	0.827032
BC200-L126	scRNA	0.984858	0.826943
U6-L443	snRNA	0.998747	0.826912
HY3-L48	scRNA	0.998747	0.826835
U6-L1625	snRNA	0.998747	0.82683
piR-39002	piRNA	0.998747	0.82679
HY1-L443	scRNA	0.998747	0.826713
piR-49999	piRNA	0.984858	0.826652
U4-L147	snRNA	0.998747	0.826643
piR-56961	piRNA	0.998747	0.826624
piR-39244	piRNA	0.998747	0.826548
piR-52475-L8	piRNA	0.998747	0.826524
piR-41304	piRNA	0.998747	0.826456
U2-L851	snRNA	0.998747	0.826385
HY3-L163	scRNA	0.998747	0.826252
HY1-L437	scRNA	0.998747	0.82623
piR-38102	piRNA	0.998747	0.826217
hsa-miR-1236-3p	miRNA	0.998747	0.826164
U7-L244	snRNA	0.998747	0.826079
hsa-miR-135a-3p	miRNA	0.998747	0.825884
piR-52466	piRNA	0.989633	0.825875
hsa-miR-6843-3p	miRNA	0.979616	0.825783
piR-57256-L10	piRNA	0.998747	0.825757
piR-47527	piRNA	0.998747	0.825752
hsa-miR-6731-3p	miRNA	0.998747	0.825743
U13-L91	snRNA	0.998747	0.825707
U7-L161	snRNA	0.998747	0.825679
piR-58639	piRNA	0.998747	0.825641
hsa-miR-6825-3p	miRNA	0.998747	0.825621
tRNA-Ile-TAT-2-1-tRF5	tRNA	0.998747	0.825495
hsa-miR-4695-5p	miRNA	0.998747	0.825418
piR-41406-L8	piRNA	0.998747	0.825164
hsa-miR-6809-3p	miRNA	0.998747	0.825119
HY3-L551	scRNA	0.998747	0.825115
piR-43325-L19	piRNA	0.998747	0.825044
tRNA-Asn-GTT-chr1-111-tRF5	tRNA	0.984858	0.824994
U4-L8	snRNA	0.977214	0.824945
piR-48591-L12	piRNA	0.998747	0.824927
piR-46328-L2	piRNA	0.998747	0.82486
U4-L2	snRNA	0.998747	0.824817
hsa-miR-548al	miRNA	0.998747	0.82477
tRNA-Gly-TCC-3-1-tRF5	tRNA	0.998747	0.824758
piR-30327-L6	piRNA	0.984858	0.824687
U2-L701	snRNA	0.998747	0.824671
piR-40176-L31	piRNA	0.998747	0.824605
piR-50395-L3	piRNA	0.998747	0.82459
HY1-L410	scRNA	0.998747	0.824448
hsa-miR-6895-3p	miRNA	0.998747	0.824204
piR-34948	piRNA	0.998747	0.824172
piR-48373-L10	piRNA	0.998747	0.82417
piR-44238	piRNA	0.998747	0.824035
piR-34044	piRNA	0.998747	0.823913
piR-30597-L2	piRNA	0.998747	0.823752
piR-48772-L2	piRNA	0.998747	0.823718
piR-31424	piRNA	0.998747	0.82371
hsa-miR-6884-3p	miRNA	0.998747	0.82362
piR-55046	piRNA	0.998747	0.823477
piR-51049	piRNA	0.998747	0.823428
piR-43325-L29	piRNA	0.998747	0.823423
piR-34795	piRNA	0.998747	0.823346
U6-L470	snRNA	0.998747	0.823324
piR-36568	piRNA	0.998747	0.823299
piR-31139	piRNA	0.998747	0.823286
HY4-L164	scRNA	0.998747	0.823278
HY1-L385	scRNA	0.998747	0.82262
piR-48591-L7	piRNA	0.998747	0.822602
piR-38579-L3	piRNA	0.998747	0.82259
HY3-L73	scRNA	0.998747	0.822454
piR-48772-L84	piRNA	0.998747	0.822441
hsa-miR-3684	miRNA	0.97368	0.822435
U3-L122	snRNA	0.998747	0.822336
piR-49916	piRNA	0.998747	0.822121
HY3-L83	scRNA	0.979616	0.822006
piR-39813	piRNA	0.998747	0.821972
U1-L118	snRNA	0.998747	0.821769
U6-L916	snRNA	0.998747	0.821704
piR-42056	piRNA	0.998747	0.821614
piR-58959	piRNA	0.998747	0.821489
tRNA-Phe-GAA-2-1-tRF3	tRNA	0.998747	0.821444
14q(II-1)	snoRNA	0.971663	0.821416
piR-50634	piRNA	0.998747	0.821286
HY3-L323	scRNA	0.998747	0.821261
U13_-L227	snRNA	0.998747	0.821244
piR-58812	piRNA	0.998747	0.821187
piR-30327-L8	piRNA	0.998747	0.821105
piR-44248	piRNA	0.998747	0.82105
hsa-miR-1343-5p	miRNA	0.998747	0.821026
U13-L51	snRNA	0.998747	0.820855
HY3-L53	scRNA	0.984858	0.820833
U2-L820	snRNA	0.998747	0.820831
U1-L78	snRNA	0.984858	0.820674
hsa-miR-6865-5p	miRNA	0.998747	0.820552
piR-48772-L32	piRNA	0.984858	0.820548
hsa-miR-4758-3p	miRNA	0.998747	0.820533
U6-L722	snRNA	0.979616	0.820511
piR-37231	piRNA	0.998747	0.820451
U13_-L201	snRNA	0.998747	0.82041
piR-43325-L48	piRNA	0.984858	0.820392
U3-L39	snRNA	0.998747	0.820333
HY1-L155	scRNA	0.998747	0.820172
U3-L195	snRNA	0.979616	0.820018
piR-44469	piRNA	0.998747	0.81993
tRNA-Gly-CCC-chr1-135-tRF3	tRNA	0.998747	0.819922
piR-48772-L16	piRNA	0.998747	0.819835
hsa-miR-4703-3p	miRNA	0.998747	0.819731
piR-46000	piRNA	0.998747	0.819631
piR-33527	piRNA	0.979616	0.819628
piR-59394	piRNA	0.998747	0.819449
piR-61388	piRNA	0.998747	0.819238
piR-43264-L3	piRNA	0.998747	0.81909
U6-L1692	snRNA	0.998747	0.818991
piR-58416	piRNA	0.998747	0.818965
hsa-miR-4697-3p	miRNA	0.998747	0.818924
piR-56071	piRNA	0.998747	0.818912
hsa-miR-5696	miRNA	0.998747	0.81887
piR-57138-L41	piRNA	0.998747	0.818685
HBII-240	snoRNA	0.998747	0.818672
HY3-L566	scRNA	0.984858	0.818499
HY3-L454	scRNA	0.998747	0.818314
piR-48772-L56	piRNA	0.998747	0.818307
nmt-tRNA-Val-TAC-1-1	tRNA	0.998747	0.818279
piR-53978	piRNA	0.998747	0.818268
HY3-L517	scRNA	0.998747	0.818179
piR-42635	piRNA	0.998747	0.818156
U3-L204	snRNA	0.998747	0.818154
U1-L122	snRNA	0.998747	0.817966
U2-L311	snRNA	0.998747	0.817927
piR-46681	piRNA	0.998747	0.817886
piR-40252	piRNA	0.998747	0.817751
piR-59200	piRNA	0.998747	0.817749
piR-59100	piRNA	0.998747	0.817707
U4-L80	snRNA	0.979616	0.817692
piR-42068	piRNA	0.998747	0.817663
piR-55972	piRNA	0.998747	0.817643
HY3-L166	scRNA	0.97097	0.81762
U6-L26	snRNA	0.998747	0.817535
U2-L697	snRNA	0.998747	0.817511
U4-L17	snRNA	0.998747	0.81739
piR-60743	piRNA	0.998747	0.81724
piR-51487	piRNA	0.984858	0.817156
piR-57492	piRNA	0.998747	0.817156
U6-L1492	snRNA	0.998747	0.817077
U2-L591	snRNA	0.998747	0.817047
piR-42538	piRNA	0.998747	0.817044
piR-41946	piRNA	0.989633	0.816957
U6-L766	snRNA	0.998747	0.816922
hsa-miR-3137	miRNA	0.998747	0.81683
nmt-tRNA-Gln-TTG-4-1-tRF5	tRNA	0.998747	0.816818
U13-L33	snRNA	0.998747	0.816751
tRNA-Thr-GGA-chr2-22-tRF3	tRNA	0.998747	0.816624
U6-L534	snRNA	0.998747	0.816558
HY3-L129	scRNA	0.998747	0.816375
U3-L133	snRNA	0.998747	0.816343
piR-44679	piRNA	0.979616	0.816311
piR-39893	piRNA	0.998747	0.816286
U2-L425	snRNA	0.998747	0.816274
HY1-L309	scRNA	0.998747	0.816194
U1-L24	snRNA	0.998747	0.816062
tRNA-His-GTG-1-7-tRF3	tRNA	0.998747	0.815938
hsa-miR-3925-5p	miRNA	0.979616	0.815884
ACA6	snoRNA	0.976212	0.815543
U6-L332	snRNA	0.998747	0.815375
piR-55985-L8	piRNA	0.998747	0.815282
U2-L823	snRNA	0.998747	0.81523
U2-L307	snRNA	0.998747	0.815148
U2-L111	snRNA	0.968549	0.815106
piR-55158	piRNA	0.998396	0.815058
hsa-miR-6740-3p	miRNA	0.998747	0.815054
piR-33688	piRNA	0.998747	0.814919
piR-57138-L13	piRNA	0.998747	0.814895
piR-32056	piRNA	0.998747	0.814837
piR-53013	piRNA	0.998747	0.814758
tRNA-Ala-CGC-4-1-tRF3	tRNA	0.984858	0.814757
piR-37749	piRNA	0.998747	0.814737
U13_-L244	snRNA	0.984858	0.814705
piR-48772-L46	piRNA	0.998747	0.814696
piR-55985-L12	piRNA	0.984858	0.814524
tRNA-Ala-CGC-5-1-tRF3	tRNA	0.998747	0.814481
piR-43724	piRNA	0.998747	0.814416
piR-52416-L2	piRNA	0.998747	0.814335
piR-57138-L20	piRNA	0.998747	0.81428
U6-L1207	snRNA	0.998747	0.814074
hsa-miR-4664-3p	miRNA	0.97368	0.813969
U6-L1251	snRNA	0.984858	0.813901
piR-41640-L3	piRNA	0.998747	0.81388
U2-L506	snRNA	0.998747	0.813832
piR-57138-L44	piRNA	0.984858	0.813798
U3-L188	snRNA	0.998747	0.813752
U6-L1218	snRNA	0.998747	0.813742
hsa-miR-208b-5p	miRNA	0.998747	0.81374
HY4-L74	scRNA	0.998747	0.813664
U2-L486	snRNA	0.998747	0.813653
piR-36437	piRNA	0.998747	0.813609
piR-45557	piRNA	0.998747	0.813555
tRNA-Ile-AAT-4-1-tRF5	tRNA	0.998747	0.813517
piR-46621	piRNA	0.998747	0.813398
U6-L571	snRNA	0.998747	0.813279
hsa-miR-3162-5p	miRNA	0.998747	0.81326
piR-57137	piRNA	0.998747	0.813052
piR-60183-L2	piRNA	0.998747	0.812968
tRNA-Val-CAC-11-2-tRF3	tRNA	0.998747	0.812809
piR-46567	piRNA	0.998747	0.812804
hsa-miR-4651	miRNA	0.998747	0.81278
U2-L908	snRNA	0.998747	0.812779
ACA12	snoRNA	0.998747	0.812771
HY3-L124	scRNA	0.998747	0.812629
HY1-L43	scRNA	0.998747	0.812614
U6-L1016	snRNA	0.97097	0.812332
piR-51802-L7	piRNA	0.998747	0.81232
piR-48772-L86	piRNA	0.998747	0.81215
piR-43325-L14	piRNA	0.998747	0.812143
tRNA-Ile-GAT-chrX-5-tRF5	tRNA	0.998747	0.812057
U4-L146	snRNA	0.998747	0.811905
U2-L510	snRNA	0.998747	0.811901
U13_-L308	snRNA	0.998747	0.811887
piR-48772-L65	piRNA	0.998747	0.811874
piR-45813	piRNA	0.984858	0.811854
piR-52283	piRNA	0.989633	0.811821
piR-35944	piRNA	0.998747	0.81174
piR-48819-L3	piRNA	0.998747	0.811421
HY1-L110	scRNA	0.998747	0.811139
HY1-L161	scRNA	0.998747	0.811042
hsa-miR-498-5p	miRNA	0.998747	0.810763
piR-52372	piRNA	0.998747	0.810634
HBII-52-30	snoRNA	0.917412	0.810564
U3-L119	snRNA	0.998747	0.810543
HY4-L159	scRNA	0.976212	0.810487
U17-L7	snRNA	0.998747	0.81046
hsa-miR-526b-5p	miRNA	0.998747	0.810378
piR-37081-L4	piRNA	0.984858	0.810308
HY1-L180	scRNA	0.998396	0.810184
U13-L139	snRNA	0.998747	0.810181
hsa-miR-1266-5p	miRNA	0.998747	0.810135
piR-54341-L2	piRNA	0.965034	0.809958
U6-L1191	snRNA	0.998747	0.809936
hsa-miR-6509-3p	miRNA	0.998747	0.809861
piR-43325-L70	piRNA	0.998747	0.809748
U2-L160	snRNA	0.998747	0.809705
U2-L336	snRNA	0.916336	0.809588
tRNA-Ala-TGC-3-2-tRF3	tRNA	0.998747	0.809583
piR-48772-L28	piRNA	0.984858	0.80946
piR-49250	piRNA	0.984858	0.809367
piR-55941	piRNA	0.998747	0.809213
tRNA-SeC-TCA-1-1-tRF5	tRNA	0.998747	0.809151
HY3-L330	scRNA	0.984858	0.809121
piR-61860-L7	piRNA	0.998747	0.809103
piR-42926	piRNA	0.998747	0.809051
tRNA-Val-CAC-6-1-tRF3	tRNA	0.998747	0.808602
piR-42562	piRNA	0.998747	0.808511
U2-L1012	snRNA	0.998747	0.808485
piR-54413	piRNA	0.998747	0.808477
piR-61861-L15	piRNA	0.976212	0.808374
U6-L661	snRNA	0.998747	0.808329
piR-48772-L17	piRNA	0.998747	0.808289
piR-48819	piRNA	0.998747	0.808233
HY3-L46	scRNA	0.979616	0.808224
HBII-52-11	snoRNA	0.957081	0.808151
piR-58747-L2	piRNA	0.998747	0.808122
HY3-L40	scRNA	0.998747	0.807909
piR-34911-L26	piRNA	0.998747	0.80776
piR-41269	piRNA	0.998747	0.807732
piR-58387	piRNA	0.998747	0.807635
nmt-tRNA-Pro-TGG-1-1	tRNA	0.998747	0.807568
U1-L207	snRNA	0.979616	0.807452
U7-L101	snRNA	0.998747	0.807304
hsa-miR-519c-3p	miRNA	0.998747	0.807275
piR-48486	piRNA	0.998747	0.807073
piR-58387-L2	piRNA	0.979616	0.807014
nm-tRNA-Tyr-NNN-chr2-20	tRNA	0.998747	0.806995
piR-53171-L5	piRNA	0.97097	0.80694
U6-L915	snRNA	0.998747	0.806723
U2-L990	snRNA	0.998747	0.806717
piR-40176-L49	piRNA	0.998747	0.806628
piR-57138-L32	piRNA	0.998747	0.806615
piR-43489	piRNA	0.998747	0.806605
piR-31287	piRNA	0.984858	0.806494
piR-57939	piRNA	0.998747	0.806429
U1-L70	snRNA	0.998747	0.806366
hsa-miR-302d-3p	miRNA	0.912303	0.806356
piR-51078	piRNA	0.998747	0.80631
piR-34219	piRNA	0.998747	0.806255
U2-L36	snRNA	0.998747	0.806216
U73b	snoRNA	0.998747	0.806214
piR-39328	piRNA	0.998747	0.806126
piR-52475	piRNA	0.998747	0.8061
hsa-miR-5190	miRNA	0.998747	0.806011
tRNA-Lys-CTT-chr16-1-tRF3	tRNA	0.984858	0.805821
U2-L271	snRNA	0.984858	0.805754
piR-50164	piRNA	0.998747	0.805596
HY1-L336	scRNA	0.979616	0.805548
HY1-L359	scRNA	0.984858	0.805418
tRNA-Asn-GTT-2-6-tRF5	tRNA	0.984858	0.805171
HY1-L374	scRNA	0.998747	0.805073
tRNA-Trp-CCA-3-3-tRF5	tRNA	0.984858	0.804843
piR-51998	piRNA	0.998747	0.804589
tRNA-Ala-AGC-8-2-tRF3	tRNA	0.97368	0.804541
piR-57138-L37	piRNA	0.998747	0.804507
piR-40176-L48	piRNA	0.979616	0.804456
piR-53896	piRNA	0.998747	0.804454
piR-44247	piRNA	0.984858	0.804447
piR-56285	piRNA	0.998747	0.804435
piR-32139	piRNA	0.984858	0.804422
U2-L912	snRNA	0.998747	0.804413
piR-47050	piRNA	0.965034	0.804364
piR-34077	piRNA	0.926771	0.804324
U2-L777	snRNA	0.998747	0.804089
piR-43325-L10	piRNA	0.998747	0.804024
HY1-L113	scRNA	0.998747	0.804014
U6-L1186	snRNA	0.998747	0.803929
hsa-miR-4445-5p	miRNA	0.984858	0.803853
piR-48772-L5	piRNA	0.97097	0.803823
U1-L137	snRNA	0.998747	0.803763
U6-L147	snRNA	0.998747	0.803749
piR-49204	piRNA	0.998747	0.803749
HY3-L85	scRNA	0.998747	0.803716
U13_-L176	snRNA	0.989633	0.803626
piR-57138-L9	piRNA	0.998747	0.803622
HY4-L144	scRNA	0.960485	0.803561
U4-L38	snRNA	0.984858	0.803154
tRNA-His-GTG-1-9-tRF5	tRNA	0.998747	0.803029
piR-46939	piRNA	0.998747	0.802986
hsa-miR-9903	miRNA	0.984858	0.802951
U108	snoRNA	0.998747	0.802941
piR-38508	piRNA	0.998747	0.802913
piR-34920-L24	piRNA	0.998747	0.802902
U70G	snoRNA	0.979616	0.802817
hsa-miR-4503	miRNA	0.998747	0.802796
tRNA-Asn-ATT-1-1	tRNA	0.998747	0.802736
tRNA-Gly-TCC-2-4-tRF3	tRNA	0.976112	0.802716
HY3-L493	scRNA	0.998747	0.802715
U6-L1038	snRNA	0.998747	0.802673
U1-L72	snRNA	0.97097	0.802656
tRNA-Thr-CGT-1-1-tRF3	tRNA	0.998747	0.802617
HY3-L3	scRNA	0.998747	0.802416
HY1-L86	scRNA	0.998747	0.80234
piR-35871-L2	piRNA	0.976212	0.802142
HBII-85-18	snoRNA	0.948613	0.802059
HBII-85-25	snoRNA	0.984858	0.802039
HY3-L394	scRNA	0.998747	0.802032
HY1-L379	scRNA	0.998747	0.80191
U6-L1101	snRNA	0.998747	0.801613
U5-L46	snRNA	0.979616	0.801587
U2-L206	snRNA	0.960485	0.801418
HY3-L293	scRNA	0.979616	0.801297
piR-54990	piRNA	0.976212	0.801217
hsa-miR-7845-5p	miRNA	0.998747	0.801211
piR-56647	piRNA	0.998747	0.801053
hsa-miR-6508-3p	miRNA	0.998747	0.80097
HY3-L366	scRNA	0.998747	0.800918
piR-54225	piRNA	0.998747	0.80091
piR-30460	piRNA	0.998747	0.800893
HY1-L285	scRNA	0.998747	0.80082
piR-33236	piRNA	0.979616	0.800569
piR-46532	piRNA	0.998747	0.800552
U4-L47	snRNA	0.984858	0.800423
piR-33437-L7	piRNA	0.928106	0.800303
tRNA-Asp-GTC-2-6-tRF5	tRNA	0.998747	0.800166
piR-43325-L44	piRNA	0.998747	0.800144
piR-55783	piRNA	0.998747	0.800102
U6-L302	snRNA	0.998747	0.800036
piR-33437-L2	piRNA	0.97368	0.799954
U2-L894	snRNA	0.959497	0.799817
U6-L1352	snRNA	0.998747	0.799728
HY1-L119	scRNA	0.998747	0.799721
hsa-miR-3907	miRNA	0.998747	0.799699
piR-36751	piRNA	0.998747	0.799675
tRNA-Leu-TAA-chr11-11	tRNA	0.984858	0.799572
HY3-L313	scRNA	0.984858	0.79931
U6-L338	snRNA	0.998747	0.799255
piR-55985-L16	piRNA	0.976212	0.79925
piR-61643	piRNA	0.984858	0.799235
piR-49204-L4	piRNA	0.984858	0.79921
piR-54955	piRNA	0.998747	0.798806
tRNA-iMet-CAT-3-1-tRF5	tRNA	0.998747	0.798761
U6-L1162	snRNA	0.984858	0.798751
hsa-miR-4659b-3p	miRNA	0.998747	0.798739
piR-61267	piRNA	0.998747	0.798576
U2-L883	snRNA	0.998747	0.798449
U4-L60	snRNA	0.979616	0.798434
piR-51494	piRNA	0.998747	0.798411
piR-55985-L4	piRNA	0.998747	0.798317
U6-L1624	snRNA	0.984858	0.798203
HY3-L237	scRNA	0.984858	0.79814
U17-L2	snRNA	0.984858	0.79808
hsa-miR-4784	miRNA	0.998747	0.798029
piR-58020	piRNA	0.998396	0.797981
piR-35871-L4	piRNA	0.998747	0.797868
U6-L422	snRNA	0.998747	0.797714
piR-48772-L41	piRNA	0.984858	0.797642
piR-38301-L2	piRNA	0.998747	0.797544
U2-L553	snRNA	0.959497	0.79749
piR-30327	piRNA	0.998747	0.797313
piR-43325-L60	piRNA	0.998747	0.797289
tRNA-Arg-ACG-1-3-tRF3	tRNA	0.984858	0.79715
piR-52472	piRNA	0.998747	0.797024
hsa-miR-10394-5p	miRNA	0.998747	0.797003
HBII-85-19	snoRNA	0.998747	0.796974
hsa-miR-4750-5p	miRNA	0.998747	0.796961
tRNA-Phe-GAA-1-4-tRF3	tRNA	0.998747	0.796808
HY3-L405	scRNA	0.998747	0.796763
piR-48772-L77	piRNA	0.976212	0.796528
hsa-miR-4786-3p	miRNA	0.984858	0.796488
hsa-miR-346	miRNA	0.976212	0.796284
piR-43237	piRNA	0.998747	0.796257
U2-L10	snRNA	0.998747	0.796096
piR-48822-L11	piRNA	0.998747	0.796077
U6-L1175	snRNA	0.984858	0.795907
piR-40728	piRNA	0.964263	0.795752
piR-58204	piRNA	0.998747	0.795719
HY3-L128	scRNA	0.998747	0.795697
U6-L1105	snRNA	0.998747	0.795455
nm-tRNA-Tyr-GTA-chr2-23	tRNA	0.998747	0.795378
tRNA-Asp-GTC-6-1-tRF5	tRNA	0.998747	0.795324
U13-L173	snRNA	0.998747	0.79532
piR-45726	piRNA	0.998747	0.795227
U4-L128	snRNA	0.976212	0.795116
piR-41358	piRNA	0.950854	0.795082
HY3-L12	scRNA	0.998747	0.794908
U3-L10	snRNA	0.97368	0.794804
piR-43325-L36	piRNA	0.936765	0.794765
nmt-tRNA-Val-TAC-1-1-tRF5	tRNA	0.948613	0.794556
hsa-miR-5092	miRNA	0.998747	0.794543
U13-L16	snRNA	0.976212	0.794447
tRNA-Cys-GCA-4-1-tRF5	tRNA	0.984858	0.794317
14q(II-28)	snoRNA	0.998747	0.79419
U6-L1297	snRNA	0.979616	0.794059
U6-L285	snRNA	0.998747	0.794004
HY1-L101	scRNA	0.998747	0.793966
piR-48361-L5	piRNA	0.998747	0.793869
HY3-L348	scRNA	0.998747	0.793742
hsa-miR-1276	miRNA	0.951838	0.793678
hsa-miR-3188	miRNA	0.998747	0.79355
hsa-miR-6878-3p	miRNA	0.998747	0.79339
piR-57138-L6	piRNA	0.979616	0.793386
HY3-L387	scRNA	0.998747	0.793159
HY1-L313	scRNA	0.984858	0.793011
HY3-L326	scRNA	0.998747	0.792962
hsa-miR-4700-5p	miRNA	0.998747	0.792924
hsa-miR-6796-5p	miRNA	0.998747	0.792915
tRNA-Val-TAC-3-1-tRF5	tRNA	0.984858	0.792878
piR-40855	piRNA	0.998747	0.79275
piR-61861-L16	piRNA	0.979616	0.792649
hsa-miR-4729	miRNA	0.984858	0.792572
piR-43264	piRNA	0.998747	0.792466
piR-48772-L21	piRNA	0.953676	0.792164
U13_-L314	snRNA	0.984858	0.792072
piR-44459	piRNA	0.979616	0.791742
piR-41503	piRNA	0.998747	0.791733
U6-L1142	snRNA	0.97097	0.79159
piR-34911-L4	piRNA	0.909582	0.791553
tRNA-Leu-AAG-2-2-tRF5	tRNA	0.952532	0.791534
U6-L908	snRNA	0.998747	0.791454
HY3-L477	scRNA	0.998747	0.791318
tRNA-Ala-ATC-chr6-107-tRF5	tRNA	0.998747	0.791279
hsa-miR-649	miRNA	0.998747	0.791274
piR-53824	piRNA	0.998747	0.791187
piR-57138-L15	piRNA	0.998747	0.791014
piR-43325-L26	piRNA	0.965727	0.790956
HY1-L200	scRNA	0.984858	0.790904
piR-43680-L2	piRNA	0.92587	0.790898
tRNA-Ala-CGC-2-1-tRF5	tRNA	0.979616	0.790659
tRNA-Ser-CGA-1-1-tRF5	tRNA	0.998747	0.790658
HBII-85-21	snoRNA	0.979616	0.790439
U6-L811	snRNA	0.998747	0.79035
tRNA-Lys-CTT-7-1-tRF5	tRNA	0.97368	0.790344
piR-60731-L9	piRNA	0.998747	0.790334
HY3-L221	scRNA	0.998747	0.790244
hsa-miR-12116	miRNA	0.998747	0.790221
U1-L65	snRNA	0.97097	0.79011
U3-L113	snRNA	0.998747	0.790098
U6-L406	snRNA	0.998747	0.790097
U6-L51	snRNA	0.998747	0.790071
tRNA-Ser-GCT-6-1-tRF5	tRNA	0.984858	0.789903
piR-34582-L31	piRNA	0.984858	0.789809
piR-34911-L10	piRNA	0.998747	0.789708
piR-48772-L11	piRNA	0.998747	0.789423
HY1-L178	scRNA	0.979616	0.789379
hsa-miR-6894-5p	miRNA	0.998747	0.789177
piR-44378-L6	piRNA	0.998747	0.789121
hsa-miR-675-5p	miRNA	0.979616	0.789104
U13_-L292	snRNA	0.989633	0.789102
HBII-85-13	snoRNA	0.979616	0.788918
piR-55985-L6	piRNA	0.998747	0.788767
piR-40191	piRNA	0.953676	0.788534
tRNA-Asn-GTT-2-4-tRF5	tRNA	0.998747	0.788509
U6-L381	snRNA	0.965034	0.788333
piR-34920-L6	piRNA	0.960485	0.788236
U6-L591	snRNA	0.945723	0.788176
hsa-miR-6807-3p	miRNA	0.998747	0.788136
piR-31075-L5	piRNA	0.998747	0.788135
piR-40101	piRNA	0.984858	0.788124
piR-51208	piRNA	0.998747	0.788109
piR-40021	piRNA	0.953676	0.788025
piR-48772-L71	piRNA	0.984858	0.788001
U2-L865	snRNA	0.979616	0.787978
U1-L162	snRNA	0.998747	0.787976
piR-61370	piRNA	0.940752	0.787972
piR-57138-L45	piRNA	0.998747	0.787934
hsa-miR-4677-5p	miRNA	0.984858	0.787682
U7-L56	snRNA	0.998747	0.787588
hsa-miR-6787-5p	miRNA	0.965034	0.787569
U6-L1760	snRNA	0.986326	0.787201
piR-40685	piRNA	0.998747	0.787011
hsa-miR-4804-3p	miRNA	0.979616	0.786912
ACA1	snoRNA	0.969985	0.786613
piR-48514	piRNA	0.984858	0.786584
piR-45065-L2	piRNA	0.976212	0.786297
HY1-L171	scRNA	0.967294	0.786252
U6-L1055	snRNA	0.998747	0.786193
HBII-85-14	snoRNA	0.931461	0.786192
U2-L587	snRNA	0.998747	0.786175
piR-43325-L65	piRNA	0.998747	0.786148
piR-34888	piRNA	0.984858	0.786073
piR-61912	piRNA	0.979616	0.785837
piR-43325-L37	piRNA	0.998747	0.785818
hsa-miR-10396b-3p	miRNA	0.979616	0.785646
tRNA-Gln-CTG-1-4-tRF3	tRNA	0.976212	0.785333
HBII-52-14	snoRNA	0.917218	0.785135
HY3-L400	scRNA	0.979616	0.784866
piR-57138	piRNA	0.954549	0.78455
U2-L1089	snRNA	0.951838	0.78436
HY3-L532	scRNA	0.984858	0.78433
U6-L155	snRNA	0.998747	0.784263
hsa-miR-3193	miRNA	0.984858	0.784214
piR-57138-L38	piRNA	0.965034	0.784143
U6-L1248	snRNA	0.979616	0.78411
piR-57269	piRNA	0.976212	0.783999
HY3-L489	scRNA	0.998747	0.783993
piR-43325-L71	piRNA	0.998747	0.783932
piR-37502	piRNA	0.998747	0.783602
U4-L29	snRNA	0.909027	0.78345
U71c	snoRNA	0.998747	0.783341
piR-48857	piRNA	0.998747	0.7833
U54	snoRNA	0.960485	0.783176
piR-44451	piRNA	0.998747	0.783158
U6-L1620	snRNA	0.97368	0.783101
hsa-miR-4688	miRNA	0.984858	0.782933
piR-46532-L4	piRNA	0.998747	0.782723
piR-48591-L15	piRNA	0.998747	0.782692
tRNA-Ile-GAT-chrX-9-tRF5	tRNA	0.97097	0.78269
piR-43325-L61	piRNA	0.979616	0.782681
U2-L217	snRNA	0.998747	0.782459
HY3-L333	scRNA	0.998747	0.782443
U6-L791	snRNA	0.998747	0.78225
U2-L721	snRNA	0.998747	0.782126
hsa-miR-6756-5p	miRNA	0.984858	0.78211
U13_-L31	snRNA	0.960485	0.782088
piR-30354	piRNA	0.976212	0.78204
piR-55901	piRNA	0.998747	0.781861
U6-L1776	snRNA	0.979616	0.781851
piR-57138-L7	piRNA	0.998747	0.781801
hsa-miR-517a-3p	miRNA	0.957081	0.781687
piR-57138-L27	piRNA	0.960485	0.781431
hsa-miR-6876-3p	miRNA	0.998747	0.781239
piR-30126	piRNA	0.984858	0.781161
U6-L1113	snRNA	0.998747	0.781156
hsa-miR-4449	miRNA	0.998747	0.78112
U4-L149	snRNA	0.998747	0.780978
piR-48772-L58	piRNA	0.998747	0.780955
piR-61570	piRNA	0.950854	0.780811
tRNA-Pro-TGG-1-1-tRF3	tRNA	0.965727	0.780777
HY1-L315	scRNA	0.976212	0.780727
tRNA-His-GTG-1-2-tRF5	tRNA	0.960485	0.780671
U1-L213	snRNA	0.998747	0.780588
tRNA-Glu-TTC-1-2-tRF5	tRNA	0.97097	0.780408
piR-57138-L16	piRNA	0.998747	0.780341
U13_-L223	snRNA	0.998747	0.780268
U3-L220	snRNA	0.984858	0.780264
U2-L103	snRNA	0.998747	0.780221
hsa-miR-6789-5p	miRNA	0.998747	0.780209
piR-57138-L52	piRNA	0.984858	0.78017
HY3-L284	scRNA	0.998747	0.780169
piR-61861-L21	piRNA	0.998747	0.78012
HY3-L346	scRNA	0.998747	0.780041
piR-39064	piRNA	0.998747	0.78002
HY3-L19	scRNA	0.976212	0.78001
U5-L93	snRNA	0.984858	0.779972
hsa-miR-7150	miRNA	0.950854	0.779834
piR-43325-L50	piRNA	0.998747	0.779531
HY1-L311	scRNA	0.917092	0.779501
piR-50532	piRNA	0.979616	0.7793
U6-L1596	snRNA	0.998747	0.779243
piR-51744	piRNA	0.998747	0.779241
U6-L1759	snRNA	0.998747	0.779173
U2-L656	snRNA	0.998747	0.779099
tRNA-Gly-TCC-3-1-tRF3	tRNA	0.998747	0.779024
U6-L1318	snRNA	0.998747	0.779003
tRNA-Asn-GTT-chr1-30-tRF3	tRNA	0.984858	0.778935
tRNA-Asn-GTT-1-1-tRF3	tRNA	0.998747	0.778871
U6-L1787	snRNA	0.955167	0.778759
hsa-miR-6881-5p	miRNA	0.965034	0.778613
piR-51671-L68	piRNA	0.984858	0.778611
tRNA-Leu-TAG-1-1-tRF3	tRNA	0.998747	0.778602
piR-35871-L3	piRNA	0.979616	0.778594
piR-41734-L2	piRNA	0.998747	0.778574
hsa-miR-5584-3p	miRNA	0.97368	0.778571
piR-40006	piRNA	0.979616	0.778319
HY1-L125	scRNA	0.957081	0.778228
piR-57138-L17	piRNA	0.984858	0.778184
U7-L190	snRNA	0.97097	0.778096
tRNA-Thr-TGT-6-1-tRF5	tRNA	0.998747	0.778072
hsa-miR-642b-3p	miRNA	0.998747	0.777994
HY3-L15	scRNA	0.998747	0.777844
U6-L1514	snRNA	0.97097	0.777843
U1-L98	snRNA	0.986326	0.77768
piR-48772-L50	piRNA	0.965034	0.777628
piR-45032-L4	piRNA	0.957081	0.777582
piR-31636-L6	piRNA	0.97368	0.777559
tRNA-iMet-CAT-1-6	tRNA	0.998747	0.777538
U2-L114	snRNA	0.965034	0.777526
nm-tRNA-SerTGA-AGA-chr11-7-tRF3	tRNA	0.998747	0.777367
U6-L1033	snRNA	0.984858	0.77735
piR-48772-L54	piRNA	0.998747	0.777284
hsa-miR-1323	miRNA	0.998747	0.77719
piR-52193	piRNA	0.984858	0.77719
HY3-L75	scRNA	0.95679	0.777121
HY3-L114	scRNA	0.965034	0.777005
HY3-L167	scRNA	0.998747	0.776949
HY1-L304	scRNA	0.945903	0.776804
nmt-tRNA-Gln-TTG-2-1-tRF5	tRNA	0.998747	0.776797
U6-L211	snRNA	0.957081	0.776761
piR-48772-L47	piRNA	0.979616	0.776754
piR-57042	piRNA	0.998747	0.776741
piR-30989	piRNA	0.998747	0.776726
U6-L1290	snRNA	0.998747	0.776709
piR-57138-L33	piRNA	0.984858	0.776633
hsa-miR-6771-5p	miRNA	0.998747	0.77662
hsa-miR-3191-5p	miRNA	0.998747	0.776574
piR-47640	piRNA	0.998747	0.776569
piR-31437	piRNA	0.998747	0.776484
HY3-L22	scRNA	0.998747	0.776447
piR-51761-L23	piRNA	0.941354	0.776356
hsa-miR-561-3p	miRNA	0.979616	0.776313
piR-40649	piRNA	0.998747	0.776306
piR-54695	piRNA	0.998747	0.77616
piR-61860-L3	piRNA	0.998747	0.776097
piR-61861-L31	piRNA	0.950854	0.776027
hsa-miR-218-2-3p	miRNA	0.976212	0.775988
U2-L987	snRNA	0.998747	0.775979
piR-43325-L74	piRNA	0.984858	0.775854
piR-47274-L2	piRNA	0.979616	0.775698
HY1-L277	scRNA	0.97097	0.775676
HY3-L66	scRNA	0.984858	0.775669
HY1-L293	scRNA	0.998747	0.775662
hsa-miR-1915-3p	miRNA	0.984858	0.775621
hsa-miR-5690	miRNA	0.998747	0.775575
hsa-miR-5004-3p	miRNA	0.984858	0.775544
U6-L17	snRNA	0.984858	0.775331
piR-43264-L4	piRNA	0.984858	0.775299
HY3-L484	scRNA	0.97097	0.775198
piR-60664-L3	piRNA	0.998747	0.775046
HY3-L492	scRNA	0.95679	0.774977
HY3-L255	scRNA	0.984858	0.774974
hsa-miR-7111-5p	miRNA	0.998747	0.774891
piR-57138-L26	piRNA	0.998747	0.774867
U70C	snoRNA	0.95679	0.774861
hsa-miR-6800-5p	miRNA	0.998747	0.774837
piR-43325-L79	piRNA	0.984858	0.774819
piR-34956	piRNA	0.998747	0.774818
piR-34582-L51	piRNA	0.998747	0.774664
piR-43325-L25	piRNA	0.984858	0.77463
piR-57138-L47	piRNA	0.971663	0.774611
piR-34920-L19	piRNA	0.998747	0.774603
tRNA-Pro-CGG-1-3-tRF3	tRNA	0.998747	0.774599
piR-55626	piRNA	0.984858	0.774489
HY1-L138	scRNA	0.97368	0.774405
HY3-L157	scRNA	0.965034	0.774356
piR-54711	piRNA	0.97368	0.774332
piR-41406-L22	piRNA	0.97097	0.774288
piR-48710	piRNA	0.966178	0.774266
U6-L231	snRNA	0.965034	0.774212
HBII-52-31	snoRNA	0.957081	0.774172
tRNA-Lys-CTT-chr7-30-tRF3	tRNA	0.97097	0.774146
HY4-L108	scRNA	0.998747	0.774031
U2-L154	snRNA	0.998747	0.77393
HY3-L28	scRNA	0.965034	0.773854
U2-L126	snRNA	0.954549	0.77331
U2-L220	snRNA	0.979616	0.773225
U3-L134	snRNA	0.998747	0.773109
U2-L255	snRNA	0.965034	0.773096
U7-L96	snRNA	0.929303	0.772986
piR-38532	piRNA	0.941354	0.77298
U1-L59	snRNA	0.960485	0.772949
piR-58273	piRNA	0.979616	0.772827
hsa-miR-6743-3p	miRNA	0.97097	0.772811
tRNA-Pro-TGG-3-5-tRF3	tRNA	0.998747	0.77275
piR-55261	piRNA	0.979616	0.772715
hsa-miR-383-3p	miRNA	0.979616	0.772711
HY1-L183	scRNA	0.943192	0.772587
hsa-miR-203a-3p	miRNA	0.931563	0.772545
HY3-L279	scRNA	0.965727	0.772488
tRNA-iMet-CAT-1-1	tRNA	0.998747	0.772314
U2-L991	snRNA	0.998747	0.772163
U4-L25	snRNA	0.950985	0.772139
tRNA-iMet-CAT-2-1	tRNA	0.998747	0.772116
ACA65	snoRNA	0.998747	0.77211
piR-34920-L2	piRNA	0.917911	0.77197
U6-L130	snRNA	0.984858	0.771953
piR-47274	piRNA	0.971663	0.771817
U7-L77	snRNA	0.998747	0.771811
piR-51671-L33	piRNA	0.998747	0.771802
U4-L10	snRNA	0.998747	0.771781
HY1-L152	scRNA	0.979616	0.771728
piR-55985-L13	piRNA	0.998747	0.771616
piR-39857	piRNA	0.976212	0.771591
piR-57138-L48	piRNA	0.97368	0.771589
U6-L289	snRNA	0.998747	0.771565
U6-L1570	snRNA	0.984858	0.771476
tRNA-iMet-CAT-1-8	tRNA	0.998747	0.77147
piR-54341-L3	piRNA	0.998747	0.77122
U3-L54	snRNA	0.914362	0.770929
U3-L176	snRNA	0.984858	0.770786
tRNA-Leu-CAG-1-3-tRF3	tRNA	0.953676	0.770679
hsa-miR-11399	miRNA	0.950854	0.770548
hsa-miR-6774-5p	miRNA	0.984858	0.770192
HY3-L112	scRNA	0.998747	0.770097
U3-L115	snRNA	0.967294	0.76999
piR-42718-L3	piRNA	0.942498	0.769988
piR-40176-L40	piRNA	0.998747	0.769516
piR-43325-L57	piRNA	0.998747	0.769494
HY3-L25	scRNA	0.979616	0.769458
HY1-L421	scRNA	0.957081	0.769439
piR-39817	piRNA	0.943192	0.769302
piR-43325-L24	piRNA	0.989633	0.769265
piR-34582-L18	piRNA	0.960485	0.769183
U6-L183	snRNA	0.998747	0.769072
piR-57138-L22	piRNA	0.998747	0.769071
U3-L28	snRNA	0.998747	0.769054
piR-48772-L26	piRNA	0.998747	0.769026
piR-61861-L43	piRNA	0.998747	0.769011
HY3-L235	scRNA	0.998747	0.768823
HY1-L121	scRNA	0.984858	0.768788
hsa-miR-653-5p	miRNA	0.957536	0.768542
piR-61686	piRNA	0.998747	0.768452
U4-L52	snRNA	0.965727	0.768388
piR-52475-L6	piRNA	0.984858	0.768309
hsa-miR-3936	miRNA	0.97097	0.768236
U13_-L248	snRNA	0.97097	0.768076
U3-L206	snRNA	0.998747	0.768068
U3-L83	snRNA	0.941354	0.768061
HY1-L460	scRNA	0.984858	0.767996
U6-L59	snRNA	0.998747	0.767956
HY3-L376	scRNA	0.984858	0.767955
piR-41458	piRNA	0.998747	0.767871
piR-48772-L6	piRNA	0.998747	0.76753
tRNA-Arg-TCG-6-1	tRNA	0.948162	0.767394
HY3-L331	scRNA	0.935418	0.767389
piR-48772-L10	piRNA	0.979616	0.766992
tRNA-iMet-CAT-1-2	tRNA	0.998747	0.766941
piR-48772-L70	piRNA	0.998747	0.766887
U6-L1015	snRNA	0.965034	0.766694
hsa-miR-4753-5p	miRNA	0.97097	0.766532
14q(II-4)	snoRNA	0.998747	0.766484
U6-L119	snRNA	0.97368	0.766316
U7-L206	snRNA	0.979616	0.766154
HY3-L390	scRNA	0.977125	0.766147
piR-41841	piRNA	0.998747	0.765973
HBII-438B	snoRNA	0.97097	0.765886
HY3-L135	scRNA	0.943192	0.765875
piR-43348	piRNA	0.998747	0.765776
U6-L1762	snRNA	0.960485	0.765755
hsa-miR-6850-3p	miRNA	0.95679	0.7656
tRNA-Gln-CTG-1-2-tRF3	tRNA	0.998747	0.765579
U1-L36	snRNA	0.979616	0.765503
piR-48772-L9	piRNA	0.979616	0.765372
piR-56036	piRNA	0.998747	0.765339
U2-L879	snRNA	0.998747	0.765337
piR-50260	piRNA	0.998747	0.765275
HY1-L417	scRNA	0.998747	0.765206
tRNA-Glu-CTC-2-1-tRF3	tRNA	0.979616	0.765158
piR-57138-L5	piRNA	0.984858	0.76512
piR-51761-L31	piRNA	0.979616	0.765021
HBII-85-5	snoRNA	0.960485	0.764957
U2-L967	snRNA	0.998747	0.764767
U4-L145	snRNA	0.910351	0.764759
U3-L12	snRNA	0.965034	0.764735
piR-30327-L3	piRNA	0.998747	0.764713
U2-L880	snRNA	0.979616	0.76466
HY1-L438	scRNA	0.998747	0.764643
piR-34309	piRNA	0.998747	0.764613
tRNA-Pro-GGG-1-1-tRF5	tRNA	0.984858	0.764493
tRNA-Cys-GCA-24-1-tRF5	tRNA	0.979616	0.764403
hsa-miR-6730-3p	miRNA	0.97368	0.764285
piR-44784	piRNA	0.998747	0.764157
HY3-L480	scRNA	0.95679	0.764051
U2-L56	snRNA	0.909773	0.763992
HY4-L151	scRNA	0.951145	0.76391
piR-55985-L14	piRNA	0.998747	0.763725
hsa-miR-6743-5p	miRNA	0.94849	0.763595
piR-57138-L19	piRNA	0.965034	0.763531
HY3-L423	scRNA	0.984858	0.763383
piR-57138-L3	piRNA	0.971663	0.763317
hsa-miR-6855-3p	miRNA	0.965727	0.763214
HY1-L361	scRNA	0.965034	0.763136
hsa-miR-5698	miRNA	0.984858	0.76306
hsa-miR-6866-3p	miRNA	0.998747	0.763036
U1-L211	snRNA	0.998747	0.762978
U6-L961	snRNA	0.960485	0.762867
hsa-miR-3617-3p	miRNA	0.960485	0.762854
U8-L11	snRNA	0.97368	0.762794
tRNA-His-GTG-1-4-tRF5	tRNA	0.998747	0.762659
hsa-miR-1469	miRNA	0.984858	0.762524
piR-30327-L10	piRNA	0.998747	0.762241
HY3-L570	scRNA	0.984858	0.762213
HY1-L160	scRNA	0.941354	0.762177
piR-42324	piRNA	0.998747	0.762007
hsa-miR-573	miRNA	0.979616	0.761974
HY1-L326	scRNA	0.957081	0.761908
HY3-L485	scRNA	0.97097	0.761771
HY1-L93	scRNA	0.998747	0.761715
U6-L907	snRNA	0.998747	0.761696
U35B	snoRNA	0.912303	0.761683
U3-L102	snRNA	0.969985	0.761502
piR-43173	piRNA	0.976212	0.761371
hsa-miR-7703	miRNA	0.998747	0.761263
piR-57138-L30	piRNA	0.965727	0.761138
U1-L214	snRNA	0.984858	0.761111
U3-L99	snRNA	0.998747	0.761002
U1-L195	snRNA	0.976212	0.760938
tRNA-iMet-CAT-1-7	tRNA	0.963427	0.760857
HY3-L547	scRNA	0.965727	0.760778
HY1-L368	scRNA	0.976212	0.760713
HY1-L247	scRNA	0.960485	0.760643
HY1	scRNA	0.998747	0.760574
hsa-miR-548ba	miRNA	0.984858	0.760564
hsa-miR-3085-3p	miRNA	0.998747	0.760557
hsa-miR-4512	miRNA	0.965034	0.760525
piR-57138-L42	piRNA	0.998747	0.760429
piR-57539-L2	piRNA	0.998747	0.760418
piR-34088	piRNA	0.950854	0.760312
tRNA-Glu-CTC-1-4-tRF5	tRNA	0.979616	0.760255
SNORD121A	snoRNA	0.998747	0.760166
U2-L167	snRNA	0.960485	0.760138
piR-48772-L42	piRNA	0.998747	0.76009
U2-L101	snRNA	0.998747	0.760038
hsa-miR-3173-3p	miRNA	0.998747	0.75961
piR-55905-L33	piRNA	0.998747	0.759532
hsa-miR-5587-3p	miRNA	0.979616	0.759368
HY1-L48	scRNA	0.971663	0.759354
piR-45359	piRNA	0.979616	0.759334
piR-57138-L18	piRNA	0.95679	0.759221
piR-34582-L45	piRNA	0.976212	0.759152
piR-30531	piRNA	0.976212	0.759103
HY3-L305	scRNA	0.998747	0.759015
U2-L57	snRNA	0.928481	0.758939
U3-L173	snRNA	0.936965	0.758762
U6-L225	snRNA	0.926912	0.758519
piR-50260-L3	piRNA	0.962323	0.758485
piR-44224-L2	piRNA	0.979616	0.758363
tRNA-iMet-CAT-1-5	tRNA	0.998747	0.758333
HY4-L8	scRNA	0.912189	0.758312
piR-61840-L10	piRNA	0.998747	0.758245
hsa-miR-517c-3p	miRNA	0.976212	0.758168
piR-59314	piRNA	0.97097	0.758157
HY1-L20	scRNA	0.984858	0.758134
piR-48772-L63	piRNA	0.984858	0.758127
piR-57138-L4	piRNA	0.960485	0.758126
piR-57567-L10	piRNA	0.984858	0.758021
U6-L802	snRNA	0.912218	0.757951
tRNA-Ala-AGC-23-1	tRNA	0.950854	0.757904
U6-L282	snRNA	0.979616	0.757899
HY3-L265	scRNA	0.97097	0.757835
U6-L1261	snRNA	0.94745	0.757783
piR-54600	piRNA	0.984858	0.757662
U2-L789	snRNA	0.968549	0.757586
piR-61861-L5	piRNA	0.976212	0.757568
U6-L1431	snRNA	0.934172	0.757517
tRNA-Glu-TTC-11-1	tRNA	0.984858	0.757505
U2-L873	snRNA	0.998747	0.757171
piR-57138-L12	piRNA	0.97097	0.757128
piR-32067	piRNA	0.936805	0.756957
HY3-L2	scRNA	0.984858	0.756926
piR-51761-L11	piRNA	0.932707	0.756905
HY1-L252	scRNA	0.976212	0.756858
hsa-miR-517b-3p	miRNA	0.925787	0.756853
HY3-L432	scRNA	0.950854	0.756773
U2-L871	snRNA	0.979616	0.75671
piR-40176-L3	piRNA	0.984858	0.756533
hsa-miR-208a-5p	miRNA	0.907432	0.75635
HY1-L12	scRNA	0.945903	0.756344
piR-33437-L6	piRNA	0.937547	0.756207
hsa-miR-554	miRNA	0.936805	0.756111
tRNA-Asn-GTT-chr1-98	tRNA	0.998747	0.75611
U3-L147	snRNA	0.984858	0.756071
piR-43325-L6	piRNA	0.998747	0.755935
piR-30126-L3	piRNA	0.979616	0.755864
piR-51761-L3	piRNA	0.950854	0.755737
piR-48772-L27	piRNA	0.979616	0.75566
nmt-tRNA-Ser-TGA-3-1	tRNA	0.937949	0.755637
piR-43466	piRNA	0.951145	0.755597
tRNA-Thr-CGT-chr1-133-tRF5	tRNA	0.976212	0.755583
piR-33236-L2	piRNA	0.976212	0.755576
U4-L89	snRNA	0.943192	0.755549
tRNA-Thr-GGC-chr19-3-tRF3	tRNA	0.979616	0.755516
HY3-L436	scRNA	0.936805	0.75535
piR-55985-L9	piRNA	0.965034	0.755346
U6-L532	snRNA	0.971663	0.755283
HY3-L338	scRNA	0.95679	0.755178
piR-42718-L4	piRNA	0.926509	0.755079
piR-34582-L16	piRNA	0.998747	0.754947
piR-34582-L26	piRNA	0.965727	0.754905
piR-60047	piRNA	0.943192	0.754843
HY1-L230	scRNA	0.937547	0.754716
hsa-miR-4731-5p	miRNA	0.984858	0.754688
tRNA-Lys-CTT-6-1-tRF5	tRNA	0.998747	0.754653
piR-41189	piRNA	0.998747	0.754647
U4-L95	snRNA	0.919379	0.754583
piR-48772-L76	piRNA	0.998747	0.754486
piR-43251	piRNA	0.945723	0.754402
HY3-L238	scRNA	0.913449	0.754373
piR-61861-L14	piRNA	0.984858	0.754271
HBII-85-20	snoRNA	0.936805	0.753989
piR-47161-L3	piRNA	0.998747	0.753936
piR-44883-L7	piRNA	0.984858	0.753903
U3-L110	snRNA	0.950854	0.753893
U4-L30	snRNA	0.950854	0.753872
U1-L53	snRNA	0.919512	0.753842
U7-L94	snRNA	0.984858	0.753769
piR-52251	piRNA	0.998747	0.753596
U6-L904	snRNA	0.971663	0.753407
HY3-L421	scRNA	0.965727	0.753361
SNORA11E	snoRNA	0.971663	0.753326
HY3-L342	scRNA	0.95679	0.753056
piR-50436	piRNA	0.984858	0.753056
HY1-L79	scRNA	0.979616	0.752995
ACA15	snoRNA	0.926509	0.752854
U2-L380	snRNA	0.998747	0.752841
hsa-miR-3622a-5p	miRNA	0.929303	0.752681
nm-tRNA-Tyr-ATA-chr1-10-tRF3	tRNA	0.998747	0.75254
piR-46031	piRNA	0.979616	0.752438
HY1-L14	scRNA	0.93132	0.752371
piR-48772-L31	piRNA	0.97368	0.752337
piR-36796	piRNA	0.954549	0.752247
piR-57138-L28	piRNA	0.960485	0.752244
piR-57138-L36	piRNA	0.998747	0.752213
piR-34459	piRNA	0.97097	0.751945
U6-L1684	snRNA	0.965034	0.751841
piR-32243	piRNA	0.922814	0.751762
piR-46736	piRNA	0.95679	0.751614
HBII-85-4	snoRNA	0.91201	0.751412
tRNA-iMet-CAT-1-3	tRNA	0.963427	0.751353
hsa-miR-4676-5p	miRNA	0.984858	0.75135
U6-L1381	snRNA	0.998747	0.751241
piR-57138-L24	piRNA	0.906607	0.751225
piR-43325-L77	piRNA	0.965034	0.751079
hsa-miR-6874-3p	miRNA	0.979616	0.750768
U6-L1613	snRNA	0.998747	0.750404
piR-32606	piRNA	0.965034	0.750386
tRNA-Val-CAC-chr1-16-tRF5	tRNA	0.998747	0.750364
nm-tRNA-Tyr-NNN-chr2-8	tRNA	0.960485	0.750039
HY3-L481	scRNA	0.998747	0.749949
U5-L141	snRNA	0.998747	0.749802
U3-L59	snRNA	0.984858	0.749405
HY3-L311	scRNA	0.957081	0.749327
tRNA-Leu-CAA-1-1-tRF5	tRNA	0.95679	0.749323
U2-L272	snRNA	0.998747	0.749295
tRNA-Ala-AGC-9-1-tRF5	tRNA	0.998747	0.749213
piR-31075-L10	piRNA	0.967294	0.749206
HBII-108	snoRNA	0.960485	0.749152
hsa-miR-4436b-5p	miRNA	0.945903	0.749148
ACA35	snoRNA	0.957081	0.74913
piR-46532-L5	piRNA	0.977125	0.749028
U4-L9	snRNA	0.92587	0.748976
nm-tRNA-Tyr-GTA-chr7-1	tRNA	0.926509	0.748948
piR-55083-L3	piRNA	0.97368	0.748936
piR-34920-L11	piRNA	0.968549	0.748698
piR-31637-L3	piRNA	0.998747	0.748684
piR-41464-L4	piRNA	0.95679	0.748679
piR-56591	piRNA	0.967294	0.748665
U2-L567	snRNA	0.906316	0.748608
piR-60746-L8	piRNA	0.998747	0.748582
piR-56804	piRNA	0.998747	0.748494
U3-L66	snRNA	0.979616	0.748483
tRNA-Ser-GCT-4-3-tRF5	tRNA	0.965034	0.74848
piR-43325-L53	piRNA	0.979616	0.748353
piR-58604	piRNA	0.937256	0.748247
piR-41652-L3	piRNA	0.97097	0.748193
U1-L41	snRNA	0.941354	0.748149
HY1-L397	scRNA	0.998747	0.748108
HY3-L74	scRNA	0.976212	0.7481
hsa-miR-1237-3p	miRNA	0.984858	0.748027
piR-43325-L42	piRNA	0.998747	0.748011
piR-42306	piRNA	0.957081	0.747949
tRNA-Asn-GTT-20-1	tRNA	0.979616	0.747912
hsa-miR-4786-5p	miRNA	0.998747	0.747505
hsa-miR-4659a-3p	miRNA	0.998747	0.747253
tRNA-Asn-GTT-16-5	tRNA	0.942831	0.74702
piR-43325-L31	piRNA	0.998747	0.747004
HY1-L193	scRNA	0.907331	0.746936
nm-tRNA-Tyr-GTA-chr17-32	tRNA	0.93132	0.746923
U5-L85	snRNA	0.953676	0.74691
hsa-miR-4734	miRNA	0.945903	0.74663
HY3-L81	scRNA	0.941465	0.746318
nmt-tRNA-Gln-TTG-4-1	tRNA	0.960485	0.746261
tRNA-Asn-GTT-chr1_KI270713v1_random-2-tRF5	tRNA	0.979616	0.746234
U13_-L260	snRNA	0.998747	0.746122
piR-54854-L3	piRNA	0.966178	0.7461
piR-44819	piRNA	0.943192	0.746074
HY3-L107	scRNA	0.922223	0.745994
SNORD126	snoRNA	0.95679	0.745994
tRNA-iMet-CAT-1-4	tRNA	0.961271	0.745951
U14-L6	snRNA	0.971663	0.745806
U2-L822	snRNA	0.998747	0.745748
U1-L95	snRNA	0.925448	0.745722
ACA52	snoRNA	0.907572	0.745719
HY3-L80	scRNA	0.939736	0.745687
piR-47594	piRNA	0.948613	0.745628
piR-39743	piRNA	0.998747	0.745553
tRNA-Val-CAC-chr1-136-tRF5	tRNA	0.998747	0.745148
piR-43325-L64	piRNA	0.97097	0.745082
U2-L106	snRNA	0.946596	0.744901
piR-57138-L49	piRNA	0.998747	0.744835
piR-56748	piRNA	0.913918	0.744765
HY3-L574	scRNA	0.97097	0.744693
piR-48279	piRNA	0.965034	0.74457
hsa-miR-6769b-3p	miRNA	0.948613	0.74434
U6-L1074	snRNA	0.915414	0.744323
piR-57567-L6	piRNA	0.965727	0.744283
U6-L1260	snRNA	0.950854	0.744243
U6-L356	snRNA	0.962323	0.744157
U6-L87	snRNA	0.984858	0.744062
U13-L15	snRNA	0.97368	0.744025
HY3-L91	scRNA	0.97097	0.744024
HY1-L382	scRNA	0.97097	0.74402
hsa-miR-6857-3p	miRNA	0.953676	0.743906
U3-L69	snRNA	0.984858	0.743892
hsa-miR-4658	miRNA	0.998747	0.743883
piR-34911-L22	piRNA	0.957081	0.743764
tRNA-Und-NNN-chr1-1	tRNA	0.957081	0.743658
U4-L21	snRNA	0.984858	0.7436
U1-L114	snRNA	0.950854	0.743383
hsa-miR-4485-3p	miRNA	0.93132	0.743277
piR-36752-L6	piRNA	0.953676	0.742932
HY3-L144	scRNA	0.951176	0.742887
U3-L58	snRNA	0.903008	0.742844
piR-34675	piRNA	0.998747	0.742817
hsa-miR-6797-3p	miRNA	0.943192	0.74267
hsa-miR-6868-3p	miRNA	0.965034	0.742607
piR-55652	piRNA	0.965727	0.742441
hsa-miR-4467	miRNA	0.998747	0.742405
ACA9	snoRNA	0.900546	0.742157
U13-L113	snRNA	0.979616	0.742004
U4-L39	snRNA	0.998747	0.741925
hsa-miR-10396b-5p	miRNA	0.922541	0.741841
tRNA-Asn-GTT-12-1	tRNA	0.965034	0.74184
HY3-L380	scRNA	0.976212	0.74182
hsa-miR-3183	miRNA	0.979616	0.74181
U2-L754	snRNA	0.931723	0.74162
nm-tRNA-Tyr-GTA-chr7-6	tRNA	0.969985	0.74161
hsa-miR-1226-5p	miRNA	0.979616	0.741571
piR-49204-L2	piRNA	0.984858	0.741549
HY1-L351	scRNA	0.979616	0.741472
HY1-L188	scRNA	0.998747	0.741402
piR-51412	piRNA	0.998747	0.74134
U3-L214	snRNA	0.922814	0.741204
piR-39733	piRNA	0.917431	0.741177
U1-L183	snRNA	0.922814	0.74104
piR-43325-L63	piRNA	0.984858	0.740998
piR-48772-L7	piRNA	0.998747	0.740864
HY1-L100	scRNA	0.946596	0.740776
piR-38583-L5	piRNA	0.998747	0.740769
U3-L190	snRNA	0.965727	0.740741
piR-57138-L40	piRNA	0.937949	0.740599
piR-61877-L2	piRNA	0.97097	0.740466
piR-48772-L14	piRNA	0.957081	0.740464
HY3-L479	scRNA	0.951145	0.740445
hsa-miR-6781-5p	miRNA	0.998747	0.740268
piR-58102-L2	piRNA	0.905312	0.740251
piR-34911-L23	piRNA	0.976212	0.740139
14q(I-8)	snoRNA	0.912189	0.740022
piR-51004	piRNA	0.910351	0.740002
piR-55829-L2	piRNA	0.92587	0.739985
ACA40	snoRNA	0.965034	0.739933
tRNA-Arg-ACG-1-2-tRF3	tRNA	0.950854	0.73993
HY1-L363	scRNA	0.90879	0.739899
piR-57567-L17	piRNA	0.965034	0.739076
U6-L294	snRNA	0.946494	0.739049
HY5-L17	scRNA	0.957774	0.73879
HY4-L22	scRNA	0.92587	0.738638
piR-41831-L4	piRNA	0.984858	0.73862
piR-34582-L14	piRNA	0.952532	0.738594
piR-34582-L33	piRNA	0.957081	0.738574
hsa-miR-4687-3p	miRNA	0.97097	0.738544
hsa-miR-2681-3p	miRNA	0.998747	0.738379
U6-L1500	snRNA	0.967294	0.738334
hsa-miR-4709-5p	miRNA	0.965034	0.738183
U8-L31	snRNA	0.998747	0.738177
U6-L1569	snRNA	0.928319	0.738169
tRNA-Thr-CGT-4-1-tRF5	tRNA	0.998747	0.738077
U6-L1094	snRNA	0.923794	0.737939
HY3-L483	scRNA	0.998747	0.73773
U77	snoRNA	0.965034	0.737702
U6-L1717	snRNA	0.998747	0.737184
piR-51761-L17	piRNA	0.965727	0.737076
piR-43325-L49	piRNA	0.965034	0.736819
HY3-L191	scRNA	0.945903	0.736678
HY3-L371	scRNA	0.969985	0.736473
hsa-miR-4797-3p	miRNA	0.976212	0.7364
HY3-L441	scRNA	0.976212	0.736342
HY3-L219	scRNA	0.950985	0.736231
U6-L609	snRNA	0.945903	0.736223
piR-43045	piRNA	0.998747	0.736197
tRNA-Tyr-GTA-9-1-tRF3	tRNA	0.949128	0.73618
piR-57567	piRNA	0.901525	0.736061
ACA2a	snoRNA	0.945723	0.736038
piR-57138-L29	piRNA	0.979616	0.735992
14q(II-6)	snoRNA	0.915721	0.735947
piR-46232	piRNA	0.922223	0.735823
U6-L570	snRNA	0.95679	0.735771
piR-36895	piRNA	0.922223	0.735765
piR-43325-L55	piRNA	0.953676	0.735718
tRNA-Asp-GTC-6-1-tRF3	tRNA	0.95679	0.735657
piR-48772-L48	piRNA	0.998747	0.735648
piR-34582-L40	piRNA	0.951838	0.735522
piR-61840-L8	piRNA	0.984858	0.735517
piR-34920-L25	piRNA	0.984858	0.735499
HY3-L498	scRNA	0.960485	0.735381
piR-32548	piRNA	0.971663	0.73533
HY3-L430	scRNA	0.97368	0.735291
piR-55905-L18	piRNA	0.950854	0.735177
piR-34833	piRNA	0.998747	0.734775
piR-36752-L7	piRNA	0.960485	0.734728
HY1-L302	scRNA	0.97097	0.734699
piR-38915	piRNA	0.998747	0.734488
U4-L4	snRNA	0.97368	0.734392
piR-46784	piRNA	0.934147	0.73437
tRNA-Gln-CTG-10-1	tRNA	0.917141	0.734326
U2-L853	snRNA	0.998747	0.7342
HY3-L218	scRNA	0.979616	0.734006
piR-39156	piRNA	0.965034	0.733968
piR-59425-L9	piRNA	0.925899	0.733877
HY1-L44	scRNA	0.945723	0.733702
HBII-85-7	snoRNA	0.941354	0.733575
piR-57567-L50	piRNA	0.984858	0.733492
hsa-miR-548ac	miRNA	0.979616	0.733459
piR-38574	piRNA	0.998747	0.733363
piR-57138-L11	piRNA	0.927465	0.733349
U6-L490	snRNA	0.971663	0.732686
hsa-miR-3622a-3p	miRNA	0.926509	0.732583
tRNA-Leu-AAG-5-1	tRNA	0.945723	0.732576
U7-L194	snRNA	0.976212	0.732541
tRNA-Glu-CTC-1-3-tRF3	tRNA	0.940648	0.732363
piR-34911-L8	piRNA	0.945723	0.732325
HY1-L318	scRNA	0.953676	0.7323
hsa-miR-600	miRNA	0.960485	0.732294
hsa-miR-3163	miRNA	0.960485	0.732286
HY3-L103	scRNA	0.998747	0.732229
HY1-L458	scRNA	0.957081	0.732203
piR-55985-L11	piRNA	0.936805	0.732168
HY3-L368	scRNA	0.957774	0.73216
HY1-L95	scRNA	0.950854	0.73206
piR-50260-L2	piRNA	0.946494	0.731963
piR-57138-L2	piRNA	0.915414	0.731829
piR-34582-L39	piRNA	0.965034	0.731759
HY1-L349	scRNA	0.976212	0.731705
piR-58152	piRNA	0.984858	0.731585
HY3-L55	scRNA	0.946596	0.73152
hsa-miR-449b-5p	miRNA	0.948434	0.731512
U2-L722	snRNA	0.979616	0.731384
HY1-L426	scRNA	0.936805	0.73117
hsa-miR-301b-5p	miRNA	0.957081	0.731077
piR-57567-L25	piRNA	0.976212	0.731046
HY3-L307	scRNA	0.965727	0.730998
HY3-L440	scRNA	0.922814	0.73093
piR-44883-L2	piRNA	0.928319	0.730847
piR-42478	piRNA	0.998747	0.730747
U6-L501	snRNA	0.998747	0.730627
HY1-L63	scRNA	0.940891	0.730477
piR-36752-L8	piRNA	0.97097	0.730321
HY1-L205	scRNA	0.976212	0.730261
piR-45186	piRNA	0.998747	0.730212
tRNA-Arg-TCT-2-1-tRF3	tRNA	0.941224	0.730125
hsa-miR-3180-5p	miRNA	0.934545	0.730095
hsa-miR-3677-5p	miRNA	0.922814	0.730079
U6-L964	snRNA	0.942498	0.729786
piR-61861-L23	piRNA	0.951838	0.72962
tRNA-Arg-TCG-6-1-tRF3	tRNA	0.932707	0.729618
piR-34582-L27	piRNA	0.965727	0.729607
U6-L750	snRNA	0.926509	0.729551
U1-L115	snRNA	0.92189	0.729303
piR-34911-L7	piRNA	0.976212	0.729263
U2-L526	snRNA	0.954549	0.729102
hsa-miR-2116-5p	miRNA	0.998747	0.729031
hsa-miR-605-5p	miRNA	0.998747	0.728946
U4-L139	snRNA	0.917764	0.728929
HY3-L58	scRNA	0.945723	0.728889
piR-57567-L34	piRNA	0.944579	0.728845
piR-43325	piRNA	0.998747	0.72877
piR-61861-L12	piRNA	0.957081	0.728762
piR-52471-L4	piRNA	0.965727	0.728741
U13_-L283	snRNA	0.998747	0.728689
hsa-miR-3133	miRNA	0.951145	0.728674
U3-L31	snRNA	0.937659	0.728649
HY3-L408	scRNA	0.945723	0.728622
piR-51761-L10	piRNA	0.95679	0.728388
piR-48772-L52	piRNA	0.965034	0.728385
piR-60567	piRNA	0.949128	0.728248
piR-35985	piRNA	0.955457	0.728209
HY5-L4	scRNA	0.955896	0.728184
piR-55985-L7	piRNA	0.998747	0.728172
hsa-miR-6821-5p	miRNA	0.911597	0.728092
piR-30969	piRNA	0.979616	0.727952
piR-61861-L6	piRNA	0.934172	0.727913
piR-46350	piRNA	0.917764	0.72768
piR-57138-L25	piRNA	0.93132	0.727638
BC200-L151	scRNA	0.984858	0.72761
U2-L982	snRNA	0.998747	0.727512
piR-47902	piRNA	0.928106	0.727447
hsa-miR-6826-5p	miRNA	0.943192	0.727016
HY3-L310	scRNA	0.950985	0.726997
hsa-miR-7108-5p	miRNA	0.926509	0.726977
U6-L787	snRNA	0.928784	0.726929
hsa-miR-6858-5p	miRNA	0.908605	0.726828
14q(II-11)	snoRNA	0.976212	0.726602
hsa-miR-3529-5p	miRNA	0.923546	0.726557
piR-43325-L34	piRNA	0.923076	0.726388
HY1-L70	scRNA	0.949128	0.726297
piR-34920-L23	piRNA	0.998747	0.726132
HY1-L281	scRNA	0.998747	0.726053
piR-45032-L3	piRNA	0.976212	0.725707
piR-34582-L50	piRNA	0.979616	0.725686
HY1-L283	scRNA	0.979616	0.725623
piR-34582-L46	piRNA	0.97368	0.72532
piR-51761-L25	piRNA	0.965034	0.725177
piR-34920-L4	piRNA	0.937949	0.725027
HY3-L271	scRNA	0.926078	0.725018
U4-L108	snRNA	0.984858	0.724814
hsa-miR-1913	miRNA	0.922223	0.724716
hsa-miR-4654	miRNA	0.998747	0.72461
U2-L602	snRNA	0.950985	0.724599
piR-48778	piRNA	0.9384	0.724333
piR-56118	piRNA	0.950854	0.724277
U6-L42	snRNA	0.929303	0.724263
ACA8	snoRNA	0.945723	0.724154
HY3-L424	scRNA	0.948613	0.723953
piR-34937	piRNA	0.998747	0.723947
piR-57567-L21	piRNA	0.965034	0.72392
piR-43325-L17	piRNA	0.950854	0.723902
U6-L809	snRNA	0.944579	0.723818
tRNA-Pro-AGG-3-1-tRF3	tRNA	0.971663	0.723724
U2-L720	snRNA	0.910172	0.723688
HY3-L332	scRNA	0.960485	0.723667
U41	snoRNA	0.960485	0.72349
piR-34547	piRNA	0.925164	0.723192
piR-43325-L73	piRNA	0.976212	0.723189
hsa-miR-518a-3p	miRNA	0.998747	0.723102
piR-34582-L9	piRNA	0.937547	0.722457
HY3-L96	scRNA	0.984858	0.72242
U2-L504	snRNA	0.915123	0.722285
U13_-L173	snRNA	0.998747	0.722214
HY3-L239	scRNA	0.920656	0.721842
piR-57567-L27	piRNA	0.979616	0.721798
hsa-miR-4717-5p	miRNA	0.965727	0.721637
piR-30126-L2	piRNA	0.931723	0.72158
piR-47274-L5	piRNA	0.965034	0.721563
piR-57138-L51	piRNA	0.957081	0.721537
U13-L19	snRNA	0.998747	0.721403
piR-50824	piRNA	0.998747	0.721338
tRNA-Cys-GCA-chrX-3-tRF3	tRNA	0.97097	0.721319
piR-43325-L41	piRNA	0.915414	0.721233
U3-L164	snRNA	0.916775	0.721002
U5-L159	snRNA	0.950854	0.720865
HY1-L254	scRNA	0.97368	0.720847
piR-37281	piRNA	0.976212	0.720615
HY3-L262	scRNA	0.91427	0.72055
piR-57138-L39	piRNA	0.97368	0.720287
U13_-L231	snRNA	0.97368	0.719975
HY3-L65	scRNA	0.902114	0.719973
piR-61861-L11	piRNA	0.957081	0.719935
piR-44883-L4	piRNA	0.998747	0.719809
U3-L33	snRNA	0.941354	0.719775
hsa-miR-5006-3p	miRNA	0.979616	0.719476
piR-56215	piRNA	0.998747	0.719438
piR-61861-L38	piRNA	0.998747	0.719436
U4-L93	snRNA	0.95679	0.719404
hsa-miR-3622b-3p	miRNA	0.93132	0.71924
hsa-miR-3976	miRNA	0.998747	0.719194
U2-L185	snRNA	0.918688	0.71909
piR-58003	piRNA	0.90259	0.718824
HY3-L470	scRNA	0.914046	0.718808
BC200-L52	scRNA	0.922602	0.718772
HY3-L403	scRNA	0.934836	0.718658
tRNA-Ala-AGC-chr6-96	tRNA	0.917218	0.718598
piR-44378	piRNA	0.998747	0.718544
HY3-L347	scRNA	0.926509	0.718538
hsa-miR-33b-3p	miRNA	0.998747	0.71848
hsa-miR-518b	miRNA	0.979616	0.71844
piR-44883	piRNA	0.922814	0.718328
HY3-L90	scRNA	0.928319	0.717941
piR-48591-L11	piRNA	0.984858	0.717834
piR-42536	piRNA	0.998747	0.717833
piR-60183	piRNA	0.998747	0.717767
piR-37750-L51	piRNA	0.998747	0.717763
piR-34582-L23	piRNA	0.953676	0.717735
U3-L212	snRNA	0.998747	0.717696
HY4-L7	scRNA	0.976212	0.717646
U3-L186	snRNA	0.97368	0.717451
piR-57567-L14	piRNA	0.934172	0.717446
hsa-miR-3199	miRNA	0.908003	0.717204
piR-61861-L40	piRNA	0.969985	0.717096
piR-42954	piRNA	0.998747	0.716979
tRNA-Und-NNN-10-1-tRF5	tRNA	0.945723	0.71697
hsa-miR-6845-3p	miRNA	0.984858	0.716956
piR-33054	piRNA	0.95679	0.716903
piR-35135	piRNA	0.93132	0.716892
tRNA-Asn-GTT-21-1	tRNA	0.910172	0.716831
HY1-L400	scRNA	0.904028	0.716736
piR-61861-L19	piRNA	0.941354	0.71657
piR-34911-L11	piRNA	0.976212	0.716501
U7-L38	snRNA	0.998747	0.71648
hsa-miR-939-3p	miRNA	0.953676	0.716421
tRNA-Leu-CAG-1-4-tRF5	tRNA	0.984858	0.716394
HY3-L182	scRNA	0.911604	0.715988
U6-L1213	snRNA	0.91201	0.715966
HY3-L527	scRNA	0.962323	0.715763
piR-40176-L51	piRNA	0.998747	0.715672
U13_-L280	snRNA	0.908855	0.715649
piR-34582-L8	piRNA	0.960485	0.71549
HY3-L178	scRNA	0.998747	0.715472
HY3-L499	scRNA	0.998747	0.715469
hsa-miR-4657	miRNA	0.922223	0.71543
U7-L242	snRNA	0.960485	0.7154
HY4-L26	scRNA	0.941354	0.715355
piR-34920-L27	piRNA	0.998747	0.714982
U13-L180	snRNA	0.998747	0.714956
hsa-miR-5001-5p	miRNA	0.97097	0.714941
piR-51802-L4	piRNA	0.931141	0.714858
HY1-L422	scRNA	0.951145	0.714797
hsa-miR-6883-3p	miRNA	0.984858	0.714642
Z17B	snoRNA	0.998747	0.714569
HBII-234	snoRNA	0.901525	0.714536
U6-L350	snRNA	0.91423	0.714502
U4-L131	snRNA	0.984858	0.714406
U103B	snoRNA	0.933858	0.714346
U2-L502	snRNA	0.945723	0.714315
hsa-miR-6842-5p	miRNA	0.93886	0.71429
piR-31109	piRNA	0.954549	0.714242
BC200-L63	scRNA	0.902961	0.714163
HY1-L398	scRNA	0.926592	0.714051
HY3-L413	scRNA	0.94745	0.713514
piR-57567-L51	piRNA	0.907349	0.713489
piR-32512-L42	piRNA	0.92139	0.713473
ACA30	snoRNA	0.998747	0.713447
piR-54978-L2	piRNA	0.950985	0.713336
piR-43865	piRNA	0.945903	0.7133
piR-60664-L5	piRNA	0.998747	0.713279
hsa-miR-6847-5p	miRNA	0.998747	0.713258
hsa-miR-6510-5p	miRNA	0.998747	0.713223
hsa-miR-6804-5p	miRNA	0.945723	0.713001
piR-48846	piRNA	0.998747	0.712944
hsa-miR-548av-3p	miRNA	0.932465	0.712853
tRNA-Pro-AGG-2-5-tRF5	tRNA	0.998747	0.712582
HY3-L292	scRNA	0.960485	0.712563
piR-44883-L9	piRNA	0.943192	0.712426
piR-34582-L42	piRNA	0.97097	0.712414
U6-L295	snRNA	0.998747	0.71237
U7-L157	snRNA	0.965034	0.712286
piR-37777	piRNA	0.940891	0.712092
HY1-L402	scRNA	0.91754	0.71185
piR-61861-L41	piRNA	0.93132	0.711699
hsa-miR-3911	miRNA	0.907781	0.711593
piR-34582-L30	piRNA	0.984858	0.711531
hsa-miR-6786-3p	miRNA	0.917092	0.711511
HY1-L98	scRNA	0.998747	0.711336
piR-38987	piRNA	0.942808	0.711294
hsa-miR-3609	miRNA	0.998747	0.71126
tRNA-Lys-TTT-3-3-tRF5	tRNA	0.917092	0.710999
U2-L124	snRNA	0.941354	0.710812
U4-L109	snRNA	0.979616	0.710614
hsa-miR-6764-3p	miRNA	0.984858	0.710563
hsa-miR-1287-3p	miRNA	0.979616	0.710454
piR-49801	piRNA	0.965034	0.710307
hsa-miR-548s	miRNA	0.965034	0.710209
U6-L342	snRNA	0.907609	0.710024
U6-L1256	snRNA	0.97097	0.709894
U1-L81	snRNA	0.969985	0.709804
piR-43786	piRNA	0.965034	0.709794
HY3-L486	scRNA	0.941354	0.709691
ACA28	snoRNA	0.950985	0.709285
U6-L1181	snRNA	0.926592	0.709228
U6-L1243	snRNA	0.945723	0.709145
piR-61861	piRNA	0.920206	0.709094
hsa-miR-581	miRNA	0.950854	0.708991
tRNA-Phe-GAA-1-2-tRF5	tRNA	0.979616	0.708946
U76	snoRNA	0.93132	0.708818
piR-51761-L26	piRNA	0.932014	0.708653
piR-43325-L58	piRNA	0.950854	0.708477
piR-49040	piRNA	0.998747	0.708407
tRNA-Ile-GAT-chrX-5	tRNA	0.963427	0.708303
piR-34920-L7	piRNA	0.998747	0.708286
hsa-miR-3667-3p	miRNA	0.957081	0.708207
piR-34582-L19	piRNA	0.943192	0.7082
U6-L259	snRNA	0.976212	0.708085
hsa-miR-10398-5p	miRNA	0.906595	0.707982
piR-61861-L18	piRNA	0.976212	0.707688
HY1-L144	scRNA	0.950854	0.707599
piR-36305	piRNA	0.984858	0.707492
HY3-L113	scRNA	0.929706	0.707383
hsa-miR-3160-3p	miRNA	0.979616	0.707379
U6-L156	snRNA	0.998747	0.707257
HY1-L50	scRNA	0.950854	0.707197
piR-44093-L2	piRNA	0.928389	0.707061
piR-39399	piRNA	0.965034	0.70702
HY3-L466	scRNA	0.953676	0.706889
piR-34582-L13	piRNA	0.941354	0.706756
BC200-L9	scRNA	0.939967	0.706672
HBII-95B	snoRNA	0.92587	0.706633
tRNA-Ser-AGA-5-1	tRNA	0.935418	0.706005
piR-57567-L47	piRNA	0.911597	0.705954
tRNA-Ile-GAT-1-3-tRF5	tRNA	0.95679	0.705793
U6-L31	snRNA	0.935581	0.705792
U6-L1496	snRNA	0.984858	0.705621
U70B	snoRNA	0.923959	0.705465
piR-37817	piRNA	0.910595	0.705355
U4-L15	snRNA	0.984858	0.705132
HBII-85-16	snoRNA	0.930287	0.705089
U6-L522	snRNA	0.976212	0.705031
piR-60668	piRNA	0.965034	0.705014
hsa-miR-3145-5p	miRNA	0.937547	0.70496
HY1-L129	scRNA	0.965034	0.704953
piR-57567-L19	piRNA	0.937949	0.704932
piR-34920-L15	piRNA	0.998747	0.704866
U1-L37	snRNA	0.917431	0.704846
HY3-L98	scRNA	0.954549	0.704792
U6-L121	snRNA	0.960485	0.70443
U1-L51	snRNA	0.979616	0.704259
piR-49039	piRNA	0.912922	0.704241
HBII-52-35	snoRNA	0.962323	0.70418
piR-49039-L4	piRNA	0.934172	0.704068
U6-L1184	snRNA	0.984858	0.70396
piR-43325-L67	piRNA	0.976212	0.70368
HY1-L177	scRNA	0.922223	0.703648
hsa-miR-3145-3p	miRNA	0.942901	0.703573
tRNA-Pro-GGG-1-1	tRNA	0.979616	0.703534
piR-57567-L40	piRNA	0.953676	0.703329
piR-36437-L2	piRNA	0.998747	0.703249
piR-43101	piRNA	0.941354	0.703209
piR-44883-L6	piRNA	0.979616	0.703185
HY3-L208	scRNA	0.926509	0.703006
piR-47552	piRNA	0.943192	0.70293
hsa-miR-4646-5p	miRNA	0.965034	0.702634
HY1-L105	scRNA	0.951145	0.70255
tRNA-Gln-CTG-13-1	tRNA	0.937056	0.702532
piR-36752-L2	piRNA	0.914521	0.702504
hsa-miR-4670-5p	miRNA	0.912722	0.70249
HBII-85-15	snoRNA	0.97097	0.702437
HY3-L288	scRNA	0.948613	0.702348
U17-L5	snRNA	0.953253	0.702299
tRNA-Leu-CAG-1-2-tRF5	tRNA	0.984858	0.702181
U72	snoRNA	0.967294	0.702068
U6-L975	snRNA	0.960485	0.70194
U6-L937	snRNA	0.97368	0.701748
tRNA-Ala-AGC-chr6-97-tRF3	tRNA	0.998747	0.701693
piR-54738	piRNA	0.998747	0.701499
piR-32482	piRNA	0.984858	0.701391
tRNA-Thr-CGT-3-1-tRF5	tRNA	0.947854	0.701207
HY3-L426	scRNA	0.984858	0.701139
U3-L79	snRNA	0.943192	0.700815
U2-L571	snRNA	0.998747	0.700737
HY3-L526	scRNA	0.903833	0.700396
HY3-L13	scRNA	0.929031	0.700057
hsa-miR-623	miRNA	0.903334	0.700007
