# Supplementary material for: Characteristics of circulating small noncoding RNAs in plasma and serum during human aging
Source: Aging Med (Milton). 2023 Feb 22;6(1):35–48. doi: 10.1002/agm2.12241 (PMC10000275; doi:10.1002/agm2.12241)
Supplement: Supplementary file 9 — Table S4. [file AGM2-6-35-s015.xlsx]

## Sheet: Sheet1
			Subset1	Subset2	Subset3	Subset4	Subset5	Standard Deviation
DE_Plasma	Adaboost	R^2	0.972856	0.958558	0.955293	0.979728	0.931394	0.018682
		RMSE	2.05264	2.47345	2.45455	1.87606	3.00855	0.438817
		MAE	1.55269	1.55085	1.70647	1.37702	1.61462	0.120474
	GB	R^2	0.922644	0.94693	0.94884	0.975181	0.95122	0.0186367
		RMSE	3.46517	2.79902	2.62572	2.07582	2.53685	0.504239
		MAE	1.07784	1.19388	1.01618	1.16626	1.07501	0.0727561
	RF	R^2	0.952389	0.929389	0.943467	0.972672	0.919782	0.0205648
		RMSE	2.71852	3.22864	2.76015	2.17823	3.2532	0.441616
		MAE	0.906557	1.33213	0.854333	1.01617	1.09983	0.188249
			Subset1	Subset2	Subset3	Subset4	Subset5	Standard Deviation
DE_Serum	Adaboost	R^2	0.982982	0.992974	0.997419	0.965997	0.997443	0.0133218
		RMSE	3.13918	2.13774	1.36665	5.04197	1.28963	1.5577
		MAE	1.65684	1.3982	1.09632	1.80008	1.09313	0.320945
	GB	R^2	0.98808	0.992857	0.963692	0.978831	0.998666	0.0136787
		RMSE	2.62728	2.15543	5.12543	3.97826	0.931412	1.62781
		MAE	1.12996	0.974649	1.26673	1.20913	0.513437	0.303065
	RF	R^2	0.985269	0.98912	0.994332	0.972518	0.994263	0.0089955
		RMSE	2.92064	2.66018	2.02506	4.53282	1.93183	1.04762
		MAE	1.46241	1.35241	0.956897	1.7331	1.10643	0.303899
			Subset1	Subset2	Subset3	Subset4	Subset5	Standard Deviation
MIC_Plasma	Adaboost	R^2	0.991005	0.973203	0.990051	0.987288	0.982855	0.00725434
		RMSE	1.18164	1.98895	1.15788	1.48562	1.50401	0.33581
		MAE	0.90915	1.19684	0.840967	1.09969	0.944299	0.146044
	GB	R^2	0.98815	0.948749	0.985735	0.977904	0.959976	0.0170987
		RMSE	1.35622	2.75063	1.38649	1.95862	2.29791	0.598383
		MAE	0.526319	1.03522	0.429026	0.79924	0.800971	0.242053
	RF	R^2	0.987451	0.948769	0.983748	0.939753	0.975378	0.0214693
		RMSE	1.39566	2.7501	1.47989	3.23418	1.80236	0.817457
		MAE	0.57623	1.04066	0.5685	1.10883	0.735	0.255447
			Subset1	Subset2	Subset3	Subset4	Subset5	Standard Deviation
MIC_Plasma	Adaboost	R^2	0.978529	0.991867	0.998065	0.985615	0.996632	0.00811183
		RMSE	3.52602	2.29996	1.18328	3.27938	1.48016	1.04488
		MAE	1.76558	1.52181	0.951936	1.79146	1.19864	0.364865
	GB	R^2	0.990921	0.984697	0.981736	0.95952	0.979631	0.0118477
		RMSE	2.29287	3.15487	3.63522	5.5013	3.63994	1.17414
		MAE	0.986596	1.75728	1.87009	2.84111	1.67648	0.664091
	RF	R^2	0.994532	0.992387	0.990312	0.986181	0.985503	0.00390218
		RMSE	1.77935	2.22521	2.64759	3.21423	3.07081	0.594633
		MAE	1.11483	1.63172	1.98793	2.07448	1.62464	0.379153
