# Supplementary material for: Characteristics of circulating small noncoding RNAs in plasma and serum during human aging
Source: Aging Med (Milton). 2023 Feb 22;6(1):35–48. doi: 10.1002/agm2.12241 (PMC10000275; doi:10.1002/agm2.12241)
Supplement: Supplementary file 10 — Table S5. [file AGM2-6-35-s010.xlsx]

## Sheet: Sheet1
Important sncRNAs in DE_Plasma_Female_training_set	Importance value	Important sncRNAs in DE_Plasma_Male_training_set	Importance value	Important sncRNAs in DE_Serum_Female_training_set	Importance value	Important sncRNAs in DE_Serum_Male_training_set	Importance value	Important sncRNAs in MIC_Plasma_Female_training_set	Importance value	Important sncRNAs in MIC_Plasma_Male_training_set	Importance value	Important sncRNAs in MIC_Serum_Female_training_set	Importance value	Important sncRNAs in MIC_Serum_Male_training_set	Importance value		DE_plasma_core_sncRNAs_in common	RNA type	DE_plasma_core_sncRNAs_male	RNA type	DE_plasma_core_sncRNAs_female	RNA type		DE_serum_core_sncRNAs_in common	RNA type	DE_serum_core_sncRNAs_male	RNA type	DE_serum_core_sncRNAs_female	RNA type		MIC_plasma_core_sncRNAs_in common	RNA type	MIC_plasma_core_sncRNAs_male	RNA type	MIC_plasma_core_sncRNAs_female	RNA type		MIC_serum_core_sncRNAs_in common	RNA type	MIC_serum_core_sncRNAs_male	RNA type	MIC_serum_core_sncRNAs_female	RNA type
hsa-miR-129-2-3p	0.239	hsa-miR-129-2-3p	0.397	U6-L1413	0.0833	tRNA-His-GTG-1-9-tRF5	0.156	piR-33748	0.0647	U7-L212	0.0969	U4-L60	0.0113	hsa-miR-6508-3p	0.0169		ACA45	snoRNA	ACA67B	snoRNA	BC200-L47	scRNA		HY5-L11	scRNA	tRNA-Lys-CTT-1-2	tRNA	tRNA-Arg-TCG-4-1	tRNA		piR-42301	piRNA	U6-L1422	snRNA	HBII-85-28	snoRNA		piR-41800-L22	piRNA	HY1-L113	scRNA	U6-L51	snRNA
hsa-miR-206	0.103	piR-31143	0.0447	U4-L151	0.0751	U6-L1413	0.152	piR-44895	0.0637	U6-L1361	0.0708	hsa-miR-6800-3p	0.011	piR-60474	0.0137		ACA5c	snoRNA	BC200-L107	scRNA	HBII-336	snoRNA		hsa-miR-133a-5p	miRNA	hsa-miR-4661-5p	miRNA	tRNA-Cys-GCA-20-1	tRNA		piR-32046	piRNA	HY3-L522	scRNA	U6-L196	snRNA		U5-L192	snRNA	tRNA-Glu-TTC-1-2-tRF5	tRNA	HY3-L19	scRNA
piR-48087	0.0771	hsa-miR-4786-5p	0.0433	HBII-52-11	0.0657	piR-47028	0.148	piR-59381	0.061	U6-L1323	0.065	hsa-miR-1249-5p	0.0109	piR-50260	0.0129		BC200-L173	scRNA	BC200-L3	scRNA	hsa-miR-1233-3p	miRNA		tRNA-Ser-TGA-1-1	tRNA	tRNA-Ala-TGC-5-1	tRNA	tRNA-Ala-TGC-7-1	tRNA		nmt-tRNA-Val-TAC-1-1	tRNA	hsa-miR-3182	miRNA	U6-L1570	snRNA		U2-L270	snRNA	hsa-miR-3622b-3p	miRNA	piR-41464-L4	piRNA
piR-33161-L2	0.0494	piR-35413-L4	0.0317	piR-47028	0.0591	hsa-miR-1469	0.12	U7-L228	0.0565	piR-33748	0.0626	U6-L989	0.0109	piR-40728	0.0126		BC200-L177	scRNA	BC200-L94	scRNA	hsa-miR-125a-3p	miRNA		tRNA-Ile-AAT-5-4-tRF5	tRNA						piR-30244	piRNA	tRNA-Cys-GCA-14-1-tRF5	tRNA	U3-L214	snRNA		piR-47629	piRNA	tRNA-Ala-AGC-8-2-tRF3	tRNA	hsa-miR-7108-5p	miRNA
hsa-miR-4786-5p	0.0455	piR-48087	0.0289	U13_-L308	0.0492	hsa-miR-203a-3p	0.116	U5-L97	0.0508	hsa-miR-11181-3p	0.0501	U7-L61	0.00996	piR-57256-L10	0.0121		BC200-L193	scRNA	HBII-419	snoRNA	hsa-miR-1293	miRNA		hsa-miR-133a-3p	miRNA						tRNA-Cys-GCA-7-1-tRF3	tRNA	U5-L154	snRNA	U2-L720	snRNA		hsa-miR-3622a-5p	miRNA	piR-61860-L7	piRNA	U6-L1760	snRNA
hsa-miR-378g	0.0276	piR-43192	0.0269	hsa-miR-205-5p	0.0429	SNORD126	0.0374	HY3-L319	0.0459	piR-37499-L3	0.0453	piR-46567	0.0099	piR-33527	0.0121		BC200-L66	scRNA	HBII-52-33	snoRNA	hsa-miR-135b-5p	miRNA		HY4-L61	scRNA						piR-40338	piRNA	14q(II-19)	snoRNA	HY3-L568	scRNA		U2-L777	snRNA	tRNA-Arg-TCT-2-1-tRF3	tRNA	piR-34911-L23	piRNA
hsa-miR-125b-2-3p	0.0265	U5-L141	0.0235	hsa-miR-4642	0.0424	hsa-miR-4642	0.037	piR-40338	0.0443	piR-48977	0.0394	U5-L37	0.00752	HY4-L159	0.0119		HBII-108B	snoRNA	hsa-miR-1285-5p	miRNA	hsa-miR-137-3p	miRNA		piR-35393	piRNA						U6-L999	snRNA	piR-38397	piRNA	tRNA-Tyr-GTA-12-1	tRNA		HY3-L220	scRNA	piR-51208	piRNA	piR-43325-L31	piRNA
hsa-miR-7108-5p	0.0205	piR-57942-L3	0.0223	hsa-miR-133a-3p	0.0355	HY1-L311	0.0178	piR-45380	0.043	U6-L1016	0.0389	tRNA-Tyr-GTA-4-1-tRF3	0.00719	14q(I-7)	0.0119		HBII-276	snoRNA	hsa-miR-1307-5p	miRNA	hsa-miR-200a-3p	miRNA		U6-L1062	snRNA						piR-41174	piRNA	piR-32648	piRNA	piR-52372	piRNA		piR-32237	piRNA	U1-L214	snRNA	piR-45562	piRNA
piR-43192	0.0188	tRNA-Lys-CTT-13-1-tRF3	0.0169	hsa-miR-203a-3p	0.0347	hsa-miR-6821-5p	0.0152	HY3-L286	0.0411	piR-55057	0.0311	piR-30597	0.00693	U6-L470	0.0118		hsa-let-7g-3p	miRNA	hsa-miR-141-5p	miRNA	hsa-miR-204-3p	miRNA		hsa-miR-372-3p	miRNA						piR-30090	piRNA	piR-33086	piRNA	piR-31445-L2	piRNA		piR-30126-L2	piRNA	piR-57138-L28	piRNA	U6-L1105	snRNA
hsa-miR-9-3p	0.0183	hsa-miR-138-2-3p	0.0143	tRNA-Leu-TAG-1-1-tRF3	0.0319	hsa-miR-4729	0.0151	piR-48575-L3	0.0374	U5-L97	0.0307	piR-45957-L2	0.00681	tRNA-Lys-CTT-7-1-tRF5	0.0117		hsa-let-7i-3p	miRNA	hsa-miR-145-3p	miRNA	hsa-miR-23a-5p	miRNA		tRNA-Ala-TGC-8-1	tRNA						U2-L858	snRNA	U13_-L194	snRNA	U6-L1187	snRNA		piR-34189	piRNA	piR-34582-L46	piRNA	HY3-L423	scRNA
U6-L1482	0.0178	piR-57942	0.0135	HY4-L57	0.0286	HBII-52-41	0.011	piR-51797	0.0327	piR-52031	0.029	piR-43325-L74	0.00647	piR-34725	0.0114		hsa-miR-10400-5p	miRNA	hsa-miR-181a-5p	miRNA	hsa-miR-3074-5p	miRNA		piR-57817-L9	piRNA						piR-45715	piRNA	piR-47007-L2	piRNA	tRNA-Gly-TCC-2-2-tRF3	tRNA		HY3-L551	scRNA	U7-L117	snRNA	hsa-miR-6874-3p	miRNA
U6-L1772	0.0162	piR-42718-L4	0.0131	SNORD126	0.0246	hsa-miR-6799-3p	0.00896	piR-57138-L16	0.0307	piR-47536	0.0267	piR-60664-L4	0.00641	U1-L25	0.011		hsa-miR-10a-3p	miRNA	hsa-miR-200c-3p	miRNA	hsa-miR-320e	miRNA		U6-L1306	snRNA						piR-41194	piRNA	mgh28S-2409	snoRNA	U2-L233	snRNA		piR-43325-L53	piRNA	HY1-L309	scRNA	U2-L720	snRNA
piR-33161-L3	0.0141	hsa-miR-433-3p	0.0121	HY4-L144	0.022	tRNA-Lys-TTT-3-4	0.00827	piR-41028	0.0271	HY1-L12	0.0238	hsa-miR-6858-5p	0.0064	HY1-L138	0.0104		hsa-miR-10b-3p	miRNA	hsa-miR-23a-3p	miRNA	hsa-miR-378g	miRNA		tRNA-Lys-TTT-5-1	tRNA						U6-L706	snRNA	piR-31874	piRNA	U6-L566	snRNA		piR-34920-L2	piRNA	tRNA-Gln-CTG-1-4-tRF3	tRNA	tRNA-Arg-ACG-1-3-tRF3	tRNA
piR-33468-L4	0.0141	piR-60576-L9	0.0111	hsa-miR-133a-5p	0.0197	tRNA-Val-TAC-chr17-24-tRF5	0.00804	piR-43325-L74	0.0241	HY3-L153	0.022	piR-55296	0.00638	U6-L1187	0.0103		hsa-miR-12136	miRNA	hsa-miR-320a-3p	miRNA	hsa-miR-4500	miRNA		hsa-miR-708-5p	miRNA						piR-51470	piRNA	U5-L206	snRNA	U5-L214	snRNA		piR-43262-L7	piRNA	tRNA-Pro-TGG-1-1-tRF3	tRNA	hsa-miR-548s	miRNA
hsa-miR-2467-3p	0.0121	U5-L154	0.0107	HY1-L311	0.0196	tRNA-Ala-AGC-6-1	0.00797	piR-56113	0.022	tRNA-Glu-TTC-chr1_KI270713v1_random-1-tRF3	0.02	HY3-L333	0.00629	tRNA-Thr-AGT-1-2	0.00927		hsa-miR-124-5p	miRNA	hsa-miR-340-5p	miRNA	hsa-miR-4667-5p	miRNA		hsa-miR-5586-3p	miRNA						piR-56878	piRNA	U2-L422	snRNA	U2-L72	snRNA		piR-44378-L6	piRNA	tRNA-Ala-AGC-23-1	tRNA	tRNA-Gln-CTG-10-1	tRNA
tRNA-Arg-TCG-1-1	0.0119	tRNA-Ser-AGA-4-1	0.0102	U6-L1062	0.0192	tRNA-Und-NNN-4-1	0.00775	piR-60698-L2	0.0197	tRNA-Pro-AGG-3-1-tRF5	0.0169	U3-L113	0.00629	piR-57138-L22	0.00906		hsa-miR-125b-2-3p	miRNA	hsa-miR-374c-5p	miRNA	hsa-miR-4707-5p	miRNA		U4-L141	snRNA						piR-40500	piRNA	piR-53469	piRNA	U6-L1162	snRNA		piR-43325-L24	piRNA	hsa-miR-3622a-3p	miRNA	piR-42954	piRNA
piR-35198	0.0118	hsa-miR-7702	0.00821	hsa-miR-6895-3p	0.0192	tRNA-Lys-TTT-5-1	0.00768	U7-L212	0.0161	piR-51797	0.016	nm-tRNA-Tyr-NNN-chr2-20	0.00624	HY3-L199	0.00839		hsa-miR-129-1-3p	miRNA	hsa-miR-4449	miRNA	hsa-miR-502-3p	miRNA		tRNA-Ala-AGC-21-1	tRNA						HY3-L489	scRNA	U7-L75	snRNA	U2-L873	snRNA		piR-38583-L5	piRNA	piR-43786	piRNA	piR-55985-L16	piRNA
piR-36378-L6	0.00942	piR-57942-L2	0.00755	piR-58812	0.0185	U4-L151	0.00735	piR-52031	0.0151	U13_-L243	0.0154	piR-34780	0.00613	piR-41406-L55	0.00819		hsa-miR-129-2-3p	miRNA	hsa-miR-4504	miRNA	hsa-miR-517c-3p	miRNA		U23	snoRNA						HY1-L111	scRNA	piR-48977	piRNA	U5-L142	snRNA		U2-L872	snRNA	piR-60731-L9	piRNA	U2-L987	snRNA
tRNA-Arg-CCT-4-1	0.00888	hsa-miR-6788-3p	0.00605	hsa-miR-3180-3p	0.0177	tRNA-Glu-TTC-3-1	0.00729	piR-49811	0.013	HY3-L346	0.0135	piR-49427	0.00611	U6-L1191	0.00807		hsa-miR-1294	miRNA	hsa-miR-450a-2-3p	miRNA	hsa-miR-519d-5p	miRNA		tRNA-Sup-TTA-1-1	tRNA						piR-43325-L74	piRNA	HY1-L178	scRNA	hsa-miR-12114	miRNA		U17-L5	snRNA	piR-48772-L58	piRNA	hsa-miR-6832-5p	miRNA
hsa-miR-328-5p	0.00885	tRNA-His-GTG-1-5-tRF3	0.00582	hsa-miR-203b-3p	0.0148	hsa-miR-302d-3p	0.00666	piR-37499-L3	0.0123	piR-57138-L16	0.0122	piR-48456	0.0061	piR-41814	0.00778		hsa-miR-1301-3p	miRNA	hsa-miR-511-3p	miRNA	hsa-miR-597-5p	miRNA		tRNA-Leu-TAG-1-1-tRF3	tRNA						piR-53050-L3	piRNA	piR-38673	piRNA	piR-50691	piRNA		tRNA-Val-TAC-3-1-tRF5	tRNA	U3-L147	snRNA	U2-L217	snRNA
hsa-miR-3692-3p	0.0087	piR-30105	0.00487	hsa-miR-6866-3p	0.0128	HY4-L144	0.00653	piR-55057	0.0109	piR-49811	0.0115	hsa-miR-4677-5p	0.00608	14q(I-8)	0.00767		hsa-miR-130a-3p	miRNA	hsa-miR-551a	miRNA	hsa-miR-6795-5p	miRNA		hsa-miR-483-5p	miRNA						U2-L10	snRNA	piR-32457	piRNA	piR-52378-L2	piRNA		U2-L425	snRNA	HY3-L46	scRNA	ACA2a	snoRNA
piR-36378-L2	0.00838	hsa-miR-9-3p	0.00467	tRNA-His-GTG-1-9-tRF5	0.0127	hsa-miR-133a-5p	0.00642	piR-44570	0.0109	piR-41880-L10	0.0114	HBII-85-19	0.00607	tRNA-Thr-AGT-5-1	0.00758		hsa-miR-130b-3p	miRNA	hsa-miR-619-5p	miRNA	hsa-miR-6838-5p	miRNA		hTR	snoRNA						piR-52031	piRNA	piR-34681	piRNA	U6-L17	snRNA		piR-58747-L2	piRNA	hsa-miR-6796-5p	miRNA	HY3-L348	scRNA
piR-61095	0.00799	hsa-miR-206	0.00465	U13-L87	0.0123	tRNA-Leu-TAG-1-1-tRF3	0.0035	hsa-miR-11181-3p	0.0104	hsa-miR-4786-5p	0.0109	HY3-L124	0.00604	piR-43325-L46	0.0075		hsa-miR-136-3p	miRNA	hsa-miR-671-5p	miRNA	HY1-L303	miRNA		U6-L1606	snRNA						piR-52801	piRNA	hsa-miR-5585-5p	miRNA	hsa-miR-6861-5p	miRNA		piR-34725	piRNA	tRNA-Lys-CTT-11-1-tRF3	tRNA	U41	snoRNA
HY3-L522	0.00778	hsa-miR-2355-5p	0.00433	tRNA-Cys-GCA-15-1	0.0122	piR-40999	0.00342	U6-L1016	0.0101	piR-38867	0.0101	piR-48772-L7	0.00603	U6-L35	0.00721		hsa-miR-138-2-3p	miRNA	hsa-miR-6800-5p	miRNA	HY1-L414	miRNA		U6-L1413	snRNA						U6-L1180	snRNA	piR-42040	piRNA	U6-L1240	snRNA		U4-L69	snRNA	HY1-L281	scRNA	piR-45186	piRNA
hsa-miR-135b-5p	0.00733	piR-56370	0.00431	tRNA-Val-TAC-chr17-24-tRF5	0.0117	U13_-L308	0.00291	U5-L214	0.00869	tRNA-Gly-GCC-6-1	0.00981	tRNA-Thr-AGT-1-3	0.00602	HY1-L281	0.00714		hsa-miR-1-3p	miRNA	hsa-miR-7848-3p	miRNA	HY3-L356	miRNA		tRNA-Cys-GCA-chr12-13	tRNA						U2-L955	snRNA	HY1-L183	scRNA	U8-L5	snRNA		U6-L418	snRNA	U2-L879	snRNA	piR-39870	piRNA
tRNA-Glu-TTC-9-1	0.00643	piR-35413	0.00415	hsa-miR-302d-3p	0.0107	U1-L127	0.00286	piR-32512-L28	0.00767	U2-L274	0.00775	HY3-L70	0.00601	piR-33270-L2	0.00684		hsa-miR-141-3p	miRNA	hsa-miR-874-3p	miRNA	HY3-L46	miRNA		tRNA-Cys-GCA-15-1	tRNA						hsa-miR-1298-3p	miRNA	piR-43325-L7	piRNA	piR-39600	piRNA		piR-47274-L2	piRNA	U6-L1038	snRNA	U2-L1053	snRNA
hsa-miR-204-3p	0.00536	U7-L159	0.00414	U2-L677	0.00708	HY1-L123	0.00251	piR-47536	0.0072	U4-L124	0.00766	piR-48591-L7	0.006	hsa-miR-4445-5p	0.00676		hsa-miR-145-5p	miRNA	hsa-miR-99a-3p	miRNA	nm-tRNA-SerTGA-AGA-chr11-7-tRF5	tRNA		U8-L34	snRNA						piR-39114	piRNA	piR-60866	piRNA	U6-L1486	snRNA		HY3-L90	scRNA	piR-42569	piRNA	piR-38950	piRNA
piR-36378-L8	0.00511	piR-33161-L2	0.0041	piR-33686	0.0068	piR-45884	0.0025	U2-L233	0.00674	piR-61840-L3	0.0071	piR-60474	0.00599	piR-58387-L3	0.00674		hsa-miR-151a-3p	miRNA	HY1-L257	miRNA	piR-31068	piRNA		ACA5	snoRNA						piR-37280	piRNA	piR-32686	piRNA	tRNA-Glu-TTC-6-1-tRF3	tRNA		tRNA-Tyr-GTA-9-1-tRF3	tRNA	piR-48772-L65	piRNA	U1-L109	snRNA
hsa-miR-6795-5p	0.00508	hsa-miR-181b-2-3p	0.004	tRNA-Glu-TTC-8-1	0.00676	U13	0.00215	U2-L274	0.00638	piR-32198	0.00641	hsa-miR-12116	0.00596	U6-L1388	0.00673		hsa-miR-181b-2-3p	miRNA	HY1-L36	miRNA	piR-32679-L12	piRNA		HY4-L99	scRNA						piR-43325-L9	piRNA	tRNA-Gly-CCC-chr1-104	tRNA	piR-57494	piRNA		HY3-L73	scRNA	U6-L1162	snRNA	piR-57138-L30	piRNA
tRNA-Trp-CCA-2-1	0.00465	piR-36378	0.00399	hsa-miR-1469	0.00669	hsa-miR-372-3p	0.00205	U3-L9	0.00618	piR-57138-L40	0.0063	HY3-L28	0.00594	HY1-L37	0.00673		hsa-miR-181b-5p	miRNA	HY3-L198	miRNA	piR-32679-L2	piRNA		hsa-miR-6895-3p	miRNA						piR-61861-L36	piRNA	piR-30123	piRNA	piR-60466	piRNA		HY3-L129	scRNA	U2-L111	snRNA	piR-32482	piRNA
piR-57204	0.0045	hsa-miR-4503	0.00355	hsa-miR-6735-3p	0.00649	HY1-L63	0.00201	piR-61341	0.00618	piR-60698-L2	0.00571	piR-34888	0.00592	U3-L32	0.00664		hsa-miR-188-3p	miRNA	nmt-tRNA-Ser-TGA-1-1-tRF3	tRNA	piR-33468-L4	piRNA		U13-L108	snRNA						piR-48857	piRNA	piR-51078	piRNA	nm-tRNA-Tyr-GTA-chr2-12	tRNA		piR-41370-L3	piRNA	piR-43251	piRNA	piR-57138-L17	piRNA
piR-48778	0.00405	HY1-L245	0.00355	U6-L1584	0.00646	U6-L1306	0.00194	hsa-miR-6829-5p	0.00592	piR-57682	0.00558	U6-L332	0.00592	HY3-L493	0.00656		hsa-miR-192-5p	miRNA	piR-30105	piRNA	piR-35198	piRNA		hsa-miR-1469	miRNA						tRNA-Cys-GCA-6-1-tRF5	tRNA	piR-33270	piRNA	HY1-L34	scRNA		nmt-tRNA-Gln-TTG-5-1	tRNA	tRNA-Ile-TAT-2-1-tRF5	tRNA	U4-L15	snRNA
piR-36378-L7	0.00338	U1-L105	0.00339	hsa-miR-6806-3p	0.00643	hsa-miR-6895-3p	0.00192	hsa-miR-658	0.00579	U6-L1277	0.00552	U6-L916	0.00592	tRNA-Ala-AGC-8-2-tRF3	0.00651		hsa-miR-193a-5p	miRNA	piR-31143	piRNA	piR-35413-L2	piRNA		tRNA-Lys-TTT-3-4	tRNA						HY3-L153	scRNA	tRNA-Glu-TTC-chr1_KI270713v1_random-1-tRF3	tRNA	piR-32567	piRNA		piR-57138-L11	piRNA	piR-43325-L73	piRNA	U3-L206	snRNA
hsa-miR-519d-5p	0.00274	piR-31924-L8	0.00337	hsa-miR-3199	0.00634	U2-L526	0.00165	HY3-L346	0.00575	ACA29	0.00545	HY3-L220	0.0059	hsa-miR-4750-5p	0.00649		hsa-miR-193b-3p	miRNA	piR-32679-L10	piRNA	piR-35413-L3	piRNA		U13-L87	snRNA						piR-57138-L40	piRNA	U3-L164	snRNA	piR-33309	piRNA		piR-61570-L2	piRNA	U6-L338	snRNA	hsa-miR-6858-5p	miRNA
piR-36378-L5	0.00266	piR-57204	0.00308	U13-L108	0.00632	tRNA-Glu-CTC-5-1	0.00165	piR-34838	0.00557	hsa-miR-658	0.00537	piR-43237	0.0059	piR-57089	0.00646		hsa-miR-194-5p	miRNA	piR-32679-L6	piRNA	piR-36249-L4	piRNA		hsa-miR-190a-5p	miRNA						hsa-miR-6779-3p	miRNA	14q(II-20)	snoRNA	piR-53866	piRNA		piR-43237	piRNA	piR-61861-L41	piRNA	hsa-miR-4797-3p	miRNA
U1-L23	0.00265	hsa-miR-33b-5p	0.0029	tRNA-Asp-GTC-6-1-tRF3	0.00631	tRNA-Ile-AAT-5-4-tRF5	0.00153	tRNA-Cys-GCA-2-2-tRF3	0.00553	HY3-L319	0.0053	U6-L1064	0.00586	piR-58387	0.00644		hsa-miR-199a-3p	miRNA	piR-33161	piRNA	piR-36378-L4	piRNA		tRNA-Glu-TTC-chr1-127	tRNA						piR-30547	piRNA	piR-55972	piRNA	U3-L40	snRNA		tRNA-Gly-CCC-chr1-135-tRF3	tRNA	piR-58102-L2	piRNA	HY1-L180	scRNA
piR-50603-L9	0.00264	hsa-miR-3692-3p	0.00252	U3-L58	0.00631	U6-L183	0.00148	U13_-L243	0.00531	piR-39114	0.0051	HY1-L24	0.00585	piR-46668	0.00642		hsa-miR-199a-5p	miRNA	piR-36687	piRNA	piR-39537	piRNA		piR-44668	piRNA						U2-L328	snRNA	HBII-85-16	snoRNA	piR-35283-L3	piRNA		piR-31501	piRNA	tRNA-Ile-GAT-1-3-tRF5	tRNA	hsa-miR-6868-3p	miRNA
piR-33151	0.00257	piR-39499	0.00247	HY3-L331	0.00616	piR-36034-L2	0.00146	U6-L1323	0.00509	U1-L198	0.00478	U2-L270	0.00584	piR-43325-L36	0.0064		hsa-miR-199b-3p	miRNA	piR-42718-L2	piRNA	piR-43751	piRNA		tRNA-Glu-TTC-3-1	tRNA						U6-L104	snRNA			tRNA-Phe-GAA-10-1	tRNA		HY3-L3	scRNA	hsa-miR-4671-5p	miRNA	piR-35871-L4	piRNA
piR-36378-L4	0.0024	U8-L29	0.00242	HY1-L123	0.00611	piR-39729	0.00141	piR-32777	0.00474	piR-40338	0.00468	tRNA-Leu-CAA-1-1-tRF5	0.00582	piR-34582-L33	0.00639		hsa-miR-200b-3p	miRNA	piR-43206	piRNA	piR-46079-L10	piRNA		tRNA-Cys-GCA-13-1	tRNA						U2-L255	snRNA			U6-L591	snRNA		piR-49801	piRNA	HY3-L479	scRNA	piR-48456	piRNA
hsa-miR-3155a	0.00204	hsa-miR-548b-3p	0.00239	14q(II-4)	0.0058	HY5-L11	0.00138	U2-L692	0.00461	hsa-miR-3182	0.00452	U5-L192	0.0058	hsa-miR-6894-5p	0.00633		hsa-miR-205-5p	miRNA	piR-50586	piRNA	piR-46533	piRNA		14q(II-4)	snoRNA						U6-L601	snRNA			piR-40169	piRNA		hsa-miR-6730-3p	miRNA	hsa-miR-6826-5p	miRNA	piR-48591-L2	piRNA
tRNA-Gln-CAG-chr9-3	0.00195	hsa-miR-3155a	0.00231	U8-L34	0.00578	U1-L193	0.00124	U2-L87	0.00432	U5-L141	0.00442	hsa-miR-4784	0.00577	piR-34911-L4	0.00633		hsa-miR-206	miRNA	piR-53119-L2	piRNA	piR-48648	piRNA		piR-38354	piRNA						piR-47356	piRNA			piR-43325-L30	piRNA		tRNA-Pro-AGG-3-1-tRF3	tRNA	piR-43325-L48	piRNA	U2-L731	snRNA
ACA5c	0.00193	piR-57942-L4	0.00231	tRNA-Ala-AGC-6-1	0.0057	hsa-miR-11399	0.00122	piR-61840-L3	0.00431	U6-L1013	0.00415	piR-35135	0.00575	HBII-52-14	0.00629		hsa-miR-2115-5p	miRNA	piR-54954	piRNA	piR-48778	piRNA		hsa-miR-876-5p	miRNA						piR-49811	piRNA			tRNA-Gly-TCC-2-3-tRF3	tRNA		piR-58387	piRNA	hsa-miR-135a-3p	miRNA	hsa-miR-653-5p	miRNA
piR-33347	0.00189	BC200-L3	0.00218	tRNA-Lys-TTT-3-2-tRF5	0.00564	U23	0.00121	U5-L142	0.00363	piR-32777	0.00403	piR-34044	0.00572	U2-L967	0.00628		hsa-miR-214-5p	miRNA	piR-56370	piRNA	piR-56480	piRNA		tRNA-Cys-GCA-9-4	tRNA						U1-L72	snRNA			piR-30769	piRNA		hsa-miR-5092	miRNA	piR-57138-L3	piRNA	piR-58003	piRNA
hsa-miR-4497	0.00188	hsa-miR-3121-3p	0.00214	tRNA-Glu-TTC-3-1	0.00529	hsa-miR-320d	0.00116	U2-L856	0.00345	piR-50542	0.00394	U13_-L26	0.0057	U13-L91	0.00628		hsa-miR-215-5p	miRNA	piR-60576-L16	piRNA	piR-57125-L2	piRNA		U6-L1584	snRNA						hsa-miR-11181-3p	miRNA			tRNA-Thr-CGT-3-1-tRF3	tRNA		piR-37231	piRNA	tRNA-Asn-GTT-chr1-98	tRNA	piR-34077	piRNA
piR-45463	0.00167	piR-37253	0.00209	U7-L96	0.00513	piR-38354	0.00114	U2-L328	0.00306	HY3-L522	0.00377	piR-55083-L3	0.0057	piR-57138-L47	0.00626		hsa-miR-216b-5p	miRNA	tRNA-Arg-ACG-1-1	tRNA	piR-58006	piRNA		hsa-miR-216b-5p	miRNA						tRNA-Phe-GAA-11-1-tRF3	tRNA			U1-L5	snRNA		piR-46668	piRNA	hsa-miR-5705	miRNA	piR-60664-L3	piRNA
piR-35982-L4	0.00155	hsa-miR-340-5p	0.00207	hsa-miR-208b-3p	0.00476	tRNA-Asp-GTC-6-1-tRF3	0.0011	tRNA-Ile-AAT-2-1-tRF3	0.00303	U5-L154	0.0036	U6-L1055	0.00567	hsa-miR-6789-5p	0.00623		hsa-miR-217-5p	miRNA	tRNA-Arg-TCT-3-2	tRNA	tRNA-Ala-AGC-2-2-tRF5	tRNA		piR-31143	piRNA						hsa-miR-1269a	miRNA			14q(I-1)	snoRNA		U2-L16	snRNA	U6-L1492	snRNA	piR-43325-L67	piRNA
piR-35982-L2	0.00153	tRNA-Asp-GTC-2-2	0.00203	tRNA-Cys-GCA-16-1	0.00475	hsa-miR-203b-5p	0.0011	U2-L57	0.00286	HY3-L286	0.00353	HY3-L489	0.00567	piR-34911-L26	0.00618		hsa-miR-221-3p	miRNA	tRNA-Asn-GTT-2-4	tRNA	tRNA-Arg-CCT-4-1	tRNA		U2-L526	snRNA						piR-32777	piRNA			piR-42606	piRNA		U2-L506	snRNA	U6-L17	snRNA	U6-L750	snRNA
piR-31068-L2	0.00152	piR-42226	0.00195	U1-L193	0.00458	hsa-miR-1293	0.0011	piR-50542	0.00265	piR-32094-L4	0.00347	piR-43325-L34	0.00565	HBII-438B	0.00616		hsa-miR-22-3p	miRNA	tRNA-Asn-GTT-2-5	tRNA	tRNA-Arg-TCG-1-1	tRNA		HY1-L63	scRNA						HY3-L286	scRNA			piR-48678	piRNA		piR-43912-L2	piRNA	hsa-miR-5001-5p	miRNA	U6-L1326	snRNA
tRNA-Glu-TTC-1-1-tRF3	0.00148	hsa-miR-6739-3p	0.00186	BC200-L49	0.00448	hsa-miR-205-5p	0.00108	U5-L183	0.0026	hsa-miR-9-3p	0.00343	U8-L11	0.00565	tRNA-Asn-GTT-chr1-30-tRF3	0.00612		hsa-miR-224-3p	miRNA	tRNA-Asn-GTT-chr1-21	tRNA	tRNA-Arg-TCG-3-1-tRF5	tRNA		HY4-L115	scRNA						U6-L1699	snRNA			U2-L571	snRNA		HY3-L441	scRNA	piR-41633	piRNA	HY3-L547	scRNA
tRNA-Lys-TTT-8-1-tRF3	0.00147	HY1-L236	0.00183	U4-L36	0.00221	tRNA-Und-NNN-10-1-tRF5	0.00103	U5-L159	0.00257	piR-43325-L7	0.00325	piR-47710	0.00561	U2-L822	0.00608		hsa-miR-2355-3p	miRNA	tRNA-Cys-GCA-chrX-3	tRNA	tRNA-Asn-GTT-2-3	tRNA		tRNA-Glu-CTC-5-1	tRNA						piR-54393	piRNA			piR-56207	piRNA		U2-L385	snRNA	U77	snoRNA	U5-L50	snRNA
hsa-miR-433-3p	0.00143	U17-L4	0.00182	U4-L141	0.00201	tRNA-Tyr-GTA-9-1-tRF3	0.001	U1-L72	0.0025	piR-53944	0.00317	U1-L25	0.0056	piR-58204	0.00608		hsa-miR-2355-5p	miRNA	tRNA-Gln-CTG-1-1	tRNA	tRNA-Asn-GTT-2-6	tRNA		tRNA-His-GTG-1-9-tRF5	tRNA						piR-32198	piRNA			piR-43139-L2	piRNA		U4-L109	snRNA	U6-L1352	snRNA	tRNA-Pro-TGG-3-2-tRF3	tRNA
BC200-L193	0.00143	U6-L232	0.00179	U6-L1514	0.00179	piR-56407	0.000994	U2-L10	0.00243	U2-L336	0.00241	piR-42366-L3	0.00558	piR-48772-L37	0.00606		hsa-miR-23b-5p	miRNA	tRNA-Gln-CTG-1-5	tRNA	tRNA-Asp-GTC-2-10	tRNA		hsa-miR-4729	miRNA						hsa-miR-1912-3p	miRNA			U2-L182	snRNA		piR-35990-L2	piRNA	HY3-L199	scRNA	piR-57602	piRNA
piR-40931	0.00142	piR-36378-L2	0.00174	piR-37777	0.00179	tRNA-Sup-TTA-1-1	0.000915	U2-L873	0.00219	piR-33270	0.0023	piR-50260	0.00554	piR-37081-L4	0.00605		hsa-miR-2467-3p	miRNA	tRNA-Gln-CTG-2-1	tRNA	tRNA-Asp-GTC-2-9	tRNA		piR-35463	piRNA						piR-38867	piRNA			U5-L199	snRNA		piR-57138-L32	piRNA	piR-56748	piRNA	hsa-miR-10394-5p	miRNA
tRNA-Asn-GTT-2-3-tRF5	0.00141	tRNA-Trp-CCA-2-1	0.00174	U13-L59	0.00173	HY3-L331	0.000911	piR-48857	0.00212	piR-52801	0.00219	piR-42672	0.00554	piR-57138-L24	0.006		hsa-miR-3065-3p	miRNA	tRNA-Gln-TTG-4-1	tRNA	tRNA-Asp-GTC-5-1-tRF5	tRNA		piR-35463-L2	piRNA						HY3-L538	scRNA			piR-58403	piRNA		piR-35985	piRNA	U13_-L118	snRNA	ACA40	snoRNA
tRNA-Leu-TAA-4-1	0.00135	piR-61867	0.00169	piR-35393	0.00171	U1-L107	0.000878	hsa-miR-1298-3p	0.00198	U6-L147	0.00186	U13-L33	0.00553	piR-57567-L21	0.00598		hsa-miR-3120-3p	miRNA	tRNA-Gly-GCC-2-6	tRNA	tRNA-Gln-CTG-5-1	tRNA		BC200-L166	scRNA						U2-L879	snRNA						piR-37610	piRNA	U2-L1089	snRNA	piR-57137	piRNA
hsa-miR-4523	0.00132	piR-42718	0.00166	tRNA-Ala-AGC-14-1	0.0017	hsa-miR-203b-3p	0.00086	piR-57567-L21	0.00191	hsa-miR-4690-5p	0.00183	piR-38583-L5	0.00553	hsa-miR-4700-5p	0.00597		hsa-miR-3120-5p	miRNA	tRNA-Gly-GCC-3-1	tRNA	tRNA-Gln-TTG-2-1	tRNA		tRNA-Val-TAC-2-1-tRF5	tRNA						U7-L212	snRNA						piR-48772-L37	piRNA	HY3-L235	scRNA	hsa-miR-7113-5p	miRNA
tRNA-Asp-GTC-2-2	0.00132	piR-58591	0.0016	U13	0.00165	hsa-miR-137-3p	0.000845	U2-L72	0.00181	piR-32457	0.00168	piR-48822-L6	0.00553	piR-41189	0.0059		hsa-miR-3121-3p	miRNA	tRNA-Gly-TCC-2-2	tRNA	tRNA-Gln-TTG-3-3	tRNA		tRNA-Val-TAC-chr17-24-tRF5	tRNA						piR-41880-L10	piRNA						U6-L961	snRNA	HY1-L293	scRNA	piR-43325-L79	piRNA
piR-31068-L6	0.0013	tRNA-Gly-GCC-2-5	0.0016	HBII-52-41	0.00164	hsa-miR-6866-3p	0.000827	piR-36378	0.00176	U2-L884	0.00167	hsa-miR-5587-5p	0.00551	piR-34582-L31	0.0059		hsa-miR-3150b-3p	miRNA	tRNA-Gly-TCC-2-3	tRNA	tRNA-Glu-TTC-1-1-tRF3	tRNA		tRNA-Ala-AGC-19-1	tRNA						piR-42898	piRNA						tRNA-Arg-NNN-chr4-5-tRF3	tRNA	U5-L159	snRNA	piR-33174	piRNA
piR-36378	0.00127	piR-60576-L16	0.00149	U6-L183	0.00162	hsa-miR-519c-3p	0.000792	piR-48389-L12	0.00165	tRNA-Phe-GAA-9-1	0.00164	piR-33270-L2	0.0055	piR-34948	0.00587		hsa-miR-3155a	miRNA	tRNA-Gly-TCC-2-4	tRNA	tRNA-Gly-GCC-1-5	tRNA		U7-L96	snRNA						U13-L35	snRNA						HY3-L531	scRNA	U6-L42	snRNA	HBII-85-19	snoRNA
hsa-miR-3150b-3p	0.00127	hsa-miR-548e-5p	0.00149	tRNA-Und-NNN-10-1-tRF5	0.0016	hsa-miR-5586-3p	0.000729	piR-60633	0.0015	U2-L255	0.00157	piR-48772-L28	0.00549	piR-51761-L3	0.00586		hsa-miR-3180-5p	miRNA	tRNA-Gly-TCC-2-6	tRNA	tRNA-Gly-GCC-2-4	tRNA		hsa-miR-6866-3p	miRNA						HY1-L238	scRNA						piR-48772-L71	piRNA	hsa-miR-4750-5p	miRNA	tRNA-Lys-TTT-8-1-tRF5	tRNA
hsa-miR-33a-5p	0.00125	hsa-miR-141-3p	0.00148	HY1-L63	0.0015	tRNA-Lys-TTT-3-2-tRF5	0.000721	hsa-miR-4690-5p	0.00134	hsa-miR-6834-5p	0.00156	piR-52283	0.00548	piR-34159	0.0058		hsa-miR-320d	miRNA	tRNA-His-GTG-1-2	tRNA	tRNA-Gly-GCC-5-1	tRNA		hsa-miR-200c-3p	miRNA						piR-61486	piRNA						tRNA-Gln-TTG-3-2-tRF5	tRNA	U4-L10	snRNA	tRNA-Cys-GCA-24-1-tRF5	tRNA
hsa-miR-1301-3p	0.00122	hsa-miR-548aj-5p	0.00146	hsa-miR-6821-5p	0.00149	piR-39824	0.000718	piR-37280	0.00129	hsa-miR-6732-5p	0.00143	piR-60743	0.00546	piR-35871-L3	0.00578		hsa-miR-328-5p	miRNA	tRNA-His-GTG-1-4	tRNA	tRNA-Gly-TCC-2-5	tRNA		hsa-miR-200b-3p	miRNA						U5-L141	snRNA						hsa-miR-6769b-3p	miRNA	piR-52471-L4	piRNA	U2-L160	snRNA
hsa-miR-3121-3p	0.00121	HY1-L209	0.00145	hsa-miR-217-5p	0.00148	piR-57368	0.000713	piR-45255-L9	0.00129	U2-L692	0.0014	piR-54413	0.00544	U6-L758	0.00576		hsa-miR-335-5p	miRNA	tRNA-Lys-CTT-3-1	tRNA	tRNA-His-GTG-1-1	tRNA		hsa-miR-3120-3p	miRNA						hsa-miR-6742-5p	miRNA						tRNA-iMet-CAT-1-7	tRNA	U13-L91	snRNA	piR-34888	piRNA
tRNA-Trp-CCA-3-2	0.0012	piR-32679-L7	0.00145	piR-35463-L2	0.00147	BC200-L49	0.000704	hsa-miR-9-3p	0.00129	U1-L72	0.0014	U2-L872	0.00541	piR-38583-L5	0.00574		hsa-miR-337-5p	miRNA	tRNA-Phe-GAA-1-2	tRNA	tRNA-His-GTG-1-7	tRNA		tRNA-Lys-CTT-1-1	tRNA						piR-53724	piRNA						tRNA-Und-NNN-chr1-1	tRNA	piR-48591-L12	piRNA	BC200-L63	scRNA
piR-57942-L4	0.00119	U3-L76	0.00143	tRNA-Tyr-GTA-9-1-tRF3	0.00137	hsa-miR-208b-3p	0.000694	piR-41372	0.00126	piR-32512-L28	0.00138	U3-L121	0.0054	piR-58747-L2	0.00573		hsa-miR-33a-5p	miRNA	tRNA-Phe-GAA-1-4	tRNA	tRNA-His-GTG-1-7-tRF3	tRNA		hsa-miR-6799-3p	miRNA						piR-36378-L5	piRNA						piR-38574	piRNA	piR-36796	piRNA	piR-52475	piRNA
hsa-miR-548g-5p	0.00117	tRNA-Asp-GTC-2-7	0.00142	hsa-miR-5586-3p	0.00119	hsa-miR-342-5p	0.000683	14q(II-21)	0.00121	hsa-miR-6846-5p	0.00128	piR-36323-L2	0.0054	piR-57138-L26	0.00572		hsa-miR-33b-5p	miRNA	tRNA-Phe-GAA-1-6	tRNA	tRNA-Lys-CTT-1-2	tRNA		tRNA-Tyr-GTA-9-1-tRF3	tRNA						piR-41084	piRNA						piR-43325-L36	piRNA	U6-L1094	snRNA	HY4-L164	scRNA
hsa-miR-188-3p	0.00107	hsa-miR-497-5p	0.0014	U3-L63	0.00118	14q(II-4)	0.000675	U6-L1240	0.0012	piR-38397	0.00128	piR-48772-L2	0.00539	U2-L656	0.0057		hsa-miR-3622a-3p	miRNA	tRNA-Thr-AGT-5-1	tRNA	tRNA-Lys-CTT-2-2	tRNA		hsa-miR-203a-3p	miRNA						piR-36421-L4	piRNA						tRNA-Lys-CTT-chr7-30-tRF5	tRNA	piR-49619	piRNA	piR-50395-L3	piRNA
HY1-L195	0.00107	U1-L188	0.00137	piR-61173-L2	0.0011	U6-L1414	0.000668	piR-42606	0.00119	piR-61875	0.00127	piR-56647	0.00539	piR-61861-L41	0.00568		hsa-miR-3679-5p	miRNA	tRNA-Trp-CCA-5-1	tRNA	tRNA-Lys-CTT-2-3	tRNA		U13-L59	snRNA						U5-L183	snRNA						hsa-miR-6799-5p	miRNA	HY3-L454	scRNA	piR-57567-L50	piRNA
tRNA-Asp-GTC-2-6	0.00106	hsa-miR-3622a-3p	0.00133	piR-43258	0.00109	tRNA-Ala-AGC-21-1	0.000655	piR-45152	0.00115	piR-36378-L6	0.00127	U2-L883	0.00538	piR-57138-L32	0.00566		hsa-miR-3692-3p	miRNA	U13_-L226	snRNA	tRNA-Lys-CTT-4-1	tRNA		hsa-miR-125a-3p	miRNA						piR-61341	piRNA						piR-54854-L3	piRNA	piR-46532-L5	piRNA	hsa-miR-1915-3p	miRNA
hsa-miR-607	0.00106	piR-42718-L3	0.00133	HY4-L115	0.00103	tRNA-Cys-GCA-9-2	0.000643	piR-54028	0.00115	piR-30090	0.00125	tRNA-Lys-CTT-chr7-30-tRF5	0.00537	piR-57567-L47	0.00565		hsa-miR-375-3p	miRNA	U13-L144	snRNA	tRNA-Lys-TTT-10-1	tRNA		tRNA-Ile-GAT-1-2	tRNA						hsa-miR-6732-5p	miRNA						HY3-L157	scRNA	tRNA-Thr-CGT-3-1-tRF5	tRNA	piR-34044	piRNA
tRNA-Gly-GCC-1-5	0.00103	tRNA-Leu-TAA-4-1	0.00132	piR-36034-L2	0.000963	U6-L1584	0.000643	piR-47356	0.00114	U2-L328	0.00113	piR-43325-L71	0.00537	piR-45957-L2	0.00565		hsa-miR-3944-3p	miRNA	U1-L136	snRNA	tRNA-Met-CAT-3-1	tRNA		hsa-miR-6735-3p	miRNA						hsa-miR-6834-5p	miRNA						piR-41652-L3	piRNA	piR-33270-L17	piRNA	hsa-miR-5587-5p	miRNA
piR-48131	0.00102	hsa-miR-3120-5p	0.00132	piR-39729	0.000962	hsa-miR-6735-3p	0.000633	piR-37253	0.00114	U6-L42	0.00113	piR-57042	0.00534	U3-L150	0.00564		hsa-miR-429	miRNA	U1-L15	snRNA	tRNA-Phe-GAA-1-1	tRNA		hsa-miR-2110	miRNA						hsa-miR-7843-5p	miRNA						piR-53210-L4	piRNA	hsa-miR-675-5p	miRNA	piR-48772-L47	piRNA
tRNA-Cys-GCA-11-1	0.00102	hsa-miR-1294	0.00131	HY1-L219	0.000943	hsa-miR-190a-5p	0.000625	piR-43139-L2	0.00113	piR-56266	0.00106	piR-31745-L2	0.00534	piR-49039	0.00562		hsa-miR-433-3p	miRNA	U1-L188	snRNA	tRNA-Thr-AGT-1-1	tRNA		BC200-L53	scRNA						tRNA-Glu-TTC-chr1-127-tRF5	tRNA						BC200-L163	scRNA	HY1-L276	scRNA	tRNA-Asn-GTT-chr1_KI270713v1_random-2-tRF5	tRNA
hsa-miR-5192	0.00102	HY1-L54	0.00129	U3-L97	0.000937	piR-58812	0.000618	piR-32198	0.00112	piR-38907	0.000956	piR-48629	0.00532	piR-55905-L3	0.0056		hsa-miR-433-5p	miRNA	U1-L27	snRNA	tRNA-Thr-AGT-1-2	tRNA		piR-33686	piRNA						piR-61147	piRNA						hsa-miR-623	miRNA	tRNA-Asn-GTT-12-1	tRNA	U13-L33	snRNA
U6-L1079	0.001	hsa-miR-374c-5p	0.00128	hsa-miR-11399	0.000911	U13-L59	0.000609	piR-54466-L3	0.00112	tRNA-Phe-GAA-11-1-tRF3	0.000956	HY3-L237	0.00531	U6-L1055	0.00556		hsa-miR-4429	miRNA	U1-L4	snRNA	tRNA-Tyr-GTA-9-1	tRNA		piR-49248	piRNA						piR-60515	piRNA						piR-57386	piRNA	HY3-L493	scRNA	U6-L493	snRNA
piR-31068-L3	0.000997	piR-39592	0.00128	U4-L108	0.000896	U4-L36	0.000606	piR-53050-L3	0.00111	U2-L651	0.000942	HY1-L317	0.00531	piR-61570-L2	0.00555		hsa-miR-4443	miRNA	U1-L56	snRNA	tRNA-Und-NNN-4-1	tRNA		tRNA-Ala-AGC-14-1	tRNA						hsa-miR-3178	miRNA						tRNA-Pro-AGG-3-1-tRF5	tRNA	U1-L118	snRNA	hsa-miR-939-3p	miRNA
tRNA-Ala-AGC-2-2-tRF5	0.000988	HY1-L77	0.00126	tRNA-Ala-AGC-19-1	0.000886	U2-L677	0.000605	U6-L1385	0.0011	hsa-miR-219a-2-3p	0.000913	piR-51802-L6	0.00529	piR-51671-L33	0.00553		hsa-miR-4466	miRNA	U1-L57	snRNA	U13_-L145	snRNA		hsa-miR-122-5p	miRNA						piR-51797	piRNA						hsa-miR-4436b-3p	miRNA	HY1-L178	scRNA	piR-30597	piRNA
hsa-miR-4443	0.000964	tRNA-Gly-GCC-2-6	0.00124	hsa-miR-216b-5p	0.000873	tRNA-Glu-TTC-8-1	0.000594	piR-36378-L4	0.00106	HY1-L111	0.000881	piR-30597-L2	0.00528	hsa-miR-217-3p	0.00553		hsa-miR-4497	miRNA	U1-L66	snRNA	U17b	snoRNA		piR-39824	piRNA						HY3-L330	scRNA						U3-L32	snRNA	HY1-L398	scRNA	piR-54720	piRNA
tRNA-Asp-GTC-3-1	0.000964	hsa-miR-199b-3p	0.00123	piR-39824	0.000872	tRNA-Ile-GAT-1-2	0.000591	hsa-miR-6731-3p	0.00106	piR-51078	0.000874	HY5-L4	0.00527	piR-58102-L2	0.00552		hsa-miR-4502	miRNA	U2-L1011	snRNA	U17-L8	snRNA		U3-L97	snRNA						piR-37231	piRNA						piR-54413	piRNA	hsa-miR-3145-5p	miRNA	U2-L991	snRNA
piR-35982-L3	0.000954	tRNA-Arg-TCT-1-1	0.00122	hsa-miR-137-3p	0.000849	piR-55753	0.000586	HY3-L333	0.00106	piR-32648	0.000871	piR-41189	0.00525	piR-48486	0.0055		hsa-miR-4503	miRNA	U4-L86	snRNA	U1-L100	snRNA		piR-56407	piRNA						tRNA-Cys-GCA-21-1-tRF3	tRNA						piR-43325-L70	piRNA	piR-42562	piRNA	HY3-L113	scRNA
piR-32220	0.000939	hsa-miR-2467-3p	0.00121	BC200-L53	0.00082	hsa-miR-4661-5p	0.000555	U1-L137	0.00105	tRNA-Leu-CAG-1-4-tRF3	0.000864	U4-L80	0.00524	hsa-miR-498-5p	0.00549		hsa-miR-4523	miRNA	U68	snoRNA	U1-L113	snRNA		piR-37777	piRNA						hsa-miR-6889-5p	miRNA						piR-55905-L33	piRNA	U6-L456	snRNA	piR-43865	piRNA
tRNA-Thr-AGT-1-1	0.00092	piR-40931	0.0012	U6-L1414	0.000804	HY4-L115	0.000523	hsa-miR-6742-5p	0.00102	piR-40956	0.000801	U3-L31	0.00521	U5-L9	0.00549		hsa-miR-4786-5p	miRNA	U6-L1026	snRNA	U1-L19	snRNA		U6-L183	snRNA						U1-L198	snRNA						piR-39743	piRNA	HY3-L255	scRNA	hsa-miR-600	miRNA
tRNA-Ser-AGA-4-1	0.000914	tRNA-Asp-GTC-2-5	0.00119	hsa-miR-1293	0.000735	piR-37777	0.000508	piR-46806	0.00102	piR-53724	0.000764	piR-50260-L4	0.00518	piR-46000	0.00545		hsa-miR-483-5p	miRNA	U7-L159	snRNA	U1-L42	snRNA		U99	snoRNA						HY1-L313	scRNA						piR-50532	piRNA	piR-43325-L2	piRNA	HY3-L470	scRNA
piR-32679	0.000906	piR-35982-L3	0.00118	tRNA-Cys-GCA-10-1	0.000715	piR-43258	0.000484	U6-L1202	0.000992	piR-51470	0.000763	piR-43912-L2	0.00517	U73b	0.00543		hsa-miR-494-3p	miRNA			U1-L7	snRNA		tRNA-Val-TAC-1-2-tRF5	tRNA						U6-L1385	snRNA						piR-61493	piRNA	piR-40191	piRNA	U70C	snoRNA
tRNA-Asp-GTC-2-1	0.000904	U3-3	0.00116	HY4-L61	0.000712	tRNA-Cys-GCA-13-1	0.000478	piR-57622	0.000973	hsa-miR-367-3p	0.000761	hsa-miR-10398-5p	0.00515	piR-48426	0.00542		hsa-miR-497-5p	miRNA			U2-L124	snRNA		SNORD126	snoRNA						U6-L262	snRNA						U6-L729	snRNA	piR-43325-L26	piRNA	hsa-miR-548al	miRNA
tRNA-Gln-TTG-2-1	0.000902	tRNA-Asp-GTC-2-11	0.00115	hsa-miR-519c-3p	0.000693	hsa-miR-188-3p	0.000477	hsa-miR-3178	0.000958	hsa-miR-6850-3p	0.000753	piR-32937	0.00514	piR-48772-L50	0.0054		hsa-miR-501-3p	miRNA			U3-2B	snoRNA		U1-L193	snRNA						U6-L1202	snRNA						piR-57256-L11	piRNA	HY3-L347	scRNA	piR-57567-L14	piRNA
piR-31068-L5	0.000895	piR-57942-L5	0.00113	piR-56407	0.00069	piR-47040	0.000473	piR-38300-L4	0.000956	piR-55972	0.000743	tRNA-SeC-TCA-1-1-tRF5	0.00511	hsa-miR-7845-5p	0.00533		hsa-miR-508-3p	miRNA			U35B	snoRNA		tRNA-Cys-GCA-10-1	tRNA						hsa-miR-9-3p	miRNA						piR-51802-L7	piRNA	piR-54600	piRNA	HY1-L110	scRNA
U1-L7	0.000893	hsa-miR-193a-5p	0.00112	hsa-miR-372-3p	0.000668	U2-L532	0.000473	tRNA-Cys-GCA-7-1-tRF3	0.000948	U6-L1699	0.000715	U6-L229	0.0051	piR-50164	0.0053		hsa-miR-517-5p	miRNA			U4-L18	snRNA		tRNA-Glu-TTC-8-1	tRNA						piR-32094	piRNA						piR-40728	piRNA	piR-44883-L2	piRNA	piR-57138-L41	piRNA
piR-35982-L5	0.000874	hsa-miR-141-5p	0.00112	hsa-miR-494-3p	0.000667	U14-L4	0.000429	piR-36378-L6	0.000927	piR-54033	0.000711	HY1-L285	0.00507	piR-34920-L6	0.00529		hsa-miR-517a-3p	miRNA			U6-L1482	snRNA		U14-L4	snRNA						U2-L16	snRNA						piR-57438	piRNA	piR-48772-L63	piRNA	piR-55083-L3	piRNA
hsa-miR-3944-3p	0.000853	tRNA-Lys-CTT-2-2-tRF3	0.00111	U1-L127	0.000656	tRNA-Val-TAC-1-2-tRF5	0.000427	hsa-miR-1269a	0.000844	piR-56865-L2	0.000704	U2-L967	0.00506	piR-57138-L3	0.00527		hsa-miR-5192	miRNA			U6-L1772	snRNA		hsa-miR-5699-5p	miRNA						piR-56113	piRNA						U4-L80	snRNA	piR-34582-L31	piRNA	hsa-miR-4449	miRNA
hsa-miR-517c-3p	0.000852	hsa-miR-10a-3p	0.00107	piR-47040	0.000651	hsa-miR-3180-3p	0.000416	piR-32046	0.000835	piR-42230	0.000701	U2-L114	0.00505	HY1-L125	0.00527		hsa-miR-5193	miRNA			U6-L387	snRNA		HBII-52-11	snoRNA						U2-L57	snRNA						hsa-miR-4804-3p	miRNA	tRNA-Leu-CAG-1-2-tRF5	tRNA	piR-40176-L48	piRNA
hsa-miR-429	0.000849	piR-45709	0.00106	ACA5	0.000644	tRNA-Cys-GCA-9-4	0.000402	piR-36672	0.000826	piR-32512-L40	0.000696	hsa-miR-6868-3p	0.00503	piR-31679	0.00525		hsa-miR-522-3p	miRNA						U1-L107	snRNA						piR-54466-L3	piRNA						piR-58639	piRNA	piR-57138-L19	piRNA	nm-tRNA-Tyr-GTA-chr17-32	tRNA
tRNA-Asn-GTT-2-6	0.000849	HY3-L522	0.00106	tRNA-Glu-CTC-5-1	0.000573	piR-57817-L9	0.0004	piR-38457	0.000819	piR-45918	0.000692	U4-L47	0.00502	piR-51487	0.00521		hsa-miR-532-3p	miRNA						HBII-52-41	snoRNA						U6-L1417	snRNA						hsa-miR-548ba	miRNA	piR-60183-L2	piRNA	U2-L865	snRNA
piR-31531	0.000824	hsa-miR-375-3p	0.00104	HY3-L189	0.000568	hsa-miR-6754-3p	0.000399	HY1-L368	0.000815	piR-60866	0.000688	U3-L228	0.00502	U2-L884	0.0052		hsa-miR-548aj-5p	miRNA						piR-57204	piRNA						piR-35713	piRNA						tRNA-iMet-CAT-1-5	tRNA	piR-34920-L4	piRNA	U6-L916	snRNA
tRNA-Gly-GCC-1-1	0.000812	hsa-miR-130a-3p	0.00103	hsa-miR-2110	0.000562	hsa-miR-200c-3p	0.000399	piR-32548	0.000784	piR-41194	0.000675	piR-61861-L43	0.00501	piR-48772-L52	0.00517		hsa-miR-548b-3p	miRNA						ACA13	snoRNA						tRNA-Cys-GCA-2-2-tRF3	tRNA						U1-L137	snRNA	hsa-miR-525-5p	miRNA	U6-L155	snRNA
hsa-miR-375-3p	0.000783	hsa-miR-124-5p	0.00102	tRNA-Gln-CAG-chr9-3	0.000561	piR-33686	0.000396	piR-52378-L2	0.000784	piR-61298	0.000659	hsa-miR-204-5p	0.00499	U2-L504	0.00516		hsa-miR-548e-5p	miRNA						hsa-miR-137-3p	miRNA						piR-47981	piRNA						U3-L66	snRNA	piR-30327-L3	piRNA	piR-43724	piRNA
hsa-miR-10400-5p	0.000773	piR-31924-L12	0.00102	hsa-miR-708-5p	0.000553	hsa-miR-2110	0.00038	U2-L720	0.000757	piR-52475-L6	0.000636	U6-L729	0.00499	U3-L195	0.00515		hsa-miR-548g-5p	miRNA						piR-47040	piRNA						U2-L692	snRNA						tRNA-Thr-AGT-1-2	tRNA	piR-34582-L27	piRNA	U6-L406	snRNA
piR-37097	0.00077	tRNA-His-GTG-1-5	0.00102	hsa-miR-188-3p	0.000542	tRNA-Cys-GCA-9-3	0.000374	hsa-miR-6834-5p	0.000751	U5-L183	0.000627	piR-47028	0.00498	piR-48772-L86	0.00513		hsa-miR-548j-3p	miRNA						tRNA-Ile-GAT-1-1	tRNA						U6-L451	snRNA						piR-48772-L56	piRNA	piR-37081-L4	piRNA	U7-L206	snRNA
tRNA-Asp-GTC-2-3	0.000767	tRNA-Gly-GCC-1-3	0.00102	U6-L1306	0.000521	piR-35393	0.00037	piR-30250	0.000722	piR-47007-L2	0.000619	U2-L463	0.00498	tRNA-Thr-AGT-1-3	0.0051		hsa-miR-549a-5p	miRNA						HY1-L123	scRNA						piR-48389-L12	piRNA						piR-38987	piRNA	piR-34948	piRNA	hsa-miR-4784	miRNA
tRNA-Phe-GAA-1-5	0.000766	hsa-miR-635	0.000987	tRNA-Cys-GCA-9-3	0.000516	ACA5	0.000367	piR-51470	0.000711	piR-36421-L4	0.000615	tRNA-Gln-TTG-3-2-tRF5	0.00495	tRNA-Val-TAC-3-1-tRF5	0.0051		hsa-miR-558	miRNA						BC200-L133	scRNA						HY3-L346	scRNA						HY4-L26	scRNA	ACA35	snoRNA	hsa-miR-5690	miRNA
hsa-miR-494-3p	0.000765	hsa-miR-2355-3p	0.000986	hsa-miR-876-5p	0.000477	tRNA-Ala-AGC-14-1	0.000339	piR-37231	0.000707	piR-35319	0.000615	U7-L94	0.00494	piR-48772-L17	0.0051		hsa-miR-5585-3p	miRNA						U6-L1514	snRNA						U2-L886	snRNA						piR-49696	piRNA	HY3-L52	scRNA	U6-L490	snRNA
piR-33527	0.000748	hsa-miR-194-5p	0.000981	hsa-miR-200b-3p	0.000472	hsa-miR-122b-3p	0.000333	HY1-L34	0.000706	U2-L16	0.000593	hsa-miR-6743-3p	0.00493	piR-61861-L19	0.00505		hsa-miR-561-5p	miRNA						hsa-miR-4642	miRNA						piR-36672-L4	piRNA						HY3-L58	scRNA	U4-L4	snRNA	HY1-L374	scRNA
tRNA-Phe-GAA-1-1	0.000746	hsa-miR-6500-3p	0.000962	piR-44668	0.000468	HY1-L219	0.000333	piR-42898	0.000701	U6-L1180	0.00059	14q(II-4)	0.00491	piR-46567	0.00496		hsa-miR-564	miRNA						U6-L1414	snRNA						piR-45380	piRNA						piR-57492	piRNA	piR-34582-L39	piRNA	U4-L108	snRNA
piR-57942-L5	0.000745	hsa-miR-12136	0.000957	HY5-L11	0.000466	U13-L87	0.000332	U6-L1035	0.000697	U5-L216	0.000572	U7-L36	0.00489	U2-L789	0.0049		hsa-miR-607	miRNA						U3-L63	snRNA						piR-30250	piRNA						piR-46621	piRNA	U5-L93	snRNA	piR-40855	piRNA
hsa-miR-10b-3p	0.000744	piR-35413-L6	0.000951	hsa-miR-660-3p	0.000455	tRNA-Ala-AGC-19-1	0.000323	U2-L336	0.000677	piR-41795	0.000563	HY3-L441	0.00489	piR-54341-L3	0.00485		hsa-miR-623	miRNA						piR-58812	piRNA						HY1-L6	scRNA						piR-53978	piRNA	piR-44883-L9	piRNA	piR-51761-L17	piRNA
piR-42707	0.000744	hsa-miR-200c-3p	0.000949	piR-38354	0.000449	HBII-52-11	0.00032	piR-36421	0.000671	hsa-miR-6727-5p	0.000561	U73b	0.00488	U1-L199	0.00478		hsa-miR-627-5p	miRNA						U13_-L308	snRNA						piR-36843	piRNA						U5-L160	snRNA	piR-43325-L46	piRNA	U6-L1496	snRNA
hsa-miR-194-5p	0.000733	U6-L1079	0.000937	hsa-miR-203b-5p	0.000405	piR-35463-L2	0.000311	tRNA-iMet-CAT-1-1-tRF3	0.00067	U13_-L312	0.000558	piR-43262-L8	0.00488	piR-48772-L54	0.00478		hsa-miR-635	miRNA						tRNA-Cys-GCA-12-1	tRNA						HY3-L319	scRNA						U2-L103	snRNA	piR-34088	piRNA	tRNA-Cys-GCA-chrX-3-tRF3	tRNA
piR-42718-L4	0.000731	piR-60001	0.000902	tRNA-Sup-TTA-1-1	0.000404	tRNA-Ala-TGC-5-1	0.000309	HY1-L12	0.000659	piR-47356	0.000552	HY3-L390	0.00486	tRNA-Ile-TAT-3-1-tRF3	0.00476		hsa-miR-6500-3p	miRNA						hsa-miR-205-5p	miRNA						hsa-miR-6829-5p	miRNA						piR-60642	piRNA	hsa-miR-573	miRNA	piR-44224-L2	piRNA
piR-35413	0.000731	piR-61095	0.000858	tRNA-Cys-GCA-9-2	0.00039	U3-L58	0.000308	hsa-miR-6889-5p	0.000644	U6-L1385	0.000529	piR-38950	0.00486	U5-L37	0.00476		hsa-miR-653-3p	miRNA						HY1-L422	scRNA						piR-35319	piRNA						piR-46567	piRNA	piR-49039	piRNA	hsa-miR-6774-5p	miRNA
piR-35413-L2	0.000728	piR-45540	0.00085	tRNA-Ala-AGC-21-1	0.000366	hsa-miR-660-3p	0.0003	piR-56865-L2	0.000643	U5-L159	0.000522	hsa-miR-3684	0.00483	piR-50260-L4	0.00464		hsa-miR-660-3p	miRNA						piR-45884	piRNA						hsa-miR-6767-5p	miRNA						HBII-52-41	snoRNA	U4-L131	snRNA	HY3-L310	scRNA
hsa-miR-522-3p	0.000717	tRNA-Gly-GCC-2-2	0.000823	U2-L651	0.000343	U4-L141	0.000299	U2-L255	0.000642	tRNA-Gln-CTG-chr19-4-tRF5	0.000516	tRNA-Thr-TGT-6-1-tRF3	0.00482	hsa-miR-3160-3p	0.00463		hsa-miR-6718-5p	miRNA						tRNA-Lys-TTT-3-2-tRF5	tRNA						HY1-L223	scRNA						U3-L204	snRNA	U3-L119	snRNA	hsa-miR-3162-5p	miRNA
piR-36378-L3	0.000717	piR-33527	0.000818	U1-L207	0.000327	piR-44668	0.000291	piR-57138-L43	0.000642	piR-41084	0.000513	U2-L103	0.0048	U2-L1012	0.00463		hsa-miR-6739-3p	miRNA						piR-40067	piRNA						piR-41028	piRNA						hsa-miR-6731-3p	miRNA	piR-61686	piRNA	piR-40176-L40	piRNA
U13_-L31	0.000706	tRNA-Cys-GCA-chrX-3	0.000784	tRNA-Ile-GAT-1-1	0.000322	hsa-miR-5699-5p	0.00029	HY1-L313	0.000634	HY3-L489	0.000506	HY1-L177	0.00479	piR-44819	0.00458		hsa-miR-6788-3p	miRNA						tRNA-Lys-CTT-4-1	tRNA						piR-53053	piRNA						piR-48778	piRNA	piR-61643	piRNA	U4-L47	snRNA
hsa-miR-214-5p	0.0007	tRNA-Asp-GTC-3-1	0.000758	piR-31143	0.00032	ACA13	0.000279	piR-41453	0.000611	U6-L1422	0.000501	hsa-miR-600	0.00475	piR-48772-L16	0.00455		hsa-miR-6807-5p	miRNA						tRNA-Cys-GCA-9-3	tRNA						piR-53944	piRNA						HY4-L159	scRNA	U6-L1008	snRNA	piR-42324	piRNA
piR-61867	0.000699	U3-L152	0.000755	tRNA-Ser-TGA-1-1	0.000318	tRNA-Glu-TTC-chr1-127	0.000279	piR-45918	0.000604	piR-36421	0.000496	U2-L220	0.00471	nm-tRNA-Tyr-NNN-chr2-20	0.00451		hsa-miR-6821-5p	miRNA						tRNA-Lys-TTT-3-3	tRNA						piR-36378-L4	piRNA						hsa-miR-217-3p	miRNA	piR-40176-L32	piRNA	piR-32429	piRNA
piR-31924-L2	0.000696	tRNA-His-GTG-1-9	0.000744	piR-49248	0.0003	piR-61173-L2	0.000278	HY3-L325	0.000593	hsa-miR-4745-3p	0.00049	piR-61388	0.00471	piR-50920	0.00444		hsa-miR-6837-5p	miRNA						U2-L677	snRNA						tRNA-Glu-TTC-10-1-tRF5	tRNA						U2-L884	snRNA	piR-61860-L3	piRNA	U3-L143	snRNA
hsa-miR-6821-5p	0.000679	HY3-L242	0.000744	ACA13	0.000294	hsa-miR-133a-3p	0.000278	piR-54033	0.000589	piR-36378-L5	0.00048	piR-51802-L3	0.0047	piR-53210-L4	0.00435		hsa-miR-7108-5p	miRNA						HY4-L57	scRNA						piR-36378	piRNA						piR-38102	piRNA	HY3-L85	scRNA	piR-42068	piRNA
tRNA-Gly-GCC-2-3-tRF5	0.000676	tRNA-Gly-GCC-2-3-tRF5	0.00074	U14-L4	0.000276	U7-L96	0.000276	U2-L789	0.000587	tRNA-iMet-CAT-1-1-tRF3	0.000477	piR-57138-L30	0.00467	U2-L506	0.00427		hsa-miR-769-5p	miRNA						U4-L108	snRNA						piR-32512-L28	piRNA						piR-34833	piRNA	piR-46328-L2	piRNA	piR-35135	piRNA
hsa-miR-548j-3p	0.000676	hsa-miR-145-5p	0.000733	HY4-L119	0.000273	tRNA-Cys-GCA-15-1	0.000268	piR-30547	0.000534	piR-44007	0.000472	U13_-L292	0.00467	U4-L146	0.00421		hsa-miR-7702	miRNA						tRNA-Asp-GTC-6-1-tRF3	tRNA						hsa-miR-658	miRNA						piR-38907	piRNA	U6-L602	snRNA	hsa-miR-770-5p	miRNA
piR-57711	0.000661	hsa-miR-3679-5p	0.000732	tRNA-Phe-GAA-7-1-tRF5	0.000262	hsa-miR-217-5p	0.000262	piR-40956	0.000528	U13_-L200	0.00047	piR-43325-L67	0.00462	U1-L102	0.00417		hsa-miR-9-3p	miRNA						hsa-miR-494-3p	miRNA						piR-61840-L6	piRNA						nm-tRNA-Tyr-ATA-chr1-10-tRF3	tRF3	piR-46328	piRNA	piR-61450-L2	piRNA
hsa-miR-561-5p	0.000659	U4-L86	0.000731	piR-40999	0.000244	hsa-miR-483-5p	0.000254	tRNA-Glu-TTC-chr1-127-tRF5	0.000521	piR-32548	0.00046	hsa-miR-6878-3p	0.00461	hsa-miR-6850-3p	0.00417		hsa-miR-941	miRNA						piR-43258	piRNA						U5-L159	snRNA						piR-42926	piRNA	piR-47161	piRNA	U6-L121	snRNA
U5-L154	0.000653	tRNA-Phe-GAA-1-6	0.00073	hsa-miR-3126-5p	0.000237	U13-L108	0.000244	U6-L706	0.000517	14q(II-21)	0.000458	U3-L66	0.00461	U6-L1175	0.00415		hsa-miR-95-5p	miRNA						tRNA-Phe-GAA-7-1-tRF5	tRNA						HY1-L368	scRNA						HY1-L43	scRNA	piR-43264-L4	piRNA	U6-L1033	snRNA
hsa-miR-6718-5p	0.000646	piR-57153	0.000713	tRNA-Val-TAC-1-2-tRF5	0.000232	hsa-miR-494-3p	0.000242	U2-L991	0.000508	HY3-L37	0.000449	piR-57138-L51	0.00458	piR-38875	0.00407		hsa-miR-99b-5p	miRNA						hsa-miR-3126-5p	miRNA						piR-40956	piRNA						hsa-miR-518b	miRNA	U3-L173	snRNA	HY1-L14	scRNA
piR-35413-L6	0.000635	hsa-miR-941	0.000712	tRNA-Lys-TTT-7-1	0.000226	hsa-miR-3199	0.000233	piR-48678	0.000508	U6-L1537	0.000445	ACA2a	0.00457	HY1-L3	0.004		HY1-L144	miRNA						piR-55753	piRNA						tRNA-Glu-CTC-1-5-tRF3	tRNA						HY1-L24	scRNA	piR-30460	piRNA	tRNA-iMet-CAT-1-4	tRNA
piR-35982	0.000634	U6-L1026	0.000705	tRNA-His-GTG-1-9-tRF3	0.000207	HY3-L189	0.000231	piR-30090	0.000501	tRNA-Glu-GAA-chr1-18	0.000444	U5-L95	0.00456	piR-30534	0.00394		HY1-L195	miRNA						hsa-miR-203b-5p	miRNA						U6-L1361	snRNA						piR-49204	piRNA	U2-L820	snRNA	hsa-miR-3617-3p	miRNA
piR-51812	0.000627	tRNA-Gly-GCC-3-1	0.0007	tRNA-Cys-GCA-20-1	0.000205	U3-L63	0.00023	piR-56724-L2	0.000485	piR-44264	0.000437	piR-41304	0.00455	piR-43264-L4	0.00392		HY1-L209	miRNA						U2-L651	snRNA						U6-L42	snRNA						piR-30327	piRNA	nmt-tRNA-Pro-TGG-1-1	tRNA	tRNA-Ala-ATC-chr6-107-tRF5	tRNA
piR-43926-L2	0.000625	tRNA-Val-TAC-1-2-tRF5	0.0007	hsa-miR-6799-3p	0.000205	tRNA-Ser-TGA-1-1	0.000223	piR-32094-L4	0.000483	piR-53053	0.000433	piR-57138-L32	0.00455	piR-34582-L46	0.00387		HY1-L236	miRNA						hsa-miR-6715a-3p	miRNA						HY1-L438	scRNA						tRNA-Thr-TGT-6-1-tRF3	tRNA	piR-57138-L45	piRNA	U1-L53	snRNA
hsa-miR-335-5p	0.000623	tRNA-Glu-TTC-9-1	0.000681	hsa-miR-200c-3p	0.000204	hsa-miR-708-5p	0.000222	tRNA-Ala-AGC-11-1-tRF5	0.000473	U6-L104	0.00043	U6-L59	0.00455	piR-46328-L2	0.00387		HY1-L245	miRNA						U8-L30	snRNA						piR-54033	piRNA						piR-38301-L2	piRNA	hsa-miR-6857-3p	miRNA	piR-55296	piRNA
piR-42226	0.000623	piR-31531	0.00064	HY4-L99	0.000202	hsa-miR-3120-3p	0.000202	piR-52801	0.000464	piR-45255-L9	0.000429	piR-44378-L4	0.00449	piR-58747	0.00379		HY1-L255	miRNA						hsa-miR-660-3p	miRNA						piR-45725	piRNA						piR-33437-L7	piRNA	piR-52372	piRNA	U8-L31	snRNA
hsa-miR-3120-5p	0.000607	tRNA-Cys-GCA-2-3	0.000635	hsa-miR-125a-3p	0.000193	HY4-L99	0.000196	piR-39621	0.000458	piR-54028	0.000414	HY1-L3	0.00443	piR-43264-L2	0.00378		HY1-L261	miRNA						tRNA-Arg-TCG-6-1	tRNA						piR-33748	piRNA						piR-60746-L8	piRNA	hsa-miR-5004-3p	miRNA	piR-41640	piRNA
piR-32679-L5	0.000603	piR-32679-L8	0.000621	tRNA-Lys-TTT-2-1	0.000189	HY1-L280	0.000188	piR-60515	0.000457	U6-L1390	0.000399	piR-34189	0.00435	piR-48772-L56	0.00377		HY1-L311	miRNA						piR-39729	piRNA						piR-45152	piRNA						tRNA-Lys-CTT-chr7-30-tRF3	tRNA	hsa-miR-2681-5p	miRNA	U13-L139	snRNA
piR-35813	0.000598	HY1-L257	0.00062	BC200-L166	0.000188	HY4-L61	0.000171	tRNA-Tyr-GTA-12-1	0.000449	U6-L991	0.000393	hsa-miR-1266-5p	0.00431	hsa-miR-203a-3p	0.00369		HY1-L54	miRNA						hsa-miR-208b-3p	miRNA						hsa-miR-6727-5p	miRNA						U4-L151	snRNA	tRNA-His-GTG-1-9-tRF5	tRNA	piR-39813	piRNA
piR-31924-L11	0.000597	hsa-miR-23b-5p	0.000616	hsa-miR-4729	0.000183	U6-L1514	0.000162	piR-53724	0.000448	U6-L999	0.000393	HY1-L134	0.00424	piR-47526	0.00365		HY1-L77	miRNA						tRNA-Cys-GCA-9-2	tRNA						U5-L45	snRNA						piR-43325-L65	piRNA	HY3-L103	scRNA	HY1-L396	scRNA
tRNA-Gly-GCC-1-3	0.000588	piR-31068-L3	0.000599	tRNA-Arg-TCG-4-1	0.000173	HY1-L422	0.000148	piR-52990	0.00044	piR-54393	0.000379	piR-43325-L31	0.0042	piR-37781	0.00365		HY1-L90	miRNA						tRNA-Lys-TTT-2-1	tRNA						U6-L572	snRNA						piR-33437-L2	piRNA	U6-L1759	snRNA	piR-44248	piRNA
U6-L232	0.000586	hsa-miR-7108-5p	0.000597	U2-L532	0.000162	hTR	0.000146	piR-38907	0.000437	piR-46232	0.000379	U3-L32	0.0042	U3-L140	0.00365		HY3-L242	miRNA						tRNA-Ala-AGC-6-1	tRNA						piR-48575-L8	piRNA						piR-57271-L2	piRNA	U6-L975	snRNA	piR-38056	piRNA
hsa-miR-2355-5p	0.00058	tRNA-Arg-ACG-1-1	0.000595	hsa-miR-6754-3p	0.000162	U3-L97	0.000145	tRNA-Phe-GAA-11-1-tRF3	0.000434	piR-36378-L8	0.000375	HY1-L101	0.00418	piR-43325-L26	0.00364		HY3-L284	miRNA						piR-47028	piRNA						piR-57138-L16	piRNA						piR-57567-L10	piRNA	piR-44883-L4	piRNA	hsa-miR-4677-5p	miRNA
U78	0.000579	piR-51812	0.000591	tRNA-Cys-GCA-chr12-13	0.000159	tRNA-Cys-GCA-10-1	0.000143	U6-L1013	0.000427	U2-L10	0.000366	hsa-miR-6774-5p	0.00412	piR-57438	0.00351		HY3-L415	miRNA						U4-L36	snRNA						piR-56724-L2	piRNA						piR-54990	piRNA	piR-34920-L6	piRNA	U4-L95	snRNA
hsa-miR-6807-5p	0.000567	tRNA-Gln-TTG-3-2	0.000587	U1-L107	0.000159	BC200-L166	0.00014	piR-40500	0.00042	hsa-miR-6731-3p	0.000363	HY1-L311	0.00412	piR-57138-L19	0.00343		HY3-L522	miRNA						U4-L151	snRNA						piR-34838	piRNA						hsa-miR-6743-3p	miRNA	HY3-L218	scRNA	piR-45813	piRNA
piR-32679-L9	0.000564	hsa-miR-517a-3p	0.000575	tRNA-Ile-AAT-5-4-tRF5	0.000158	U1-L207	0.000138	piR-51789	0.000414	piR-44895	0.000359	HY3-L498	0.0041	piR-38332	0.00336		HY3-L90	miRNA						hsa-miR-11399	miRNA						U6-L1390	snRNA						U6-L35	snRNA	piR-48710	piRNA	tRNA-Asn-GTT-2-6-tRF5	tRNA
hsa-miR-193a-5p	0.000558	hsa-miR-564	0.000572	tRNA-Cys-GCA-13-1	0.000142	U6-L1062	0.000134	hsa-miR-3663-3p	0.000408	piR-34838	0.000356	tRNA-Val-AAC-1-4-tRF5	0.00408	piR-32212	0.00336		nmt-tRNA-Ser-TGA-2-1-tRF5	tRNA						hsa-miR-320d	miRNA						U6-L1035	snRNA						piR-43262-L8	piRNA	U2-L912	snRNA	piR-50260-L3	piRNA
piR-35413-L3	0.000554	hsa-miR-10b-3p	0.000571	U8-L30	0.000141	U4-L108	0.000132	piR-42230	0.000397	piR-36378-L4	0.00035	piR-48591-L13	0.00406	U8-L5	0.00335		piR-31068-L2	piRNA						piR-57368	piRNA						tRNA-Leu-CAG-1-4-tRF3	tRNA						piR-59200	piRNA	hsa-miR-4750-3p	miRNA	hsa-miR-4503	miRNA
HBII-336	0.00055	tRNA-SeC-TCA-2-1-tRF5	0.00057	piR-55753	0.000138	tRNA-Cys-GCA-12-1	0.000126	piR-61486	0.000392	U6-L457	0.000346	U6-L28	0.00404	piR-30963-L31	0.00326		piR-31068-L3	piRNA						hsa-miR-519c-3p	miRNA						U6-L1323	snRNA						U2-L87	snRNA	piR-31679	piRNA	piR-37749	piRNA
hsa-miR-205-5p	0.000547	hsa-miR-214-5p	0.000562	piR-57368	0.000135	hsa-miR-876-5p	0.000125	tRNA-Ile-AAT-5-1-tRF3	0.000389	piR-52178	0.000344	U1-L199	0.00401	piR-43262-L7	0.00323		piR-31068-L4	piRNA						HY1-L311	scRNA						U2-L856	snRNA						U6-L465	snRNA	hsa-miR-1343-5p	miRNA	piR-52604	piRNA
tRNA-Ser-GCT-4-2	0.000547	hsa-miR-6837-5p	0.000561	hsa-miR-6715a-3p	0.000102	U8-L30	0.000117	piR-53866	0.000385	nmt-tRNA-Val-TAC-1-1	0.00034	HY3-L432	0.00399	U6-L465	0.00323		piR-31068-L5	piRNA						HY1-L219	scRNA						tRNA-Ile-AAT-2-1-tRF3	tRNA						HY3-L400	scRNA	HY4-L108	scRNA	piR-42079	piRNA
tRNA-Lys-CTT-2-3	0.000544	piR-42286	0.00056	tRNA-Cys-GCA-2-1-tRF5	9.53e-05	piR-57204	0.000117	U6-L566	0.000384	piR-61486	0.000334	U3-L6	0.00394	piR-32484	0.0031		piR-31068-L6	piRNA						hsa-miR-6806-3p	miRNA						piR-52178	piRNA						piR-46939	piRNA	piR-49204-L4	piRNA	piR-46190	piRNA
hsa-miR-549a-5p	0.000543	tRNA-Lys-CTT-2-1	0.000559	tRNA-Lys-TTT-3-3	9.39e-05	hsa-miR-200b-3p	0.000116	tRNA-Pro-AGG-3-1-tRF5	0.000382	piR-35713	0.000331	piR-40728	0.0039	piR-37568	0.00295		piR-31104	piRNA						tRNA-His-GTG-1-9-tRF3	tRNA						tRNA-iMet-CAT-1-5-tRF5	tRNA						piR-48772-L42	piRNA	HY3-L135	scRNA	tRNA-Pro-AGG-2-5-tRF5	tRNA
piR-60576-L15	0.00054	tRNA-Asp-GTC-2-6	0.000554	tRNA-Lys-CTT-4-1	8.64e-05	piR-49248	0.000116	piR-36378-L8	0.000382	U13_-L33	0.000328	piR-46681	0.00387	U6-L1645	0.00267		piR-31531	piRNA						hsa-miR-188-3p	miRNA						U13_-L312	snRNA						U2-L602	snRNA	HY1-L402	scRNA	tRNA-iMet-CAT-2-1	tRNA
tRNA-Asn-GTT-1-1-tRF3	0.000533	tRNA-Gly-GCC-1-1	0.000551	tRNA-Ile-GAT-1-2	8.37e-05	hsa-miR-3126-5p	0.000112	U6-L196	0.000381	tRNA-Ile-AAT-2-1-tRF3	0.000327	piR-34725	0.00376	U6-L1413	0.0025		piR-31924-L10	piRNA						U1-L207	snRNA						HY1-L12	scRNA						U2-L89	snRNA	tRNA-Ser-TGA-4-1-tRF5	tRNA	hsa-miR-4758-3p	miRNA
U35B	0.000532	hsa-miR-4443	0.000548	hsa-miR-483-5p	8.34e-05	piR-40067	0.000108	U13_-L78	0.000373	U7-L75	0.00032	U6-L131	0.00372	piR-47028	0.0025		piR-31924-L11	piRNA						tRNA-Und-NNN-10-1-tRF5	tRNA						tRNA-Gly-GCC-6-1	tRNA						U2-L114	snRNA	HY3-L311	scRNA	hsa-miR-3684	miRNA
HY3-L46	0.000522	BC200-L173	0.000542	U23	7.29e-05	tRNA-Lys-TTT-7-1	0.000106	tRNA-Glu-TTC-10-1-tRF5	0.00037	piR-37253	0.000319	piR-48772-L30	0.00371	U6-L1008	0.00241		piR-31924-L12	piRNA						piR-40999	piRNA						tRNA-Glu-GAA-chr1-18	tRNA						piR-34582-L19	piRNA	HY3-L292	scRNA	U2-L56	snRNA
tRNA-Gly-GCC-5-1	0.000516	hsa-miR-217-5p	0.00054	piR-35463	6.82e-05	tRNA-His-GTG-1-9-tRF3	8.88e-05	U13-L35	0.000369	tRNA-Cys-GCA-7-1-tRF3	0.000305	tRNA-Thr-AGT-1-2	0.0037	piR-53650	0.00238		piR-31924-L2	piRNA						HY4-L144	scRNA						piR-46806	piRNA						U6-L571	snRNA	U1-L183	snRNA	U6-L478	snRNA
hsa-miR-221-3p	0.000515	hsa-let-7i-3p	0.000537	tRNA-Ala-TGC-6-1	6.43e-05	HY4-L57	8.16e-05	piR-43325-L30	0.000361	U2-L894	0.000299	piR-57438	0.00362	piR-43262-L8	0.00227		piR-31924-L8	piRNA						U2-L532	snRNA						piR-60633	piRNA						HBII-438B	snoRNA	HY1-L70	scRNA	U6-L582	snRNA
hsa-miR-33b-5p	0.000502	hsa-miR-551a	0.000531	tRNA-Lys-TTT-3-4	6.08e-05	piR-31143	7.97e-05	piR-41880-L10	0.000355	piR-57622	0.000293	piR-46190	0.00351	piR-43489	0.0022		piR-31924-L9	piRNA						HY1-L280	scRNA						U13_-L78	snRNA						piR-41831-L4	piRNA	U13_-L227	snRNA	piR-42366-L3	piRNA
piR-35413-L4	0.000501	piR-35413-L5	0.00053	piR-40067	6.07e-05	tRNA-Ala-TGC-8-1	7.96e-05	hsa-miR-6850-3p	0.000353	piR-31874	0.000289	U3-L195	0.0034	piR-51494	0.00183		piR-32220	piRNA						hsa-miR-122b-3p	miRNA						piR-55057	piRNA						piR-45268-L3	piRNA	tRNA-Arg-TCG-6-1-tRF3	tRNA	nm-tRNA-Tyr-GTA-chr2-10-tRF3	tRF3
piR-57125	0.000492	tRNA-Ser-AGA-2-4	0.000521	hsa-miR-320d	5.4e-05	hsa-miR-216b-5p	7.04e-05	HY1-L6	0.000351	U13_-L194	0.00028	piR-57479	0.00337	tRNA-His-GTG-1-9-tRF5	0.00175		piR-32456	piRNA						tRNA-Gln-CAG-chr9-3	tRNA						14q(II-21)	snoRNA						piR-51761-L10	piRNA	HY1-L171	scRNA	U6-L1260	snRNA
piR-33161-L6	0.000491	piR-50019	0.000517	U99	5.3e-05	tRNA-Ile-GAT-1-1	6.19e-05	piR-30244	0.000332	piR-34681	0.000275	piR-50729	0.00328	piR-47021	0.0017		piR-32679	piRNA						HY3-L331	scRNA						U2-L991	snRNA						HY3-L481	scRNA	piR-47552	piRNA	hsa-miR-208a-5p	miRNA
piR-45379	0.00048	piR-36378-L5	0.000511	hsa-miR-3120-3p	5.09e-05	hsa-miR-122-5p	5.82e-05	U2-L453	0.00032	piR-40500	0.000265	U5-L160	0.00326	piR-34776	0.0014		piR-32679-L3	piRNA						hsa-miR-6754-3p	miRNA						tRNA-Phe-GAA-9-1	tRNA						U2-L735	snRNA	hsa-miR-6797-3p	miRNA	hsa-miR-1914-5p	miRNA
hsa-miR-941	0.000477	hsa-miR-3065-3p	0.000499	tRNA-Lys-CTT-1-1	4.95e-05	hsa-miR-6806-3p	5.73e-05	U6-L457	0.000316	piR-37588	0.000264	piR-44248	0.00324	U4-L128	0.00104		piR-32679-L4	piRNA						U13	snRNA						U2-L894	snRNA						piR-58747	piRNA	U6-L491	snRNA	piR-39733	piRNA
hsa-miR-517-5p	0.000464	piR-54954	0.000499	tRNA-Cys-GCA-9-4	4.27e-05	tRNA-Ala-TGC-6-1	5.46e-05	U13_-L200	0.000314	hsa-miR-6889-5p	0.000263	tRNA-Phe-GAA-11-1-tRF5	0.00322	HY3-L551	0.000971		piR-32679-L5	piRNA						tRNA-Und-NNN-4-1	tRNA						piR-48451	piRNA						hsa-miR-6825-3p	miRNA	HY3-L167	scRNA	tRNA-Leu-CAA-1-1-tRF5	tRNA
piR-31104	0.000461	piR-31068-L6	0.000499	tRNA-Arg-TCG-6-1	4.21e-05	tRNA-Gln-CAG-chr9-3	5.28e-05	piR-45725	0.000309	tRNA-Cys-GCA-6-1-tRF5	0.00026	hsa-miR-548ba	0.00321	piR-49916	0.000939		piR-32679-L7	piRNA						HY3-L189	scRNA						tRNA-Pro-AGG-3-1-tRF5	tRNA						hsa-miR-6883-3p	miRNA	piR-54738	piRNA	piR-61861-L16	piRNA
tRNA-His-GTG-1-1	0.00046	hsa-miR-216b-5p	0.000495	tRNA-Glu-TTC-chr1-127	4.14e-05	U6-L1606	5e-05	hsa-miR-6779-3p	0.000307	piR-61341	0.000259	hsa-miR-217-3p	0.00319	piR-48425	0.000857		piR-32679-L8	piRNA						hsa-miR-203b-3p	miRNA						tRNA-iMet-CAT-1-1-tRF3	tRNA						hsa-miR-6508-3p	miRNA	piR-43489	piRNA	tRNA-Val-CAC-chr1-136-tRF5	tRNA
BC200-L66	0.00046	hsa-miR-130b-3p	0.000491	tRNA-Cys-GCA-12-1	4.12e-05	hsa-miR-6715a-3p	4.91e-05	U3-L214	0.000301	piR-42040	0.000255	HY1-L121	0.00314	piR-47640	0.000837		piR-32679-L9	piRNA						hsa-miR-342-5p	miRNA						U6-L1537	snRNA						piR-34582-L33	piRNA	piR-48846	piRNA	piR-41426	piRNA
tRNA-Asp-GTC-2-9	0.000457	U6-L460	0.000489	U2-L526	3.74e-05	BC200-L133	4.29e-05	HY3-L489	0.000293	piR-41453	0.000255	piR-48373-L10	0.00314	piR-34920-L2	0.000806		piR-33151	piRNA						hsa-miR-3180-3p	miRNA						tRNA-Ile-AAT-5-1-tRF3	tRNA						U7-L61	snRNA	U2-L754	snRNA	piR-39399	piRNA
hsa-miR-200a-3p	0.000457	piR-50603-L9	0.000482	hsa-miR-342-5p	3.71e-05	tRNA-Phe-GAA-7-1-tRF5	3.45e-05	piR-32512-L40	0.000291	mgh28S-2409	0.000252	piR-45392	0.00302	piR-33493	0.000796		piR-33161-L2	piRNA						hsa-miR-217-5p	miRNA						hsa-miR-4745-3p	miRNA						hsa-miR-4642	miRNA	U6-L422	snRNA	U8-L11	snRNA
HY1-L245	0.000455	piR-38240-L3	0.000478	tRNA-Und-NNN-4-1	3.67e-05	tRNA-Val-TAC-2-1-tRF5	3.41e-05	hsa-miR-12114	0.000289	U5-L45	0.000251	piR-57256-L11	0.003	piR-49619	0.000705		piR-33161-L3	piRNA						hsa-miR-1293	miRNA						piR-44451	piRNA						HY3-L390	scRNA	piR-57089	piRNA	tRNA-Pro-GGG-1-1	tRNA
piR-47028	0.000453	piR-52719	0.000476	piR-45884	3.54e-05	U2-L651	3.18e-05	U5-L216	0.000285	U13-L35	0.000236	piR-30302	0.00299	HY3-L218	0.000675		piR-33161-L4	piRNA						piR-36034-L2	piRNA						HY3-L255	scRNA						U6-L332	snRNA	piR-48279	piRNA	U6-L947	snRNA
tRNA-Gly-GCC-2-1	0.00045	tRNA-Gly-GCC-1-4	0.000473	hsa-miR-5699-5p	3.53e-05	piR-35463	3.16e-05	U6-L1537	0.000284	tRNA-Pro-TGG-3-5-tRF3	0.000235	hsa-miR-3162-5p	0.00297	piR-51761-L11	0.000661		piR-33161-L5	piRNA						HY4-L119	scRNA						piR-54028	piRNA						U6-L1028	snRNA	hsa-miR-3160-3p	miRNA	U6-L802	snRNA
hsa-miR-5193	0.000445	hsa-miR-188-3p	0.000471	BC200-L133	3.47e-05	tRNA-Lys-CTT-1-1	2.97e-05	piR-36843	0.00028	piR-30244	0.00023	piR-41814	0.00297	piR-53896	0.000652		piR-33161-L6	piRNA						BC200-L49	scRNA						piR-36378-L8	piRNA						piR-32212	piRNA	piR-51487	piRNA	U6-L1285	snRNA
hsa-miR-433-5p	0.000444	hsa-miR-199a-5p	0.000471	tRNA-Lys-TTT-5-1	3.12e-05	BC200-L53	2.9e-05	piR-33309	0.000277	piR-36378	0.000229	piR-54340	0.0028	piR-34833	0.00063		piR-33347	piRNA						U3-L58	snRNA						piR-44264	piRNA						piR-42478	piRNA	U6-L156	snRNA	piR-48591-L7	piRNA
tRNA-Gly-CCC-chr1-137	0.000442	tRNA-Gln-TTG-1-1	0.000469	HY1-L280	2.46e-05	HY4-L119	2.42e-05	U13-L90	0.000271	HY1-L48	0.000227	piR-32429	0.00276	HY3-L103	0.000615		piR-33437	piRNA						tRNA-Lys-TTT-7-1	tRNA						piR-51789	piRNA						HY3-L28	scRNA	hsa-miR-383-3p	miRNA	HY4-L8	scRNA
tRNA-Thr-AGT-7-1-tRF5	0.000438	tRNA-His-GTG-2-1-tRF5	0.000467	hsa-miR-122b-3p	2.3e-05	U99	2.36e-05	piR-53747	0.000264	U6-L876	0.000225	piR-43325-L72	0.00274	HY3-L53	0.000604		piR-33437-L6	piRNA						hsa-miR-6821-5p	miRNA						tRNA-Ser-GCT-5-1-tRF3	tRNA						hsa-miR-6855-3p	miRNA	piR-51761-L11	piRNA	HY1-L336	scRNA
tRNA-SeC-TCA-2-1-tRF5	0.000434	hsa-miR-549a-5p	0.000466	hTR	2.12e-05	U8-L34	1.76e-05	piR-44264	0.000264	piR-44451	0.000224	U2-L1053	0.00245	tRNA-Leu-TAG-1-1-tRF3	0.00059		piR-33527	piRNA						piR-61173-L2	piRNA						U6-L1016	snRNA						piR-30126	piRNA	piR-61861-L21	piRNA	piR-55985-L14	piRNA
tRNA-Gly-TCC-3-1-tRF3	0.000433	ACA5c	0.000466	piR-57817-L9	1.94e-05	hsa-miR-125a-3p	1.65e-05	U6-L1180	0.00026	piR-53469	0.000212	U2-L908	0.00239	HY1-L100	0.00056		piR-33865	piRNA						tRNA-Cys-GCA-16-1	tRNA						piR-41453	piRNA						piR-40176-L51	piRNA	U13_-L314	snRNA	piR-42672	piRNA
hsa-miR-635	0.000431	tRNA-His-GTG-1-2	0.000462	U6-L1606	1.7e-05	tRNA-Cys-GCA-chr12-13	1.64e-05	hsa-miR-219a-2-3p	0.000253	U2-L789	0.000191	piR-37951	0.00224	piR-38987	0.000552		piR-35413	piRNA						tRNA-Cys-GCA-2-1-tRF5	tRNA						piR-35206	piRNA						piR-34780	piRNA	piR-41406-L22	piRNA	U7-L157	snRNA
piR-50019	0.000427	piR-33161-L3	0.00046	tRNA-Ala-TGC-7-1	1.5e-05	tRNA-Cys-GCA-2-1-tRF5	1.41e-05	tRNA-Leu-CAG-1-4-tRF3	0.000247	piR-32686	0.000189	hsa-miR-6825-3p	0.00213	hsa-miR-6800-3p	0.000551		piR-35413-L4	piRNA						hsa-miR-3199	miRNA						piR-36421	piRNA						piR-45957-L2	piRNA	piR-57567-L6	piRNA	U6-L904	snRNA
U13_-L7	0.000411	tRNA-Cys-GCA-4-1	0.000456	HY1-L422	1.42e-05	tRNA-Lys-CTT-4-1	1.02e-05	piR-37588	0.000239	piR-61537-L7	0.00018	piR-53354	0.00193	piR-31501	0.000537		piR-35413-L5	piRNA						U1-L127	snRNA						piR-45255-L9	piRNA						piR-43226	piRNA	hsa-miR-2116-5p	miRNA	HY1-L283	scRNA
piR-32679-L8	0.000411	hsa-miR-3944-3p	0.000455	hsa-miR-190a-5p	1.06e-05	tRNA-Arg-TCG-6-1	9.69e-06	U6-L104	0.000238	piR-45715	0.000176	hsa-miR-5092	0.00165	piR-41652-L3	0.000531		piR-35413-L6	piRNA						tRNA-Ala-TGC-6-1	tRNA						U2-L336	snRNA						tRNA-Leu-TAG-1-1-tRF3	tRNA	hsa-miR-6789-5p	miRNA	hsa-miR-6840-3p	miRNA
piR-39499	0.00041	U1-L57	0.000453	tRNA-Val-TAC-2-1-tRF5	9.06e-06	tRNA-Cys-GCA-16-1	9.4e-06	piR-35206	0.000237	piR-48389-L12	0.000176	piR-47785	0.00162	U5-L95	0.00053		piR-35813	piRNA						hsa-miR-302d-3p	miRNA						piR-48575-L3	piRNA						piR-33437-L6	piRNA	U2-L124	snRNA	U1-L81	snRNA
HY1-L209	0.00041	hsa-miR-561-5p	0.000452	piR-57204	4.68e-06	tRNA-Lys-TTT-3-3	9.13e-06	hsa-miR-7843-5p	0.000235	piR-48451	0.000175	piR-57138-L17	0.00126	U3-L79	0.000516		piR-35982	piRNA													U13_-L33	snRNA						HY3-L144	scRNA	piR-44883-L7	piRNA	HY1-L121	scRNA
hsa-miR-769-5p	0.000409	piR-50586	0.000452	hsa-miR-122-5p	3.1e-06	tRNA-Lys-TTT-2-1	7.72e-06	U6-L1162	0.000234	U6-L1417	0.000174	piR-38332	0.00125	piR-34582-L19	0.000516		piR-35982-L2	piRNA													HY1-L48	scRNA						U1-L25	snRNA	piR-61484	piRNA	HY1-L200	scRNA
piR-60576-L9	0.000408	U44	0.000441	tRNA-Ala-TGC-8-1	1.46e-07	tRNA-Lys-CTT-1-2	6.16e-06	piR-41055	0.000234	tRNA-Ile-AAT-5-1-tRF3	0.000172	nmt-tRNA-Gln-TTG-5-1	0.00124	hsa-miR-675-5p	0.000516		piR-35982-L3	piRNA													piR-39621	piRNA						piR-52283	piRNA	piR-43264-L2	piRNA	piR-57042	piRNA
tRNA-Cys-GCA-2-4	0.000406	hsa-miR-501-3p	0.000436	tRNA-Lys-CTT-1-2	0	tRNA-Cys-GCA-20-1	0	piR-61147	0.000233	piR-61840-L6	0.000166	U6-L534	0.00119	SNORD121A	0.000502		piR-35982-L4	piRNA													U2-L453	snRNA						tRNA-Arg-TCT-4-1-tRF3	tRNA	hsa-miR-7111-5p	miRNA	HY1-L20	scRNA
U6-L460	0.000401	piR-57817-L9	0.000435	hsa-miR-4661-5p	0	tRNA-Lys-TTT-3-2	0	piR-57138-L40	0.000233	piR-56878	0.000163	piR-52251	0.00111	HY3-L144	0.000502		piR-35982-L5	piRNA													piR-37588	piRNA						piR-56215	piRNA	hsa-miR-4700-5p	miRNA	piR-40021	piRNA
tRNA-Val-TAC-1-2-tRF5	0.000396	U13_-L226	0.000434	tRNA-Lys-TTT-3-2	0	tRNA-Lys-TTT-3-1	0	piR-60466	0.000231	tRNA-Ser-GCT-5-1-tRF3	0.000163	U13_-L280	0.00109	hsa-miR-6883-3p	0.000496		piR-36378	piRNA													piR-37253	piRNA						HY1-L101	scRNA	piR-61861-L5	piRNA	piR-59314	piRNA
hsa-miR-12136	0.000393	tRNA-Arg-ACG-1-3	0.000426	tRNA-Lys-TTT-3-1	0	tRNA-Arg-TCG-4-1	0	U6-L999	0.000231	piR-38673	0.000156	U6-L879	0.000994	piR-55202	0.000484		piR-36378-L2	piRNA													piR-57567-L21	piRNA						tRNA-Ala-AGC-23-1-tRF5	tRNA	tRNA-Thr-TGT-3-1-tRF3	tRNA	piR-30043	piRNA
hsa-miR-320d	0.000392	piR-35982	0.000426	tRNA-Ala-TGC-5-1	0	tRNA-Lys-TTT-3-5	0	piR-35713	0.000226	piR-41372	0.000151	hsa-miR-301b-5p	0.000958	HBII-52-41	0.000474		piR-36378-L3	piRNA													piR-47536	piRNA						tRNA-Thr-AGT-1-3	tRNA	tRNA-His-GTG-1-4-tRF5	tRNA	piR-55985-L4	piRNA
tRNA-SeC-TCA-3-1-tRF5	0.000391	tRNA-Cys-GCA-2-1	0.000425	tRNA-Lys-TTT-3-5	0	tRNA-Thr-TGT-3-1	0	HY3-L255	0.000225	piR-37280	0.000151	piR-38718	0.000956	HY1-L134	0.000466		piR-36378-L5	piRNA													piR-46232	piRNA						piR-34920-L8	piRNA	U4-L2	snRNA	U2-L894	snRNA
hsa-miR-151a-3p	0.000387	hsa-miR-548g-5p	0.000424	tRNA-Thr-TGT-3-1	0	tRNA-Ala-TGC-7-1	0	piR-38867	0.000212	piR-41028	0.00015	U3-L105	0.00092	tRNA-Thr-CGT-4-1-tRF5	0.000462		piR-36378-L6	piRNA													U3-L9	snRNA						U3-L140	snRNA	HY3-L486	scRNA	HY3-L376	scRNA
hsa-miR-548aj-5p	0.000383	piR-57711	0.000424					piR-56266	0.000204	piR-33086	0.000148	piR-37781	0.000859	HBII-240	0.000451		piR-36378-L7	piRNA													tRNA-Gln-CTG-chr19-4-tRF5	tRNA						tRNA-Lys-CTT-7-1-tRF5	tRNA	U6-L87	snRNA	piR-48772-L31	piRNA
tRNA-Lys-CTT-2-2-tRF3	0.000383	piR-32679-L6	0.000424					piR-36672-L4	0.000204	HY3-L330	0.000144	HY1-L396	0.000794	U13-L154	0.000442		piR-36378-L8	piRNA													U1-L137	snRNA						HY3-L124	scRNA	U1-L98	snRNA	U7-L36	snRNA
piR-42718	0.000381	tRNA-Gln-CAG-chr9-3	0.00042					piR-45715	0.00019	piR-35206	0.000139	piR-53650	0.000769	U2-L735	0.000439		piR-37097	piRNA													U6-L1729	snRNA						U4-L29	snRNA	HY1-L460	scRNA	tRNA-Ala-TGC-8-1-tRF5	tRNA
piR-47068	0.000379	tRNA-Pro-TGG-3-4-tRF3	0.000418					U6-L572	0.000185	U6-L451	0.000139	U5-L9	0.000762	piR-50532	0.000429		piR-37253	piRNA													U4-L124	snRNA						piR-51671-L33	piRNA	piR-51802-L4	piRNA	HY3-L366	scRNA
piR-43109	0.000379	U13_-L7	0.000417					U2-L858	0.00018	piR-56113	0.000138	U2-L385	0.000728	U4-L93	0.000424		piR-38240-L3	piRNA													HY3-L325	scRNA						HY1-L285	scRNA	hsa-miR-3936	miRNA	U3-L12	snRNA
tRNA-Gly-GCC-2-3	0.000378	piR-35982-L5	0.000417					piR-44451	0.000175	U2-L856	0.000132	piR-61861-L15	0.000702	HY1-L309	0.000422		piR-39499	piRNA													U2-L484	snRNA						U2-L206	snRNA	piR-43325-L6	piRNA	HBII-85-18	snoRNA
piR-32679-L3	0.000376	tRNA-Phe-GAA-1-5	0.000406					U6-L262	0.000175	U2-L955	0.000132	piR-43325-L53	0.000688	piR-41800-L22	0.000421		piR-39592	piRNA													HY1-L88	scRNA						piR-48772-L7	piRNA	piR-57502	piRNA	piR-57138-L15	piRNA
hsa-miR-2115-5p	0.000374	piR-37097	0.000405					U2-L651	0.000174	U6-L601	0.000131	U3-L143	0.000686	hsa-miR-135a-3p	0.000421		piR-40931	piRNA													U6-L991	snRNA						piR-34920-L24	piRNA	piR-34309	piRNA	piR-41304	piRNA
tRNA-Asp-GTC-2-7	0.000373	piR-31104	0.000403					tRNA-Cys-GCA-6-1-tRF5	0.000174	piR-38300-L4	0.000128	hsa-miR-1296-3p	0.00067	piR-43264-L3	0.000419		piR-42226	piRNA													hsa-miR-4690-5p	miRNA						U6-L609	snRNA	piR-47274-L4	piRNA	HY1-L400	scRNA
tRNA-Lys-CTT-13-1-tRF3	0.000363	hsa-miR-517-5p	0.0004					piR-42301	0.000173	HY1-L438	0.000127	tRNA-Ala-ATC-chr6-107-tRF5	0.000666	U7-L77	0.000415		piR-42286	piRNA													U6-L1013	snRNA						U2-L701	snRNA	piR-48425	piRNA	U3-L121	snRNA
hsa-miR-623	0.000361	hsa-miR-4449	0.00039					U2-L484	0.000171	piR-51789	0.000126	tRNA-Ala-AGC-3-1-tRF5	0.00064	piR-55972	0.000409		piR-42707	piRNA													U6-L342	snRNA						piR-59855	piRNA	piR-47178	piRNA	piR-33236-L2	piRNA
tRNA-Lys-CTT-2-2	0.000359	U6-L1624	0.000384					U2-L884	0.000171	U5-L206	0.000123	piR-44378-L6	0.000637	HY3-L574	0.000404		piR-42718	piRNA													U5-L216	snRNA						piR-43325-L37	piRNA	piR-51761-L23	piRNA	hsa-miR-7107-5p	miRNA
hsa-miR-4707-5p	0.000359	piR-33151	0.000382					tRNA-Gln-CTG-chr19-4-tRF5	0.000169	U6-L706	0.000122	U2-L731	0.000571	piR-43325-L30	0.000403		piR-42718-L3	piRNA													U6-L147	snRNA						U6-L1055	snRNA	piR-43325	piRNA	HY3-L338	scRNA
hsa-miR-2355-3p	0.000358	hsa-miR-433-5p	0.00038					tRNA-Pro-TGG-3-5-tRF3	0.00016	U2-L886	0.00012	HY3-L313	0.000564	tRNA-Ile-GAT-1-3-tRF5	0.000402		piR-42718-L4	piRNA													piR-59381	piRNA						U6-L1064	snRNA	hsa-miR-6866-3p	miRNA	piR-39156	piRNA
piR-53335	0.000357	hsa-miR-224-3p	0.000377					U5-L199	0.000159	hsa-miR-6829-5p	0.000119	piR-57138-L16	0.00056	HY1-L276	0.000399		piR-43109	piRNA													hsa-miR-6731-3p	miRNA						U1-L115	snRNA	piR-34776	piRNA	HY3-L483	scRNA
tRNA-His-GTG-1-9	0.000354	hsa-miR-653-3p	0.000375					piR-41174	0.000155	piR-46806	0.000118	piR-31075-L5	0.00055	hsa-miR-6510-5p	0.000391		piR-43192	piRNA													hsa-miR-367-3p	miRNA						piR-41189	piRNA	piR-54056	piRNA	piR-41946	piRNA
hsa-miR-6739-3p	0.000353	piR-43109	0.000375					tRNA-Phe-GAA-9-1	0.000151	piR-32094	0.000113	nmt-tRNA-Val-TAC-1-1	0.000549	HY3-L390	0.000378		piR-43926-L2	piRNA													piR-61298	piRNA						tRNA-Asn-GTT-2-4-tRF5	tRNA	piR-59100	piRNA	piR-54341-L2	piRNA
hsa-miR-10a-3p	0.000348	piR-53153	0.000369					U6-L147	0.000151	piR-52990	0.000109	U4-L95	0.000547	piR-50355-L3	0.000377		piR-44610-L8	piRNA													piR-31012	piRNA						U13_-L280	snRNA	U2-L822	snRNA	piR-48772-L21	piRNA
hsa-miR-3679-5p	0.00034	HY3-L415	0.000368					piR-43325-L9	0.000149	hsa-miR-1912-3p	0.000107	piR-57138-L27	0.000546	piR-55901	0.000375		piR-45379	piRNA													HY3-L315	scRNA						U1-L59	snRNA	U2-L567	snRNA	piR-43173	piRNA
piR-57322	0.000339	piR-42718-L2	0.000362					piR-56878	0.000148	tRNA-Gly-CCC-chr1-104	0.000105	piR-30531	0.000536	HY3-L531	0.000371		piR-45463	piRNA													U13_-L200	snRNA						HY1-L94	scRNA	U108	snoRNA	piR-57138-L13	piRNA
piR-31924-L9	0.000336	tRNA-Lys-CTT-2-5	0.000361					U6-L17	0.000143	HY3-L538	0.000105	piR-46668	0.00053	piR-46031	0.000354		piR-45540	piRNA													piR-60698-L2	piRNA						hsa-miR-10395-3p	miRNA	tRNA-iMet-CAT-1-2	tRNA	U6-L501	snRNA
hsa-miR-124-5p	0.000336	piR-32679	0.00036					piR-57494	0.000135	piR-59381	0.000104	HY1-L432	0.000517	nmt-tRNA-Gln-TTG-5-1	0.000354		piR-45709	piRNA													piR-52990	piRNA						HY1-L315	scRNA	HBII-52-31	snoRNA	piR-50729	piRNA
hsa-miR-199a-3p	0.000332	hsa-miR-494-3p	0.000357					piR-31445-L2	0.000135	tRNA-Glu-TTC-10-1-tRF5	0.000101	hsa-miR-642b-3p	0.000512	U6-L289	0.000352		piR-47028	piRNA													U2-L884	snRNA						U3-L228	snRNA	ACA6	snoRNA	piR-57138-L6	piRNA
tRNA-Arg-CCG-1-1-tRF5	0.000331	piR-53335	0.000354					U2-L886	0.000132	hsa-miR-5585-5p	9.96e-05	piR-43348	0.000507	HY3-L371	0.000349		piR-47068	piRNA													piR-44007	piRNA						piR-30534	piRNA	nm-tRNA-Tyr-GCA-chr8-6-tRF3	tRF3	piR-32067	piRNA
tRNA-Gly-GCC-1-2	0.000328	hsa-miR-136-3p	0.000347					U6-L1417	0.000131	U13-L90	9.93e-05	hsa-miR-548s	0.000503	piR-36796	0.000347		piR-48087	piRNA													piR-32512-L40	piRNA						tRNA-Arg-ACG-1-2-tRF3	tRNA	ACA12	snoRNA	hsa-miR-3691-3p	miRNA
tRNA-Ser-AGA-2-4	0.000312	hsa-miR-1285-5p	0.000343					U3-L40	0.00013	piR-30250	9.89e-05	U1-L102	0.000498	piR-43325-L48	0.000343		piR-48131	piRNA													piR-38907	piRNA						piR-34911-L8	piRNA	piR-59290	piRNA	hsa-miR-3183	miRNA
piR-31924-L10	0.000306	HBII-276	0.000341					piR-54393	0.000123	piR-41055	9.85e-05	tRNA-Asn-GTT-2-6-tRF5	0.000495	piR-41370-L3	0.000343		piR-50019	piRNA													U13-L90	snRNA						tRNA-Und-NNN-10-1-tRF5	tRNA	hsa-miR-4703-3p	miRNA	U6-L31	snRNA
piR-54374	0.000296	hsa-miR-558	0.000334					HY3-L568	0.000121	U6-L1729	9.6e-05	piR-48772-L11	0.000491	piR-49204-L3	0.000339		piR-50048	piRNA													piR-32548	piRNA						piR-48629	piRNA	hsa-miR-548ac	miRNA	piR-54340	piRNA
piR-54998-L4	0.000295	hsa-miR-181a-5p	0.000333					tRNA-Cys-GCA-21-1-tRF3	0.000118	HY3-L315	9.4e-05	hsa-miR-302d-3p	0.00049	tRNA-Und-NNN-chr1-1	0.000338		piR-50381	piRNA													piR-37499-L3	piRNA						piR-38915	piRNA	piR-34920-L27	piRNA	HBII-52-11	snoRNA
hsa-miR-199a-5p	0.000294	U6-L161	0.000332					U2-L879	0.000112	piR-36672	9.27e-05	U13_-L31	0.00048	HY4-L87	0.000337		piR-50603-L9	piRNA													piR-38457	piRNA						hsa-miR-3529-5p	miRNA	U1-L213	snRNA	tRNA-Tyr-GTA-4-1-tRF3	tRNA
tRNA-Gln-CTG-4-1	0.000291	piR-33347	0.000331					piR-46232	0.000108	hsa-miR-6767-5p	9.02e-05	U3-L102	0.000473	hsa-miR-4688	0.000336		piR-51688	piRNA													HY3-L37	scRNA						U3-L58	snRNA	piR-43325-L64	piRNA	piR-48373-L10	piRNA
tRNA-Tyr-GTA-9-1	0.000288	U13-L144	0.000329					HY3-L538	0.000106	U2-L879	9e-05	piR-45726	0.000471	U3-L6	0.000335		piR-51812	piRNA													piR-56865-L2	piRNA						HY1-L37	scRNA	piR-43325-L41	piRNA	HY3-L498	scRNA
hsa-miR-1233-3p	0.000287	hsa-miR-320d	0.000329					HY3-L153	0.000103	U6-L572	8.96e-05	piR-36455	0.000465	hsa-miR-523-5p	0.000335		piR-52719	piRNA													piR-57622	piRNA						U3-L6	snRNA	U6-L1416	snRNA	hsa-miR-4436b-5p	miRNA
HY1-L303	0.000282	U13_-L283	0.000329					HY1-L111	0.000103	HY1-L178	8.57e-05	hsa-miR-4695-5p	0.000462	piR-48591-L11	0.000333		piR-53153	piRNA													piR-36672	piRNA						piR-55202	piRNA	hsa-miR-6756-5p	miRNA	HY1-L119	scRNA
piR-35413-L5	0.000277	tRNA-Gly-TCC-3-1-tRF3	0.000328					U6-L1729	0.0001	piR-53050-L3	7.96e-05	hsa-miR-1913	0.000457	U5-L160	0.00033		piR-53335	piRNA													piR-42230	piRNA						piR-57138-L18	piRNA	U6-L1613	snRNA	HY3-L392	scRNA
tRNA-His-GTG-2-1	0.000275	tRNA-Asn-GTT-chr1-140	0.000326					U6-L876	9.95e-05	hsa-miR-3663-3p	7.91e-05	U8-L31	0.000445	hsa-miR-1913	0.00033		piR-54374	piRNA													U2-L651	snRNA						piR-41814	piRNA	U7-L101	snRNA	HY3-L430	scRNA
hsa-miR-192-5p	0.000273	tRNA-Thr-AGT-5-1	0.000326					piR-52178	9.94e-05	tRNA-Cys-GCA-21-1-tRF3	7.82e-05	tRNA-Arg-TCT-4-1-tRF3	0.000445	piR-38102	0.000325		piR-54998-L4	piRNA													U2-L274	snRNA						HY4-L22	scRNA	piR-49916	piRNA	piR-51078	piRNA
hsa-miR-1-3p	0.00027	piR-43206	0.00032					U2-L571	9.89e-05	hsa-miR-1269a	7.77e-05	piR-57271-L2	0.000442	U2-L124	0.000324		piR-57125	piRNA													piR-57138-L43	piRNA						HY1-L3	scRNA	U4-L68	snRNA	U13_-L176	snRNA
piR-31068-L4	0.000267	piR-36378-L7	0.000318					hsa-miR-6727-5p	9.86e-05	U6-L342	7.71e-05	piR-50260-L2	0.000441	U6-L1181	0.000323		piR-57153	piRNA													U6-L1277	snRNA						U4-L128	snRNA	HY3-L75	scRNA	piR-45371	piRNA
HY1-L144	0.000266	hsa-miR-205-5p	0.000317					piR-52475-L6	9.84e-05	piR-60633	7.37e-05	piR-42864	0.000433	piR-51802-L3	0.000323		piR-57204	piRNA													piR-38300-L4	piRNA						hsa-miR-6876-3p	miRNA	hsa-miR-498-5p	miRNA	HY1-L230	scRNA
piR-33437	0.000261	tRNA-Gly-GCC-1-2	0.000312					U4-L124	9.56e-05	piR-30547	7.32e-05	14q(I-7)	0.000422	U6-L469	0.000323		piR-57322	piRNA													U6-L457	snRNA						piR-32139	piRNA	U2-L789	snRNA	piR-54978-L2	piRNA
piR-33161-L5	0.00026	hsa-miR-33a-5p	0.000307					U5-L45	9.47e-05	piR-44570	7.23e-05	hsa-miR-7107-5p	0.00042	piR-54413	0.000318		piR-57368	piRNA													U13_-L243	snRNA						U7-L242	snRNA	piR-34582-L16	piRNA	U2-L571	snRNA
tRNA-Cys-GCA-2-1	0.000259	tRNA-Glu-TTC-chr1-20	0.000305					hsa-miR-367-3p	9.45e-05	piR-53747	7.14e-05	piR-34956	0.000414	hsa-miR-617	0.000316		piR-57711	piRNA													piR-56266	piRNA						tRNA-Gly-TCC-3-1-tRF5	tRNA	hsa-miR-5090	miRNA	HY3-L333	scRNA
hsa-miR-483-5p	0.000259	tRNA-Asn-GTT-2-4	0.000304					piR-32567	9.18e-05	U2-L991	6.98e-05	U6-L1016	0.000409	piR-48361-L5	0.000315		piR-57817-L9	piRNA													U5-L97	snRNA						14q(II-4)	snoRNA	piR-33236	piRNA	U5-L140	snRNA
hsa-miR-141-3p	0.000258	hsa-miR-181b-5p	0.000303					piR-36421-L4	9.1e-05	piR-43325-L74	6.84e-05	U4-L147	0.000406	tRNA-Arg-TCG-6-1	0.00031		piR-57942	piRNA													tRNA-Pro-TGG-3-5-tRF3	tRNA						tRNA-iMet-CAT-3-1-tRF5	tRNA	U6-L809	snRNA	piR-56036	piRNA
hsa-miR-217-5p	0.000255	U13_-L31	0.000298					HY1-L238	8.98e-05	piR-45380	6.65e-05	piR-48426	0.000405	U6-L766	0.00031		piR-57942-L2	piRNA													U6-L876	snRNA						HY1-L361	scRNA	piR-33402	piRNA	piR-30531	piRNA
piR-60001	0.000254	hsa-miR-22-3p	0.000296					14q(I-1)	8.64e-05	piR-48857	6.59e-05	piR-31501	0.000405	U7-L117	0.000308		piR-57942-L3	piRNA													hsa-miR-3663-3p	miRNA						piR-57387-L5	piRNA	HBII-240	snoRNA	HY1-L443	scRNA
tRNA-Asp-GTC-2-11	0.000251	HY3-L90	0.000295					HY1-L48	8.39e-05	piR-39621	6.56e-05	HY1-L385	0.000404	piR-41269	0.000307		piR-57942-L4	piRNA													piR-41795	piRNA						U4-L139	snRNA	piR-48772-L16	piRNA	piR-39857	piRNA
hsa-miR-4466	0.000249	hsa-miR-508-3p	0.00029					piR-61537-L7	8.38e-05	tRNA-Cys-GCA-2-2-tRF3	6.4e-05	piR-53896	0.000404	hsa-miR-4703-3p	0.000306		piR-57942-L5	piRNA													piR-41372	piRNA						piR-51787	piRNA	piR-33527	piRNA	U2-L486	snRNA
hsa-miR-138-2-3p	0.000245	tRNA-His-GTG-1-6	0.000283					U8-L5	7.95e-05	U2-L57	6.34e-05	hsa-miR-1915-3p	0.000401	piR-54738	0.000306		piR-58591	piRNA													ACA29	snoRNA						U7-L56	snRNA	tRNA-Asn-ATT-1-1	tRNA	piR-60664-L5	piRNA
U6-L1624	0.000244	nmt-tRNA-Ser-TGA-1-1-tRF3	0.000282					U6-L1486	7.92e-05	piR-58418-L3	6.34e-05	HBII-85-18	0.0004	hsa-miR-4750-3p	0.000306		piR-60001	piRNA													hsa-miR-4786-5p	miRNA						piR-48772-L46	piRNA	piR-37623	piRNA	piR-37601	piRNA
tRNA-Lys-CTT-2-1	0.000243	hsa-miR-6718-5p	0.00028					piR-58418-L3	7.66e-05	piR-31012	6.31e-05	tRNA-iMet-CAT-1-5	0.000394	hsa-miR-4800-3p	0.000303		piR-60576-L15	piRNA													hsa-miR-6846-5p	miRNA						tRNA-iMet-CAT-1-8	tRNA	piR-33270-L20	piRNA	HY1-L155	scRNA
U2-L327	0.000242	piR-60576-L2	0.000272					piR-35283-L3	7.61e-05	tRNA-iMet-CAT-1-5-tRF5	6.09e-05	U6-L1640	0.000383	piR-48772-L41	0.000303		piR-60576-L2	piRNA													hsa-miR-6715b-3p	miRNA						piR-55985-L6	piRNA	piR-55901	piRNA	U13-L16	snRNA
hsa-miR-23b-5p	0.000241	piR-42707	0.000272					piR-35319	7.57e-05	piR-45725	5.9e-05	piR-33437-L2	0.000378	HY3-L255	0.000302		piR-60576-L9	piRNA													piR-44895	piRNA						piR-57479	piRNA	piR-30184	piRNA	piR-31287	piRNA
tRNA-Glu-TTC-chr1-20	0.000241	tRNA-Lys-CTT-3-1	0.00027					tRNA-Gly-TCC-2-2-tRF3	7.55e-05	14q(II-20)	5.83e-05	U2-L106	0.000378	piR-46939	0.000301		piR-60577-L9	piRNA													piR-32094-L4	piRNA						piR-57138-L9	piRNA	U6-L1570	snRNA	tRNA-Val-CAC-chr1-16-tRF5	tRNA
piR-50048	0.000236	piR-35982-L4	0.00027					U6-L1699	7.43e-05	hsa-miR-6742-5p	5.78e-05	U6-L532	0.000378	HY3-L292	0.000299		piR-60910	piRNA													HY3-L333	scRNA						piR-33843	piRNA	hsa-miR-5698	miRNA	piR-58387-L2	piRNA
piR-45540	0.000236	tRNA-Gly-GCC-2-3	0.000269					U13_-L33	7.33e-05	hsa-miR-138-2-3p	5.55e-05	piR-35990-L2	0.000374	hsa-miR-5190	0.000298		piR-61095	piRNA													piR-58418-L3	piRNA						U2-L967	snRNA	piR-58387-L3	piRNA	HY1-L129	scRNA
tRNA-Gln-TTG-3-3	0.00023	tRNA-Gly-CCC-chr1-137	0.000268					piR-39600	7.25e-05	HBII-85-16	5.42e-05	hsa-miR-6753-3p	0.000368	piR-55626	0.000295		piR-61645-L2	piRNA													piR-53747	piRNA						hsa-miR-3907	miRNA	U3-L176	snRNA	tRNA-Thr-TGT-6-1-tRF5	tRNA
hsa-miR-129-1-3p	0.000229	tRNA-Thr-AGT-7-1-tRF5	0.000263					piR-48451	7.09e-05	HY1-L238	5.3e-05	U3-L58	0.000367	piR-44883-L2	0.000294		piR-61867	piRNA													piR-36378-L6	piRNA						nm-tRNA-Tyr-NNN-chr2-20	tRNA	nmt-tRNA-Gln-TTG-4-1	tRNA	piR-61861-L43	piRNA
piR-57942-L3	0.000228	tRNA-Trp-CCA-1-1-tRF3	0.000263					hsa-miR-6732-5p	7.08e-05	piR-45152	5.15e-05	U13-L74	0.000359	HY3-L479	0.000293		tRNA-Ala-AGC-20-1	tRNA													piR-50542	piRNA						U2-L873	snRNA	piR-43045	piRNA	piR-57138-L2	piRNA
tRNA-Trp-CCA-1-1-tRF3	0.000224	piR-48131	0.000251					piR-32094	6.76e-05	piR-38457	4.99e-05	U3-L206	0.000356	HY3-L347	0.000293		tRNA-Ala-TGC-7-1-tRF5	tRNA													U2-L789	snRNA						U4-L146	snRNA	U2-L851	snRNA	hsa-miR-3180-5p	miRNA
hsa-miR-4500	0.000224	U1-L23	0.000245					HY1-L438	6.76e-05	piR-57567-L21	4.92e-05	piR-48591-L2	0.000353	piR-41633	0.000292		tRNA-Arg-ACG-1-3	tRNA													hsa-miR-219a-2-3p	miRNA						hsa-miR-6809-5p	miRNA	tRNA-Ser-GCT-4-3-tRF5	tRNA	hsa-miR-517a-3p	miRNA
U2-L973	0.000223	tRNA-Ala-AGC-20-1	0.000244					U6-L1570	6.67e-05	U13_-L78	4.89e-05	hsa-miR-623	0.000344	U13_-L231	0.000291		tRNA-Arg-CCG-1-1-tRF5	tRNA													tRNA-Ala-AGC-11-1-tRF5	tRNA						U6-L758	snRNA	piR-47526	piRNA	piR-43325-L74	piRNA
piR-56480	0.00022	piR-33437	0.000243					piR-31012	6.61e-05	U1-L137	4.83e-05	U2-L167	0.000344	piR-48591-L15	0.00029		tRNA-Arg-TCG-3-1	tRNA													U7-L228	snRNA						hsa-miR-5587-3p	miRNA	piR-43325-L61	piRNA	U13_-L26	snRNA
tRNA-Gln-TTG-3-2	0.000217	BC200-L107	0.000241					piR-36378-L5	6.08e-05	U2-L422	4.57e-05	U2-L160	0.000341	piR-51049	0.000287		tRNA-Arg-TCT-1-1	tRNA													piR-61840-L3	piRNA						piR-60474	piRNA	HY3-L83	scRNA	U2-L908	snRNA
tRNA-Thr-CGT-3-1	0.000213	hsa-miR-769-5p	0.000241					ACA29	6.01e-05	piR-32046	4.46e-05	tRNA-Leu-AAG-2-2-tRF5	0.000339	U6-L811	0.000286		tRNA-Asn-GTT-1-1-tRF3	tRNA													piR-61537-L7	piRNA						HY3-L70	scRNA	hsa-miR-4800-3p	miRNA	U2-L883	snRNA
piR-46533	0.000209	ACA45	0.000239					U2-L16	5.99e-05	piR-42301	4.42e-05	hsa-miR-653-5p	0.000339	U6-L456	0.000284		tRNA-Asn-GTT-2-3-tRF5	tRNA													piR-61875	piRNA						piR-45032-L3	piRNA	piR-47274-L5	piRNA	U3-L115	snRNA
hsa-miR-1293	0.000208	tRNA-Phe-GAA-1-4	0.000236					HY3-L315	5.96e-05	piR-47981	4.36e-05	U1-L41	0.000335	tRNA-Gln-CTG-1-2-tRF3	0.000283		tRNA-Asn-GTT-chr1-140	tRNA													piR-52475-L6	piRNA						piR-48591-L15	piRNA	HY3-L271	scRNA	U6-L1640	snRNA
tRNA-His-GTG-1-7	0.000207	hsa-miR-215-5p	0.000235					U6-L1277	5.93e-05	HY1-L223	4.32e-05	U6-L1260	0.000334	piR-57138-L7	0.000282		tRNA-Asp-GTC-2-1	tRNA													piR-57682	piRNA						piR-44378	piRNA	piR-55046	piRNA	hsa-miR-12116	miRNA
U6-L668	0.000207	piR-60910	0.000235					piR-52372	5.74e-05	tRNA-Glu-TTC-chr1-127-tRF5	4.27e-05	piR-43724	0.000334	hsa-miR-4436b-3p	0.000279		tRNA-Asp-GTC-2-11	tRNA													U2-L87	snRNA						piR-61388	piRNA	U6-L1113	snRNA	piR-60664-L4	piRNA
tRNA-Asp-GTC-2-5	0.000205	piR-31924-L9	0.00023					hsa-miR-138-2-3p	5.67e-05	tRNA-Glu-CTC-1-5-tRF3	4.22e-05	U6-L51	0.000332	U6-L338	0.000278		tRNA-Asp-GTC-2-2	tRNA													piR-45918	piRNA						U6-L229	snRNA	U5-L141	snRNA	piR-36455	piRNA
HBII-276	0.000204	hsa-miR-337-5p	0.000226					piR-56207	5.66e-05	piR-36672-L4	4.14e-05	U4-L139	0.000332	nm-tRNA-Tyr-GTA-chr2-23	0.000277		tRNA-Asp-GTC-2-3	tRNA													piR-41055	piRNA						U7-L77	snRNA	U3-L188	snRNA	hsa-miR-6884-5p	miRNA
piR-39592	0.000201	piR-31924-L11	0.000223					piR-47981	5.66e-05	piR-41174	4.06e-05	U1-L200	0.000329	HBII-52-30	0.000275		tRNA-Asp-GTC-2-4	tRNA													hsa-miR-6850-3p	miRNA						piR-50634	piRNA	U4-L30	snRNA	U6-L1165	snRNA
piR-44610-L8	0.000199	hsa-miR-548j-3p	0.000222					piR-61875	5.56e-05	piR-61861-L36	3.96e-05	U6-L418	0.000328	piR-39241	0.000271		tRNA-Asp-GTC-2-5	tRNA													piR-44570	piRNA						piR-51802-L3	piRNA	HY3-L221	scRNA	piR-47274-L3	piRNA
tRNA-Arg-ACG-1-3	0.000199	piR-33161-L4	0.00022					hsa-miR-6846-5p	5.45e-05	HY3-L333	3.86e-05	U7-L77	0.000327	U6-L229	0.000267		tRNA-Asp-GTC-2-6	tRNA													hsa-miR-138-2-3p	miRNA						HY3-L239	scRNA	piR-54680	piRNA	piR-54100	piRNA
tRNA-Arg-TCG-3-1-tRF5	0.000198	hsa-let-7g-3p	0.000219					U13_-L312	5.4e-05	U2-L453	3.79e-05	U3-L212	0.000327	HY1-L385	0.000261		tRNA-Asp-GTC-2-7	tRNA																				HY3-L163	scRNA	HY3-L107	scRNA	HY4-L151	scRNA
piR-51688	0.000191	piR-33161-L5	0.000216					piR-41194	5.29e-05	tRNA-Cys-GCA-14-1-tRF5	3.55e-05	hsa-miR-6731-3p	0.000324	U6-L1492	0.000256		tRNA-Asp-GTC-2-8	tRNA																				piR-57138-L36	piRNA	HY3-L112	scRNA	piR-43264	piRNA
tRNA-Lys-CTT-1-2	0.000185	tRNA-Asn-GTT-2-5	0.000215					tRNA-Gly-TCC-2-3-tRF3	5.18e-05	hsa-miR-1298-3p	3.47e-05	HY3-L25	0.000323	nmt-tRNA-Gln-TTG-4-1-tRF5	0.000255		tRNA-Asp-GTC-3-1	tRNA																				tRNA-SeC-TCA-1-1-tRF5	tRNA	piR-57256-L10	piRNA	piR-55652	piRNA
hsa-miR-564	0.000184	hsa-miR-623	0.000213					nm-tRNA-Tyr-GTA-chr2-12	4.75e-05	U3-L9	3.33e-05	tRNA-Ala-CGC-2-1-tRF5	0.000321	U6-L156	0.000253		tRNA-Cys-GCA-11-1	tRNA																				HY3-L485	scRNA	piR-34159	piRNA	hsa-miR-561-3p	miRNA
piR-53153	0.00018	piR-47068	0.000213					piR-58403	4.74e-05	HY1-L88	3.28e-05	hsa-miR-1469	0.000321	hsa-miR-4804-3p	0.000253		tRNA-Cys-GCA-2-1	tRNA																				piR-43466	piRNA	HY3-L480	scRNA	HY3-L166	scRNA
hsa-miR-501-3p	0.000179	hsa-miR-4429	0.000211					piR-40169	4.73e-05	HY1-L313	3.23e-05	piR-58604	0.000316	tRNA-Ser-TGA-4-1-tRF5	0.000253		tRNA-Cys-GCA-2-3	tRNA																				U2-L871	snRNA	ACA52	snoRNA	U13_-L292	snRNA
piR-32679-L4	0.000178	hsa-miR-192-5p	0.000209					piR-44007	4.72e-05	piR-36843	3.13e-05	U13-L113	0.000315	U2-L270	0.000251		tRNA-Cys-GCA-2-4	tRNA																				piR-51761-L31	piRNA	HY1-L79	scRNA	hsa-miR-301b-5p	miRNA
tRNA-Gln-CTG-6-1	0.000174	piR-44610-L8	0.000208					tRNA-Gly-GCC-6-1	4.53e-05	HY3-L255	2.93e-05	hsa-miR-517a-3p	0.000314	tRNA-Asn-GTT-chr1-98	0.000251		tRNA-Cys-GCA-4-1	tRNA																				piR-51802-L6	piRNA	U6-L426	snRNA	HY1-L313	scRNA
piR-58591	0.000172	HY1-L36	0.000206					hsa-miR-4786-5p	4.53e-05	piR-42898	2.93e-05	U13_-L93	0.000313	HY3-L486	0.000248		tRNA-Gln-CAG-chr9-3	tRNA																				piR-48819-L3	piRNA	piR-55985-L11	piRNA	hsa-miR-642b-3p	miRNA
hsa-let-7i-3p	0.000171	hsa-miR-4466	0.000204					piR-41795	4.44e-05	piR-54466-L3	2.93e-05	piR-31437	0.00031	piR-57386	0.000247		tRNA-Gln-CTG-1-2	tRNA																				piR-52878	piRNA	hsa-miR-4512	miRNA	tRNA-Glu-CTC-3-1-tRF5	tRNA
hsa-miR-508-3p	0.000171	tRNA-Ser-GCT-4-2	0.000196					piR-48575-L8	4.42e-05	U2-L484	2.78e-05	U71c	0.00031	U6-L1352	0.000246		tRNA-Gln-CTG-1-4	tRNA																				hsa-miR-6861-5p	miRNA	piR-34582-L14	piRNA	piR-61861-L40	piRNA
hsa-miR-23a-5p	0.000167	HBII-52-33	0.000195					hsa-miR-1912-3p	4.15e-05	U6-L1202	2.5e-05	piR-58959	0.000309	U1-L183	0.000246		tRNA-Gln-CTG-4-1	tRNA																				HY3-L557	scRNA	U6-L1240	snRNA	HY3-L25	scRNA
piR-42718-L3	0.000163	tRNA-Asp-GTC-2-1	0.000194					U2-L894	4.13e-05	U6-L1035	2.47e-05	piR-56215	0.000307	piR-51802-L4	0.000241		tRNA-Gln-CTG-4-1-tRF5	tRNA																				piR-48426	piRNA	piR-57269	piRNA	HY3-L403	scRNA
hsa-miR-597-5p	0.00016	U68	0.000193					tRNA-Phe-GAA-10-1	4.06e-05	hsa-miR-7843-5p	2.42e-05	piR-46232	0.000306	U3-L90	0.000241		tRNA-Gln-CTG-6-1	tRNA																				piR-32484	piRNA	hsa-miR-9903	miRNA	HY3-L313	scRNA
HY3-L242	0.000158	tRNA-Tyr-GTA-1-1	0.000192					U5-L141	3.91e-05	U6-L262	2.34e-05	U2-L735	0.000306	piR-44378-L6	0.000238		tRNA-Gln-TTG-1-1	tRNA																				HY3-L331	scRNA	HY1-L397	scRNA	piR-34937	piRNA
piR-31924-L8	0.000155	hsa-miR-320a-3p	0.00019					U1-L198	3.86e-05	piR-43325-L9	1.76e-05	U6-L465	0.000305	piR-46232	0.000237		tRNA-Gln-TTG-3-2	tRNA																				U1-L102	snRNA	piR-55626	piRNA	U6-L1297	snRNA
U44	0.000154	tRNA-Gln-CTG-6-1	0.000187					U6-L342	3.83e-05	piR-56724-L2	1.73e-05	piR-54341-L2	0.000303	piR-34920-L19	0.000236		tRNA-Glu-TTC-9-1	tRNA																				HY5-L4	scRNA	piR-57138-L12	piRNA	piR-39893	piRNA
hsa-miR-548b-3p	0.000153	tRNA-Asn-GTT-2-3-tRF5	0.000187					HY1-L223	3.83e-05	tRNA-Ala-AGC-11-1-tRF5	1.63e-05	piR-48772-L47	0.000299	piR-48772-L26	0.000235		tRNA-Glu-TTC-chr1-20	tRNA																				hsa-miR-1266-5p	miRNA	hsa-miR-3925-5p	miRNA	piR-47594	piRNA
tRNA-His-GTG-1-5	0.000151	piR-31068-L4	0.000184					piR-61840-L6	3.75e-05	HY1-L183	1.45e-05	piR-33437-L6	0.000298	HY3-L210	0.000235		tRNA-Gly-CCC-1-2	tRNA																				HY3-L53	scRNA	piR-44819	piRNA	HY3-L128	scRNA
tRNA-Asp-GTC-2-8	0.000151	U1-L56	0.000181					piR-53053	3.54e-05	14q(II-19)	1.42e-05	U2-L701	0.000297	piR-40191	0.000235		tRNA-Gly-CCC-chr1-137	tRNA																				nm-tRNA-Tyr-GTA-chr2-23	tRNA	piR-46000	piRNA	U6-L915	snRNA
hsa-miR-6500-3p	0.000149	U2-L327	0.000178					U6-L591	3.4e-05	hsa-miR-6715b-3p	1.33e-05	piR-38532	0.000297	HBII-52-39	0.000233		tRNA-Gly-GCC-1-1	tRNA																				piR-46461	piRNA	U6-L295	snRNA	HY3-L293	scRNA
hsa-miR-22-3p	0.000149	ACA67B	0.000178					tRNA-Thr-CGT-3-1-tRF3	3.33e-05	HY1-L6	1.32e-05	HY4-L7	0.000291	U6-L1038	0.000233		tRNA-Gly-GCC-1-2	tRNA																				U2-L106	snRNA	piR-59971	piRNA	piR-48772-L2	piRNA
hsa-miR-627-5p	0.000146	piR-61645-L2	0.000174					piR-50691	3.24e-05	piR-57138-L43	1.28e-05	piR-45032-L3	0.00029	HY1-L438	0.000231		tRNA-Gly-GCC-1-3	tRNA																				piR-35871-L3	piRNA	U3-L83	snRNA	piR-49427	piRNA
tRNA-Met-CAT-1-1	0.000145	hsa-miR-200b-3p	0.00017					U6-L42	3.08e-05	piR-37231	1.24e-05	piR-39857	0.00029	piR-33437-L2	0.00023		tRNA-Gly-GCC-1-4	tRNA																				U6-L1553	snRNA	piR-61861-L31	piRNA	tRNA-Thr-AGT-1-1	tRNA
U5-L141	0.000144	hsa-miR-199a-3p	0.000166					piR-53944	3.08e-05	U2-L858	1.08e-05	piR-45813	0.00029	hsa-miR-4729	0.000229		tRNA-Gly-GCC-2-1	tRNA																				U2-L185	snRNA	U6-L811	snRNA	piR-37951	piRNA
HBII-108B	0.000143	hsa-miR-2115-5p	0.000165					HY1-L88	2.65e-05	hsa-miR-3178	1.07e-05	HY1-L93	0.000289	piR-40176-L51	0.000229		tRNA-Gly-GCC-2-2	tRNA																				hsa-miR-6510-5p	miRNA	hsa-miR-10392-5p	miRNA	hsa-miR-3173-3p	miRNA
hsa-miR-4503	0.000141	piR-31068-L5	0.000164					piR-57682	2.42e-05	piR-60515	9.24e-06	HY3-L129	0.000287	hsa-miR-4734	0.000228		tRNA-Gly-GCC-2-3	tRNA																				piR-33270-L2	piRNA	HY1-L363	scRNA	piR-40176-L3	piRNA
hsa-miR-1294	0.00014	piR-32679-L4	0.000163					piR-41084	2.39e-05	piR-48575-L3	7.34e-06	BC200-L163	0.000286	U13_-L297	0.000227		tRNA-Gly-GCC-2-3-tRF5	tRNA																				U6-L443	snRNA	piR-47021	piRNA	HY4-L144	scRNA
piR-60577-L9	0.00014	piR-57322	0.000163					U2-L955	2.37e-05	piR-48575-L8	7.19e-06	U2-L87	0.000283	U5-L141	0.000226		tRNA-Gly-GCC-2-5	tRNA																				piR-37568	piRNA	hsa-miR-6800-5p	miRNA	HY3-L66	scRNA
hsa-miR-6788-3p	0.000134	tRNA-Gln-CTG-1-1	0.000159					hsa-miR-4745-3p	2.23e-05	HY3-L325	4.24e-06	U2-L752	0.000282	tRNA-Gly-TCC-2-4-tRF3	0.000225		tRNA-Gly-TCC-3-1-tRF3	tRNA																				U13_-L231	snRNA	piR-32512-L42	piRNA	piR-56285	piRNA
piR-33161-L4	0.000131	tRNA-Gly-CCC-1-2	0.000158					tRNA-Ser-GCT-5-1-tRF3	2.23e-05	piR-61147	4.03e-06	piR-42230	0.000279	piR-43237	0.000224		tRNA-His-GTG-1-3	tRNA																				hsa-miR-3685	miRNA	HY3-L210	scRNA	U6-L532	snRNA
tRNA-Gln-CTG-4-1-tRF5	0.000128	U2-L973	0.000158					U6-L1390	2.16e-05	U2-L87	3.7e-06	hsa-miR-6809-5p	0.000278	HY1-L63	0.000224		tRNA-His-GTG-1-5	tRNA																				piR-48822-L6	piRNA	U1-L195	snRNA	HY3-L424	scRNA
U17-L8	0.000127	piR-36687	0.000152					hsa-miR-6767-5p	2.12e-05	hsa-miR-6779-3p	2.83e-06	piR-48772-L76	0.000278	U2-L879	0.000221		tRNA-His-GTG-1-5-tRF3	tRNA																				HY3-L412	scRNA	HY3-L96	scRNA	piR-52416-L2	piRNA
U3-3	0.000127	BC200-L193	0.000152					HY3-L330	2.11e-05	U7-L228	2.65e-06	nm-tRNA-Tyr-GTA-chr2-23	0.000276	HY1-L113	0.000221		tRNA-His-GTG-1-6	tRNA																				piR-41406-L55	piRNA	HY3-L40	scRNA	piR-43348	piRNA
piR-57817-L9	0.000126	tRNA-Arg-TCT-3-2	0.000151					HBII-85-28	2.04e-05	HY1-L368	2.21e-06	piR-51761-L10	0.000274	piR-42366-L2	0.00022		tRNA-His-GTG-1-8	tRNA																				hsa-miR-1249-5p	miRNA	piR-49039-L4	piRNA	piR-48772-L70	piRNA
tRNA-His-GTG-1-6	0.000125	piR-54998-L4	0.00015					hsa-miR-6715b-3p	2.04e-05	U3-L164	1.53e-06	piR-48772-L37	0.000273	hsa-miR-6800-5p	0.00022		tRNA-His-GTG-1-9	tRNA																				U2-L336	snRNA	U3-L150	snRNA	U3-L210	snRNA
hsa-miR-558	0.000125	U3-4	0.00015					U6-L991	2.02e-05	piR-30123	3.11e-07	ACA40	0.000272	piR-33437-L7	0.000218		tRNA-His-GTG-2-1	tRNA																				U3-L102	snRNA	U3-L79	snRNA	piR-50260-L2	piRNA
piR-39537	0.000124	HY3-L284	0.000149					tRNA-Glu-TTC-6-1-tRF3	1.92e-05	U3-L214	0	tRNA-Und-NNN-chr1-1	0.000272	tRNA-iMet-CAT-3-1-tRF5	0.000217		tRNA-His-GTG-2-1-tRF5	tRNA																				U3-L90	snRNA	HY1-L183	scRNA	U6-L1186	snRNA
piR-38240-L3	0.000122	tRNA-Phe-GAA-1-2	0.000149					HY3-L37	1.89e-05	U2-L571	0	piR-32482	0.000269	U6-L571	0.000216		tRNA-Leu-TAA-4-1	tRNA																				tRNA-Leu-AAG-2-2-tRF5	tRNA	piR-48361-L5	piRNA	U6-L937	snRNA
hsa-miR-3065-3p	0.000122	tRNA-Asn-GTT-chr1-21	0.000148					tRNA-Glu-GAA-chr1-18	1.88e-05	U5-L214	0	tRNA-Thr-GGA-chr2-22-tRF3	0.000268	piR-60183-L2	0.000215		tRNA-Lys-CTT-13-1-tRF3	tRNA																				tRNA-Und-NNN-chr14-11	tRNA	HY3-L104	scRNA	hsa-miR-10398-5p	miRNA
U3-2B	0.000122	hsa-miR-874-3p	0.000145					U1-L5	1.76e-05	U5-L142	0	U6-L35	0.000268	piR-57138-L9	0.000213		tRNA-Lys-CTT-2-1	tRNA																				U2-L463	snRNA	piR-57539-L2	piRNA	tRNA-Ala-TGC-3-2-tRF3	tRNA
tRNA-His-GTG-2-1-tRF5	0.000117	hsa-miR-6821-5p	0.000144					piR-30769	1.65e-05	U5-L199	0	HY3-L323	0.000266	U6-L491	0.000212		tRNA-Lys-CTT-2-2-tRF3	tRNA																				piR-37781	piRNA	piR-43325-L30	piRNA	piR-56071	piRNA
tRNA-Ala-TGC-7-1-tRF5	0.000117	tRNA-Gln-CTG-1-2	0.000136					piR-61298	1.62e-05	U2-L233	0	piR-48778	0.000265	HY1-L171	0.000211		tRNA-Lys-CTT-2-4	tRNA																				piR-46232	piRNA	piR-30460-L2	piRNA	piR-34911-L22	piRNA
piR-46079-L10	0.000116	hsa-miR-660-3p	0.000135					U6-L601	1.49e-05	U6-L196	0	piR-45562	0.000265	piR-51787	0.000211		tRNA-Lys-CTT-2-5	tRNA																				piR-43325-L72	piRNA	HBII-52-39	snoRNA	U2-L126	snRNA
piR-31924-L12	0.000116	HY1-L195	0.000135					hsa-miR-6861-5p	1.33e-05	piR-57494	0	piR-37302	0.000263	HY3-L28	0.000211		tRNA-Lys-CTT-9-1	tRNA																				HY1-L134	scRNA	tRNA-Gly-TCC-2-3-tRF3	tRNA	U6-L350	snRNA
U17-L4	0.000114	hsa-miR-129-1-3p	0.000133					nmt-tRNA-Val-TAC-1-1	1.31e-05	hsa-miR-4742-5p	0	HY1-L37	0.000261	HY1-L183	0.00021		tRNA-Lys-TTT-8-1-tRF3	tRNA																				U3-L195	snRNA	piR-48772-L17	piRNA	U6-L285	snRNA
U3-L76	0.000113	U3-L158	0.000132					tRNA-iMet-CAT-1-5-tRF5	1.11e-05	tRNA-Tyr-GTA-12-1	0	piR-43262-L7	0.000258	U2-L820	0.000208		tRNA-Met-CAT-1-1	tRNA																				piR-48772-L28	piRNA	U13-L19	snRNA	U71c	snoRNA
tRNA-Asp-GTC-5-1-tRF5	0.000113	piR-35982-L2	0.000131					U6-L1361	9.2e-06	hsa-miR-12114	0	piR-42079	0.000258	piR-57502	0.000208		tRNA-Phe-GAA-1-5	tRNA																				hsa-miR-523-5p	miRNA	U2-L271	snRNA	piR-58604	piRNA
tRNA-Gly-GCC-2-5	0.000112	hsa-miR-607	0.000128					piR-39114	7.12e-06	U2-L311	0	piR-58387-L2	0.000258	U2-L1089	0.000206		tRNA-Pro-AGG-2-7	tRNA																				piR-32606	piRNA	piR-46532-L4	piRNA	piR-46681	piRNA
hsa-miR-497-5p	0.000112	piR-32679-L10	0.000128					U2-L182	6.75e-06	U6-L1569	0	piR-43264	0.000257	ACA12	0.000206		tRNA-Pro-TGG-3-4-tRF3	tRNA																				U6-L534	snRNA	U6-L1475	snRNA	U4-L25	snRNA
U13_-L145	0.000112	tRNA-Gly-TCC-2-3	0.000126					U6-L451	5.3e-06	hsa-miR-6861-5p	0	tRNA-Lys-TTT-8-1-tRF5	0.000257	piR-59200	0.000205		tRNA-SeC-TCA-2-1-tRF5	tRNA																				U1-L200	snRNA	U1-L78	snRNA	hsa-miR-3180	miRNA
hsa-miR-320e	0.000111	tRNA-Asp-GTC-2-3	0.000123					tRNA-Glu-CTC-1-5-tRF3	4.57e-06	U2-L720	0	piR-43466	0.000252	HY3-L454	0.000204		tRNA-SeC-TCA-3-1-tRF5	tRNA																				piR-49041	piRNA	hsa-miR-581	miRNA	U13_-L188	snRNA
U2-L124	0.00011	tRNA-Cys-GCA-11-1	0.000116					piR-61861-L36	3.09e-06	nm-tRNA-Tyr-GTA-chr2-12	0	piR-34920-L2	0.000248	HY3-L323	0.000203		tRNA-Ser-AGA-2-4	tRNA																				HY1-L385	scRNA	HBII-85-26	snoRNA	tRNA-Ile-GAT-chrX-5	tRNA
piR-60576-L2	0.00011	tRNA-His-GTG-1-3	0.000114					U6-L1187	1.8e-06	HY3-L482	0	piR-43325-L65	0.000248	U1-L137	0.000203		tRNA-Ser-AGA-4-1	tRNA																				piR-57138-L27	piRNA	piR-47640	piRNA	piR-41458	piRNA
tRNA-Pro-TGG-3-4-tRF3	0.000108	BC200-L94	0.000113					piR-38397	0	U6-L1162	0	piR-34911-L19	0.000247	piR-43325	0.000202		tRNA-Ser-GCT-4-2	tRNA																				14q(I-7)	snoRNA	piR-32548	piRNA	HY1-L247	scRNA
tRNA-Gly-GCC-2-4	0.000107	tRNA-SeC-TCA-3-1-tRF5	0.000113					hsa-miR-4742-5p	0	piR-35283-L3	0	U4-L146	0.000243	piR-48819-L3	0.000201		tRNA-Thr-AGT-7-1-tRF5	tRNA																				tRNA-Glu-CTC-1-3-tRF3	tRNA	piR-48772-L41	piRNA	U6-L130	snRNA
piR-31068	0.000104	piR-33437-L6	0.000112					U5-L154	0	U6-L1187	0	piR-54990	0.000242	piR-59290	0.000201		tRNA-Thr-CGT-3-1	tRNA																				U6-L1191	snRNA	piR-34675	piRNA	HY3-L114	scRNA
HY1-L77	0.000103	hsa-miR-335-5p	0.00011					piR-32648	0	piR-52378-L2	0	hsa-miR-6883-3p	0.000242	piR-34920-L8	0.0002		tRNA-Trp-CCA-1-1-tRF3	tRNA																				HBII-108	snoRNA	U6-L661	snRNA	piR-43325-L71	piRNA
U43	0.000103	U1-L4	0.000107					U2-L311	0	piR-53866	0	HY1-L438	0.000239	piR-32139	0.000197		tRNA-Trp-CCA-2-1	tRNA																				piR-40176-L42	piRNA	ACA15	snoRNA	tRNA-Ala-CGC-2-1-tRF5	tRNA
piR-32679-L7	0.000103	hsa-miR-10400-5p	0.000106					U6-L1569	0	tRNA-Phe-GAA-10-1	0	HY3-L114	0.000238	piR-34582-L27	0.000197		tRNA-Trp-CCA-3-2	tRNA																				piR-53896	piRNA	tRNA-Ala-AGC-13-2-tRF5	tRNA	tRNA-Ala-CGC-4-1-tRF3	tRNA
hsa-miR-517a-3p	0.000101	piR-45379	0.000105					HY3-L482	0	piR-31445-L2	0	U6-L1186	0.000233	piR-59971	0.000197		tRNA-Trp-CCA-3-3	tRNA																				piR-34911-L10	piRNA	U8-L17	snRNA	piR-48591-L13	piRNA
BC200-L177	9.94e-05	piR-32220	9.96e-05					piR-42040	0	14q(I-1)	0	piR-42954	0.000231	piR-49801	0.000196		tRNA-Tyr-GTA-1-1	tRNA																				hsa-miR-1913	miRNA	piR-44238	piRNA	U6-L78	snRNA
hsa-miR-95-5p	9.8e-05	hsa-miR-511-3p	9.95e-05					piR-51078	0	tRNA-Gly-TCC-2-2-tRF3	0	U3-L12	0.000229	piR-59855	0.000196		tRNA-Und-NNN-2-1	tRNA																				U13_-L69	snRNA	tRNA-Ala-AGC-8-1-tRF5	tRNA	HY3-L426	scRNA
tRNA-Gly-TCC-2-5	9.5e-05	hsa-miR-4523	9.94e-05					piR-34681	0	piR-43325-L30	0	tRNA-Cys-GCA-14-1-tRF5	0.000228	hsa-miR-4642	0.000192		tRNA-Val-TAC-1-2-tRF5	tRNA																				U6-L1388	snRNA	HBII-85-5	snoRNA	U6-L1514	snRNA
piR-57942	9.37e-05	hsa-miR-532-3p	9.84e-05					hsa-miR-5585-5p	0	tRNA-Glu-TTC-6-1-tRF3	0	tRNA-iMet-CAT-1-7	0.000228	piR-43325-L24	0.000191		U13_-L283	snRNA																				hsa-miR-526b-5p	miRNA	piR-61840-L10	piRNA	hsa-miR-3145-3p	miRNA
hsa-miR-199b-3p	9.3e-05	U1-L27	9.7e-05					piR-47007-L2	0	U6-L1240	0	HY3-L293	0.000223	piR-57138-L27	0.00019		U13_-L31	snRNA																				piR-52251	piRNA	piR-57138-L38	piRNA	U13-L113	snRNA
U1-L135	9.18e-05	tRNA-Asn-GTT-1-1-tRF3	9.61e-05					tRNA-Gly-CCC-chr1-104	0	piR-52372	0	HY3-L338	0.000223	U6-L87	0.000188		U13_-L7	snRNA																				U70B	snoRNA	HY3-L574	scRNA	piR-46225	piRNA
HY1-L54	9.09e-05	piR-31068-L2	9.56e-05					HY1-L178	0	U8-L5	0	tRNA-Pro-AGG-2-5-tRF5	0.000222	tRNA-Asn-GTT-2-4-tRF5	0.000187		U17-L4	snRNA																				piR-36437	piRNA	tRNA-Gln-CTG-1-2-tRF3	tRNA	piR-53824	piRNA
tRNA-Asp-GTC-2-4	9.03e-05	hsa-miR-145-3p	9.52e-05					piR-55972	0	U2-L950	0	U2-L894	0.000221	piR-42478	0.000187		U1-L105	snRNA																				U3-L31	snRNA	hsa-miR-4688	miRNA	piR-61370	piRNA
U1-L100	8.83e-05	piR-32679-L3	9.42e-05					U13_-L194	0	piR-40169	0	hsa-miR-3183	0.000221	HY3-L90	0.000185		U1-L135	snRNA																				U5-L9	snRNA	hsa-miR-617	miRNA	piR-42864	piRNA
U3-4	8.57e-05	tRNA-Arg-CCG-1-1-tRF5	9.4e-05					U7-L75	0	piR-54993	0	piR-42056	0.000219	HY3-L481	0.000184		U1-L208	snRNA																				piR-34420	piRNA	piR-41269	piRNA	U6-L317	snRNA
HY3-L356	8.52e-05	piR-32456	9.24e-05					piR-32457	0	HY3-L568	0	hsa-miR-3622a-5p	0.000217	piR-57269	0.000184		U1-L23	snRNA																				tRNA-iMet-CAT-1-6	tRNA	hsa-miR-3176	miRNA	U13-L15	snRNA
piR-57942-L2	8.36e-05	hsa-miR-3180-5p	9.16e-05					U6-L1422	0	piR-39600	0	U2-L878	0.000217	U1-L98	0.000183		U1-L40	snRNA																				piR-53650	piRNA	hsa-miR-4753-5p	miRNA	U6-L151	snRNA
piR-33437-L6	8.35e-05	tRNA-His-GTG-2-1	8.57e-05					U2-L950	0	U2-L873	0	piR-38301-L2	0.000211	U2-L87	0.000182		U1-L74	snRNA																				HBII-85-16	snoRNA	piR-31500	piRNA	piR-61861-L15	piRNA
tRNA-Gly-GCC-1-4	8.14e-05	hsa-miR-5585-3p	8.47e-05					piR-53469	0	U1-L5	0	piR-34937	0.000211	hsa-miR-4786-5p	0.000182		U1-L97	snRNA																				U6-L1776	snRNA	hsa-miR-6771-5p	miRNA	piR-48772-L48	piRNA
hsa-miR-7702	7.79e-05	piR-50048	8.38e-05					piR-54993	0	HBII-85-28	0	piR-48772-L70	0.00021	hsa-miR-3529-5p	0.000181		U2-L327	snRNA																				piR-34911-L4	piRNA	piR-30963-L31	piRNA	piR-40101	piRNA
HY1-L255	7.79e-05	piR-45463	8.37e-05					HBII-85-16	0	U2-L72	0	U70C	0.00021	piR-44883-L7	0.00018		U2-L973	snRNA																				HY1-L317	scRNA	piR-55985-L8	piRNA	hsa-miR-4676-5p	miRNA
U6-L161	7.71e-05	tRNA-Pro-AGG-2-7	8.27e-05					14q(II-20)	0	HY1-L34	0	hsa-miR-10395-3p	0.000209	hsa-miR-6796-5p	0.000178		U3-3	snoRNA																				tRNA-Thr-AGT-5-1	tRNA	hsa-miR-4646-5p	miRNA	piR-48772-L11	piRNA
tRNA-Cys-GCA-4-1	7.27e-05	hsa-miR-450a-2-3p	8.1e-05					piR-32686	0	U6-L566	0	tRNA-Thr-AGT-1-1	0.000207	piR-48772-L65	0.000177		U3-4	snoRNA																				U1-L199	snRNA	hsa-miR-5190	miRNA	U6-L1251	snRNA
HY3-L415	7.01e-05	tRNA-Trp-CCA-3-2	8.04e-05					piR-43325-L7	0	piR-43139-L2	0	HY3-L157	0.000206	piR-48591-L12	0.000177		U3-L152	snRNA																				14q(II-1)	snoRNA	piR-43325-L77	piRNA	tRNA-iMet-CAT-1-3	tRNA
tRNA-His-GTG-1-3	6.95e-05	U43	8.03e-05					U5-L206	0	piR-48678	0	piR-58812	0.000205	U6-L1094	0.000176		U3-L158	snRNA																				piR-42056	piRNA	HY3-L517	scRNA	U2-L752	snRNA
tRNA-Lys-CTT-2-5	6.78e-05	BC200-L177	7.8e-05					HY1-L183	0	piR-58403	0	tRNA-Cys-GCA-chrX-3-tRF3	0.000205	piR-34189	0.000176		U3-L76	snoRNA																				hsa-miR-1469	miRNA	nmt-tRNA-Val-TAC-1-1-tRF5	tRNA	U6-L908	snRNA
HY3-L90	6.69e-05	piR-32679-L5	7.7e-05					U3-L164	0	U6-L17	0	U13-L139	0.000205	piR-43786	0.000175		U43	snoRNA																				piR-43325-L34	piRNA	piR-53013	piRNA	piR-57939	piRNA
tRNA-Gly-GCC-2-2	6.66e-05	hsa-miR-5193	7.66e-05					14q(II-19)	0	U3-L40	0	hsa-miR-5587-3p	0.000204	piR-41503	0.000174		U44	snoRNA																				U6-L705	snRNA	hsa-miR-4734	miRNA	U2-L1034	snRNA
hsa-let-7g-3p	6.6e-05	tRNA-Lys-TTT-8-1-tRF3	7.51e-05					tRNA-Cys-GCA-14-1-tRF5	0	piR-33309	0	tRNA-Ala-TGC-3-2-tRF3	0.000204	piR-43251	0.000174		U5-L141	snRNA																				piR-57138-L44	piRNA	piR-57138-L22	piRNA	U2-L878	snRNA
hsa-miR-130b-3p	6.59e-05	piR-50381	7.43e-05					U2-L422	0	piR-60466	0	piR-57567-L10	0.000204	HY1-L170	0.000173		U5-L154	snRNA																				piR-37058	piRNA	piR-43325-L42	piRNA	piR-39760	piRNA
HY1-L236	6.56e-05	tRNA-Arg-TCG-3-1	7.28e-05					mgh28S-2409	0	U2-L182	0	HBII-108	0.000203	piR-51761-L31	0.000173		U6-L1079	snRNA																				hsa-miR-6740-3p	miRNA	piR-58204	piRNA	piR-39244	piRNA
tRNA-Lys-CTT-2-4	6.48e-05	U1-L208	7.28e-05					piR-33086	0	piR-56207	0	piR-48591-L15	0.000203	HY1-L398	0.000171		U6-L161	snRNA																				U2-L990	snRNA	piR-44568-L4	piRNA	U6-L175	snRNA
hsa-miR-224-3p	6.39e-05	piR-60577-L9	7.22e-05					piR-38673	0	tRNA-Thr-CGT-3-1-tRF3	0	HY3-L430	0.000203	tRNA-Glu-TTC-2-2-tRF5	0.00017		U6-L1624	snRNA																				piR-40649	piRNA	piR-41503	piRNA	piR-46532	piRNA
piR-45709	6.15e-05	piR-33865	7.21e-05					piR-31874	0	tRNA-Gly-TCC-2-3-tRF3	0	tRNA-Glu-CTC-3-1-tRF5	0.0002	HY3-L107	0.00017		U6-L232	snRNA																				piR-48819	piRNA	piR-51761-L3	piRNA	tRNA-Ala-AGC-chr6-96	tRNA
HY3-L284	5.98e-05	piR-31924-L10	7.15e-05					piR-33270	0	piR-55955	0	piR-49041	0.000199	HY3-L40	0.000166		U6-L460	snRNA																				U2-L1012	snRNA	piR-43325-L52	piRNA	piR-38718	piRNA
piR-50381	5.93e-05	piR-33161-L6	7.07e-05					piR-30123	0	piR-32567	0	hsa-miR-346	0.000198	piR-55138	0.000165		U6-L668	snRNA																				tRNA-Asn-GTT-1-1-tRF3	tRNA	hsa-miR-4445-5p	miRNA	U6-L989	snRNA
hsa-miR-137-3p	5.9e-05	tRNA-Lys-CTT-2-4	7.07e-05					piR-60866	0	U6-L591	0	U2-L991	0.000197	piR-54600	0.000165		U78	snoRNA																				hsa-miR-6800-3p	miRNA	hsa-miR-6764-3p	miRNA	nmt-tRNA-Val-TAC-1-1	tRNA
hsa-miR-3180-5p	5.76e-05	piR-31924-L2	6.92e-05					piR-48977	0	piR-50691	0	piR-34077	0.000196	U6-L28	0.000164		U8-L29	snRNA																				U2-L656	snRNA	piR-55783	piRNA	ACA1	snoRNA
piR-57125-L2	5.75e-05	HY3-L198	6.62e-05					HY3-L522	0	piR-60385	0	U2-L1012	0.000194	piR-37058	0.000164																							U7-L94	snRNA	HY1-L63	scRNA	tRNA-Asn-GTT-16-5	tRNA
hsa-miR-125a-3p	5.73e-05	piR-57125	6.56e-05					hsa-miR-3182	0	piR-30769	0	HY3-L58	0.000193	piR-43325-L37	0.000163																							piR-34911-L7	piRNA	HY1-L95	scRNA	tRNA-Asn-GTT-15-1-tRF5	tRNA
tRNA-Gln-CTG-5-1	5.7e-05	tRNA-His-GTG-1-4	6.52e-05					piR-55955	0	U6-L1486	0	HY3-L331	0.000193	U6-L1120	0.000162																							HY1-L177	scRNA	U6-L1187	snRNA	U3-L214	snRNA
piR-61645-L2	5.47e-05	tRNA-Und-NNN-2-1	6.51e-05					piR-60385	0	U6-L1246	0	U3-L120	0.000191	piR-51761-L23	0.000161																							piR-61877-L2	piRNA	hsa-miR-519d-5p	miRNA	piR-43325-L17	piRNA
HY1-L261	5.33e-05	nmt-tRNA-Ser-TGA-2-1-tRF5	6.51e-05					U6-L1246	0	U3-L178	0	tRNA-iMet-CAT-2-1	0.000189	U6-L1240	0.000159																							hsa-miR-6894-5p	miRNA	U1-L69	snRNA	hsa-miR-449b-5p	miRNA
tRNA-Lys-CTT-4-1	5.32e-05	tRNA-His-GTG-1-8	6.44e-05					tRNA-Glu-TTC-chr1_KI270713v1_random-1-tRF3	0	U6-L1570	0	piR-59314	0.000187	piR-49204-L4	0.000158																							tRNA-Cys-GCA-14-1-tRF5	tRNA	U13-L154	snRNA	HY3-L489	scRNA
U6-L387	5.3e-05	hsa-miR-429	6.4e-05					U3-L178	0	piR-42606	0	piR-61009	0.000186	hsa-miR-6876-3p	0.000157																							piR-61861-L19	piRNA	U13-L180	snRNA	U5-L85	snRNA
HY1-L311	5.22e-05	U1-L15	6.3e-05									piR-61370	0.000184	U2-L111	0.000157																							U6-L1787	snRNA	piR-48772-L54	piRNA	hsa-miR-10396b-5p	miRNA
hsa-miR-215-5p	5.07e-05	hsa-miR-99a-3p	6.24e-05									piR-60746-L8	0.000183	U7-L161	0.000157																							U103B	snoRNA	U4-L93	snRNA	HY1-L432	scRNA
U1-L40	5.04e-05	hsa-miR-151a-3p	6.2e-05									U2-L1034	0.000182	ACA52	0.000156																							U6-L183	snRNA	nmt-tRNA-Gln-TTG-4-1-tRF5	tRNA	nm-tRNA-Tyr-GTA-chr7-1	tRNA
tRNA-Cys-GCA-2-3	5.03e-05	tRNA-Asp-GTC-2-8	6.05e-05									tRNA-Val-TAC-3-1-tRF5	0.000181	piR-46532-L5	0.000156																							tRNA-Thr-CGT-chr1-133-tRF5	tRNA	piR-48772-L26	piRNA	piR-34795	piRNA
tRNA-Gln-TTG-1-1	4.91e-05	tRNA-Gly-TCC-2-6	5.87e-05									piR-61877-L2	0.00018	BC200-L151	0.000154																							piR-34582-L40	piRNA	U6-L1243	snRNA	hsa-miR-6804-5p	miRNA
HY1-L414	4.61e-05	tRNA-Lys-CTT-9-1	5.74e-05									piR-40176-L48	0.000177	hsa-miR-6786-5p	0.000154																							piR-39241	piRNA	piR-51049	piRNA	U2-L36	snRNA
hsa-miR-6838-5p	4.53e-05	hsa-miR-619-5p	5.56e-05									piR-41426	0.000175	piR-51802-L7	0.000154																							piR-46031	piRNA	U6-L722	snRNA	U13_-L31	snRNA
tRNA-His-GTG-1-8	4.52e-05	piR-54374	5.52e-05									piR-34795	0.000175	U6-L426	0.000151																							U5-L95	snRNA	hsa-miR-3667-3p	miRNA	HY1-L304	scRNA
hsa-miR-3120-3p	4.49e-05	U1-L40	5.48e-05									piR-57138-L13	0.000173	piR-34911-L24	0.000149																							U6-L1120	snRNA	hsa-miR-4651	miRNA	U2-L591	snRNA
piR-57153	4.29e-05	U1-L135	5.44e-05									U2-L656	0.000172	HY5-L4	0.000146																							piR-50355-L3	piRNA	piR-57138-L24	piRNA	HY4-L7	scRNA
tRNA-Met-CAT-3-1	4.18e-05	tRNA-Gln-CTG-2-1	5.35e-05									tRNA-Gly-TCC-3-1-tRF5	0.000172	piR-33402	0.000146																							tRNA-Phe-GAA-11-1-tRF5	tRNA	piR-43264-L3	piRNA	U1-L41	snRNA
hsa-miR-193b-3p	4.04e-05	U1-L66	5.3e-05									piR-41831-L4	0.00017	U6-L225	0.000146																							HY3-L102	scRNA	piR-52475-L8	piRNA	piR-38532	piRNA
tRNA-Asp-GTC-2-10	3.84e-05	U2-L1011	5.27e-05									piR-57138-L7	0.00017	piR-34920-L25	0.000145																							U2-L853	snRNA	tRNA-Asn-GTT-chr1-30-tRF3	tRNA	piR-42608	piRNA
U3-L158	3.75e-05	hsa-miR-4502	5.05e-05									U6-L1261	0.00017	HY1-L101	0.000145																							piR-49204-L3	piRNA	U6-L1645	snRNA	piR-31109	piRNA
tRNA-Gly-CCC-1-2	3.67e-05	hsa-miR-4504	5e-05									U6-L705	0.00017	piR-38915	0.000145																							U13_-L244	snRNA	tRNA-Ile-AAT-4-1-tRF5	tRNA	hsa-miR-6753-3p	miRNA
hsa-miR-502-3p	3.64e-05	tRNA-Gly-GCC-2-1	4.98e-05									hsa-miR-6855-3p	0.000169	U6-L443	0.000145																							piR-57138-L7	piRNA	piR-57138-L47	piRNA	piR-57138-L29	piRNA
tRNA-Ala-AGC-20-1	3.62e-05	tRNA-Gln-CTG-1-4	4.93e-05									HY1-L94	0.000169	piR-33270-L20	0.000144																							piR-50920	piRNA	piR-48591-L11	piRNA	HY3-L332	scRNA
piR-32679-L2	3.44e-05	tRNA-Ala-TGC-7-1-tRF5	4.83e-05									HY3-L426	0.000168	U6-L609	0.000144																							tRNA-Pro-CGG-1-2-tRF5	tRNA	HY1-L138	scRNA	piR-57567-L27	piRNA
piR-52719	3.4e-05	HBII-108B	4.78e-05									tRNA-Asn-GTT-2-4-tRF5	0.000168	hsa-miR-4671-5p	0.000144																							piR-32937	piRNA	U4-L9	snRNA	piR-61861-L6	piRNA
hsa-miR-99b-5p	3.28e-05	hsa-miR-6807-5p	4.77e-05									HY3-L392	0.000166	piR-38301-L2	0.000142																							piR-30302	piRNA	U3-L220	snRNA	piR-34637-L5	piRNA
hsa-miR-216b-5p	3.25e-05	hsa-miR-23a-3p	4.76e-05									hsa-miR-3173-3p	0.000164	piR-55783	0.000141																							U6-L28	snRNA	piR-48772-L86	piRNA	U6-L544	snRNA
piR-33865	3.21e-05	hsa-miR-328-5p	4.62e-05									HY3-L485	0.000164	piR-43325-L34	0.00014																							HY3-L6	scRNA	HY1-L379	scRNA	U2-L380	snRNA
piR-42286	3.17e-05	hsa-miR-483-5p	4.61e-05									U4-L29	0.000163	tRNA-Thr-TGT-6-1-tRF3	0.00014																							piR-54225	piRNA	piR-56591	piRNA	piR-37750-L51	piRNA
tRNA-His-GTG-1-7-tRF3	3.02e-05	hsa-miR-95-5p	4.53e-05									piR-32212	0.000163	piR-57138-L11	0.00014																							U4-L60	snRNA	U8-L5	snRNA	U13-L51	snRNA
U13_-L283	2.99e-05	hsa-miR-221-3p	4.44e-05									U2-L506	0.000161	HY1-L402	0.000138																							HY1-L438	scRNA	piR-48514	piRNA	piR-56647	piRNA
hsa-miR-548e-5p	2.98e-05	hsa-miR-3150b-3p	4.12e-05									piR-40176-L3	0.000161	piR-61484	0.000137																							piR-30597-L2	piRNA	14q(I-8)	snoRNA	U13-L74	snRNA
nmt-tRNA-Ser-TGA-2-1-tRF5	2.92e-05	BC200-L66	4.09e-05									HBII-85-16	0.00016	U6-L422	0.000137																							HY1-L359	scRNA	HY3-L371	scRNA	HY3-L499	scRNA
tRNA-Arg-TCT-1-1	2.92e-05	HY1-L311	4.05e-05									piR-57567-L14	0.000159	HY1-L379	0.000137																							hsa-miR-4700-3p	miRNA	U6-L1692	snRNA	HY1-L252	scRNA
hsa-miR-3622a-3p	2.82e-05	hsa-miR-6800-5p	3.89e-05									tRNA-Ile-TAT-3-1-tRF3	0.000159	tRNA-Thr-CGT-3-1-tRF5	0.000136																							piR-43325-L29	piRNA	piR-61861	piRNA	hsa-miR-203b-3p	miRNA
hsa-miR-200b-3p	2.79e-05	piR-36378-L8	3.8e-05									hsa-miR-649	0.000158	HY1-L178	0.000136																							U73b	snoRNA	piR-38875	piRNA	piR-47710	piRNA
U17b	2.66e-05	piR-35813	3.76e-05									U6-L285	0.000158	hsa-miR-3936	0.000134																							HY3-L432	scRNA	piR-57567-L47	piRNA	hsa-miR-1296-3p	miRNA
tRNA-Thr-AGT-1-2	2.64e-05	tRNA-Gly-TCC-2-2	3.69e-05									hsa-miR-10396b-5p	0.000157	piR-47178	0.000133																							piR-57138-L5	piRNA	HY1-L458	scRNA	HY3-L492	scRNA
hsa-miR-136-3p	2.43e-05	HY1-L144	3.66e-05									U6-L1388	0.000155	HY1-L93	0.000132																							HY1-L93	scRNA	piR-57138-L49	piRNA	U1-L95	snRNA
U1-L208	2.42e-05	piR-43926-L2	3.63e-05									piR-48772-L56	0.000154	14q(II-1)	0.00013																							piR-57138-L4	piRNA	tRNA-Und-NNN-5-1-tRF3	tRNA	HY3-L326	scRNA
U1-L105	2.32e-05	hsa-miR-125b-2-3p	3.57e-05									piR-49801	0.000153	piR-57138-L12	0.000129																							U6-L59	snRNA	U1-L37	snRNA	piR-51671-L68	piRNA
hsa-miR-181b-5p	2.26e-05	tRNA-Trp-CCA-5-1	3.47e-05									hsa-miR-208b-3p	0.000151	hsa-miR-519d-5p	0.000128																							piR-33493	piRNA	HBII-52-14	snoRNA	piR-32243	piRNA
piR-58006	2.21e-05	piR-53119-L2	3.39e-05									piR-50395-L3	0.000151	HY1-L94	0.000126																							U6-L1413	snRNA	piR-51494	piRNA	U2-L722	snRNA
piR-57368	2.18e-05	piR-36378-L6	3.29e-05									U4-L25	0.00015	piR-42635	0.000125																							U3-L113	snRNA	piR-50164	piRNA	piR-57138-L16	piRNA
U1-L97	1.94e-05	U6-L668	3.26e-05									HY3-L423	0.000149	U3-L113	0.000125																							tRNA-Ile-TAT-3-1-tRF3	tRNA	piR-46736	piRNA	piR-48772-L30	piRNA
U8-L29	1.91e-05	tRNA-Gln-TTG-4-1	3.23e-05									piR-57602	0.000149	hsa-miR-6730-3p	0.000125																							U2-L220	snRNA	14q(II-11)	snoRNA	U6-L1261	snRNA
U4-L18	1.88e-05	HBII-419	3.19e-05									tRNA-Und-NNN-10-1-tRF5	0.000148	tRNA-Gln-CTG-1-4-tRF3	0.000122																							piR-58959	piRNA	BC200-L151	scRNA	HY3-L539	scRNA
tRNA-Pro-AGG-2-7	1.79e-05	HY1-L90	3.15e-05									HY3-L376	0.000148	hsa-miR-3176	0.000122																							U6-L1181	snRNA	piR-37094	piRNA	hsa-miR-4425	miRNA
hsa-miR-4502	1.71e-05	tRNA-Gln-CTG-4-1-tRF5	3.14e-05									U13_-L244	0.000147	piR-33437-L6	0.000122																							piR-31745-L2	piRNA	hsa-miR-4729	miRNA	hsa-miR-6819-5p	miRNA
hsa-miR-4667-5p	1.67e-05	tRNA-Gly-TCC-2-4	2.97e-05									U13-L51	0.000147	piR-43325-L52	0.000122																							U6-L1016	snRNA	hsa-miR-3085-5p	miRNA	piR-31437	piRNA
tRNA-Lys-CTT-9-1	1.67e-05	piR-57368	2.94e-05									HY3-L499	0.000145	HY4-L108	0.000121																							HY4-L87	scRNA	piR-44451	piRNA	U6-L879	snRNA
HY1-L90	1.65e-05	hsa-miR-1307-5p	2.83e-05									hsa-miR-6884-5p	0.000144	U3-L173	0.00012																							U3-L59	snRNA	piR-34911-L26	piRNA	HBII-85-22	snoRNA
tRNA-Tyr-GTA-1-1	1.63e-05	tRNA-Met-CAT-1-1	2.78e-05									piR-57138-L41	0.00014	hsa-miR-6826-5p	0.000119																							piR-34911-L19	piRNA	U4-L21	snRNA	U2-L526	snRNA
tRNA-Gln-CTG-1-2	1.51e-05	U1-L136	2.61e-05									tRNA-Arg-ACG-1-2-tRF3	0.000138	piR-43325-L61	0.000119																							hsa-miR-6865-5p	miRNA	HY1-L120	scRNA	piR-31075-L10	piRNA
U1-L74	1.48e-05	hsa-miR-99b-5p	2.58e-05									U6-L1165	0.000136	U2-L206	0.000119																							HY3-L526	scRNA	piR-42635	piRNA	piR-48772-L14	piRNA
tRNA-Trp-CCA-3-3	1.44e-05	piR-60576-L15	2.45e-05									piR-57567-L27	0.000136	piR-51802-L6	0.000118																							piR-57567-L21	piRNA	piR-48486	piRNA	U3-L105	snRNA
piR-37253	1.42e-05	hsa-miR-5192	2.44e-05									piR-40176-L42	0.000136	U2-L271	0.000118																							piR-57138-L51	piRNA	piR-48772-L50	piRNA	piR-48772-L10	piRNA
hsa-miR-337-5p	1.39e-05	piR-32679-L9	2.4e-05									U2-L884	0.000134	U1-L213	0.000116																							U3-L212	snRNA	hsa-miR-203a-3p	miRNA	piR-36323-L2	piRNA
hsa-miR-5585-3p	1.39e-05	HY1-L255	2.37e-05									hsa-miR-6874-3p	0.000132	U1-L200	0.000116																							piR-52507	piRNA	piR-49250	piRNA	piR-34582-L13	piRNA
hsa-miR-145-5p	1.37e-05	hsa-miR-7848-3p	2.34e-05									HY3-L3	0.000131	piR-30460	0.000116																							piR-50260	piRNA	HBII-85-4	snoRNA	piR-31075-L5	piRNA
hsa-miR-532-3p	1.37e-05	U78	2.31e-05									tRNA-Thr-AGT-5-1	0.00013	hsa-miR-1469	0.000115																							piR-48772-L76	piRNA	piR-41841	piRNA	piR-61009	piRNA
ACA45	1.34e-05	tRNA-Asp-GTC-2-4	2.27e-05									HY1-L129	0.000128	U7-L56	0.000113																							hsa-miR-7845-5p	miRNA	piR-48772-L52	piRNA	piR-44378-L4	piRNA
hsa-miR-660-3p	1.34e-05	tRNA-Trp-CCA-3-3	2.18e-05									tRNA-Thr-CGT-chr1-133-tRF5	0.000128	HBII-85-5	0.000112																							piR-50824	piRNA	hsa-miR-6786-5p	miRNA	piR-48772-L60	piRNA
U3-L152	1.21e-05	piR-36378-L3	1.94e-05									piR-43325-L17	0.000127	piR-34920-L4	0.000112																							hsa-miR-204-5p	miRNA	SNORD121A	snoRNA	U6-L875	snRNA
piR-48648	1.2e-05	hsa-miR-627-5p	1.9e-05									piR-36437	0.000127	ACA15	0.000111																							piR-43123-L18	piRNA	U6-L282	snRNA	piR-42718-L4	piRNA
hsa-miR-130a-3p	1.19e-05	piR-51688	1.75e-05									tRNA-Tyr-GTA-9-1-tRF3	0.000126	piR-61643	0.000111																							piR-34920-L19	piRNA	U6-L424	snRNA	tRNA-Val-AAC-1-4-tRF5	tRNA
tRNA-Asn-GTT-chr1-140	1.04e-05	U1-L74	1.68e-05									HY4-L22	0.000124	U6-L295	0.000111																							piR-44883-L6	piRNA	piR-57138-L26	piRNA	14q(II-6)	snoRNA
tRNA-Arg-TCG-3-1	1.04e-05	hsa-miR-3120-3p	1.62e-05									nm-tRNA-Tyr-GTA-chr7-1	0.000123	piR-42056	0.00011																							HY1-L188	scRNA	piR-34911-L24	piRNA	tRNA-Thr-GGA-chr2-22-tRF3	tRNA
hsa-miR-653-3p	9.94e-06	hsa-miR-671-5p	1.53e-05									U4-L108	0.000123	U1-L214	0.000109																							piR-61729	piRNA	U6-L225	snRNA	U2-L167	snRNA
hsa-miR-181b-2-3p	9.91e-06	hsa-miR-1301-3p	1.47e-05									HY3-L557	0.000122	HY3-L3	0.000108																							HY3-L323	scRNA	piR-55138	piRNA	piR-36752-L7	piRNA
U1-L19	8.81e-06	hsa-miR-1-3p	1.45e-05									piR-31075-L10	0.000121	piR-57567-L10	0.000108																							hsa-miR-4695-5p	miRNA	piR-58416	piRNA	piR-34920-L15	piRNA
tRNA-Asn-GTT-2-3	8.51e-06	tRNA-Gln-CTG-4-1	1.41e-05									piR-30534	0.000121	U4-L2	0.000106																							piR-36752-L2	piRNA	U13_-L297	snRNA	tRNA-Asn-GTT-chr1-111-tRF5	tRNA
hsa-miR-3074-5p	8.14e-06	piR-33161	1.3e-05									U17-L5	0.00012	piR-31500	0.000106																							U6-L1737	snRNA	hsa-miR-218-2-3p	miRNA	tRNA-Ala-AGC-3-1-tRF5	tRNA
BC200-L173	6.92e-06	hsa-miR-193b-3p	9.48e-06									HY3-L483	0.00012	tRNA-Arg-TCT-4-1-tRF3	0.000106																							HY1-L100	scRNA	U6-L470	snRNA	hsa-miR-6878-3p	miRNA
tRNA-Lys-TTT-10-1	6.54e-06	hsa-miR-522-3p	8.65e-06									hsa-miR-6861-5p	0.000119	tRNA-Ala-AGC-23-1-tRF5	0.000105																							piR-42306	piRNA	HY1-L170	scRNA	piR-58812	piRNA
U1-L113	5.94e-06	hsa-miR-4497	8.2e-06									hsa-miR-4700-3p	0.000118	U108	0.000105																							piR-38332	piRNA	HY3-L275	scRNA	HY1-L161	scRNA
piR-43751	5.59e-06	U1-L97	8.18e-06									hsa-miR-3529-5p	0.000118	U6-L424	0.000105																							hsa-miR-208b-3p	miRNA	HY1-L282	scRNA	U6-L356	snRNA
nm-tRNA-SerTGA-AGA-chr11-7-tRF5	5.26e-06	tRNA-Thr-CGT-3-1	4.67e-06									HY1-L230	0.000118	U6-L17	0.000104																							U5-L37	snRNA	U2-L424	snRNA	piR-37302	piRNA
piR-36249-L4	5.25e-06	tRNA-Gln-CTG-1-5	3.86e-06									U1-L81	0.000117	U13_-L227	0.000103																							hsa-miR-649	miRNA	HBII-52-30	snoRNA	piR-45726	piRNA
U1-L42	5.19e-06	piR-47028	3.69e-06									U7-L56	0.000117	piR-48279	0.000102																							piR-47028	piRNA	piR-31424	piRNA	U13_-L93	snRNA
tRNA-His-GTG-1-5-tRF3	5.05e-06	tRNA-Cys-GCA-2-4	3.54e-06									HY3-L310	0.000117	hsa-miR-6857-3p	0.000101																							piR-42366-L2	piRNA	piR-56804	piRNA	U6-L1173	snRNA
piR-32456	3.29e-06	HY1-L261	1.36e-07									U6-L78	0.000117	tRNA-Tyr-GTA-9-1-tRF3	9.91e-05																							U4-L149	snRNA	piR-52466	piRNA	piR-42230	piRNA
tRNA-Und-NNN-4-1	2.66e-06	U6-L387	0									piR-34582-L19	0.000116	piR-43466	9.86e-05																							U6-L289	snRNA	piR-35444	piRNA	U6-L131	snRNA
hsa-miR-4429	2.33e-06	hsa-miR-517c-3p	0									hsa-miR-4436b-5p	0.000116	U13_-L280	9.85e-05																							piR-60743	piRNA	hsa-miR-4657	miRNA	hsa-miR-346	miRNA
tRNA-Gln-CTG-1-4	1.79e-06	piR-36378-L4	0									tRNA-Lys-CTT-7-1-tRF5	0.000115	hsa-miR-518b	9.76e-05																							piR-54341-L3	piRNA	U2-L504	snRNA	piR-51998	piRNA
hsa-miR-6837-5p	1.78e-06	hsa-miR-597-5p	0									HBII-52-41	0.000114	piR-57138-L4	9.76e-05																							piR-55905-L3	piRNA	U6-L1175	snRNA	piR-45032-L4	piRNA
tRNA-Und-NNN-2-1	1.68e-06	hsa-miR-320e	0									hsa-miR-6819-5p	0.000113	piR-34582-L40	9.66e-05																							piR-50260-L4	piRNA	tRNA-Arg-TCG-6-1	tRNA	HY3-L237	scRNA
piR-60910	1.39e-06	U17-L8	0									U13_-L231	0.000113	U4-L69	9.55e-05																							hsa-miR-302d-3p	miRNA	tRNA-Gly-TCC-2-4-tRF3	tRNA	HY1-L311	scRNA
BC200-L47	1.07e-06	tRNA-Und-NNN-4-1	0									piR-38102	0.000113	piR-48772-L76	9.51e-05																									hsa-miR-4786-5p	miRNA	piR-60358	piRNA
piR-32679-L12	7.61e-07	U35B	0									piR-34920-L24	0.000112	tRNA-Asn-GTT-1-1-tRF3	9.41e-05																									U6-L469	snRNA	piR-61396	piRNA
HY1-L257	0	piR-38865	0									hsa-miR-523-5p	0.000112	piR-34780	9.34e-05																									U7-L161	snRNA	tRNA-Leu-TAG-2-1-tRF3	tRNA
hsa-miR-511-3p	0	piR-58006	0									piR-57387-L5	0.000111	hsa-miR-208b-3p	9.27e-05																									piR-34582-L9	piRNA	U3-L120	snRNA
hsa-miR-181a-5p	0	U1-L113	0									piR-42306	0.00011	piR-55905-L33	9.26e-05																									U2-L825	snRNA	piR-34582-L26	piRNA
hsa-miR-200c-3p	0	piR-43751	0									U3-L140	0.00011	tRNA-Pro-AGG-3-1-tRF3	9.22e-05																									U6-L766	snRNA	piR-47785	piRNA
hsa-miR-340-5p	0	tRNA-His-GTG-1-7	0									HY1-L283	0.00011	U2-L754	9.22e-05																									U2-L823	snRNA	U4-L38	snRNA
piR-53119-L2	0	tRNA-Glu-TTC-1-1-tRF3	0									piR-44378	0.000107	piR-57539-L2	9.21e-05																									piR-43291	piRNA	U4-L147	snRNA
piR-38865	0	piR-46533	0									piR-57138-L36	0.000105	U6-L534	9.02e-05																									piR-39002	piRNA	piR-53354	piRNA
hsa-miR-671-5p	0	U93	0									tRNA-Gly-CCC-chr1-135-tRF3	0.000104	hsa-miR-3622b-3p	8.88e-05																									tRNA-Glu-TTC-2-2-tRF5	tRNA	piR-34956	piRNA
HBII-419	0	piR-48648	0									tRNA-Pro-AGG-3-1-tRF5	0.000103	U6-L1613	8.86e-05																									U1-L24	snRNA	U6-L787	snRNA
piR-36687	0	U4-L18	0									piR-32484	0.000103	U6-L418	8.86e-05																									piR-34920-L25	piRNA	piR-45392	piRNA
hsa-miR-1307-5p	0	piR-32220-L2	0									hsa-miR-10394-5p	0.000103	piR-56215	8.84e-05																									HY1-L125	scRNA	HY3-L80	scRNA
U93	0	hsa-miR-200a-3p	0									U6-L317	0.000102	piR-51208	8.77e-05																									piR-55972	piRNA
hsa-miR-551a	0	hsa-miR-137-3p	0									hsa-miR-4758-3p	0.000102	HBII-108	8.52e-05																									hsa-miR-6850-3p	miRNA
tRNA-Gln-CTG-1-1	0	hsa-miR-204-3p	0									piR-48772-L14	0.000101	hsa-miR-4651	8.49e-05																									tRNA-Thr-CGT-4-1-tRF5	tRNA
U6-L1026	0	hsa-miR-1233-3p	0									piR-30126	0.000101	piR-57387-L5	8.46e-05																									HY3-L74	scRNA
piR-32220-L2	0	BC200-L47	0									piR-43325-L37	0.000101	piR-59100	8.42e-05
U1-L188	0	hsa-miR-125a-3p	0									piR-34420	0.000101	HY3-L239	8.32e-05
piR-43206	0	tRNA-Asp-GTC-2-10	0									piR-60664-L3	0.000101	hsa-miR-3925-5p	8.3e-05
piR-31143	0	U1-L19	0									U2-L865	0.0001	HBII-85-4	8.3e-05
piR-42718-L2	0	tRNA-His-GTG-1-1	0									piR-57138-L6	9.98e-05	hsa-miR-548ba	8.29e-05
piR-37620	0	hsa-miR-519d-5p	0									tRNA-Pro-CGG-1-2-tRF5	9.84e-05	U13_-L69	8.26e-05
BC200-L3	0	hsa-miR-6795-5p	0									HY1-L43	9.74e-05	piR-57138-L38	8.2e-05
tRNA-His-GTG-1-2	0	hsa-miR-4707-5p	0									piR-41800-L22	9.73e-05	U2-L103	8.11e-05
hsa-miR-4757-3p	0	piR-31068	0									piR-34833	9.6e-05	U6-L1776	8.08e-05
tRNA-Gln-CTG-2-1	0	piR-37620	0									U6-L490	9.54e-05	piR-51761-L10	8.05e-05
tRNA-Asp-GTC-1-1	0	piR-57125-L2	0									HY1-L247	9.5e-05	piR-54225	7.98e-05
hsa-miR-6800-5p	0	hsa-miR-4757-3p	0									piR-42366-L2	9.47e-05	tRNA-Und-NNN-5-1-tRF3	7.97e-05
U1-L56	0	tRNA-Asp-GTC-1-1	0									piR-32139	9.4e-05	piR-50824	7.96e-05
hsa-miR-133b	0	hsa-miR-133b	0									HBII-85-22	9.23e-05	hsa-miR-204-5p	7.96e-05
tRNA-His-GTG-1-4	0	tRNA-Asp-GTC-2-9	0									U6-L1514	9.23e-05	piR-57492	7.9e-05
tRNA-Thr-AGT-1-3	0	hsa-miR-4667-5p	0									U6-L356	9.21e-05	tRNA-Gly-CCC-chr1-135-tRF3	7.82e-05
hsa-miR-4449	0	tRNA-Thr-AGT-1-3	0									piR-39156	9.16e-05	U2-L424	7.75e-05
HBII-52-33	0	tRNA-Lys-TTT-10-1	0									U13_-L188	9.14e-05	hsa-miR-6809-5p	7.73e-05
hsa-miR-452-5p	0	hsa-miR-452-5p	0									U2-L217	9.13e-05	U7-L94	7.72e-05
tRNA-Arg-TCT-3-2	0	tRNA-Gln-TTG-3-3	0									piR-43325-L24	9.08e-05	HY3-L75	7.69e-05
tRNA-Gln-CTG-1-5	0	hsa-miR-23a-5p	0									piR-39813	9.03e-05	hsa-miR-4646-5p	7.65e-05
tRNA-Arg-TCT-3-1	0	hsa-miR-378g	0									piR-46461	8.96e-05	piR-38574	7.65e-05
tRNA-Gln-TTG-4-1	0	tRNA-Arg-TCT-3-1	0									U4-L128	8.93e-05	U6-L1570	7.58e-05
tRNA-Gln-CTG-1-3	0	U1-L42	0									piR-50920	8.85e-05	tRNA-Ile-AAT-4-1-tRF5	7.51e-05
piR-33723	0	tRNA-Arg-TCG-1-1	0									U6-L908	8.8e-05	hsa-miR-6861-5p	7.49e-05
hsa-miR-7848-3p	0	tRNA-Gln-CTG-1-3	0									piR-40649	8.74e-05	U5-L192	7.45e-05
hsa-miR-450a-2-3p	0	piR-33723	0									piR-39760	8.74e-05	U2-L385	7.41e-05
U1-L15	0	BC200-L53	0									U2-L36	8.73e-05	hsa-miR-6866-3p	7.35e-05
BC200-L53	0	tRNA-Lys-CTT-1-2	0									piR-48772-L46	8.66e-05	HY3-L432	7.35e-05
U1	0	U1	0									piR-39241	8.58e-05	U6-L1162	7.31e-05
tRNA-Asn-GTT-2-4	0	tRNA-Thr-AGT-1-1	0									piR-39733	8.48e-05	U4-L60	7.3e-05
hsa-miR-99a-3p	0	hsa-miR-6838-5p	0									piR-51761-L17	8.41e-05	U13_-L118	7.24e-05
tRNA-Lys-CTT-1-1	0	nm-tRNA-SerTGA-AGA-chr11-7-tRF5	0									tRNA-Asn-GTT-15-1-tRF5	8.39e-05	piR-43325-L65	7.22e-05
tRNA-Cys-GCA-chrX-3	0	tRNA-Lys-CTT-1-1	0									piR-50355-L3	8.38e-05	tRNA-iMet-CAT-1-8	7.16e-05
tRNA-Phe-GAA-1-2	0	U13_-L68	0									tRNA-Ala-CGC-4-1-tRF3	8.36e-05	U2-L89	7.16e-05
U13_-L68	0	tRNA-Lys-CTT-4-1	0									hsa-miR-6876-3p	8.36e-05	hsa-miR-525-5p	7.15e-05
hsa-miR-23a-3p	0	tRNA-Tyr-GTA-9-1	0									piR-56036	8.34e-05	hsa-miR-4700-3p	7.15e-05
piR-32679-L6	0	tRNA-Lys-CTT-2-3	0									U6-L1326	8.3e-05	U3-L220	7.13e-05
hsa-miR-874-3p	0	U17b	0									piR-57138-L15	8.28e-05	U3-L102	7.09e-05
hsa-miR-374c-5p	0	piR-32679-L2	0									HY3-L412	8.24e-05	U2-L912	7.07e-05
HY1-L36	0	tRNA-Thr-AGT-1-2	0									piR-43325-L29	8.22e-05	piR-40649	7.07e-05
U4-L35	0	U4-L35	0									U6-L544	8.2e-05	piR-43325-L73	7.06e-05
hsa-miR-141-5p	0	tRNA-Gly-GCC-2-4	0									U6-L406	8.11e-05	HY3-L275	6.98e-05
tRNA-Thr-AGT-5-1	0	piR-35413-L2	0									U6-L151	8.02e-05	tRNA-Glu-TTC-1-2-tRF5	6.87e-05
ACA67B	0	tRNA-Arg-CCG-1-3	0									U6-L1285	7.97e-05	piR-61493	6.87e-05
tRNA-Arg-CCG-1-3	0	HY3-L46	0									U6-L571	7.94e-05	U103B	6.86e-05
tRNA-Gly-GCC-2-6	0	tRNA-Ser-GCT-1-1-tRF5	0									piR-41640	7.91e-05	piR-60731-L9	6.77e-05
tRNA-Ser-GCT-1-1-tRF5	0	tRNA-Arg-CCG-1-1	0									tRNA-Pro-TGG-3-2-tRF3	7.85e-05	U4-L139	6.76e-05
tRNA-Asn-GTT-2-5	0	tRNA-Lys-CTT-2-2	0									piR-34911-L7	7.81e-05	tRNA-Cys-GCA-14-1-tRF5	6.69e-05
U4-L86	0	U3-2B	0									HY1-L252	7.77e-05	tRNA-Arg-TCG-6-1-tRF3	6.69e-05
tRNA-Arg-CCG-1-1	0	tRNA-Phe-GAA-1-1	0									piR-32243	7.75e-05	piR-30302	6.65e-05
tRNA-Phe-GAA-1-6	0	tRNA-Arg-CCT-4-1	0									hsa-miR-208a-5p	7.75e-05	U6-L1416	6.53e-05
U13_-L226	0	tRNA-Asn-GTT-2-2	0									piR-61861-L40	7.67e-05	U4-L9	6.47e-05
tRNA-Asn-GTT-2-2	0	tRNA-Ala-AGC-2-2-tRF5	0									U3-L214	7.66e-05	tRNA-iMet-CAT-1-5	6.39e-05
tRNA-Asn-GTT-chr1-21	0	tRNA-Phe-GAA-1-3	0									piR-58003	7.65e-05	hsa-miR-5001-5p	6.36e-05
tRNA-Phe-GAA-1-4	0	tRNA-Gly-TCC-2-1	0									hsa-miR-6865-5p	7.61e-05	piR-57479	6.35e-05
U68	0	tRNA-Asp-GTC-5-1-tRF5	0									HY3-L332	7.59e-05	hsa-miR-1249-5p	6.32e-05
U1-L136	0	tRNA-Asn-GTT-chr1-110	0									U6-L750	7.57e-05	piR-54056	6.31e-05
BC200-L94	0	piR-35413-L3	0									U6-L875	7.55e-05	piR-34920-L24	6.23e-05
tRNA-Lys-CTT-3-1	0	hsa-miR-361-5p	0									nm-tRNA-Tyr-GTA-chr17-32	7.33e-05	U2-L463	6.18e-05
tRNA-Phe-GAA-1-3	0	HY3-L356	0									U6-L1251	7.32e-05	piR-34911-L19	6.17e-05
tRNA-Gly-TCC-2-1	0	U6-L1482	0									tRNA-Ala-AGC-chr6-96	7.21e-05	piR-61686	6.13e-05
HY3-L198	0	piR-56480	0									piR-59855	7.19e-05	HY3-L441	6.09e-05
tRNA-Asn-GTT-chr1-110	0	U13_-L145	0									U6-L31	7.15e-05	U13-L19	6.07e-05
tRNA-Gly-GCC-3-1	0	tRNA-Arg-CCG-1-2	0									hsa-miR-6510-5p	7.08e-05	HY3-L220	6.06e-05
tRNA-Gly-TCC-2-4	0	BC200-L5	0									hsa-miR-203b-3p	7.06e-05	piR-43291	6.04e-05
hsa-miR-361-5p	0	U1-L7	0									HY3-L366	7.05e-05	piR-44378	6.02e-05
piR-56370	0	tRNA-Gly-GCC-1-5	0									HY3-L492	6.96e-05	tRNA-Pro-AGG-3-1-tRF5	6.01e-05
tRNA-Arg-CCG-1-2	0	HY1-L303	0									piR-46225	6.91e-05	piR-30327-L3	5.98e-05
BC200-L5	0	hsa-miR-502-3p	0									piR-34911-L10	6.88e-05	hsa-miR-526b-5p	5.94e-05
U3-L86	0	U3-L86	0									U6-L443	6.84e-05	U6-L1475	5.79e-05
tRNA-Gln-CTG-3-1	0	hsa-miR-3074-5p	0									U2-L777	6.8e-05	U1-L69	5.69e-05
U1-L4	0	tRNA-Gln-CTG-3-1	0									U4-L151	6.79e-05	HY3-L526	5.67e-05
tRNA-Gly-TCC-2-6	0	piR-35198	0									tRNA-Asn-GTT-16-5	6.76e-05	piR-61861-L31	5.66e-05
U7-L159	0	tRNA-Gly-GCC-5-1	0									piR-33843	6.74e-05	U70B	5.62e-05
piR-32679-L10	0	tRNA-Asn-GTT-2-6	0									U2-L185	6.7e-05	U4-L149	5.61e-05
HBII-85-6	0	hsa-miR-135b-5p	0									HY3-L144	6.57e-05	piR-32237	5.53e-05
piR-56086	0	piR-32679-L12	0									piR-43325-L36	6.52e-05	U4-L151	5.48e-05
hsa-miR-125b-5p	0	HBII-85-6	0									U1-L95	6.49e-05	piR-52283	5.47e-05
U1-L57	0	piR-56086	0									hsa-miR-7845-5p	6.47e-05	hsa-miR-6825-3p	5.41e-05
hsa-miR-24-3p	0	hsa-miR-125b-5p	0									piR-54854-L3	6.36e-05	HY3-L96	5.38e-05
piR-54954	0	tRNA-Gln-CTG-5-1	0									piR-58639	6.34e-05	HY3-L73	5.36e-05
piR-33161	0	tRNA-Gly-TCC-2-5	0									U6-L1776	6.33e-05	tRNA-Leu-CAG-1-2-tRF5	5.34e-05
U2-L905	0	U2-L124	0									hsa-miR-4503	6.22e-05	HY1-L460	5.34e-05
hsa-miR-619-5p	0	tRNA-Gln-TTG-2-1	0									U7-L206	6.2e-05	U7-L61	5.33e-05
tRNA-Gln-TTG-3-1	0	hsa-miR-24-3p	0									hsa-miR-3685	6.14e-05	HY1-L282	5.32e-05
hsa-miR-3691-5p	0	U2-L905	0									U2-L486	6.14e-05	tRNA-Asn-ATT-1-1	5.32e-05
hsa-miR-320a-3p	0	HY1-L414	0									U2-L206	6.12e-05	piR-35985	5.31e-05
U1-L66	0	tRNA-Gln-TTG-3-1	0									HY3-L163	6.12e-05	piR-40176-L32	5.26e-05
BC200-L65	0	hsa-miR-3691-5p	0									hsa-miR-6730-3p	6.1e-05	HY3-L124	5.25e-05
hsa-miR-378a-3p	0	U1-L100	0									piR-34920-L8	6.06e-05	piR-39002	5.23e-05
hsa-miR-4504	0	BC200-L65	0									HY1-L315	5.94e-05	piR-47629	5.2e-05
tRNA-Met-CAT-3-2	0	hsa-miR-378a-3p	0									U4-L15	5.94e-05	U6-L975	5.17e-05
HY5-L23	0	hsa-miR-1293	0									piR-49204-L3	5.88e-05	U6-L1692	5.16e-05
tRNA-Arg-ACG-1-1	0	U6-L1772	0									U6-L1413	5.84e-05	piR-43325-L6	5.09e-05
tRNA-Gly-TCC-2-2	0	tRNA-Met-CAT-3-2	0									U6-L915	5.82e-05	HY3-L6	5.03e-05
U1-L27	0	HY5-L23	0									hsa-miR-6769b-3p	5.78e-05	piR-52251	5.02e-05
tRNA-Ser-CGA-4-1	0	HBII-336	0									U3-L204	5.78e-05	U4-L29	5.01e-05
tRNA-Asn-GTT-2-1	0	tRNA-Ser-CGA-4-1	0									piR-61493	5.78e-05	U1-L37	4.93e-05
nmt-tRNA-Ser-TGA-1-1-tRF3	0	tRNA-Met-CAT-3-1	0									tRNA-Arg-ACG-1-3-tRF3	5.77e-05	HY3-L163	4.91e-05
tRNA-Trp-CCA-5-1	0	tRNA-Asn-GTT-2-1	0									piR-57386	5.77e-05	U13-L180	4.9e-05
piR-60576-L16	0	piR-36249-L4	0									piR-31287	5.74e-05	hsa-miR-6799-5p	4.9e-05
U1-L33	0	U1-L33	0									piR-61570-L2	5.72e-05	HY3-L157	4.84e-05
hsa-miR-145-3p	0	tRNA-His-GTG-1-7-tRF3	0									hsa-miR-449b-5p	5.69e-05	hsa-miR-3622a-3p	4.81e-05
piR-50586	0	piR-36249-L5	0									piR-56285	5.67e-05	piR-48772-L42	4.8e-05
tRNA-Gly-TCC-2-3	0	tRNA-Asn-GTT-2-3	0									piR-57138-L9	5.67e-05	piR-53978	4.79e-05
piR-36249-L5	0	hsa-miR-4500	0									piR-55905-L3	5.66e-05	piR-57138-L44	4.72e-05
tRNA-Arg-ACG-2-1	0	tRNA-Arg-ACG-2-1	0									piR-59200	5.63e-05	U2-L567	4.7e-05
U2-L1011	0	tRNA-Val-CAC-1-3	0									HY1-L20	5.55e-05	U8-L17	4.66e-05
tRNA-Val-CAC-1-3	0	tRNA-Arg-TCG-3-1-tRF5	0									hsa-miR-7113-5p	5.54e-05	piR-34088	4.64e-05
piR-50813	0	piR-50813	0									hsa-miR-6740-3p	5.52e-05	U2-L825	4.61e-05
hsa-miR-6729-5p	0	hsa-miR-6729-5p	0									piR-55985-L14	5.41e-05	tRNA-Pro-CGG-1-2-tRF5	4.56e-05
piR-30105	0	piR-46079-L10	0									U2-L873	5.37e-05	piR-48629	4.55e-05
BC200-L107	0	piR-33468-L4	0									U6-L609	5.37e-05	piR-43325-L53	4.52e-05
hsa-miR-320c	0	hsa-miR-320c	0									piR-35985	5.34e-05	HBII-52-31	4.39e-05
U13-L144	0	piR-48778	0									HY1-L180	5.31e-05	hsa-miR-4657	4.38e-05
HY3-L145	0	piR-39537	0									piR-43173	5.23e-05	U6-L722	4.36e-05
hsa-miR-1285-5p	0	HY3-L145	0									hsa-miR-3691-3p	5.22e-05	tRNA-Lys-CTT-chr7-30-tRF3	4.36e-05
												HY4-L8	5.18e-05	tRNA-Arg-ACG-1-2-tRF3	4.32e-05
												piR-60358	5.12e-05	U6-L1016	4.31e-05
												piR-50260-L3	4.98e-05	piR-56804	4.3e-05
												piR-37058	4.96e-05	piR-39743	4.28e-05
												piR-47594	4.96e-05	hsa-miR-3085-5p	4.24e-05
												piR-48772-L42	4.95e-05	hsa-miR-302d-3p	4.23e-05
												U6-L1553	4.93e-05	hsa-miR-3667-3p	4.21e-05
												HY4-L164	4.87e-05	piR-32512-L42	4.21e-05
												U3-L90	4.82e-05	U3-L228	4.21e-05
												piR-61450-L2	4.8e-05	piR-41406-L22	4.2e-05
												U13-L15	4.76e-05	piR-42926	4.18e-05
												HY1-L359	4.73e-05	piR-31745-L2	4.15e-05
												piR-39893	4.68e-05	hsa-miR-4695-5p	4.13e-05
												piR-37568	4.66e-05	piR-48846	4.11e-05
												U3-L59	4.66e-05	U5-L93	4.11e-05
												tRNA-iMet-CAT-3-1-tRF5	4.64e-05	HY3-L85	4.11e-05
												BC200-L63	4.64e-05	HY3-L557	4.03e-05
												piR-34920-L15	4.63e-05	HY1-L95	4.02e-05
												piR-43226	4.62e-05	piR-58959	4.01e-05
												piR-53824	4.6e-05	hsa-miR-10395-3p	4e-05
												HY3-L539	4.58e-05	hsa-miR-649	3.99e-05
												HY3-L102	4.55e-05	piR-48822-L6	3.96e-05
												piR-58387	4.51e-05	hsa-miR-2681-5p	3.94e-05
												piR-51078	4.42e-05	piR-34911-L7	3.93e-05
												U6-L787	4.41e-05	HY3-L129	3.9e-05
												piR-57138-L29	4.4e-05	U3-L188	3.88e-05
												U1-L53	4.35e-05	piR-57138-L51	3.84e-05
												hsa-miR-6508-3p	4.34e-05	U6-L1737	3.84e-05
												piR-34582-L33	4.31e-05	hsa-miR-3907	3.82e-05
												piR-41406-L55	4.3e-05	piR-57138-L18	3.82e-05
												piR-48772-L21	4.27e-05	piR-34920-L27	3.81e-05
												piR-42926	4.26e-05	nmt-tRNA-Pro-TGG-1-1	3.77e-05
												HBII-438B	4.22e-05	piR-48772-L7	3.75e-05
												U2-L16	4.2e-05	piR-52466	3.74e-05
												tRNA-Asn-GTT-1-1-tRF3	4.18e-05	piR-60642	3.7e-05
												piR-47274-L2	4.17e-05	HY1-L120	3.69e-05
												piR-43865	4.16e-05	tRNA-Ser-GCT-4-3-tRF5	3.64e-05
												U13-L16	4.11e-05	HY3-L112	3.64e-05
												U6-L1787	4.11e-05	piR-34911-L10	3.63e-05
												HY3-L53	4.1e-05	HY3-L400	3.61e-05
												hsa-miR-4642	4.08e-05	HY1-L293	3.56e-05
												piR-42478	4.06e-05	piR-43912-L2	3.56e-05
												HY3-L6	4.06e-05	piR-54990	3.55e-05
												piR-61729	4e-05	HY4-L26	3.53e-05
												U6-L947	3.97e-05	HY1-L361	3.49e-05
												piR-61861-L16	3.96e-05	hsa-miR-6740-3p	3.45e-05
												piR-42718-L4	3.92e-05	U2-L114	3.41e-05
												piR-38056	3.89e-05	HY3-L331	3.41e-05
												HY4-L144	3.88e-05	piR-43045	3.39e-05
												tRNA-Thr-TGT-6-1-tRF5	3.88e-05	HY3-L135	3.39e-05
												HY3-L526	3.87e-05	piR-57138-L36	3.38e-05
												U2-L425	3.84e-05	piR-48772-L71	3.37e-05
												U103B	3.84e-05	U13_-L314	3.37e-05
												piR-38574	3.83e-05	piR-34420	3.36e-05
												piR-42608	3.83e-05	U4-L30	3.35e-05
												nm-tRNA-Tyr-ATA-chr1-10-tRF3	3.81e-05	piR-48772-L63	3.32e-05
												tRNA-Leu-TAG-1-1-tRF3	3.8e-05	piR-57138-L45	3.31e-05
												U6-L1028	3.78e-05	piR-61861	3.3e-05
												piR-44224-L2	3.77e-05	piR-47274-L2	3.27e-05
												HY1-L110	3.76e-05	hsa-miR-581	3.27e-05
												piR-46939	3.74e-05	piR-44883-L4	3.25e-05
												piR-45268-L3	3.73e-05	piR-37231	3.25e-05
												piR-48772-L10	3.72e-05	HY3-L74	3.25e-05
												piR-51671-L33	3.72e-05	ACA35	3.21e-05
												U13_-L176	3.71e-05	U6-L1028	3.19e-05
												U2-L89	3.69e-05	tRNA-Leu-AAG-2-2-tRF5	3.18e-05
												piR-49204	3.66e-05	U1-L118	3.18e-05
												tRNA-Ala-AGC-23-1-tRF5	3.65e-05	HY1-L359	3.15e-05
												HY1-L200	3.63e-05	piR-40176-L42	3.15e-05
												U13_-L69	3.63e-05	HY1-L70	3.14e-05
												piR-34582-L13	3.59e-05	HY3-L517	3.13e-05
												piR-53210-L4	3.57e-05	U4-L109	3.12e-05
												tRNA-Pro-GGG-1-1	3.57e-05	tRNA-Lys-CTT-chr7-30-tRF5	3.11e-05
												piR-43123-L18	3.56e-05	piR-46461	3.1e-05
												piR-34911-L8	3.56e-05	piR-30126	3.1e-05
												U2-L720	3.54e-05	HY3-L311	3.08e-05
												U6-L1191	3.44e-05	piR-42562	3.06e-05
												hsa-miR-3907	3.42e-05	U2-L701	3.05e-05
												U2-L526	3.37e-05	piR-48772-L28	3.03e-05
												piR-55985-L4	3.28e-05	piR-36437	3.02e-05
												tRNA-iMet-CAT-1-4	3.22e-05	HY3-L58	3.02e-05
												U6-L582	3.21e-05	piR-34582-L14	2.96e-05
												hsa-miR-3180	3.2e-05	hsa-miR-7111-5p	2.94e-05
												U6-L493	3.2e-05	hsa-miR-6764-3p	2.94e-05
												U1-L59	3.18e-05	HY1-L177	2.93e-05
												piR-39870	3.13e-05	U6-L729	2.93e-05
												piR-51802-L7	3.1e-05	piR-57138-L5	2.91e-05
												piR-57137	3.08e-05	U1-L59	2.91e-05
												tRNA-Pro-AGG-3-1-tRF3	3.06e-05	U7-L101	2.9e-05
												U2-L602	3.05e-05	piR-46328	2.9e-05
												tRNA-Lys-CTT-chr7-30-tRF3	3.03e-05	hsa-miR-218-2-3p	2.89e-05
												tRNA-Cys-GCA-24-1-tRF5	3.02e-05	U1-L115	2.89e-05
												piR-46621	2.98e-05	U2-L106	2.87e-05
												piR-42324	2.93e-05	U6-L1064	2.87e-05
												hsa-miR-6832-5p	2.92e-05	HY3-L70	2.84e-05
												tRNA-Ile-GAT-chrX-5	2.92e-05	piR-47161	2.83e-05
												U2-L571	2.91e-05	U3-L119	2.8e-05
												HY1-L313	2.91e-05	piR-44883-L9	2.79e-05
												piR-57492	2.9e-05	piR-52507	2.79e-05
												U6-L937	2.89e-05	hsa-miR-6771-5p	2.78e-05
												piR-32606	2.89e-05	U2-L602	2.78e-05
												piR-57939	2.88e-05	piR-48819	2.77e-05
												piR-37231	2.88e-05	piR-46532-L4	2.74e-05
												U6-L1737	2.87e-05	hsa-miR-6769b-3p	2.74e-05
												piR-39743	2.87e-05	piR-57271-L2	2.73e-05
												U2-L591	2.87e-05	U13_-L244	2.71e-05
												hsa-miR-4425	2.86e-05	U2-L823	2.69e-05
												piR-52604	2.84e-05	HBII-85-16	2.68e-05
												piR-61396	2.84e-05	HY1-L458	2.67e-05
												piR-54225	2.78e-05	tRNA-Phe-GAA-11-1-tRF5	2.67e-05
												piR-39399	2.78e-05	U2-L872	2.63e-05
												piR-48819-L3	2.76e-05	piR-60746-L8	2.63e-05
												piR-37601	2.76e-05	piR-35444	2.62e-05
												HY3-L400	2.75e-05	piR-34582-L9	2.62e-05
												piR-57138-L44	2.69e-05	piR-53013	2.57e-05
												U6-L478	2.67e-05	piR-32548	2.56e-05
												U5-L85	2.66e-05	piR-34582-L16	2.54e-05
												piR-49696	2.65e-05	tRNA-Gly-TCC-2-3-tRF3	2.52e-05
												nm-tRNA-Tyr-GTA-chr2-10-tRF3	2.64e-05	hsa-miR-5090	2.51e-05
												tRNA-Val-CAC-chr1-136-tRF5	2.63e-05	tRNA-Lys-CTT-11-1-tRF3	2.5e-05
												U1-L137	2.63e-05	tRNA-Arg-TCT-2-1-tRF3	2.49e-05
												14q(II-1)	2.61e-05	hsa-miR-6756-5p	2.49e-05
												HY3-L403	2.54e-05	U6-L1787	2.49e-05
												piR-46031	2.53e-05	nm-tRNA-Tyr-GCA-chr8-6-tRF3	2.48e-05
												piR-38907	2.52e-05	piR-37094	2.45e-05
												piR-34920-L19	2.51e-05	nmt-tRNA-Gln-TTG-4-1	2.44e-05
												hsa-miR-770-5p	2.5e-05	piR-43325-L70	2.39e-05
												U3-L210	2.45e-05	ACA6	2.37e-05
												tRNA-Asn-GTT-chr1-111-tRF5	2.44e-05	hsa-miR-10392-5p	2.32e-05
												piR-60642	2.44e-05	piR-50634	2.3e-05
												U4-L109	2.43e-05	U3-L147	2.27e-05
												U6-L1297	2.43e-05	piR-52878	2.26e-05
												HY3-L166	2.42e-05	hsa-miR-6855-3p	2.26e-05
												HY3-L239	2.41e-05	piR-49039-L4	2.24e-05
												U6-L501	2.37e-05	HY4-L22	2.24e-05
												piR-36752-L7	2.36e-05	piR-32937	2.21e-05
												piR-30327	2.34e-05	piR-36752-L2	2.2e-05
												tRNA-Leu-TAG-2-1-tRF3	2.34e-05	hsa-miR-1266-5p	2.2e-05
												U3-L115	2.32e-05	HY3-L271	2.18e-05
												piR-61861-L19	2.31e-05	piR-57138-L28	2.18e-05
												U6-L758	2.28e-05	piR-31424	2.17e-05
												piR-53978	2.28e-05	piR-42569	2.15e-05
												piR-57567-L50	2.24e-05	U6-L705	2.15e-05
												HY1-L374	2.23e-05	tRNA-Und-NNN-chr14-11	2.14e-05
												U6-L155	2.23e-05	U4-L10	2.13e-05
												piR-38987	2.23e-05	piR-43325-L42	2.13e-05
												HY3-L66	2.22e-05	piR-43325-L2	2.12e-05
												HY3-L348	2.21e-05	piR-56591	2.11e-05
												piR-40021	2.18e-05	piR-48772-L58	2.11e-05
												piR-45032-L4	2.16e-05	U1-L78	2.1e-05
												hsa-miR-548al	2.13e-05	tRNA-Gln-TTG-3-2-tRF5	2.08e-05
												piR-43325-L79	2.13e-05	U6-L59	2.06e-05
												piR-55202	2.11e-05	piR-37623	2.05e-05
												piR-34582-L26	2.09e-05	piR-44883-L6	2.04e-05
												piR-60664-L5	2.08e-05	hsa-miR-5092	2.03e-05
												U6-L183	2.08e-05	tRNA-iMet-CAT-1-6	2.03e-05
												U2-L722	2.08e-05	piR-34582-L39	2.03e-05
												piR-35871-L3	2.06e-05	hsa-miR-5004-3p	2.02e-05
												piR-39244	2.05e-05	piR-34309	2e-05
												U6-L1173	2.01e-05	piR-55046	1.99e-05
												piR-48772-L48	1.99e-05	U6-L1243	1.99e-05
												tRNA-Ala-TGC-8-1-tRF5	1.99e-05	piR-56748	1.99e-05
												HY1-L361	1.97e-05	piR-43226	1.98e-05
												piR-45186	1.97e-05	piR-44451	1.97e-05
												piR-41458	1.96e-05	HY1-L43	1.97e-05
												tRNA-iMet-CAT-1-8	1.95e-05	tRNA-iMet-CAT-1-2	1.97e-05
												piR-37749	1.92e-05	piR-54680	1.94e-05
												U4-L69	1.89e-05	tRNA-Und-NNN-10-1-tRF5	1.92e-05
												hsa-miR-4449	1.89e-05	U7-L242	1.91e-05
												piR-57138-L4	1.88e-05	U2-L336	1.9e-05
												piR-52475	1.88e-05	U2-L851	1.89e-05
												piR-37750-L51	1.88e-05	hsa-miR-3145-5p	1.88e-05
												hsa-miR-6840-3p	1.85e-05	piR-49204	1.87e-05
												piR-57138-L18	1.84e-05	U3-L176	1.87e-05
												hsa-miR-5690	1.84e-05	U3-L212	1.86e-05
												tRNA-Arg-NNN-chr4-5-tRF3	1.84e-05	piR-47552	1.85e-05
												piR-41464-L4	1.83e-05	U6-L602	1.85e-05
												U2-L987	1.83e-05	HY1-L315	1.85e-05
												HY4-L87	1.82e-05	U17-L5	1.84e-05
												piR-55985-L16	1.81e-05	hsa-miR-9903	1.84e-05
												hsa-miR-4797-3p	1.8e-05	U6-L661	1.84e-05
												piR-34637-L5	1.8e-05	U2-L853	1.82e-05
												piR-58747-L2	1.78e-05	piR-44238	1.82e-05
												U6-L1033	1.75e-05	U6-L1759	1.81e-05
												HY1-L155	1.74e-05	U4-L131	1.8e-05
												HY3-L19	1.72e-05	U3-L31	1.78e-05
												U1-L109	1.7e-05	piR-30327	1.78e-05
												hsa-miR-6894-5p	1.69e-05	hsa-miR-6731-3p	1.77e-05
												U4-L149	1.68e-05	U6-L282	1.77e-05
												U6-L350	1.68e-05	tRNA-Ile-TAT-2-1-tRF5	1.77e-05
												U2-L990	1.68e-05	tRNA-Asn-GTT-12-1	1.76e-05
												U6-L175	1.65e-05	U2-L871	1.76e-05
												piR-33437-L7	1.64e-05	piR-34675	1.74e-05
												piR-48772-L60	1.64e-05	HY3-L412	1.74e-05
												hsa-miR-1914-5p	1.63e-05	HY3-L235	1.74e-05
												hsa-miR-3617-3p	1.62e-05	hsa-miR-548ac	1.73e-05
												piR-50824	1.62e-05	piR-49696	1.7e-05
												HY3-L470	1.62e-05	HY3-L104	1.66e-05
												tRNA-Gln-CTG-10-1	1.59e-05	hsa-miR-5705	1.66e-05
												piR-57138-L11	1.59e-05	U6-L809	1.66e-05
												piR-42068	1.57e-05	U2-L425	1.65e-05
												hsa-miR-6799-5p	1.57e-05	piR-41841	1.63e-05
												piR-30126-L2	1.54e-05	U6-L332	1.63e-05
												hsa-miR-4436b-3p	1.54e-05	piR-33270-L17	1.62e-05
												piR-34911-L23	1.5e-05	hsa-miR-383-3p	1.62e-05
												U2-L853	1.5e-05	hsa-miR-4512	1.61e-05
												piR-32067	1.47e-05	hsa-miR-4753-5p	1.61e-05
												piR-54341-L3	1.45e-05	14q(II-11)	1.6e-05
												HY1-L443	1.45e-05	HY3-L46	1.6e-05
												HBII-52-11	1.44e-05	HY1-L397	1.6e-05
												HY3-L128	1.44e-05	U2-L220	1.58e-05
												HY1-L188	1.44e-05	hsa-miR-1343-5p	1.55e-05
												HY1-L119	1.44e-05	piR-48772-L46	1.53e-05
												hsa-miR-561-3p	1.41e-05	piR-58639	1.51e-05
												HY1-L336	1.37e-05	hsa-miR-5587-3p	1.51e-05
												hsa-miR-526b-5p	1.34e-05	piR-52471-L4	1.49e-05
												U2-L871	1.34e-05	hsa-miR-5698	1.47e-05
												HY4-L26	1.32e-05	piR-46621	1.46e-05
												piR-32237	1.32e-05	HY1-L188	1.46e-05
												HY3-L551	1.31e-05	hsa-miR-623	1.45e-05
												hsa-miR-4676-5p	1.29e-05	piR-57567-L6	1.44e-05
												piR-40176-L51	1.27e-05	tRNA-SeC-TCA-1-1-tRF5	1.42e-05
												HY3-L90	1.23e-05	HY3-L485	1.42e-05
												piR-36752-L2	1.2e-05	HY1-L24	1.42e-05
												U6-L121	1.18e-05	piR-49250	1.4e-05
												piR-54978-L2	1.18e-05	piR-41831-L4	1.4e-05
												piR-54720	1.17e-05	U2-L873	1.4e-05
												piR-57567-L21	1.16e-05	U2-L16	1.39e-05
												tRNA-iMet-CAT-1-3	1.16e-05	hsa-miR-6743-3p	1.38e-05
												piR-55985-L6	1.16e-05	piR-42306	1.36e-05
												piR-34911-L22	1.16e-05	HY1-L285	1.36e-05
												U4-L38	1.15e-05	piR-44568-L4	1.35e-05
												piR-45371	1.13e-05	piR-43325-L41	1.35e-05
												piR-34582-L40	1.12e-05	U3-L83	1.35e-05
												HY4-L159	1.11e-05	piR-33843	1.34e-05
												U6-L289	1.07e-05	HY3-L480	1.34e-05
												U2-L56	1.06e-05	piR-61861-L21	1.31e-05
												ACA1	1.05e-05	tRNA-iMet-CAT-1-7	1.29e-05
												piR-56071	1.04e-05	piR-47274-L5	1.29e-05
												U6-L1120	1.04e-05	piR-35990-L2	1.29e-05
												hsa-miR-3180-5p	1.04e-05	U2-L777	1.27e-05
												HY3-L80	9.78e-06	U3-L59	1.26e-05
												tRNA-Glu-CTC-1-3-tRF3	9.76e-06	HY1-L79	1.25e-05
												HY3-L531	9.47e-06	piR-52475-L8	1.25e-05
												piR-38915	9.41e-06	hsa-miR-2116-5p	1.25e-05
												HY1-L14	9.37e-06	piR-60743	1.24e-05
												piR-52507	9.27e-06	piR-43123-L18	1.21e-05
												hsa-miR-6804-5p	9.26e-06	tRNA-Ala-AGC-13-2-tRF5	1.19e-05
												piR-41946	9.26e-06	U3-L204	1.18e-05
												U6-L904	8.99e-06	piR-61840-L10	1.18e-05
												piR-40101	8.98e-06	piR-43325-L72	1.18e-05
												piR-61861-L6	8.96e-06	piR-61729	1.16e-05
												U6-L130	8.93e-06	HY3-L102	1.15e-05
												piR-37610	8.88e-06	tRNA-Gly-TCC-3-1-tRF5	1.14e-05
												piR-35871-L4	8.74e-06	piR-43325-L77	1.13e-05
												U70B	8.66e-06	HY3-L167	1.12e-05
												U41	8.56e-06	tRNA-Arg-NNN-chr4-5-tRF3	1.11e-05
												U6-L1760	8.49e-06	U4-L80	1.1e-05
												piR-33174	8.16e-06	piR-61860-L7	1.1e-05
												piR-51787	7.99e-06	piR-55985-L6	1.07e-05
												piR-48772-L71	7.52e-06	U6-L183	1.06e-05
												HY3-L113	7.28e-06	hsa-miR-3685	1.06e-05
												U5-L50	7.03e-06	U1-L195	1.05e-05
												U7-L242	6.76e-06	piR-61388	1.01e-05
												HY3-L73	6.75e-06	HY3-L221	1.01e-05
												piR-40855	6.58e-06	piR-48710	9.74e-06
												tRNA-iMet-CAT-1-6	6.44e-06	tRNA-His-GTG-1-4-tRF5	9.67e-06
												hsa-miR-3145-3p	6.06e-06	piR-52372	9.59e-06
												piR-48772-L31	5.87e-06	tRNA-Thr-TGT-3-1-tRF3	9.45e-06
												piR-44883-L6	5.78e-06	U6-L42	9.2e-06
												piR-57138-L2	5.72e-06	piR-61860-L3	9.19e-06
												piR-51671-L68	5.69e-06	piR-55985-L11	9.15e-06
												HY3-L424	5.53e-06	U3-L58	9.05e-06
												piR-31109	5.52e-06	hsa-miR-3622a-5p	9.02e-06
												piR-41652-L3	5.27e-06	piR-55985-L8	8.97e-06
												14q(II-6)	5.23e-06	piR-57138-L49	8.93e-06
												piR-33236-L2	5.22e-06	piR-47274-L4	8.58e-06
												hsa-miR-4804-3p	5.2e-06	tRNA-Thr-CGT-chr1-133-tRF5	8.53e-06
												piR-55652	5.11e-06	HY1-L363	8.48e-06
												U1-L115	4.97e-06	BC200-L163	8.39e-06
												piR-50634	4.85e-06	piR-33236	8.26e-06
												hsa-miR-7108-5p	4.81e-06	U6-L1113	8.24e-06
												U6-L802	4.78e-06	tRNA-Ala-AGC-23-1	8.18e-06
												piR-41370-L3	4.32e-06	piR-45032-L3	8.17e-06
												piR-52416-L2	3.99e-06	piR-45268-L3	8.06e-06
												piR-43325-L70	3.86e-06	piR-30184	7.86e-06
												hsa-miR-518b	3.86e-06	HBII-85-26	7.58e-06
												HY4-L151	3.81e-06	piR-61861-L5	7.54e-06
												piR-51761-L31	3.66e-06	piR-30597-L2	7.44e-06
												HY1-L400	3.63e-06	piR-38907	7.34e-06
												U2-L126	3.58e-06	HY3-L52	7.23e-06
												U7-L157	3.53e-06	piR-37610	7.04e-06
												HY3-L481	3.46e-06	U5-L159	7.03e-06
												U6-L1496	3.45e-06	tRNA-Pro-TGG-1-1-tRF3	6.96e-06
												piR-58747	3.45e-06	HY3-L83	6.95e-06
												HY1-L161	3.22e-06	U4-L4	6.8e-06
												U5-L140	3.17e-06	tRNA-Ala-AGC-8-1-tRF5	6.79e-06
												piR-52878	3.12e-06	piR-46736	6.75e-06
												U2-L336	3.07e-06	14q(II-4)	6.67e-06
												piR-34911-L4	3.06e-06	hsa-miR-6865-5p	6.62e-06
												tRNA-Und-NNN-chr14-11	3.05e-06	piR-58416	6.03e-06
												piR-33493	2.98e-06	piR-49041	5.83e-06
												U2-L380	2.94e-06	HY1-L317	5.78e-06
												piR-57138-L5	2.93e-06	nmt-tRNA-Val-TAC-1-1-tRF5	5.73e-06
												piR-47629	2.69e-06	U2-L990	5.66e-06
												HY1-L100	2.69e-06	piR-57256-L11	5.57e-06
												U6-L1105	2.67e-06	U4-L21	5.53e-06
												piR-55905-L33	2.66e-06	piR-48778	5.33e-06
												HY3-L547	2.38e-06	piR-34911-L8	5.1e-06
												tRNA-Asn-GTT-chr1_KI270713v1_random-2-tRF5	2.38e-06	U3-L66	4.89e-06
												HY1-L304	2.2e-06	piR-32606	4.83e-06
												U6-L1181	2.11e-06	U1-L24	4.63e-06
												piR-50532	2.01e-06	piR-54854-L3	4.44e-06
												tRNA-Val-CAC-chr1-16-tRF5	1.54e-06	nm-tRNA-Tyr-ATA-chr1-10-tRF3	4.02e-06
												piR-47274-L3	1.3e-06	piR-43325-L64	3.8e-06
												U6-L961	1.11e-06	piR-30460-L2	3.4e-06
												hsa-miR-939-3p	9.53e-07	tRNA-Glu-CTC-1-3-tRF3	3.25e-06
												piR-46532	7.73e-07	U6-L961	3.06e-06
												piR-51998	2.98e-07	U77	2.98e-06
												HY3-L326	2.85e-07	hsa-miR-6797-3p	2.6e-06
												piR-54100	1.85e-07	piR-48514	2.29e-06
												piR-40176-L40	1.33e-07	U6-L1553	2.25e-06
												piR-30043	1.12e-07	piR-30126-L2	2.11e-06
												piR-48819	8.9e-08	U2-L185	1.57e-06
												tRNA-Ala-AGC-8-1-tRF5	0	piR-61877-L2	1.44e-06
												piR-43708-L3	0	U4-L68	1.33e-06
												piR-40176-L32	0	hsa-miR-573	1.08e-06
												U6-L1008	0	piR-43325-L29	1.02e-06
												hsa-miR-525-5p	0	U6-L1640	0
												U5-L200	0	nm-tRNA-Tyr-GTA-chr2-10-tRF3	0
												hsa-miR-6747-5p	0	piR-50729	0
												hsa-miR-4800-3p	0	piR-36455	0
												piR-43708	0	tRNA-Leu-TAG-2-1-tRF3	0
												U6-L770	0	piR-43708-L3	0
												U13_-L315	0	piR-41426	0
												U6-L822	0	piR-30597	0
												U6-L1369	0	tRNA-Thr-AGT-1-1	0
												tRNA-Ala-AGC-13-2-tRF5	0	piR-48772-L30	0
												hsa-miR-519d-5p	0	U5-L200	0
												piR-47021	0	hsa-miR-6747-5p	0
												piR-38420	0	U6-L175	0
												piR-57257	0	piR-43708	0
												HBII-85-26	0	U6-L770	0
												hsa-miR-6873-5p	0	piR-38950	0
												hsa-miR-4750-3p	0	U13_-L315	0
												U6-L1645	0	piR-48591-L2	0
												U6-L1053	0	U6-L822	0
												HY1-L170	0	U6-L1369	0
												U6-L456	0	U1-L109	0
												U6-L1187	0	piR-38420	0
												hsa-miR-1233-5p	0	piR-57257	0
												piR-44451-L4	0	hsa-miR-6884-5p	0
												hsa-miR-525-3p	0	hsa-miR-6873-5p	0
												nm-tRNA-Tyr-GCA-chr8-6-tRF3	0	HY1-L432	0
												piR-55138	0	U7-L36	0
												piR-45262	0	piR-61450-L2	0
												piR-50938-L2	0	U6-L1165	0
												U7-L193	0	U6-L1053	0
												U6-L491	0	hsa-miR-1233-5p	0
												hsa-miR-3938	0	piR-57602	0
												piR-49619	0	tRNA-Val-AAC-1-4-tRF5	0
												piR-37623	0	piR-44451-L4	0
												U6-L469	0	hsa-miR-525-3p	0
												U2-L424	0	U6-L1326	0
												U6-L1301	0	piR-48456	0
												U8-L17	0	piR-39870	0
												U6-L1405	0	piR-45562	0
												tRNA-Asn-GTT-chr1-99-tRF3	0	HY3-L392	0
												hsa-miR-617	0	piR-45262	0
												U13_-L219	0	piR-36323-L2	0
												piR-51802	0	piR-60664-L4	0
												U8-L5	0	piR-50938-L2	0
												HY1-L276	0	U7-L193	0
												tRNA-Und-NNN-5-1-tRF3	0	hsa-miR-6840-3p	0
												hsa-miR-6892-3p	0	piR-49427	0
												piR-31500	0	hsa-miR-3938	0
												piR-57475	0	piR-46225	0
												hsa-miR-5705	0	piR-45392	0
												piR-52475-L5	0	piR-33174	0
												hsa-miR-4520-2-3p	0	piR-53354	0
												tRNA-Gly-GCC-2-1-tRF3	0	U6-L1301	0
												HY3-L104	0	U6-L1405	0
												piR-30184	0	tRNA-Asn-GTT-chr1-99-tRF3	0
												HY3-L275	0	U13_-L219	0
												piR-41454	0	piR-54340	0
												piR-33686	0	piR-51802	0
												U6-L424	0	hsa-miR-6892-3p	0
												piR-52882	0	piR-57475	0
												U6-L1062	0	piR-52475-L5	0
												piR-30963-L31	0	hsa-miR-4520-2-3p	0
												piR-33402	0	tRNA-Gly-GCC-2-1-tRF3	0
												U6-L1240	0	U6-L493	0
												piR-55035	0	piR-41454	0
												hsa-miR-3085-5p	0	U2-L1034	0
												piR-61940	0	piR-33686	0
												piR-50287	0	piR-52604	0
												U7-L117	0	piR-52882	0
												U2-L910	0	U6-L1062	0
												piR-54317-L3	0	tRNA-Tyr-GTA-4-1-tRF3	0
												tRNA-Pro-CGG-1-1-tRF3	0	hsa-miR-7107-5p	0
												hsa-miR-2681-5p	0	U2-L1053	0
												piR-38784	0	U6-L131	0
												piR-47537	0	piR-45371	0
												tRNA-Lys-CTT-11-1-tRF3	0	tRNA-Ala-TGC-8-1-tRF5	0
												piR-48425	0	piR-55035	0
												U6-L602	0	piR-42366-L3	0
												piR-33270-L17	0	U6-L151	0
												hsa-miR-4730	0	piR-61940	0
												piR-32568	0	piR-50287	0
												piR-47526	0	tRNA-Pro-TGG-3-2-tRF3	0
												piR-57502	0	U2-L910	0
												HY3-L225	0	hsa-miR-6819-5p	0
												hsa-miR-4671-5p	0	piR-54317-L3	0
												tRNA-Gly-TCC-2-2-tRF3	0	U6-L1173	0
												piR-34284	0	tRNA-Glu-CTC-3-1-tRF5	0
												piR-35455	0	tRNA-Pro-CGG-1-1-tRF3	0
												piR-57089	0	U6-L1285	0
												HY1-L360	0	piR-38784	0
												tRNA-Ser-TGA-4-1-tRF5	0	piR-47537	0
												U3-L150	0	U6-L989	0
												U1-L140	0	piR-42079	0
												U7-L47	0	hsa-miR-7113-5p	0
												piR-32365	0	U6-L78	0
												piR-43264-L2	0	HY3-L539	0
												piR-47161	0	hsa-miR-4730	0
												piR-33270-L20	0	piR-32568	0
												piR-34159	0	HY3-L225	0
												piR-54056	0	piR-48591-L13	0
												piR-43890	0	U2-L731	0
												tRNA-Cys-GCA-16-1-tRF3	0	U13-L74	0
												tRNA-Glu-TTC-4-2-tRF5	0	hsa-miR-6753-3p	0
												piR-38605-L14	0	piR-42672	0
												U6-L1537	0	hsa-miR-5587-5p	0
												tRNA-Gly-TCC-2-3-tRF3	0	tRNA-Gly-TCC-2-2-tRF3	0
												piR-44568-L4	0	piR-34284	0
												U6-L1416	0	U3-L143	0
												tRNA-Lys-CTT-15-1-tRF3	0	piR-55296	0
												piR-58387-L3	0	piR-35455	0
												tRNA-Lys-CTT-8-1-tRF3	0	HY1-L360	0
												tRNA-Pro-TGG-3-3-tRF3	0	U1-L140	0
												piR-45357	0	U2-L752	0
												piR-38875	0	U7-L47	0
												U6-L1475	0	hsa-miR-3691-3p	0
												piR-43325-L52	0	piR-32365	0
												U3-L91	0	piR-30043	0
												HY3-L393	0	tRNA-Lys-TTT-8-1-tRF5	0
												piR-46328	0	U6-L582	0
												U1-L69	0	U6-L947	0
												piR-37094	0	U13_-L93	0
												piR-57714	0	piR-43890	0
												U3-L4	0	piR-38056	0
												U8-L19	0	tRNA-Cys-GCA-16-1-tRF3	0
												U6-L426	0	tRNA-Glu-TTC-4-2-tRF5	0
												piR-44451-L3	0	piR-38605-L14	0
												U6-L1404	0	U6-L1537	0
												HY1-L120	0	tRNA-Lys-CTT-15-1-tRF3	0
												HY3-L32	0	piR-60358	0
												U13_-L138	0	tRNA-Lys-CTT-8-1-tRF3	0
												piR-46873	0	hsa-miR-4425	0
												tRNA-Glu-CTC-1-2-tRF5	0	piR-61009	0
												piR-44398	0	hsa-miR-770-5p	0
												piR-37995	0	piR-44378-L4	0
												HY3-L210	0	tRNA-Pro-TGG-3-3-tRF3	0
												piR-48910	0	piR-37601	0
												piR-34780-L3	0	piR-45357	0
												hsa-miR-612	0	piR-39760	0
												piR-34776	0	U3-L91	0
												U13_-L118	0	U5-L140	0
												piR-41633	0	HY3-L393	0
												U6-L264	0	piR-57714	0
												tRNA-Cys-GCA-19-1-tRF3	0	U3-L4	0
												piR-47178	0	U6-L544	0
												piR-59971	0	piR-54720	0
												HY3-L199	0	U13_-L188	0
												hsa-miR-6817-3p	0	U8-L19	0
												piR-31679	0	piR-44451-L3	0
												U13-L154	0	U6-L1404	0
												piR-35444	0	HY3-L32	0
												tRNA-Glu-CTC-1-5-tRF5	0	piR-47710	0
												piR-54680	0	U13_-L138	0
												piR-43325-L12	0	piR-47785	0
												hsa-miR-3159	0	piR-46873	0
												piR-59290	0	tRNA-Glu-CTC-1-2-tRF5	0
												U5-L100	0	piR-44398	0
												piR-61484	0	piR-37995	0
												piR-34803	0	piR-61396	0
												piR-57059	0	piR-34637-L5	0
												U6-L360	0	piR-48910	0
												HY3-L52	0	U3-L105	0
												piR-43291	0	piR-34780-L3	0
												hsa-miR-5090	0	hsa-miR-612	0
												hsa-miR-10392-5p	0	U6-L264	0
												hsa-miR-6867-5p	0	tRNA-Cys-GCA-19-1-tRF3	0
												tRNA-Thr-TGT-3-1-tRF3	0	HBII-85-22	0
												piR-33270-L12	0	hsa-miR-6817-3p	0
												piR-43325-L2	0	U6-L879	0
												U4-L68	0	U6-L875	0
												hsa-miR-6786-5p	0	piR-47274-L3	0
												piR-30460-L2	0	tRNA-Glu-CTC-1-5-tRF5	0
												HBII-52-39	0	hsa-miR-3180	0
												piR-57191	0	piR-43325-L12	0
												piR-34911-L24	0	hsa-miR-3159	0
												U5-L142	0	U5-L50	0
												hsa-miR-10394-3p	0	U5-L100	0
												HY1-L282	0	piR-34803	0
												piR-61957	0	U13_-L26	0
												piR-42569	0	piR-57059	0
												piR-55985-L2	0	U6-L360	0
												piR-48591-L5	0	U3-L210	0
												hsa-miR-3176	0	tRNA-Asn-GTT-15-1-tRF5	0
												U13_-L297	0	piR-32429	0
												tRNA-Gly-TCC-2-1-tRF3	0	hsa-miR-6867-5p	0
												U6-L216	0	piR-41640	0
												tRNA-Glu-TTC-2-2-tRF5	0	piR-33270-L12	0
												piR-43325-L46	0	piR-57191	0
												piR-47274-L4	0	U5-L142	0
												piR-43262	0	U6-L317	0
												HY3-L540	0	piR-42608	0
												piR-43325-L30	0	hsa-miR-1296-3p	0
												piR-43176	0	hsa-miR-10394-3p	0
												piR-48676	0	piR-42864	0
												U2-L825	0	piR-46190	0
												BC200-L126	0	U6-L478	0
												HY3-L48	0	piR-61957	0
												U6-L1625	0	U3-L120	0
												piR-39002	0	piR-54100	0
												piR-49999	0	piR-55985-L2	0
												piR-56961	0	hsa-miR-203b-3p	0
												piR-52475-L8	0	piR-48772-L60	0
												U2-L851	0	piR-48591-L5	0
												HY1-L437	0	U3-L121	0
												hsa-miR-1236-3p	0	tRNA-Gly-TCC-2-1-tRF3	0
												U7-L244	0	U6-L216	0
												hsa-miR-135a-3p	0	hsa-miR-6832-5p	0
												piR-52466	0	U2-L878	0
												hsa-miR-6843-3p	0	piR-37951	0
												piR-57256-L10	0	hsa-miR-1914-5p	0
												piR-47527	0	piR-37302	0
												U13-L91	0	piR-38718	0
												U7-L161	0	piR-42230	0
												tRNA-Ile-TAT-2-1-tRF5	0	tRNA-Ala-AGC-3-1-tRF5	0
												piR-41406-L8	0	piR-43262	0
												hsa-miR-6809-3p	0	HY3-L540	0
												piR-43325-L19	0	piR-43176	0
												U4-L8	0	HY1-L396	0
												piR-48591-L12	0	piR-48676	0
												piR-46328-L2	0	BC200-L126	0
												U4-L2	0	HY3-L48	0
												piR-30327-L6	0	U6-L1625	0
												piR-40176-L31	0	HY1-L443	0
												HY1-L410	0	piR-49999	0
												hsa-miR-6895-3p	0	U4-L147	0
												piR-34948	0	piR-56961	0
												piR-44238	0	piR-39244	0
												piR-31424	0	piR-41304	0
												hsa-miR-6884-3p	0	HY1-L437	0
												piR-55046	0	hsa-miR-1236-3p	0
												piR-51049	0	U7-L244	0
												U6-L470	0	hsa-miR-6843-3p	0
												piR-36568	0	piR-47527	0
												piR-31139	0	piR-41406-L8	0
												piR-38579-L3	0	hsa-miR-6809-3p	0
												piR-48772-L84	0	piR-43325-L19	0
												U3-L122	0	tRNA-Asn-GTT-chr1-111-tRF5	0
												piR-49916	0	U4-L8	0
												HY3-L83	0	hsa-miR-548al	0
												U1-L118	0	piR-30327-L6	0
												tRNA-Phe-GAA-2-1-tRF3	0	piR-40176-L31	0
												U13_-L227	0	piR-50395-L3	0
												piR-30327-L8	0	HY1-L410	0
												hsa-miR-1343-5p	0	hsa-miR-6895-3p	0
												U2-L820	0	piR-48373-L10	0
												U1-L78	0	piR-34044	0
												piR-48772-L32	0	piR-48772-L2	0
												U6-L722	0	hsa-miR-6884-3p	0
												U13_-L201	0	piR-34795	0
												piR-43325-L48	0	piR-36568	0
												U3-L39	0	piR-31139	0
												piR-44469	0	HY4-L164	0
												piR-48772-L16	0	piR-48591-L7	0
												hsa-miR-4703-3p	0	piR-38579-L3	0
												piR-46000	0	piR-48772-L84	0
												piR-33527	0	hsa-miR-3684	0
												piR-59394	0	U3-L122	0
												piR-43264-L3	0	piR-39813	0
												U6-L1692	0	U6-L916	0
												piR-58416	0	tRNA-Phe-GAA-2-1-tRF3	0
												hsa-miR-4697-3p	0	piR-58812	0
												hsa-miR-5696	0	piR-30327-L8	0
												HBII-240	0	piR-44248	0
												HY3-L566	0	U13-L51	0
												HY3-L454	0	piR-48772-L32	0
												HY3-L517	0	hsa-miR-4758-3p	0
												piR-42635	0	U13_-L201	0
												U1-L122	0	U3-L39	0
												U2-L311	0	HY1-L155	0
												piR-40252	0	piR-44469	0
												piR-59100	0	piR-59394	0
												piR-55972	0	hsa-miR-4697-3p	0
												U6-L26	0	piR-56071	0
												U2-L697	0	hsa-miR-5696	0
												U4-L17	0	piR-57138-L41	0
												piR-51487	0	HY3-L566	0
												U6-L1492	0	nmt-tRNA-Val-TAC-1-1	0
												piR-42538	0	U1-L122	0
												U6-L766	0	U2-L311	0
												hsa-miR-3137	0	piR-46681	0
												nmt-tRNA-Gln-TTG-4-1-tRF5	0	piR-40252	0
												U3-L133	0	piR-42068	0
												piR-44679	0	HY3-L166	0
												HY1-L309	0	U6-L26	0
												U1-L24	0	U2-L697	0
												tRNA-His-GTG-1-7-tRF3	0	U4-L17	0
												hsa-miR-3925-5p	0	U2-L591	0
												ACA6	0	piR-42538	0
												piR-55985-L8	0	piR-41946	0
												U2-L823	0	hsa-miR-3137	0
												U2-L307	0	U13-L33	0
												U2-L111	0	tRNA-Thr-GGA-chr2-22-tRF3	0
												piR-55158	0	U3-L133	0
												piR-33688	0	piR-44679	0
												piR-32056	0	piR-39893	0
												piR-53013	0	tRNA-His-GTG-1-7-tRF3	0
												piR-55985-L12	0	U2-L307	0
												tRNA-Ala-CGC-5-1-tRF3	0	piR-55158	0
												piR-57138-L20	0	piR-33688	0
												U6-L1207	0	piR-57138-L13	0
												hsa-miR-4664-3p	0	piR-32056	0
												piR-41640-L3	0	tRNA-Ala-CGC-4-1-tRF3	0
												U3-L188	0	piR-37749	0
												U6-L1218	0	piR-55985-L12	0
												hsa-miR-208b-5p	0	tRNA-Ala-CGC-5-1-tRF3	0
												HY4-L74	0	piR-43724	0
												piR-45557	0	piR-52416-L2	0
												tRNA-Ile-AAT-4-1-tRF5	0	piR-57138-L20	0
												piR-60183-L2	0	U6-L1207	0
												tRNA-Val-CAC-11-2-tRF3	0	hsa-miR-4664-3p	0
												hsa-miR-4651	0	U6-L1251	0
												ACA12	0	piR-41640-L3	0
												piR-48772-L86	0	U6-L1218	0
												piR-43325-L14	0	hsa-miR-208b-5p	0
												tRNA-Ile-GAT-chrX-5-tRF5	0	HY4-L74	0
												U2-L510	0	U2-L486	0
												U13_-L308	0	piR-45557	0
												piR-48772-L65	0	hsa-miR-3162-5p	0
												piR-35944	0	piR-57137	0
												hsa-miR-498-5p	0	tRNA-Val-CAC-11-2-tRF3	0
												piR-52372	0	U2-L908	0
												HBII-52-30	0	piR-43325-L14	0
												U3-L119	0	tRNA-Ile-GAT-chrX-5-tRF5	0
												U17-L7	0	U2-L510	0
												piR-37081-L4	0	U13_-L308	0
												hsa-miR-6509-3p	0	piR-45813	0
												piR-49250	0	piR-35944	0
												piR-55941	0	HY1-L110	0
												HY3-L330	0	HY1-L161	0
												piR-61860-L7	0	U17-L7	0
												tRNA-Val-CAC-6-1-tRF3	0	HY1-L180	0
												piR-42562	0	U13-L139	0
												U6-L661	0	piR-54341-L2	0
												piR-48772-L17	0	hsa-miR-6509-3p	0
												HY3-L46	0	U2-L160	0
												HY3-L40	0	tRNA-Ala-TGC-3-2-tRF3	0
												piR-34911-L26	0	piR-55941	0
												piR-41269	0	HY3-L330	0
												nmt-tRNA-Pro-TGG-1-1	0	tRNA-Val-CAC-6-1-tRF3	0
												U1-L207	0	piR-61861-L15	0
												U7-L101	0	HBII-52-11	0
												hsa-miR-519c-3p	0	U1-L207	0
												piR-48486	0	hsa-miR-519c-3p	0
												piR-53171-L5	0	piR-58387-L2	0
												piR-40176-L49	0	piR-53171-L5	0
												piR-43489	0	U6-L915	0
												U1-L70	0	piR-40176-L49	0
												piR-34219	0	piR-31287	0
												piR-39328	0	piR-57939	0
												hsa-miR-5190	0	U1-L70	0
												tRNA-Lys-CTT-chr16-1-tRF3	0	piR-51078	0
												U2-L271	0	piR-34219	0
												piR-50164	0	U2-L36	0
												tRNA-Trp-CCA-3-3-tRF5	0	piR-39328	0
												tRNA-Ala-AGC-8-2-tRF3	0	piR-52475	0
												piR-57138-L37	0	tRNA-Lys-CTT-chr16-1-tRF3	0
												piR-44247	0	HY1-L336	0
												U2-L912	0	tRNA-Asn-GTT-2-6-tRF5	0
												piR-47050	0	HY1-L374	0
												piR-43325-L10	0	tRNA-Trp-CCA-3-3-tRF5	0
												HY1-L113	0	piR-51998	0
												hsa-miR-4445-5p	0	piR-57138-L37	0
												piR-48772-L5	0	piR-40176-L48	0
												U6-L147	0	piR-44247	0
												HY3-L85	0	piR-56285	0
												tRNA-His-GTG-1-9-tRF5	0	piR-47050	0
												hsa-miR-9903	0	piR-34077	0
												U108	0	piR-43325-L10	0
												piR-38508	0	U6-L1186	0
												U70G	0	piR-48772-L5	0
												tRNA-Asn-ATT-1-1	0	U6-L147	0
												tRNA-Gly-TCC-2-4-tRF3	0	U13_-L176	0
												HY3-L493	0	HY4-L144	0
												U6-L1038	0	U4-L38	0
												U1-L72	0	piR-38508	0
												tRNA-Thr-CGT-1-1-tRF3	0	U70G	0
												HY1-L86	0	hsa-miR-4503	0
												piR-35871-L2	0	U1-L72	0
												HBII-85-25	0	tRNA-Thr-CGT-1-1-tRF3	0
												HY3-L394	0	HY1-L86	0
												HY1-L379	0	piR-35871-L2	0
												U6-L1101	0	HBII-85-18	0
												U5-L46	0	HBII-85-25	0
												piR-30460	0	HY3-L394	0
												piR-33236	0	U6-L1101	0
												tRNA-Asp-GTC-2-6-tRF5	0	U5-L46	0
												piR-43325-L44	0	HY3-L293	0
												piR-55783	0	piR-56647	0
												U6-L302	0	HY3-L366	0
												U6-L1352	0	piR-46532	0
												piR-36751	0	U4-L47	0
												tRNA-Leu-TAA-chr11-11	0	tRNA-Asp-GTC-2-6-tRF5	0
												U6-L338	0	piR-43325-L44	0
												piR-61643	0	U6-L302	0
												piR-49204-L4	0	U2-L894	0
												piR-54955	0	HY1-L119	0
												U6-L1162	0	piR-36751	0
												hsa-miR-4659b-3p	0	tRNA-Leu-TAA-chr11-11	0
												piR-61267	0	HY3-L313	0
												piR-51494	0	piR-55985-L16	0
												U6-L1624	0	piR-54955	0
												U17-L2	0	hsa-miR-4659b-3p	0
												piR-58020	0	piR-61267	0
												U6-L422	0	U2-L883	0
												piR-48772-L41	0	piR-55985-L4	0
												U2-L553	0	U6-L1624	0
												piR-43325-L60	0	HY3-L237	0
												piR-52472	0	U17-L2	0
												hsa-miR-4750-5p	0	hsa-miR-4784	0
												tRNA-Phe-GAA-1-4-tRF3	0	piR-58020	0
												HY3-L405	0	piR-35871-L4	0
												piR-48772-L77	0	U2-L553	0
												hsa-miR-4786-3p	0	piR-43325-L60	0
												U2-L10	0	tRNA-Arg-ACG-1-3-tRF3	0
												piR-48822-L11	0	piR-52472	0
												U6-L1175	0	hsa-miR-10394-5p	0
												piR-58204	0	HBII-85-19	0
												tRNA-Asp-GTC-6-1-tRF5	0	tRNA-Phe-GAA-1-4-tRF3	0
												U13-L173	0	HY3-L405	0
												piR-41358	0	piR-48772-L77	0
												HY3-L12	0	hsa-miR-4786-3p	0
												U3-L10	0	hsa-miR-346	0
												nmt-tRNA-Val-TAC-1-1-tRF5	0	U2-L10	0
												tRNA-Cys-GCA-4-1-tRF5	0	piR-48822-L11	0
												14q(II-28)	0	HY3-L128	0
												piR-48361-L5	0	U6-L1105	0
												hsa-miR-1276	0	tRNA-Asp-GTC-6-1-tRF5	0
												hsa-miR-3188	0	U13-L173	0
												HY3-L387	0	piR-45726	0
												hsa-miR-4700-5p	0	piR-41358	0
												hsa-miR-6796-5p	0	HY3-L12	0
												hsa-miR-4729	0	U3-L10	0
												U13_-L314	0	U13-L16	0
												piR-44459	0	tRNA-Cys-GCA-4-1-tRF5	0
												piR-41503	0	14q(II-28)	0
												U6-L1142	0	U6-L1297	0
												HY3-L477	0	U6-L285	0
												piR-43325-L26	0	HY3-L348	0
												piR-43680-L2	0	hsa-miR-1276	0
												tRNA-Ser-CGA-1-1-tRF5	0	hsa-miR-3188	0
												HBII-85-21	0	hsa-miR-6878-3p	0
												U6-L811	0	piR-57138-L6	0
												piR-60731-L9	0	HY3-L387	0
												HY3-L221	0	HY1-L313	0
												U1-L65	0	HY3-L326	0
												tRNA-Ser-GCT-6-1-tRF5	0	piR-40855	0
												piR-34582-L31	0	piR-61861-L16	0
												HY1-L178	0	piR-43264	0
												hsa-miR-675-5p	0	piR-48772-L21	0
												HBII-85-13	0	piR-44459	0
												piR-40191	0	U6-L1142	0
												U6-L381	0	U6-L908	0
												piR-34920-L6	0	HY3-L477	0
												U6-L591	0	tRNA-Ala-ATC-chr6-107-tRF5	0
												hsa-miR-6807-3p	0	piR-53824	0
												piR-51208	0	piR-57138-L15	0
												U1-L162	0	HY1-L200	0
												piR-57138-L45	0	piR-43680-L2	0
												hsa-miR-6787-5p	0	tRNA-Ala-CGC-2-1-tRF5	0
												piR-40685	0	tRNA-Ser-CGA-1-1-tRF5	0
												piR-48514	0	HBII-85-21	0
												piR-45065-L2	0	hsa-miR-12116	0
												HY1-L171	0	U1-L65	0
												HBII-85-14	0	U6-L406	0
												U2-L587	0	U6-L51	0
												piR-61912	0	tRNA-Ser-GCT-6-1-tRF5	0
												hsa-miR-10396b-3p	0	piR-48772-L11	0
												tRNA-Gln-CTG-1-4-tRF3	0	U13_-L292	0
												HBII-52-14	0	HBII-85-13	0
												piR-57138	0	U6-L381	0
												U2-L1089	0	U6-L591	0
												HY3-L532	0	hsa-miR-6807-3p	0
												hsa-miR-3193	0	piR-31075-L5	0
												piR-57138-L38	0	piR-40101	0
												U6-L1248	0	piR-40021	0
												piR-57269	0	U2-L865	0
												piR-37502	0	U1-L162	0
												piR-48857	0	piR-61370	0
												U54	0	hsa-miR-4677-5p	0
												piR-44451	0	hsa-miR-6787-5p	0
												U6-L1620	0	U6-L1760	0
												hsa-miR-4688	0	piR-40685	0
												piR-46532-L4	0	ACA1	0
												tRNA-Ile-GAT-chrX-9-tRF5	0	piR-45065-L2	0
												piR-43325-L61	0	HBII-85-14	0
												U6-L791	0	U2-L587	0
												U2-L721	0	piR-34888	0
												hsa-miR-6756-5p	0	piR-61912	0
												piR-30354	0	hsa-miR-10396b-3p	0
												piR-55901	0	piR-57138	0
												U6-L1113	0	HY3-L532	0
												piR-48772-L58	0	U6-L155	0
												piR-61570	0	hsa-miR-3193	0
												tRNA-Pro-TGG-1-1-tRF3	0	U6-L1248	0
												tRNA-His-GTG-1-2-tRF5	0	HY3-L489	0
												U1-L213	0	piR-43325-L71	0
												tRNA-Glu-TTC-1-2-tRF5	0	piR-37502	0
												U13_-L223	0	U71c	0
												U3-L220	0	piR-48857	0
												hsa-miR-6789-5p	0	U54	0
												piR-57138-L52	0	U6-L1620	0
												HY3-L284	0	tRNA-Ile-GAT-chrX-9-tRF5	0
												piR-61861-L21	0	U2-L217	0
												HY3-L346	0	HY3-L333	0
												piR-39064	0	U6-L791	0
												U5-L93	0	U2-L721	0
												hsa-miR-7150	0	U13_-L31	0
												piR-43325-L50	0	piR-30354	0
												U6-L1596	0	hsa-miR-517a-3p	0
												piR-51744	0	hsa-miR-4449	0
												U6-L1759	0	piR-61570	0
												tRNA-Gly-TCC-3-1-tRF3	0	tRNA-His-GTG-1-2-tRF5	0
												U6-L1318	0	piR-57138-L16	0
												tRNA-Asn-GTT-chr1-30-tRF3	0	U13_-L223	0
												hsa-miR-6881-5p	0	piR-57138-L52	0
												piR-41734-L2	0	HY3-L284	0
												hsa-miR-5584-3p	0	HY3-L346	0
												piR-40006	0	piR-39064	0
												HY1-L125	0	HY3-L19	0
												U7-L190	0	hsa-miR-7150	0
												HY3-L15	0	piR-43325-L50	0
												U1-L98	0	HY1-L311	0
												piR-48772-L50	0	U6-L1596	0
												piR-31636-L6	0	piR-51744	0
												nm-tRNA-SerTGA-AGA-chr11-7-tRF3	0	tRNA-Gly-TCC-3-1-tRF3	0
												piR-48772-L54	0	U6-L1318	0
												hsa-miR-1323	0	hsa-miR-6881-5p	0
												piR-52193	0	piR-51671-L68	0
												HY3-L75	0	piR-41734-L2	0
												HY3-L167	0	hsa-miR-5584-3p	0
												nmt-tRNA-Gln-TTG-2-1-tRF5	0	piR-40006	0
												U6-L211	0	piR-57138-L17	0
												piR-30989	0	U7-L190	0
												U6-L1290	0	tRNA-Thr-TGT-6-1-tRF5	0
												piR-57138-L33	0	hsa-miR-642b-3p	0
												hsa-miR-6771-5p	0	HY3-L15	0
												hsa-miR-3191-5p	0	U6-L1514	0
												piR-47640	0	piR-45032-L4	0
												HY3-L22	0	piR-31636-L6	0
												piR-51761-L23	0	nm-tRNA-SerTGA-AGA-chr11-7-tRF3	0
												piR-54695	0	U6-L1033	0
												piR-61860-L3	0	hsa-miR-1323	0
												piR-61861-L31	0	piR-52193	0
												hsa-miR-218-2-3p	0	HY3-L114	0
												HY1-L277	0	HY1-L304	0
												HY1-L293	0	nmt-tRNA-Gln-TTG-2-1-tRF5	0
												hsa-miR-5004-3p	0	U6-L211	0
												U6-L17	0	piR-48772-L47	0
												piR-43264-L4	0	piR-57042	0
												HY3-L484	0	piR-30989	0
												HY3-L255	0	U6-L1290	0
												hsa-miR-7111-5p	0	piR-57138-L33	0
												piR-57138-L26	0	hsa-miR-3191-5p	0
												hsa-miR-6800-5p	0	piR-31437	0
												piR-34582-L51	0	HY3-L22	0
												piR-43325-L25	0	hsa-miR-561-3p	0
												piR-57138-L47	0	piR-54695	0
												tRNA-Pro-CGG-1-3-tRF3	0	U2-L987	0
												piR-55626	0	piR-43325-L74	0
												HY1-L138	0	HY1-L277	0
												piR-54711	0	HY3-L66	0
												piR-41406-L22	0	hsa-miR-1915-3p	0
												piR-48710	0	hsa-miR-5690	0
												U6-L231	0	HY3-L484	0
												HBII-52-31	0	piR-60664-L3	0
												HY4-L108	0	HY3-L492	0
												U2-L154	0	U70C	0
												U3-L134	0	piR-43325-L79	0
												U2-L255	0	piR-34956	0
												U7-L96	0	piR-34582-L51	0
												piR-58273	0	piR-43325-L25	0
												tRNA-Pro-TGG-3-5-tRF3	0	tRNA-Pro-CGG-1-3-tRF3	0
												piR-55261	0	piR-54711	0
												hsa-miR-383-3p	0	U6-L231	0
												HY1-L183	0	U2-L154	0
												hsa-miR-203a-3p	0	U2-L126	0
												HY3-L279	0	U3-L134	0
												tRNA-iMet-CAT-1-1	0	U2-L255	0
												ACA65	0	U7-L96	0
												piR-47274	0	piR-38532	0
												U4-L10	0	piR-58273	0
												HY1-L152	0	tRNA-Pro-TGG-3-5-tRF3	0
												piR-55985-L13	0	piR-55261	0
												piR-57138-L48	0	HY3-L279	0
												U6-L1570	0	tRNA-iMet-CAT-1-1	0
												U3-L54	0	U2-L991	0
												U3-L176	0	U4-L25	0
												tRNA-Leu-CAG-1-3-tRF3	0	tRNA-iMet-CAT-2-1	0
												hsa-miR-11399	0	ACA65	0
												HY3-L112	0	U6-L130	0
												piR-42718-L3	0	piR-47274	0
												piR-43325-L57	0	HY1-L152	0
												HY1-L421	0	piR-55985-L13	0
												piR-39817	0	piR-39857	0
												piR-34582-L18	0	piR-57138-L48	0
												piR-57138-L22	0	U3-L54	0
												U3-L28	0	tRNA-Leu-CAG-1-3-tRF3	0
												piR-48772-L26	0	hsa-miR-11399	0
												HY3-L235	0	hsa-miR-6774-5p	0
												piR-61686	0	U3-L115	0
												U4-L52	0	piR-42718-L3	0
												piR-52475-L6	0	piR-40176-L40	0
												hsa-miR-3936	0	piR-43325-L57	0
												U13_-L248	0	HY3-L25	0
												U3-L83	0	HY1-L421	0
												HY1-L460	0	piR-39817	0
												piR-48772-L6	0	piR-34582-L18	0
												tRNA-Arg-TCG-6-1	0	U3-L28	0
												tRNA-iMet-CAT-1-2	0	piR-61861-L43	0
												U6-L1015	0	HY1-L121	0
												hsa-miR-4753-5p	0	hsa-miR-653-5p	0
												U6-L119	0	U4-L52	0
												piR-41841	0	piR-52475-L6	0
												HY3-L135	0	U13_-L248	0
												U6-L1762	0	U3-L206	0
												hsa-miR-6850-3p	0	HY3-L376	0
												tRNA-Gln-CTG-1-2-tRF3	0	piR-41458	0
												U1-L36	0	piR-48772-L6	0
												piR-48772-L9	0	piR-48772-L10	0
												U2-L879	0	piR-48772-L70	0
												HY1-L417	0	U6-L1015	0
												tRNA-Glu-CTC-2-1-tRF3	0	U6-L119	0
												HBII-85-5	0	U7-L206	0
												U4-L145	0	piR-43348	0
												piR-30327-L3	0	U6-L1762	0
												U2-L880	0	U1-L36	0
												piR-34309	0	piR-48772-L9	0
												tRNA-Pro-GGG-1-1-tRF5	0	piR-56036	0
												piR-44784	0	HY1-L417	0
												HY3-L480	0	tRNA-Glu-CTC-2-1-tRF3	0
												hsa-miR-6743-5p	0	U4-L145	0
												piR-57138-L19	0	U3-L12	0
												piR-57138-L3	0	U2-L880	0
												hsa-miR-5698	0	tRNA-Pro-GGG-1-1-tRF5	0
												hsa-miR-6866-3p	0	tRNA-Cys-GCA-24-1-tRF5	0
												U1-L211	0	piR-44784	0
												tRNA-His-GTG-1-4-tRF5	0	U2-L56	0
												piR-30327-L10	0	HY4-L151	0
												HY3-L570	0	piR-55985-L14	0
												HY1-L160	0	hsa-miR-6743-5p	0
												hsa-miR-573	0	HY3-L423	0
												HY1-L326	0	U1-L211	0
												U6-L907	0	hsa-miR-3617-3p	0
												U35B	0	U8-L11	0
												hsa-miR-7703	0	piR-30327-L10	0
												U1-L214	0	HY3-L570	0
												U3-L99	0	HY1-L160	0
												U1-L195	0	piR-42324	0
												HY1-L368	0	HY1-L326	0
												HY1	0	U6-L907	0
												hsa-miR-3085-3p	0	U35B	0
												hsa-miR-4512	0	piR-43173	0
												piR-57138-L42	0	hsa-miR-7703	0
												piR-57539-L2	0	piR-57138-L30	0
												piR-34088	0	U3-L99	0
												tRNA-Glu-CTC-1-4-tRF5	0	HY3-L547	0
												SNORD121A	0	HY1-L368	0
												U2-L101	0	HY1-L247	0
												HY1-L48	0	HY1	0
												piR-45359	0	hsa-miR-3085-3p	0
												piR-34582-L45	0	piR-57138-L42	0
												HY3-L305	0	tRNA-Glu-CTC-1-4-tRF5	0
												U2-L57	0	U2-L167	0
												U3-L173	0	U2-L101	0
												U6-L225	0	hsa-miR-3173-3p	0
												piR-61840-L10	0	HY1-L48	0
												hsa-miR-517c-3p	0	piR-45359	0
												piR-48772-L63	0	piR-34582-L45	0
												tRNA-Ala-AGC-23-1	0	piR-30531	0
												U6-L282	0	HY3-L305	0
												HY3-L265	0	U2-L57	0
												piR-54600	0	piR-50260-L3	0
												U2-L789	0	piR-44224-L2	0
												piR-61861-L5	0	HY4-L8	0
												U6-L1431	0	hsa-miR-517c-3p	0
												tRNA-Glu-TTC-11-1	0	piR-59314	0
												piR-57138-L12	0	HY1-L20	0
												HY3-L2	0	U6-L802	0
												piR-51761-L11	0	HY3-L265	0
												hsa-miR-517b-3p	0	U6-L1261	0
												HY1-L12	0	U6-L1431	0
												hsa-miR-554	0	tRNA-Glu-TTC-11-1	0
												tRNA-Asn-GTT-chr1-98	0	piR-32067	0
												U3-L147	0	HY3-L2	0
												piR-43325-L6	0	HY1-L252	0
												piR-30126-L3	0	hsa-miR-517b-3p	0
												piR-51761-L3	0	piR-40176-L3	0
												piR-48772-L27	0	hsa-miR-208a-5p	0
												nmt-tRNA-Ser-TGA-3-1	0	HY1-L12	0
												U4-L89	0	hsa-miR-554	0
												tRNA-Thr-GGC-chr19-3-tRF3	0	piR-30126-L3	0
												HY3-L436	0	piR-48772-L27	0
												piR-55985-L9	0	nmt-tRNA-Ser-TGA-3-1	0
												piR-34582-L16	0	piR-33236-L2	0
												piR-60047	0	U4-L89	0
												hsa-miR-4731-5p	0	tRNA-Thr-GGC-chr19-3-tRF3	0
												tRNA-Lys-CTT-6-1-tRF5	0	HY3-L436	0
												piR-43251	0	piR-55985-L9	0
												HY3-L238	0	U6-L532	0
												piR-61861-L14	0	HY3-L338	0
												HBII-85-20	0	piR-42718-L4	0
												piR-47161-L3	0	piR-34582-L26	0
												piR-44883-L7	0	piR-60047	0
												U3-L110	0	HY1-L230	0
												U4-L30	0	hsa-miR-4731-5p	0
												HY3-L421	0	tRNA-Lys-CTT-6-1-tRF5	0
												SNORA11E	0	U4-L95	0
												HY3-L342	0	HY3-L238	0
												piR-50436	0	piR-61861-L14	0
												HY1-L79	0	HBII-85-20	0
												ACA15	0	piR-47161-L3	0
												piR-36796	0	U3-L110	0
												piR-57138-L28	0	U1-L53	0
												piR-34459	0	U6-L904	0
												U6-L1684	0	HY3-L421	0
												piR-46736	0	SNORA11E	0
												HBII-85-4	0	HY3-L342	0
												U6-L1381	0	piR-50436	0
												piR-57138-L24	0	U2-L380	0
												piR-43325-L77	0	HY1-L14	0
												U6-L1613	0	piR-48772-L31	0
												nm-tRNA-Tyr-NNN-chr2-8	0	piR-34459	0
												U5-L141	0	U6-L1684	0
												HY3-L311	0	piR-32243	0
												U2-L272	0	tRNA-iMet-CAT-1-3	0
												tRNA-Ala-AGC-9-1-tRF5	0	hsa-miR-4676-5p	0
												ACA35	0	U6-L1381	0
												piR-46532-L5	0	hsa-miR-6874-3p	0
												U4-L9	0	tRNA-Val-CAC-chr1-16-tRF5	0
												piR-34920-L11	0	nm-tRNA-Tyr-NNN-chr2-8	0
												piR-31637-L3	0	tRNA-Leu-CAA-1-1-tRF5	0
												piR-56591	0	U2-L272	0
												U2-L567	0	tRNA-Ala-AGC-9-1-tRF5	0
												piR-56804	0	piR-31075-L10	0
												tRNA-Ser-GCT-4-3-tRF5	0	hsa-miR-4436b-5p	0
												HY1-L397	0	nm-tRNA-Tyr-GTA-chr7-1	0
												HY3-L74	0	piR-55083-L3	0
												hsa-miR-1237-3p	0	piR-34920-L11	0
												piR-43325-L42	0	piR-31637-L3	0
												tRNA-Asn-GTT-20-1	0	piR-41464-L4	0
												hsa-miR-4786-5p	0	piR-58604	0
												hsa-miR-4659a-3p	0	U1-L41	0
												HY1-L193	0	hsa-miR-1237-3p	0
												hsa-miR-4734	0	tRNA-Asn-GTT-20-1	0
												HY3-L81	0	hsa-miR-4659a-3p	0
												nmt-tRNA-Gln-TTG-4-1	0	tRNA-Asn-GTT-16-5	0
												U13_-L260	0	piR-43325-L31	0
												piR-44819	0	HY1-L193	0
												HY3-L107	0	nm-tRNA-Tyr-GTA-chr17-32	0
												SNORD126	0	U5-L85	0
												U14-L6	0	HY3-L81	0
												U2-L822	0	tRNA-Asn-GTT-chr1_KI270713v1_random-2-tRF5	0
												ACA52	0	U13_-L260	0
												piR-43325-L64	0	SNORD126	0
												piR-57138-L49	0	tRNA-iMet-CAT-1-4	0
												piR-56748	0	U14-L6	0
												HY3-L574	0	U1-L95	0
												piR-48279	0	HY3-L80	0
												U6-L1074	0	piR-47594	0
												piR-57567-L6	0	tRNA-Val-CAC-chr1-136-tRF5	0
												U6-L87	0	U6-L1074	0
												HY3-L91	0	U6-L1260	0
												HY1-L382	0	U6-L356	0
												hsa-miR-6857-3p	0	U13-L15	0
												U3-L69	0	HY3-L91	0
												hsa-miR-4658	0	HY1-L382	0
												U4-L21	0	U3-L69	0
												U1-L114	0	hsa-miR-4658	0
												hsa-miR-4485-3p	0	piR-34911-L22	0
												piR-36752-L6	0	U1-L114	0
												piR-34675	0	hsa-miR-4485-3p	0
												hsa-miR-6797-3p	0	piR-36752-L6	0
												hsa-miR-4467	0	hsa-miR-6868-3p	0
												ACA9	0	piR-55652	0
												U4-L39	0	hsa-miR-4467	0
												tRNA-Asn-GTT-12-1	0	ACA9	0
												HY3-L380	0	U13-L113	0
												U2-L754	0	U4-L39	0
												nm-tRNA-Tyr-GTA-chr7-6	0	hsa-miR-10396b-5p	0
												hsa-miR-1226-5p	0	HY3-L380	0
												piR-49204-L2	0	hsa-miR-3183	0
												HY1-L351	0	nm-tRNA-Tyr-GTA-chr7-6	0
												piR-51412	0	hsa-miR-1226-5p	0
												U1-L183	0	piR-49204-L2	0
												piR-43325-L63	0	HY1-L351	0
												U3-L190	0	piR-51412	0
												piR-57138-L40	0	U3-L214	0
												HY3-L479	0	piR-39733	0
												hsa-miR-6781-5p	0	piR-43325-L63	0
												piR-58102-L2	0	U3-L190	0
												14q(I-8)	0	piR-57138-L40	0
												piR-51004	0	piR-48772-L14	0
												piR-55829-L2	0	hsa-miR-6781-5p	0
												HY1-L363	0	piR-34911-L23	0
												piR-57567-L17	0	piR-51004	0
												U6-L294	0	piR-55829-L2	0
												HY5-L17	0	ACA40	0
												piR-34582-L14	0	piR-57567-L17	0
												hsa-miR-4687-3p	0	U6-L294	0
												hsa-miR-2681-3p	0	HY5-L17	0
												U6-L1500	0	hsa-miR-4687-3p	0
												hsa-miR-4709-5p	0	hsa-miR-2681-3p	0
												U6-L1569	0	U6-L1500	0
												tRNA-Thr-CGT-4-1-tRF5	0	hsa-miR-4709-5p	0
												U6-L1094	0	U8-L31	0
												U77	0	U6-L1569	0
												U6-L1717	0	HY3-L483	0
												piR-43325-L49	0	U6-L1717	0
												HY3-L191	0	piR-51761-L17	0
												HY3-L371	0	piR-43325-L49	0
												HY3-L219	0	HY3-L191	0
												piR-43045	0	hsa-miR-4797-3p	0
												piR-57567	0	HY3-L219	0
												U6-L570	0	piR-57567	0
												piR-36895	0	ACA2a	0
												piR-43325-L55	0	piR-57138-L29	0
												tRNA-Asp-GTC-6-1-tRF3	0	14q(II-6)	0
												piR-61840-L8	0	U6-L570	0
												piR-34920-L25	0	piR-36895	0
												piR-32548	0	piR-43325-L55	0
												piR-55905-L18	0	tRNA-Asp-GTC-6-1-tRF3	0
												HY1-L302	0	piR-48772-L48	0
												U4-L4	0	piR-61840-L8	0
												piR-46784	0	HY3-L498	0
												HY3-L218	0	HY3-L430	0
												piR-59425-L9	0	piR-55905-L18	0
												HY1-L44	0	piR-36752-L7	0
												HBII-85-7	0	HY1-L302	0
												hsa-miR-548ac	0	piR-46784	0
												hsa-miR-3622a-3p	0	tRNA-Gln-CTG-10-1	0
												tRNA-Leu-AAG-5-1	0	piR-39156	0
												U7-L194	0	piR-59425-L9	0
												HY1-L318	0	HY1-L44	0
												hsa-miR-3163	0	HBII-85-7	0
												HY3-L103	0	piR-57567-L50	0
												HY1-L458	0	U6-L490	0
												piR-55985-L11	0	tRNA-Leu-AAG-5-1	0
												HY3-L368	0	U7-L194	0
												HY1-L95	0	HY1-L318	0
												piR-34582-L39	0	hsa-miR-600	0
												HY1-L349	0	hsa-miR-3163	0
												piR-58152	0	HY3-L368	0
												HY3-L55	0	piR-50260-L2	0
												HY1-L426	0	piR-57138-L2	0
												piR-57567-L25	0	HY1-L349	0
												HY3-L307	0	piR-58152	0
												HY3-L440	0	HY3-L55	0
												piR-44883-L2	0	hsa-miR-449b-5p	0
												HY1-L63	0	U2-L722	0
												piR-36752-L8	0	HY1-L426	0
												HY1-L205	0	hsa-miR-301b-5p	0
												tRNA-Arg-TCT-2-1-tRF3	0	piR-57567-L25	0
												hsa-miR-3677-5p	0	HY3-L307	0
												U6-L964	0	HY3-L440	0
												piR-61861-L23	0	U6-L501	0
												tRNA-Arg-TCG-6-1-tRF3	0	piR-36752-L8	0
												piR-34582-L27	0	HY1-L205	0
												hsa-miR-2116-5p	0	piR-45186	0
												hsa-miR-605-5p	0	hsa-miR-3180-5p	0
												piR-57567-L34	0	hsa-miR-3677-5p	0
												piR-43325	0	U6-L964	0
												piR-61861-L12	0	piR-61861-L23	0
												piR-52471-L4	0	U6-L750	0
												U13_-L283	0	U2-L526	0
												hsa-miR-3133	0	hsa-miR-605-5p	0
												HY3-L408	0	piR-57567-L34	0
												piR-48772-L52	0	piR-61861-L12	0
												piR-60567	0	U13_-L283	0
												piR-55985-L7	0	hsa-miR-3133	0
												hsa-miR-6821-5p	0	HY3-L408	0
												piR-30969	0	piR-60567	0
												piR-46350	0	piR-55985-L7	0
												piR-57138-L25	0	hsa-miR-6821-5p	0
												BC200-L151	0	piR-30969	0
												U2-L982	0	piR-61861-L6	0
												piR-47902	0	piR-46350	0
												hsa-miR-6826-5p	0	piR-57138-L25	0
												14q(II-11)	0	U2-L982	0
												HY1-L70	0	piR-47902	0
												piR-34920-L23	0	HY3-L310	0
												HY1-L281	0	hsa-miR-7108-5p	0
												piR-34582-L50	0	U6-L787	0
												piR-34582-L46	0	hsa-miR-6858-5p	0
												piR-51761-L25	0	piR-34920-L23	0
												piR-34920-L4	0	piR-34582-L50	0
												HY3-L271	0	HY1-L283	0
												hsa-miR-4654	0	piR-51761-L25	0
												piR-56118	0	U4-L108	0
												U6-L42	0	hsa-miR-4654	0
												ACA8	0	piR-56118	0
												U6-L809	0	ACA8	0
												piR-34547	0	HY3-L424	0
												piR-43325-L73	0	piR-34937	0
												hsa-miR-518a-3p	0	piR-43325-L17	0
												piR-34582-L9	0	U2-L720	0
												HY3-L96	0	HY3-L332	0
												U2-L504	0	U41	0
												U13_-L173	0	piR-34547	0
												hsa-miR-4717-5p	0	hsa-miR-518a-3p	0
												piR-47274-L5	0	U13_-L173	0
												U13-L19	0	piR-57567-L27	0
												piR-43325-L41	0	hsa-miR-4717-5p	0
												U3-L164	0	tRNA-Cys-GCA-chrX-3-tRF3	0
												U5-L159	0	U3-L164	0
												HY1-L254	0	HY1-L254	0
												piR-37281	0	piR-37281	0
												HY3-L262	0	HY3-L262	0
												piR-57138-L39	0	piR-57138-L39	0
												HY3-L65	0	HY3-L65	0
												piR-61861-L11	0	piR-61861-L11	0
												piR-44883-L4	0	U3-L33	0
												U3-L33	0	hsa-miR-5006-3p	0
												hsa-miR-5006-3p	0	piR-61861-L38	0
												piR-61861-L38	0	hsa-miR-3976	0
												U4-L93	0	piR-58003	0
												hsa-miR-3622b-3p	0	HY3-L470	0
												hsa-miR-3976	0	BC200-L52	0
												BC200-L52	0	HY3-L403	0
												HY3-L347	0	tRNA-Ala-AGC-chr6-96	0
												hsa-miR-33b-3p	0	hsa-miR-33b-3p	0
												piR-44883	0	piR-44883	0
												piR-48591-L11	0	piR-42536	0
												piR-42536	0	piR-60183	0
												piR-60183	0	piR-37750-L51	0
												piR-34582-L23	0	piR-34582-L23	0
												U3-L186	0	HY4-L7	0
												hsa-miR-3199	0	U3-L186	0
												hsa-miR-6845-3p	0	piR-57567-L14	0
												piR-33054	0	hsa-miR-3199	0
												tRNA-Asn-GTT-21-1	0	piR-61861-L40	0
												piR-34911-L11	0	piR-42954	0
												U7-L38	0	hsa-miR-6845-3p	0
												tRNA-Leu-CAG-1-4-tRF5	0	piR-33054	0
												HY3-L182	0	piR-35135	0
												U6-L1213	0	tRNA-Asn-GTT-21-1	0
												HY3-L527	0	HY1-L400	0
												piR-34582-L8	0	piR-34911-L11	0
												HY3-L178	0	U7-L38	0
												hsa-miR-4657	0	hsa-miR-939-3p	0
												piR-34920-L27	0	tRNA-Leu-CAG-1-4-tRF5	0
												U13-L180	0	HY3-L182	0
												hsa-miR-5001-5p	0	U6-L1213	0
												piR-51802-L4	0	HY3-L527	0
												HY1-L422	0	piR-34582-L8	0
												Z17B	0	HY3-L178	0
												HBII-234	0	HY3-L499	0
												U4-L131	0	HY1-L422	0
												U2-L502	0	Z17B	0
												hsa-miR-6842-5p	0	HBII-234	0
												HY1-L398	0	U6-L350	0
												HY3-L413	0	U2-L502	0
												piR-57567-L51	0	hsa-miR-6842-5p	0
												piR-32512-L42	0	piR-31109	0
												ACA30	0	BC200-L63	0
												hsa-miR-6847-5p	0	HY3-L413	0
												piR-48846	0	piR-57567-L51	0
												hsa-miR-548av-3p	0	ACA30	0
												HY3-L292	0	piR-54978-L2	0
												piR-44883-L9	0	piR-43865	0
												piR-34582-L42	0	piR-60664-L5	0
												U6-L295	0	hsa-miR-6847-5p	0
												piR-37777	0	hsa-miR-6804-5p	0
												HY1-L402	0	hsa-miR-548av-3p	0
												piR-61861-L41	0	tRNA-Pro-AGG-2-5-tRF5	0
												hsa-miR-3911	0	piR-34582-L42	0
												piR-34582-L30	0	U7-L157	0
												hsa-miR-6786-3p	0	piR-37777	0
												HY1-L98	0	hsa-miR-3911	0
												hsa-miR-3609	0	piR-34582-L30	0
												tRNA-Lys-TTT-3-3-tRF5	0	hsa-miR-6786-3p	0
												U2-L124	0	HY1-L98	0
												hsa-miR-6764-3p	0	hsa-miR-3609	0
												hsa-miR-1287-3p	0	tRNA-Lys-TTT-3-3-tRF5	0
												U6-L342	0	hsa-miR-1287-3p	0
												U6-L1256	0	hsa-miR-548s	0
												piR-43786	0	U6-L342	0
												HY3-L486	0	U6-L1256	0
												ACA28	0	U1-L81	0
												U6-L1243	0	ACA28	0
												piR-61861	0	tRNA-Phe-GAA-1-2-tRF5	0
												hsa-miR-581	0	U76	0
												tRNA-Phe-GAA-1-2-tRF5	0	piR-51761-L26	0
												U76	0	piR-43325-L58	0
												piR-51761-L26	0	piR-49040	0
												piR-43325-L58	0	tRNA-Ile-GAT-chrX-5	0
												piR-49040	0	piR-34920-L7	0
												piR-34920-L7	0	U6-L259	0
												hsa-miR-3667-3p	0	hsa-miR-10398-5p	0
												U6-L259	0	piR-61861-L18	0
												piR-61861-L18	0	HY1-L144	0
												HY1-L144	0	piR-36305	0
												piR-36305	0	HY3-L113	0
												hsa-miR-3160-3p	0	HY1-L50	0
												U6-L156	0	piR-44093-L2	0
												HY1-L50	0	piR-39399	0
												piR-44093-L2	0	HY3-L466	0
												HY3-L466	0	piR-34582-L13	0
												BC200-L9	0	BC200-L9	0
												HBII-95B	0	HBII-95B	0
												tRNA-Ser-AGA-5-1	0	tRNA-Ser-AGA-5-1	0
												piR-57567-L47	0	U6-L31	0
												tRNA-Ile-GAT-1-3-tRF5	0	U6-L1496	0
												piR-37817	0	piR-37817	0
												U6-L522	0	U4-L15	0
												piR-60668	0	U6-L522	0
												hsa-miR-3145-5p	0	piR-60668	0
												piR-57567-L19	0	HY1-L129	0
												U1-L37	0	piR-57567-L19	0
												HY3-L98	0	piR-34920-L15	0
												U1-L51	0	HY3-L98	0
												piR-49039	0	U6-L121	0
												HBII-52-35	0	U1-L51	0
												piR-49039-L4	0	HBII-52-35	0
												U6-L1184	0	U6-L1184	0
												piR-57567-L40	0	piR-43325-L67	0
												piR-36437-L2	0	hsa-miR-3145-3p	0
												piR-43101	0	tRNA-Pro-GGG-1-1	0
												HY3-L208	0	piR-57567-L40	0
												piR-47552	0	piR-36437-L2	0
												hsa-miR-4646-5p	0	piR-43101	0
												HY1-L105	0	HY3-L208	0
												tRNA-Gln-CTG-13-1	0	HY1-L105	0
												hsa-miR-4670-5p	0	tRNA-Gln-CTG-13-1	0
												HBII-85-15	0	hsa-miR-4670-5p	0
												HY3-L288	0	HBII-85-15	0
												tRNA-Leu-CAG-1-2-tRF5	0	HY3-L288	0
												U72	0	U72	0
												U6-L975	0	U6-L937	0
												tRNA-Ala-AGC-chr6-97-tRF3	0	tRNA-Ala-AGC-chr6-97-tRF3	0
												piR-54738	0	piR-32482	0
												tRNA-Thr-CGT-3-1-tRF5	0	HY3-L426	0
												U3-L79	0	U2-L571	0
												HY3-L13	0	HY3-L13	0
