# Supplementary material for: Characteristics of circulating small noncoding RNAs in plasma and serum during human aging
Source: Aging Med (Milton). 2023 Feb 22;6(1):35–48. doi: 10.1002/agm2.12241 (PMC10000275; doi:10.1002/agm2.12241)
Supplement: Supplementary file 11 — Table S6. [file AGM2-6-35-s011.xlsx]

## Sheet: Total_rank_in_MIC_plasma
	Adaboost_importance	GB_importance	RF_importance	Adaboost	GB	RF	Sum	RNA type
piR-33748	0.124	0.379	0.108	3	1	1	5	piRNA
U5-L97	0.13	0.247	0.105	1	2	2	5	snRNA
HY3-L319	0.129	0.0384	0.104	2	6	3	11	scRNA
U6-L1016	0.0324	0.0286	0.0594	7	7	4	18	snRNA
hsa-miR-11181-3p	0.0359	0.00634	0.0188	6	13	14	33	miRNA
HY1-L12	0.00841	0.0527	0.0246	22	4	10	36	scRNA
piR-61840-L3	0.0173	0.0551	0.0145	16	3	18	37	piRNA
U7-L212	0.0146	0.00458	0.0214	18	17	11	46	snRNA
piR-49811	0.0102	0.0268	0.0101	20	8	23	51	piRNA
U1-L72	0.005	0.0408	0.0077	36	5	26	67	snRNA
hsa-miR-9-3p	0.00522	0.00494	0.0107	35	16	22	73	miRNA
U2-L692	0.00193	0.0176	0.0126	47	9	21	77	snRNA
piR-37499-L3	0.0324	0.000127	0.0308	8	74	9	91	piRNA
hsa-miR-3182	0.018	0.0025	0.00129	13	27	63	103	miRNA
U2-L651	0.00416	0.00133	0.00667	42	34	31	107	snRNA
U5-L154	0.00742	0.00148	0.00155	25	32	56	113	snRNA
U2-L57	0.00106	0.00316	0.00399	63	23	39	125	snRNA
piR-45380	0.0123	2.41e-05	0.0325	19	104	7	130	piRNA
piR-32198	0.00569	0.000765	0.00137	30	44	58	132	piRNA
U4-L124	0.00713	0.000724	0.00126	26	47	64	137	snRNA
piR-57622	0.00165	0.00773	0.000835	54	10	83	147	piRNA
piR-57138-L16	0.00862	0.000241	0.00115	21	62	67	150	piRNA
tRNA-Pro-AGG-3-1-tRF5	0.0153	3.93e-05	0.00362	17	95	42	154	tRNA
piR-60698-L2	0.00758	8.5e-05	0.00179	24	81	53	158	piRNA
U2-L274	0.00788	0.000282	0.000839	23	59	81	163	snRNA
piR-40338	0.00605	1.27e-05	0.0143	29	117	19	165	piRNA
piR-51797	0.0178	2.24e-06	0.0145	14	134	17	165	piRNA
piR-61147	0.00127	0.000876	0.000635	56	39	97	192	piRNA
U2-L886	0.00176	7.4e-05	0.00135	50	85	59	194	snRNA
piR-52031	0.0197	0.000317	0.000376	12	57	137	206	piRNA
piR-34838	0.00108	0.000144	0.000942	60	71	78	209	piRNA
hsa-miR-4690-5p	0.00137	1.23e-05	0.00422	55	118	37	210	miRNA
piR-32094-L4	0.00453	7.71e-05	0.00075	39	83	89	211	piRNA
HY1-L178	0.0176	7.26e-07	0.00359	15	154	43	212	scRNA
tRNA-Gln-CTG-chr19-4-tRF5	0.00173	0.000109	0.000835	52	78	82	212	tRNA
tRNA-Ile-AAT-2-1-tRF3	0.000558	2.93e-05	0.013	98	100	20	218	tRNA
piR-53866	0.00171	0.000248	0.000601	53	61	105	219	piRNA
U2-L884	0.000529	0.00167	0.000765	102	30	87	219	snRNA
piR-46806	0.000308	0.00397	0.00104	135	18	73	226	piRNA
piR-44570	0.000964	0.000526	0.000543	68	50	111	229	piRNA
HY3-L522	0.000842	2.7e-05	0.00192	77	102	52	231	scRNA
U6-L147	0.00528	3.61e-07	0.00672	34	167	30	231	snRNA
U13_-L243	0.00531	1.28e-07	0.0174	33	188	15	236	snRNA
U2-L991	0.00127	1.27e-06	0.00498	57	147	34	238	snRNA
piR-38907	0.00102	0.000161	0.000533	65	68	112	245	piRNA
piR-47356	0.00033	0.00318	0.000615	129	22	100	251	piRNA
hsa-miR-4786-5p	0.000697	0.00016	0.000605	84	69	104	257	miRNA
piR-36421	0.000308	0.000857	0.000756	136	41	88	265	piRNA
U5-L45	0.000104	0.00331	0.00347	205	21	45	271	snRNA
U2-L856	0.00127	7.24e-08	0.00825	58	193	25	276	snRNA
HY3-L286	0.00431	0.000759	0.000157	41	45	193	279	scRNA
piR-45715	0.000267	0.0063	0.000432	147	14	120	281	piRNA
U2-L16	0.000803	2.49e-06	0.00105	78	133	72	283	snRNA
piR-52801	0.000696	5.1e-05	0.000565	85	92	108	285	piRNA
U1-L198	0.000609	3.83e-05	0.000631	91	97	98	286	snRNA
U6-L1013	0.000846	1.48e-06	0.00116	76	144	66	286	snRNA
U2-L328	4.38e-05	0.00681	0.00452	243	12	36	291	snRNA
piR-45918	0.00019	0.00731	0.000551	171	11	110	292	piRNA
U6-L1277	0.00462	9.09e-05	0.000214	38	80	174	292	snRNA
hsa-miR-4742-5p	0.000136	0.0027	0.000846	188	25	80	293	miRNA
U6-L1390	0.000308	0.000215	0.000647	134	64	95	293	snRNA
U6-L572	0.000549	1.38e-05	0.000788	100	115	85	300	snRNA
piR-56865-L2	0.000786	0.00084	0.000187	79	42	182	303	piRNA
HY3-L346	0.02	2.74e-09	0.00681	10	265	29	304	scRNA
piR-57138-L40	0.000778	6.1e-05	0.000377	81	87	136	304	piRNA
piR-50542	6.11e-05	0.00371	0.00144	230	19	57	306	piRNA
tRNA-Glu-TTC-chr1_KI270713v1_random-1-tRF3	0.00463	0.000147	0.000131	37	70	199	306	tRNA
U2-L571	0.000202	0.000114	0.00129	167	77	62	306	snRNA
piR-33270	0.00329	2.55e-08	0.00236	43	220	49	312	piRNA
piR-33309	0.000606	0.000441	0.000237	92	54	168	314	piRNA
piR-61861-L36	7.44e-05	0.00127	0.0013	221	36	61	318	piRNA
U6-L1385	0.000318	0.00123	0.000311	133	37	148	318	snRNA
tRNA-Cys-GCA-2-2-tRF3	0.000229	1.2e-05	0.00351	157	119	44	320	tRNA
tRNA-Ser-GCT-5-1-tRF3	0.00014	0.00177	0.000582	186	29	107	322	tRNA
piR-40956	0.000234	0.00182	0.000328	155	28	145	328	piRNA
U2-L894	3.27e-05	0.00272	0.00219	256	24	51	331	snRNA
piR-32512-L28	0.00258	9.78e-07	0.000337	45	150	143	338	piRNA
piR-40500	0.000387	0.00331	0.000125	121	20	201	342	piRNA
piR-43325-L74	4.15e-05	0.000123	0.00733	244	76	27	347	piRNA
piR-53724	0.000199	2.11e-05	0.00105	169	107	71	347	piRNA
tRNA-Pro-TGG-3-5-tRF3	0.000963	1.44e-06	0.000387	69	146	134	349	tRNA
hsa-miR-1298-3p	0.000688	3.31e-08	0.00156	87	214	55	356	miRNA
piR-32457	0.00021	5.11e-05	0.000611	164	91	101	356	piRNA
tRNA-Ile-AAT-5-1-tRF3	0.000498	0.00013	0.00019	107	72	180	359	tRNA
U1-L137	5.54e-06	0.00136	0.00292	285	33	48	366	snRNA
U6-L1202	0.000781	5.74e-07	0.000414	80	160	127	367	snRNA
piR-35206	0.000139	0.000741	0.000382	187	46	135	368	piRNA
U2-L879	0.000346	0.000273	0.000166	126	60	189	375	snRNA
piR-54028	0.000883	1.21e-08	0.00121	74	239	65	378	piRNA
piR-37280	0.000672	0.000175	8.15e-05	88	65	227	380	piRNA
piR-37253	0.000252	2.83e-05	0.000397	151	101	131	383	piRNA
U13_-L200	0.000415	0.000772	8.08e-05	115	43	228	386	snRNA
tRNA-Phe-GAA-11-1-tRF3	0.00126	4.51e-08	0.00042	59	206	124	389	tRNA
piR-41028	0.000419	4.6e-05	0.000182	114	93	184	391	piRNA
piR-32548	0.00643	6.79e-07	9.6e-05	28	156	209	393	piRNA
hsa-miR-6731-3p	0.000494	1.52e-08	0.00156	109	232	54	395	miRNA
piR-41194	0.00057	4.68e-07	0.000359	94	162	139	395	piRNA
ACA29	0.000937	3.81e-08	0.000464	71	211	114	396	snoRNA
HY1-L48	0.0028	1.48e-05	6.42e-05	44	112	240	396	scRNA
piR-52990	0.000532	1.43e-08	0.00113	101	234	68	403	piRNA
piR-53469	0.000221	4.26e-07	0.000906	161	164	79	404	piRNA
piR-38300-L4	0.00105	4.12e-05	5.98e-05	64	94	247	405	piRNA
hsa-miR-138-2-3p	0.000134	0.00153	0.000173	189	31	187	407	miRNA
HY3-L482	6.1e-05	7.42e-05	0.000683	231	84	92	407	scRNA
hsa-miR-6834-5p	0.00085	7.25e-09	0.000779	75	248	86	409	miRNA
piR-56207	0.000935	4.47e-06	9.13e-05	72	127	210	409	piRNA
piR-60633	0.00107	5.94e-05	4.46e-05	62	88	262	412	piRNA
tRNA-iMet-CAT-1-5-tRF5	0.000502	3.89e-05	8.99e-05	105	96	211	412	tRNA
U5-L183	0.000385	4.72e-09	0.00369	122	253	41	416	snRNA
hsa-miR-6779-3p	0.000334	3.35e-08	0.00096	128	213	76	417	miRNA
piR-61537-L7	0.000119	0.000172	0.000261	193	67	160	420	piRNA
piR-52178	0.000916	1.83e-07	0.000248	73	183	165	421	piRNA
hsa-miR-3178	8.19e-05	2.37e-07	0.00494	213	178	35	426	miRNA
U5-L159	0.000393	4.84e-08	0.000605	119	204	103	426	snRNA
HY3-L315	5.59e-05	0.000123	0.000453	236	75	116	427	scRNA
piR-35713	0.000302	2.02e-06	0.000278	140	135	154	429	piRNA
tRNA-Gly-GCC-6-1	0.000291	2.21e-05	0.000178	143	105	185	433	tRNA
U6-L706	0.000601	0.000236	3.56e-05	93	63	278	434	snRNA
piR-61341	0.00217	2.92e-09	0.000413	46	261	128	435	piRNA
piR-42606	0.00045	1.08e-08	0.000815	112	240	84	436	piRNA
hsa-miR-6742-5p	0.000629	4.97e-08	0.000296	90	203	149	442	miRNA
U13_-L194	5.61e-05	0.000298	0.000289	235	58	151	444	snRNA
hsa-miR-658	0.000421	2.31e-08	0.000456	113	223	115	451	miRNA
U6-L1361	0.00546	3.76e-09	0.000254	32	258	163	453	snRNA
tRNA-Cys-GCA-14-1-tRF5	0.000189	7.8e-05	0.000119	172	82	202	456	tRNA
piR-36378-L4	0.000497	0.000515	2.82e-05	108	51	298	457	piRNA
tRNA-Leu-CAG-1-4-tRF3	0.000389	1.2e-06	0.000159	120	148	191	459	tRNA
U5-L216	0.000715	4.77e-08	0.000222	83	205	173	461	snRNA
U6-L1180	0.000167	4.91e-07	0.000418	177	161	125	463	snRNA
piR-44895	0.0198	9.32e-09	8.75e-05	11	243	217	471	piRNA
hsa-miR-367-3p	0.00016	2.75e-07	0.000446	181	174	117	472	miRNA
piR-60515	4.85e-05	2.74e-07	0.00131	239	175	60	474	piRNA
HY1-L6	2.78e-05	0.000874	0.000207	260	40	176	476	scRNA
piR-56113	0.000213	2.63e-05	8.9e-05	162	103	213	478	piRNA
piR-51470	0.000168	2.86e-06	0.000199	176	132	178	486	piRNA
piR-51078	0.000263	5.51e-06	8.87e-05	150	124	215	489	piRNA
piR-42898	0.00569	5.13e-06	1.4e-05	31	125	341	497	piRNA
14q(II-21)	0.00101	1.93e-08	0.000103	66	227	206	499	snoRNA
U13_-L312	0.000105	3.92e-06	0.000233	204	128	171	503	snRNA
piR-56878	0.000184	2.19e-05	8.35e-05	174	106	224	504	piRNA
piR-42301	0.000107	1.26e-08	0.00112	200	236	69	505	piRNA
piR-57138-L43	0.000975	4.18e-07	3.77e-05	67	165	274	506	piRNA
piR-41084	2.5e-05	3.18e-07	0.000992	264	169	75	508	piRNA
tRNA-Glu-TTC-chr1-127-tRF5	0.000118	0.00089	3.58e-05	194	38	277	509	tRNA
piR-52475-L6	3.56e-05	1.94e-06	0.00043	252	137	121	510	piRNA
piR-55972	8.03e-05	6.31e-07	0.000366	216	157	138	511	piRNA
hsa-miR-6846-5p	0.000743	6.84e-07	3.53e-05	82	155	280	517	miRNA
piR-44264	4.01e-05	8.79e-07	0.000443	247	151	119	517	piRNA
piR-54466-L3	0.000124	3.05e-05	7.62e-05	191	99	232	522	piRNA
piR-44007	7.3e-05	1.91e-05	0.000158	222	110	192	524	piRNA
piR-36378	0.000158	6.16e-07	0.000165	182	158	190	530	piRNA
U6-L1417	0.000105	2.81e-08	0.000521	201	218	113	532	snRNA
piR-41795	0.000288	1.09e-07	0.000115	144	190	203	537	piRNA
U13_-L78	0.000319	5.66e-09	0.000274	132	251	155	538	snRNA
tRNA-Cys-GCA-7-1-tRF3	0.000561	8.98e-09	0.000134	97	244	198	539	tRNA
U2-L484	6.83e-05	1.82e-07	0.00039	224	184	133	541	snRNA
piR-41372	0.000453	5.33e-08	7.44e-05	111	199	234	544	piRNA
piR-31874	7.93e-05	9.27e-05	5.89e-05	217	79	250	546	piRNA
HY1-L368	5.87e-05	1.97e-06	0.000188	232	136	181	549	scRNA
piR-37588	0.000164	2.63e-07	0.000148	179	176	195	550	piRNA
piR-41055	0.000299	4.55e-07	5.57e-05	141	163	251	555	piRNA
U6-L104	0.00176	3.22e-08	3.23e-05	51	215	291	557	snRNA
piR-32648	3.05e-05	7.56e-06	0.00019	259	120	179	558	piRNA
piR-43325-L7	3.8e-05	0.000172	6.37e-05	251	66	242	559	piRNA
tRNA-Tyr-GTA-12-1	0.000143	3.05e-07	0.0001	184	172	208	564	tRNA
hsa-miR-6732-5p	0.000124	4.69e-09	0.000424	190	254	123	567	miRNA
piR-36672	9.46e-05	0.00131	1.8e-05	207	35	327	569	piRNA
piR-36843	0.000113	8.32e-09	0.000393	196	245	132	573	piRNA
piR-61840-L6	0.000105	3.37e-06	6.19e-05	203	131	246	580	piRNA
U2-L873	0.000569	2.76e-09	8.42e-05	95	264	223	582	snRNA
piR-57567-L21	0.000305	1.9e-07	3.82e-05	139	182	273	594	piRNA
tRNA-Thr-CGT-3-1-tRF3	7.24e-05	1.75e-05	4.58e-05	223	111	260	594	tRNA
piR-48977	0.000143	3.61e-06	3.42e-05	183	129	287	599	piRNA
U6-L1699	6.76e-05	1.88e-06	6.76e-05	226	138	237	601	snRNA
14q(II-19)	0.000225	5.91e-06	1.95e-05	159	122	321	602	snoRNA
piR-36378-L5	0.000166	1.67e-06	3.47e-05	178	142	282	602	piRNA
U6-L196	0.000236	3.48e-06	2.03e-05	154	130	319	603	snRNA
U2-L233	3.45e-05	1.32e-05	6.57e-05	254	116	239	609	snRNA
piR-51789	0.000117	5.19e-08	8.63e-05	195	200	219	614	piRNA
piR-31012	0.000105	2.21e-08	0.000166	202	225	188	615	piRNA
piR-32512-L40	5.65e-05	2.63e-07	0.000106	234	177	205	616	piRNA
piR-54993	0.000696	1.34e-07	8.91e-06	86	187	358	631	piRNA
HY1-L34	4.13e-05	0.000353	1.6e-05	245	56	332	633	scRNA
piR-60866	6.2e-05	3.11e-05	2.11e-05	229	98	315	642	piRNA
HY1-L238	7.68e-05	2.33e-07	5.91e-05	219	179	249	647	scRNA
U6-L1187	2.46e-05	3.57e-08	0.000236	265	212	170	647	snRNA
piR-35319	0.000482	1.3e-08	2.57e-05	110	235	303	648	piRNA
tRNA-Glu-TTC-10-1-tRF5	0.000162	5.97e-09	8.67e-05	180	250	218	648	tRNA
piR-41174	8.63e-05	1.53e-08	8.94e-05	211	231	212	654	piRNA
U6-L1569	0.000212	1.21e-08	5.26e-05	163	238	253	654	snRNA
piR-32567	3.33e-05	5.79e-07	5.96e-05	255	159	248	662	piRNA
piR-57682	8.43e-05	5.62e-06	1.71e-05	212	123	330	665	piRNA
U13_-L33	2.34e-05	1.48e-06	5.16e-05	269	145	254	668	snRNA
piR-47007-L2	0.000377	2.14e-09	3.54e-05	123	268	279	670	piRNA
HY3-L330	0.000227	3.84e-09	4.69e-05	158	256	258	672	scRNA
piR-47981	0.000352	1.14e-07	8.03e-06	125	189	360	674	piRNA
piR-61486	0.00011	4.6e-09	8.53e-05	198	255	221	674	piRNA
piR-53053	0.000274	1.24e-08	2.58e-05	145	237	302	684	piRNA
hsa-miR-1912-3p	2.36e-05	5.37e-05	1.79e-05	268	90	328	686	miRNA
piR-48575-L8	0.00032	1.05e-08	2.1e-05	131	241	316	688	piRNA
piR-43139-L2	3.17e-05	6.86e-06	2.21e-05	258	121	310	689	piRNA
piR-58403	0.000196	5.9e-08	1.88e-05	170	197	323	690	piRNA
HBII-85-16	2.43e-05	1.41e-05	2.13e-05	266	113	314	693	snoRNA
U6-L1486	4.5e-05	9.79e-07	2.28e-05	242	149	306	697	snRNA
piR-30547	1.66e-05	1.5e-07	6.87e-05	278	185	236	699	piRNA
piR-56266	3.91e-05	1.77e-09	0.000185	249	270	183	702	piRNA
piR-57494	8.72e-05	2.43e-09	8.24e-05	210	266	226	702	piRNA
hsa-miR-6727-5p	0.000232	2.34e-08	1.77e-05	156	221	329	706	miRNA
piR-32094	8.15e-05	3.83e-07	1.17e-05	214	166	349	729	piRNA
nm-tRNA-Tyr-GTA-chr2-12	2.17e-05	4.93e-06	1.07e-05	270	126	354	750	tRNA
hsa-miR-6715b-3p	1.31e-05	7.93e-07	1.55e-05	282	152	334	768	miRNA
U5-L206	9.99e-05	1.69e-09	2.92e-05	206	271	294	771	snRNA
piR-56724-L2	4.73e-06	2.2e-09	7.84e-05	286	267	230	783	piRNA
U6-L1537	6.8e-05	1.78e-08	1.62e-05	225	228	331	784	snRNA
U2-L182	2.55e-05	5.54e-09	3.87e-05	263	252	272	787	snRNA
U6-L1240	0.000111	3.18e-10	2.01e-05	197	276	320	793	snRNA
HY1-L313	3.46e-05	3.22e-09	2.86e-05	253	260	295	808	scRNA
hsa-miR-6861-5p	1.96e-05	6.92e-08	8.9e-06	273	194	359	826	miRNA
HY1-L183	1.58e-05	2.23e-08	1.5e-05	279	224	336	839	scRNA
U6-L991	1.03e-05	2.78e-09	2.26e-05	284	263	307	854	snRNA
tRNA-Gly-TCC-2-3-tRF3	1.78e-05	7.55e-09	1.3e-05	276	247	345	868	tRNA
tRNA-Cys-GCA-6-1-tRF5	5.71e-05	9.15e-10	6.06e-06	233	273	363	869	tRNA
piR-55057	0.0445	0	0.0382	4	10000	5	10009	piRNA
U6-L1323	0.0414	0	0.0369	5	10000	6	10011	snRNA
piR-59381	0.021	0	0.0321	9	10000	8	10017	piRNA
hsa-miR-219a-2-3p	0	0.00552	0.0209	10000	15	13	10028	miRNA
U3-L9	0.00443	0	0.00913	40	10000	24	10064	snRNA
U7-L228	0	0.00042	0.0145	10000	55	16	10071	snRNA
U2-L255	0.00182	0	0.00537	48	10000	32	10080	snRNA
piR-53944	0	0.000671	0.000949	10000	49	77	10126	piRNA
piR-30090	0.00179	0	0.000635	49	10000	96	10145	piRNA
U5-L214	0.000323	0	0.00536	130	10000	33	10163	snRNA
U2-L720	0	0.000129	0.000606	10000	73	102	10175	snRNA
piR-41880-L10	0.00685	0	0.000289	27	10000	150	10177	piRNA
hsa-miR-1269a	0.000563	0	0.000685	96	10000	91	10187	miRNA
U2-L311	0	0.00251	0.000255	10000	26	162	10188	snRNA
piR-47536	0.000199	0	0.00712	168	10000	28	10196	piRNA
U2-L10	0	3.1e-07	0.00402	10000	171	38	10209	snRNA
U6-L1422	0.000396	0	0.000658	118	10000	93	10211	snRNA
tRNA-iMet-CAT-1-1-tRF3	0	0.000478	0.000236	10000	52	169	10221	tRNA
piR-48389-L12	0.000306	0	0.000697	137	10000	90	10227	piRNA
piR-37231	0.000658	0	0.000357	89	10000	140	10229	piRNA
U2-L87	0	1.92e-07	0.00225	10000	181	50	10231	snRNA
piR-30250	0.000556	0	0.000247	99	10000	166	10265	piRNA
piR-38397	0	1.95e-05	0.000262	10000	109	159	10268	piRNA
U6-L457	0	0.000454	8.77e-05	10000	53	216	10269	snRNA
U5-L141	0	1.41e-05	0.000271	10000	114	156	10270	snRNA
piR-38867	6.71e-05	0	0.0033	227	10000	47	10274	piRNA
piR-53050-L3	0.000298	0	0.000349	142	10000	142	10284	piRNA
HY3-L325	0.000306	0	0.000322	138	10000	147	10285	scRNA
U5-L199	0	9.42e-08	0.000655	10000	192	94	10286	snRNA
piR-36378-L6	0	1.62e-06	0.000327	10000	143	146	10289	piRNA
piR-41453	0.000506	0	0.000178	104	10000	186	10290	piRNA
piR-45152	0.000248	0	0.000281	152	10000	152	10304	piRNA
piR-44451	0.00018	0	0.000354	175	10000	141	10316	piRNA
piR-42230	0.00027	0	0.000204	146	10000	177	10323	piRNA
piR-60466	7.75e-05	0	0.00056	218	10000	109	10327	piRNA
piR-43325-L9	0	0.000719	3.53e-05	10000	48	281	10329	piRNA
piR-34681	0.000338	0	0.000108	127	10000	204	10331	piRNA
piR-54033	5.28e-05	0	0.000615	238	10000	99	10337	piRNA
piR-48678	0.00107	0	3.45e-05	61	10000	284	10345	piRNA
U2-L336	1.8e-05	0	0.00108	275	10000	70	10345	snRNA
hsa-miR-6850-3p	0.000375	0	8.5e-05	124	10000	222	10346	miRNA
U1-L5	0	1.83e-06	0.000101	10000	140	207	10347	snRNA
U7-L75	0.000267	0	0.000126	148	10000	200	10348	snRNA
piR-38673	0	8.02e-09	0.000597	10000	246	106	10352	piRNA
U3-L164	0	6.3e-05	4.28e-05	10000	86	268	10354	snRNA
U3-L214	1.41e-05	0	0.00102	281	10000	74	10355	snRNA
U6-L876	0.000946	0	3.33e-05	70	10000	288	10358	snRNA
U3-L40	0.000108	0	0.000257	199	10000	161	10360	snRNA
U6-L566	0	3.27e-07	0.000149	10000	168	194	10362	snRNA
U2-L955	0	1.85e-06	8.31e-05	10000	139	225	10364	snRNA
U6-L999	0.000186	0	0.000137	173	10000	197	10370	snRNA
HY1-L111	7.63e-05	0	0.00028	220	10000	153	10373	scRNA
piR-32046	9.17e-05	0	0.000247	208	10000	167	10375	piRNA
piR-39600	0	1.96e-05	4.09e-05	10000	108	270	10378	piRNA
tRNA-Cys-GCA-21-1-tRF3	2.75e-05	0	0.000445	261	10000	118	10379	tRNA
U2-L789	0	3.77e-09	0.000427	10000	257	122	10379	snRNA
hsa-miR-4745-3p	0.000402	0	4.34e-05	117	10000	266	10383	miRNA
HY3-L255	0.000221	0	7.77e-05	160	10000	231	10391	scRNA
piR-53747	5.47e-05	0	0.00027	237	10000	157	10394	piRNA
HY1-L438	0	5.91e-05	2.19e-05	10000	89	311	10400	scRNA
piR-35283-L3	0	1.57e-08	0.000212	10000	230	175	10405	piRNA
HY3-L538	0.000264	0	4.91e-05	149	10000	257	10406	scRNA
U5-L142	0.00041	0	3.1e-05	116	10000	292	10408	snRNA
piR-54393	1.45e-05	0	0.000398	280	10000	130	10410	piRNA
piR-36421-L4	3.94e-05	0	0.000252	248	10000	164	10412	piRNA
U6-L1035	0.000517	0	2.14e-05	103	10000	313	10416	snRNA
piR-45725	0.00021	0	5.16e-05	165	10000	255	10420	piRNA
tRNA-Glu-GAA-chr1-18	0	3.88e-08	8.57e-05	10000	210	220	10430	tRNA
piR-32686	0	1.83e-06	3.09e-05	10000	141	293	10434	piRNA
piR-48451	0.000238	0	3.46e-05	153	10000	283	10436	piRNA
U6-L1729	0	4.39e-08	7.91e-05	10000	209	229	10438	snRNA
tRNA-Ala-AGC-11-1-tRF5	3.81e-05	0	0.000138	250	10000	196	10446	tRNA
hsa-miR-7843-5p	0	2.93e-08	7.51e-05	10000	217	233	10450	miRNA
piR-60385	0.000501	0	1.29e-05	106	10000	347	10453	piRNA
piR-36378-L8	1.22e-05	0	0.000227	283	10000	172	10455	piRNA
tRNA-Phe-GAA-9-1	0.00014	0	3.74e-05	185	10000	275	10460	tRNA
U2-L950	0	3.15e-07	2.71e-05	10000	170	301	10471	snRNA
HBII-85-28	0	4.43e-08	3.92e-05	10000	208	271	10479	snoRNA
piR-61298	0	3.04e-07	2.22e-05	10000	173	309	10482	piRNA
HY3-L153	6.23e-05	0	5.1e-05	228	10000	256	10484	scRNA
piR-30123	0.000204	0	2.09e-05	166	10000	318	10484	piRNA
U6-L1246	0	2.76e-08	4.36e-05	10000	219	265	10484	snRNA
HY1-L223	0	6.55e-08	3.31e-05	10000	195	290	10485	scRNA
U13-L35	4.06e-05	0	6.4e-05	246	10000	241	10487	snRNA
mgh28S-2409	0	7.76e-07	1.51e-05	10000	153	335	10488	snoRNA
piR-48575-L3	0	5.94e-08	2.84e-05	10000	196	297	10493	piRNA
U6-L42	9.04e-05	0	3.33e-05	209	10000	289	10498	snRNA
HY1-L88	0	1.03e-08	4.62e-05	10000	242	259	10501	scRNA
U6-L591	8.06e-05	0	3.45e-05	215	10000	286	10501	snRNA
piR-30769	0	1.45e-08	4.19e-05	10000	233	269	10502	piRNA
U2-L422	0	5.18e-08	2.38e-05	10000	201	305	10506	snRNA
tRNA-Glu-CTC-1-5-tRF3	2.14e-05	0	7.14e-05	272	10000	235	10507	tRNA
hsa-miR-6767-5p	0.00012	0	2.1e-05	192	10000	317	10509	miRNA
hsa-miR-6889-5p	3.19e-05	0	5.47e-05	257	10000	252	10509	miRNA
U6-L601	0	5.03e-08	2.23e-05	10000	202	308	10510	snRNA
U2-L858	0	2.07e-09	6.2e-05	10000	269	245	10514	snRNA
tRNA-Glu-TTC-6-1-tRF3	0	2.32e-07	1.47e-05	10000	180	339	10519	tRNA
hsa-miR-5585-5p	1.08e-06	0	6.35e-05	287	10000	243	10530	miRNA
piR-33086	0	3.51e-09	3.66e-05	10000	259	276	10535	piRNA
piR-52372	0	5.67e-10	4.49e-05	10000	274	261	10535	piRNA
piR-43325-L30	0	9.66e-08	1.17e-05	10000	191	350	10541	piRNA
piR-55955	0	3.17e-08	1.83e-05	10000	216	325	10541	piRNA
piR-48857	0	1.44e-07	9.3e-06	10000	186	357	10543	piRNA
hsa-miR-12114	0	4.44e-08	1.39e-05	10000	207	342	10549	miRNA
U6-L262	0	5.75e-08	1.1e-05	10000	198	352	10550	snRNA
HY3-L489	2.58e-05	0	2.77e-05	262	10000	300	10562	scRNA
piR-40169	0	2.32e-08	1.34e-05	10000	222	344	10566	piRNA
nmt-tRNA-Val-TAC-1-1	0	1.01e-09	2.78e-05	10000	272	299	10571	tRNA
U6-L17	4.85e-05	0	1.36e-05	240	10000	343	10583	snRNA
HY3-L37	0	1.66e-08	1.01e-05	10000	229	356	10585	scRNA
piR-39621	0	6.11e-09	1.5e-05	10000	249	337	10586	piRNA
U3-L178	0	2.81e-09	1.88e-05	10000	262	324	10586	snRNA
14q(I-1)	4.61e-05	0	1.19e-05	241	10000	348	10589	snoRNA
U6-L1570	0	2.01e-08	3.76e-06	10000	226	364	10590	snRNA
U8-L5	0	3.99e-10	1.91e-05	10000	275	322	10597	snRNA
tRNA-Phe-GAA-10-1	1.67e-05	0	1.83e-05	277	10000	326	10603	tRNA
piR-52378-L2	2.14e-05	0	1.44e-05	271	10000	340	10611	piRNA
U2-L453	1.82e-05	0	1.49e-05	274	10000	338	10612	snRNA
U13-L90	2.38e-05	0	1.11e-05	267	10000	351	10618	snRNA
tRNA-Gly-CCC-chr1-104	0	1.68e-12	1.29e-05	10000	277	346	10623	tRNA
hsa-miR-6829-5p	0	0	0.0212	10000	10000	12	20012	miRNA
piR-39114	0	0	0.00373	10000	10000	40	20040	piRNA
piR-46232	0	0	0.00333	10000	10000	46	20046	piRNA
piR-61875	0	0	0.000414	10000	10000	126	20126	piRNA
U6-L451	0	0	0.000407	10000	10000	129	20129	snRNA
piR-45255-L9	0	0	0.000329	10000	10000	144	20144	piRNA
piR-30244	0	0	0.000267	10000	10000	158	20158	piRNA
U2-L72	0	0	8.89e-05	10000	10000	214	20214	snRNA
piR-42040	0	0	6.67e-05	10000	10000	238	20238	piRNA
U6-L342	0	0	6.31e-05	10000	10000	244	20244	snRNA
hsa-miR-3663-3p	0	0	4.45e-05	10000	10000	263	20263	miRNA
piR-36672-L4	0	0	4.39e-05	10000	10000	264	20264	piRNA
piR-58418-L3	0	0	4.29e-05	10000	10000	267	20267	piRNA
tRNA-Gly-TCC-2-2-tRF3	0	0	3.45e-05	10000	10000	285	20285	tRNA
14q(II-20)	0	0	2.85e-05	10000	10000	296	20296	snoRNA
piR-50691	0	0	2.44e-05	10000	10000	304	20304	piRNA
U6-L1162	0	0	2.18e-05	10000	10000	312	20312	snRNA
piR-32777	0	0	1.59e-05	10000	10000	333	20333	piRNA
HY3-L568	0	0	1.1e-05	10000	10000	353	20353	scRNA
piR-31445-L2	0	0	1.01e-05	10000	10000	355	20355	piRNA
piR-38457	0	0	7.59e-06	10000	10000	361	20361	piRNA
HY3-L333	0	0	7.26e-06	10000	10000	362	20362	scRNA

## Sheet: Total_rank_in_DE_plasma
	Adaboost_importance	GB_importance	RF_importance	Adaboost	GB	RF	Sum	RNA type
hsa-miR-129-2-3p	0.333	0.567	0.505	1	1	1	3	miRNA
hsa-miR-206	0.128	0.0704	0.0722	2	2	2	6	miRNA
hsa-miR-9-3p	0.0218	0.0512	0.0292	7	3	7	17	miRNA
tRNA-Ser-AGA-4-1	0.011	0.0292	0.0509	10	6	3	19	tRNA
piR-48087	0.0599	0.00702	0.0259	3	14	8	25	piRNA
piR-37253	0.0163	0.0234	0.0088	8	7	11	26	piRNA
piR-57942-L2	0.00845	0.00765	0.0141	14	11	9	34	piRNA
piR-43192	0.0432	0.00538	0.00684	4	18	13	35	piRNA
piR-57942-L3	0.00829	0.0126	0.00566	15	8	15	38	piRNA
U5-L154	0.0111	0.00556	0.00748	9	17	12	38	snRNA
U5-L141	0.00292	0.0493	0.0368	32	4	4	40	snRNA
piR-57942	0.00284	0.0344	0.0312	35	5	6	46	piRNA
hsa-miR-328-5p	0.00881	0.0104	0.00114	13	10	36	59	miRNA
hsa-miR-4786-5p	0.0395	0.00337	0.00164	5	26	28	59	miRNA
piR-36378-L2	0.00375	0.00171	0.00206	24	37	25	86	piRNA
hsa-miR-4667-5p	0.00306	0.000227	0.00103	29	71	39	139	miRNA
piR-36378-L8	0.00156	0.00363	0.000826	65	24	57	146	piRNA
piR-42718	0.00286	7.9e-05	0.00481	34	99	16	149	piRNA
hsa-miR-1293	0.000874	0.00434	0.00166	116	21	27	164	miRNA
HY3-L522	0.000881	0.00235	0.00337	115	33	20	168	miRNA
piR-57942-L5	0.000855	0.00121	0.0028	118	41	21	180	piRNA
hsa-miR-6500-3p	0.00334	0.000197	0.000549	25	75	86	186	miRNA
hsa-miR-4504	0.00152	0.000473	0.000587	66	56	78	200	miRNA
piR-57204	0.00448	0.000489	0.000366	21	52	135	208	piRNA
hsa-miR-33b-5p	0.000965	0.00133	0.000712	108	38	65	211	miRNA
piR-36378-L6	0.00616	0.000469	0.00035	17	58	144	219	piRNA
tRNA-Gln-CAG-chr9-3	0.000346	0.00753	0.00346	189	12	19	220	tRNA
hsa-miR-4443	0.00112	9.35e-05	0.00104	95	97	37	229	miRNA
piR-36378-L4	0.00114	0.000108	0.000904	93	90	46	229	piRNA
piR-61095	0.00148	5e-05	0.000898	68	116	47	231	piRNA
piR-31531	0.00162	0.00726	0.000329	62	13	157	232	piRNA
hsa-miR-5192	0.00058	0.00455	0.000713	150	20	64	234	miRNA
hsa-miR-2467-3p	0.000428	0.00317	0.000988	171	28	40	239	miRNA
hsa-miR-4466	0.00128	0.000737	0.000419	78	48	118	244	miRNA
hsa-miR-141-3p	0.000914	9.36e-05	0.000827	112	95	56	263	miRNA
piR-57125	0.00166	0.0126	0.00025	58	9	199	266	piRNA
piR-39537	0.000805	9.36e-05	0.000864	122	96	52	270	piRNA
hsa-miR-125b-2-3p	0.00273	1.68e-06	0.0365	38	230	5	273	miRNA
U1-L23	0.00185	0.000104	0.000362	51	93	137	281	snRNA
hsa-miR-135b-5p	0.00245	0.000108	0.00032	43	88	162	293	miRNA
tRNA-His-GTG-1-5	0.000808	0.000143	0.000506	121	82	93	296	tRNA
hsa-miR-433-3p	0.00124	0.00076	0.000296	82	47	179	308	miRNA
hsa-miR-138-2-3p	0.000427	3.43e-05	0.00649	172	126	14	312	miRNA
tRNA-Ser-AGA-2-4	0.00292	7.4e-07	0.00377	33	262	17	312	tRNA
piR-50603-L9	0.00116	1.47e-05	0.000611	89	155	73	317	piRNA
piR-33161-L3	0.00181	4.37e-06	0.000592	54	190	77	321	piRNA
hsa-miR-199a-5p	0.00106	2.12e-05	0.000556	99	140	83	322	miRNA
U6-L1772	0.000328	0.000383	0.000676	194	61	68	323	snRNA
hsa-miR-6788-3p	0.00476	5.31e-07	0.00132	20	275	33	328	miRNA
hsa-miR-3121-3p	0.00133	0.00202	0.000194	70	35	225	330	miRNA
tRNA-Glu-TTC-1-1-tRF3	0.000899	0.00286	0.000277	113	30	189	332	tRNA
hsa-miR-517-5p	0.00132	3.18e-06	0.000644	72	198	70	340	miRNA
hsa-miR-129-1-3p	0.000117	0.000854	0.00951	298	46	10	354	miRNA
hsa-miR-192-5p	0.0033	4.56e-06	0.000346	27	186	146	359	miRNA
tRNA-His-GTG-1-7-tRF3	0.000164	0.0029	0.000775	274	29	59	362	tRNA
hsa-miR-3692-3p	0.00129	4.5e-05	0.00031	77	120	168	365	miRNA
tRNA-Asp-GTC-2-6	0.000448	0.00011	0.000436	167	87	112	366	tRNA
piR-47028	0.000764	0.000586	0.000277	129	49	190	368	piRNA
piR-57942-L4	0.00017	0.000253	0.0015	270	67	31	368	piRNA
piR-58591	0.00017	0.000376	0.0012	271	63	34	368	piRNA
hsa-miR-4503	0.0013	1.63e-06	0.000691	76	232	67	375	miRNA
piR-39592	0.00159	2.28e-05	0.00029	64	139	180	383	piRNA
piR-48131	0.000724	0.000283	0.000257	131	64	197	392	piRNA
U6-L460	0.00298	1.39e-05	0.000235	31	157	205	393	snRNA
piR-60576-L16	0.00195	7.06e-07	0.000555	47	265	84	396	piRNA
tRNA-Gly-TCC-3-1-tRF3	0.0012	1.63e-05	0.00031	85	147	169	401	tRNA
tRNA-Asp-GTC-2-5	0.000351	6.88e-05	0.000436	188	102	113	403	tRNA
tRNA-Asn-GTT-chr1-140	0.00102	2.03e-06	0.000538	101	221	88	410	tRNA
piR-32456	0.000925	0.000158	0.000199	111	81	221	413	piRNA
tRNA-Gly-GCC-2-3-tRF5	0.000286	9.59e-06	0.00119	213	165	35	413	tRNA
hsa-miR-623	0.00114	3.13e-06	0.000372	94	199	131	424	miRNA
piR-33161	0.000301	0.00025	0.00034	207	68	150	425	piRNA
piR-60576-L15	4.86e-06	0.00565	0.00374	395	16	18	429	piRNA
hsa-miR-551a	0.000206	2.74e-05	0.000955	254	136	42	432	miRNA
hsa-miR-33a-5p	0.000422	2.45e-06	0.00089	173	210	50	433	miRNA
piR-60001	0.000129	0.00104	0.000471	293	44	99	436	piRNA
hsa-miR-522-3p	0.00301	2.29e-07	0.000465	30	306	101	437	miRNA
hsa-miR-7702	0.00966	2.82e-07	0.000395	11	299	127	437	miRNA
hsa-miR-2115-5p	0.000106	0.000182	0.000864	307	78	53	438	miRNA
hsa-miR-215-5p	0.000159	0.00021	0.000523	276	74	91	441	miRNA
piR-35982-L4	0.00163	6.64e-08	0.00153	60	354	30	444	piRNA
HY1-L245	0.000817	1.54e-05	0.000289	120	151	181	452	miRNA
piR-60577-L9	0.000405	0.000108	0.000273	177	89	191	457	piRNA
piR-42286	0.0006	0.000553	0.000128	146	51	267	464	piRNA
hsa-miR-204-3p	0.0254	3.16e-05	8.35e-05	6	132	329	467	miRNA
hsa-miR-548e-5p	0.00219	2.22e-08	0.000929	44	382	44	470	miRNA
U1-L188	0.00178	7.08e-05	9.1e-05	55	101	317	473	snRNA
hsa-miR-511-3p	0.000337	2.43e-06	0.0006	192	211	75	478	miRNA
hsa-miR-199a-3p	0.000965	0.000243	9.9e-05	107	69	304	480	miRNA
tRNA-Cys-GCA-chrX-3	0.00108	5.17e-06	0.000247	98	182	202	482	tRNA
piR-43206	3.55e-05	0.00212	0.00045	344	34	107	485	piRNA
hsa-miR-769-5p	0.00163	1.89e-06	0.00025	61	227	198	486	miRNA
tRNA-Ala-AGC-20-1	0.0016	7.07e-06	0.000136	63	169	256	488	tRNA
hsa-miR-429	0.000493	3.55e-07	0.00103	162	289	38	489	miRNA
HY5-L23	0.000225	1.19e-05	0.000512	244	160	92	496	miRNA
U6-L1482	0.00653	6.99e-09	0.000632	16	412	71	499	snRNA
tRNA-Asp-GTC-2-3	0.000987	3.54e-05	0.000126	104	125	271	500	tRNA
piR-33865	1.45e-05	0.000483	0.000597	376	54	76	506	piRNA
hsa-miR-23a-5p	0.000142	6.46e-05	0.000433	286	106	115	507	miRNA
tRNA-Thr-AGT-7-1-tRF5	0.000338	0.00398	0.000106	191	23	295	509	tRNA
tRNA-SeC-TCA-2-1-tRF5	0.000442	0.00024	0.000121	168	70	274	512	tRNA
U13_-L226	0.000938	1.51e-06	0.000315	109	237	166	512	snRNA
tRNA-Lys-CTT-13-1-tRF3	0.00508	4.5e-05	5.93e-05	19	121	375	515	tRNA
ACA5c	0.000529	1.57e-05	0.000218	156	149	213	518	snoRNA
hsa-miR-200a-3p	0.000399	6.5e-06	0.000316	180	174	165	519	miRNA
piR-31068-L3	0.000229	5.57e-05	0.000309	238	112	171	521	piRNA
tRNA-His-GTG-2-1-tRF5	6.54e-05	0.000411	0.000333	325	59	155	539	tRNA
U3-L158	0.000304	0.000193	0.000133	204	76	259	539	snRNA
U13_-L7	0.000928	2.25e-07	0.000394	110	308	128	546	snRNA
hsa-miR-497-5p	2.18e-05	0.00038	0.000395	360	62	125	547	miRNA
hsa-miR-508-3p	0.000217	6.09e-06	0.000414	250	177	120	547	miRNA
tRNA-His-GTG-1-7	0.000966	1.81e-08	0.000719	106	387	63	556	tRNA
hsa-miR-7848-3p	0.000146	1.49e-05	0.000415	284	154	119	557	miRNA
HY3-L284	0.00115	4.95e-05	7.18e-05	91	117	352	560	miRNA
piR-53119-L2	0.0019	7.2e-09	0.000463	48	411	102	561	piRNA
hsa-miR-941	0.002	1.36e-08	0.000375	46	395	130	571	miRNA
tRNA-His-GTG-1-2	0.000896	1.7e-07	0.000343	114	320	148	582	tRNA
piR-37097	0.0011	5.71e-08	0.000379	97	359	129	585	piRNA
piR-33437-L6	0.00202	1.91e-07	0.000196	45	318	223	586	piRNA
hsa-miR-5585-3p	0.000203	6.19e-05	0.000196	255	108	224	587	miRNA
HY3-L90	0.00132	7.22e-07	0.000143	73	263	252	588	miRNA
piR-40931	9.12e-05	0.000139	0.000263	314	83	192	589	piRNA
piR-60576-L2	0.00052	0.00352	4.06e-05	158	25	411	594	piRNA
tRNA-Asp-GTC-2-8	0.000674	1.72e-07	0.000358	137	319	139	595	tRNA
tRNA-Lys-CTT-2-5	0.000258	1.54e-07	0.000949	225	328	43	596	tRNA
HBII-85-6	0.000983	5.43e-05	5.83e-05	105	113	379	597	snoRNA
hsa-miR-1301-3p	0.00115	1.26e-05	6.94e-05	90	158	356	604	miRNA
tRNA-Asp-GTC-1-1	0.00245	2.44e-05	3.1e-05	42	137	435	614	tRNA
tRNA-Asp-GTC-2-7	0.000137	1.99e-06	0.000463	290	223	103	616	tRNA
piR-53335	0.000661	3.19e-06	0.000113	139	197	283	619	piRNA
piR-32220	0.00185	5.64e-06	4.85e-05	50	178	392	620	piRNA
U4-L86	0.000481	0.000263	4.87e-05	164	65	391	620	snRNA
hsa-miR-3155a	0.000651	1.49e-07	0.000336	140	329	152	621	miRNA
hsa-miR-494-3p	0.00058	3.55e-07	0.000283	151	288	187	626	miRNA
hsa-miR-3120-3p	2.99e-05	0.00489	0.000132	351	19	261	631	miRNA
hsa-miR-548g-5p	0.0039	3.83e-06	3.84e-05	23	193	415	631	miRNA
piR-60576-L9	0.000109	5.75e-05	0.000203	305	111	220	636	piRNA
hsa-miR-1-3p	0.000184	0.000105	0.000113	264	91	284	639	miRNA
piR-50586	0.000168	1.7e-06	0.000359	272	229	138	639	piRNA
hsa-miR-564	6.83e-05	8.3e-06	0.000342	324	168	149	641	miRNA
tRNA-Gly-GCC-1-1	0.000233	7.78e-07	0.000344	235	259	147	641	tRNA
tRNA-Glu-TTC-9-1	0.000294	1.05e-06	0.000263	210	244	193	647	tRNA
U13_-L31	4.36e-06	3.2e-05	0.000403	397	130	123	650	snRNA
piR-36378-L3	0.000333	9.65e-07	0.000228	193	248	210	651	piRNA
hsa-miR-340-5p	0.0026	9.69e-08	0.000124	40	343	272	655	miRNA
piR-61867	0.000125	0.000489	9.5e-05	294	53	311	658	piRNA
tRNA-Asp-GTC-2-10	0.00164	2.3e-05	2.27e-05	59	138	463	660	tRNA
tRNA-Ala-TGC-7-1-tRF5	0.000519	0.000211	3.24e-05	159	73	430	662	tRNA
piR-31068-L6	0.000384	2.4e-09	0.000738	181	421	61	663	piRNA
hsa-miR-200c-3p	1.61e-05	0.000126	0.000232	373	84	207	664	miRNA
hsa-miR-548b-3p	0.000142	2.29e-07	0.000603	288	305	74	667	miRNA
hsa-miR-23b-5p	3.96e-05	6.3e-05	0.000192	341	107	227	675	miRNA
tRNA-Ser-GCT-1-1-tRF5	3.91e-05	1.71e-05	0.000279	342	145	188	675	tRNA
tRNA-Asn-GTT-1-1-tRF3	3.35e-05	3.24e-05	0.000235	346	129	206	681	tRNA
hsa-miR-3622a-3p	0.00328	3.12e-07	6.79e-05	28	296	360	684	miRNA
piR-33161-L6	0.000528	4.73e-07	0.000148	157	280	247	684	piRNA
hsa-miR-205-5p	5.61e-05	1.03e-06	0.000437	329	245	111	685	miRNA
tRNA-Lys-CTT-1-2	0.000166	5.16e-07	0.000358	273	277	140	690	tRNA
tRNA-Arg-TCG-3-1-tRF5	2.58e-05	6.75e-05	0.000173	355	103	233	691	tRNA
piR-57711	5.06e-05	3.4e-05	0.000172	332	127	234	693	piRNA
hsa-miR-3150b-3p	1.9e-05	6.5e-06	0.000317	364	173	164	701	miRNA
piR-50048	0.000789	7.47e-10	0.000338	127	424	151	702	piRNA
piR-36378-L5	1.17e-05	2.17e-07	0.00269	379	311	22	712	piRNA
U13_-L145	0.000584	1.48e-06	8.22e-05	149	238	332	719	snRNA
tRNA-Lys-TTT-10-1	0.00118	2.53e-06	3.32e-05	86	207	427	720	tRNA
tRNA-SeC-TCA-3-1-tRF5	2.76e-05	8.46e-07	0.00043	354	251	116	721	tRNA
hsa-miR-548aj-5p	0.000402	8.28e-07	0.000107	179	252	291	722	miRNA
hsa-miR-193a-5p	0.000243	1.56e-05	7.56e-05	232	150	341	723	miRNA
hsa-miR-548j-3p	1.64e-05	8.39e-06	0.000284	372	167	186	725	miRNA
hsa-miR-6821-5p	1.6e-05	0.000394	0.000106	374	60	292	726	miRNA
piR-32679-L3	0.000156	1.73e-08	0.000725	277	388	62	727	piRNA
hsa-miR-597-5p	0.000107	1.22e-07	0.000546	306	335	87	728	miRNA
piR-35813	4.38e-05	2.12e-06	0.000303	337	220	173	730	piRNA
hsa-miR-12136	0.000152	3.91e-08	0.000565	282	370	81	733	miRNA
U4-L18	0.00182	7.01e-06	1.16e-05	52	171	511	734	snRNA
HY3-L415	0.000217	3.42e-07	0.000263	251	291	194	736	miRNA
hsa-miR-10a-3p	0.000152	9.98e-09	0.000873	283	403	51	737	miRNA
hsa-miR-6739-3p	1.81e-05	1.62e-07	0.000895	367	323	48	738	miRNA
tRNA-Trp-CCA-3-2	0.000354	4e-06	6.44e-05	187	192	362	741	tRNA
piR-38865	0.0003	5.63e-08	0.000302	208	360	174	742	piRNA
piR-50019	0.000437	5.33e-05	2.3e-05	169	114	460	743	piRNA
tRNA-Gly-CCC-1-2	0.000615	5.28e-09	0.000284	144	416	185	745	tRNA
HBII-108B	8.03e-05	1.15e-05	0.000131	320	161	265	746	snoRNA
hsa-miR-3944-3p	0.00127	1.56e-07	7.51e-05	80	326	343	749	miRNA
HY1-L77	0.001	2.91e-06	2.7e-05	102	202	448	752	miRNA
piR-44610-L8	0.000857	4.95e-07	6.43e-05	117	278	364	759	piRNA
hsa-let-7i-3p	2.02e-05	3.99e-05	0.00012	362	123	276	761	miRNA
HBII-276	5.01e-05	2.99e-05	0.000106	334	134	294	762	snoRNA
hsa-miR-3691-5p	8.49e-05	4.37e-05	8.7e-05	318	122	323	763	miRNA
tRNA-Gly-GCC-2-2	3.43e-06	1.64e-05	0.000204	399	146	218	763	tRNA
hsa-miR-3065-3p	0.0019	4.49e-06	8.61e-06	49	189	528	766	miRNA
U6-L161	0.000109	0.00011	5.92e-05	304	86	376	766	snRNA
piR-54374	0.0005	5.22e-05	1.46e-05	160	115	493	768	piRNA
piR-35413-L4	0.000232	9.55e-09	0.000368	236	404	134	774	piRNA
piR-31068-L2	0.000359	2.65e-10	0.000322	186	429	161	776	piRNA
U43	8.69e-05	2.85e-06	0.000133	316	204	258	778	snoRNA
hsa-miR-216b-5p	0.000556	2.34e-06	3.89e-05	152	214	414	780	miRNA
tRNA-Asn-GTT-2-3-tRF5	0.000137	6.26e-10	0.000711	289	426	66	781	tRNA
hsa-miR-4497	9.67e-06	2.28e-06	0.000288	384	215	183	782	miRNA
piR-51812	0.000225	2.91e-06	7.62e-05	245	201	340	786	piRNA
U6-L1624	0.000529	1.51e-08	0.000157	155	392	240	787	snRNA
U1-L56	0.00117	2.51e-06	1.5e-05	88	209	492	789	snRNA
piR-45709	0.0015	5.3e-08	6.08e-05	67	361	369	797	piRNA
piR-42226	0.00131	2.26e-07	3.83e-05	75	307	417	799	piRNA
tRNA-Arg-CCG-1-1-tRF5	4.29e-05	1.45e-08	0.000631	338	393	72	803	tRNA
hsa-miR-125b-5p	0.000476	2.87e-06	3.07e-05	165	203	437	805	miRNA
hsa-miR-627-5p	0.00123	1.67e-07	4.39e-05	84	322	400	806	miRNA
hsa-miR-141-5p	7.19e-05	4.48e-07	0.000235	323	282	203	808	miRNA
hsa-miR-483-5p	0.000101	0.00113	2.39e-05	310	42	457	809	miRNA
tRNA-Arg-CCG-1-2	1.77e-05	4.77e-05	8.52e-05	369	118	327	814	tRNA
hsa-miR-320c	0.000269	3.17e-05	2.29e-05	222	131	462	815	miRNA
tRNA-Und-NNN-2-1	0.000297	2.9e-08	0.00019	209	378	228	815	tRNA
U1-L42	9.36e-05	2e-06	0.000114	312	222	282	816	snRNA
tRNA-Asp-GTC-2-4	0.000188	0.00591	5.78e-06	262	15	542	819	tRNA
hsa-miR-130a-3p	0.000218	0.000183	1.41e-05	249	77	495	821	miRNA
tRNA-Asn-GTT-2-1	0.000369	1.15e-07	0.000102	183	337	301	821	tRNA
U6-L668	5.14e-05	3.6e-05	6.25e-05	331	124	366	821	snRNA
U17-L8	0.000123	6.75e-08	0.000301	296	352	175	823	snRNA
nmt-tRNA-Ser-TGA-1-1-tRF3	4.78e-05	6.11e-06	9.23e-05	335	176	313	824	tRNA
hsa-miR-2355-3p	0.00019	2.21e-10	0.000355	260	430	142	832	miRNA
BC200-L173	0.000276	0.000482	2.42e-06	216	55	564	835	scRNA
hsa-miR-214-5p	0.00114	5.55e-07	2.03e-05	92	274	470	836	miRNA
piR-33161-L2	0.000274	1.47e-06	5.69e-05	217	239	380	836	piRNA
hsa-miR-2355-5p	0.000302	2.71e-07	7.9e-05	205	300	333	838	miRNA
hsa-miR-4757-3p	0.000124	1.82e-05	4.36e-05	295	144	401	840	miRNA
piR-57817-L9	0.000619	1.28e-07	6.25e-05	143	332	365	840	piRNA
HY3-L242	3.07e-05	3.04e-05	6.89e-05	350	133	358	841	miRNA
tRNA-Leu-TAA-4-1	0.000585	1.94e-05	4.24e-06	148	141	554	843	tRNA
HY1-L54	0.000676	1.37e-06	2.13e-05	136	241	467	844	miRNA
hsa-miR-378g	0.000226	7.51e-07	7.41e-05	241	261	346	848	miRNA
tRNA-Tyr-GTA-1-1	0.000714	2.14e-06	1.35e-05	132	219	497	848	tRNA
hsa-miR-452-5p	0.000547	3.54e-06	1.15e-05	153	194	512	859	miRNA
tRNA-Gly-TCC-2-4	0.000454	5.44e-06	1.08e-05	166	179	516	861	tRNA
tRNA-Arg-TCT-3-2	0.000677	6.14e-06	4.24e-06	135	175	555	865	tRNA
tRNA-Phe-GAA-1-3	5.56e-06	6.71e-07	0.000231	392	267	208	867	tRNA
hsa-miR-24-3p	2.95e-05	9.75e-07	0.000126	352	247	270	869	miRNA
HY3-L356	2.24e-05	2.97e-07	0.000206	359	297	216	872	miRNA
hsa-miR-1307-5p	0.000156	1.54e-06	6.49e-05	278	235	361	874	miRNA
U2-L327	0.000229	1.6e-07	9.18e-05	239	325	315	879	snRNA
piR-45540	9.04e-05	2.25e-07	0.000135	315	309	257	881	piRNA
U3-L86	0.000364	3.42e-07	3.99e-05	184	290	412	886	snRNA
piR-32679-L5	0.00117	8.09e-11	6.16e-05	87	432	368	887	piRNA
BC200-L66	0.000288	8.9e-05	5.42e-07	212	98	578	888	scRNA
piR-35413-L6	0.000248	5.81e-05	2.03e-06	229	110	568	907	piRNA
nmt-tRNA-Ser-TGA-2-1-tRF5	8.12e-06	1.52e-05	6.24e-05	389	152	367	908	tRNA
tRNA-Cys-GCA-2-3	0.00123	6.38e-08	2.1e-05	83	357	468	908	tRNA
HY1-L257	5.5e-06	9.74e-06	7.09e-05	393	164	353	910	miRNA
HBII-52-33	1.78e-05	0.0013	1.2e-05	368	39	508	915	snoRNA
piR-57153	0.000496	2.48e-11	8.6e-05	161	434	326	921	piRNA
nm-tRNA-SerTGA-AGA-chr11-7-tRF5	0.000325	2.37e-06	1.13e-05	195	213	514	922	tRNA
piR-43109	3.57e-05	7.6e-07	8.99e-05	343	260	320	923	piRNA
piR-42707	4.55e-05	6.69e-05	1.63e-05	336	104	484	924	piRNA
hsa-miR-4449	4.14e-05	6.62e-08	0.000179	340	355	231	926	miRNA
U78	8.52e-06	0.000105	2.72e-05	387	92	447	926	snoRNA
piR-38240-L3	0.000643	1.26e-07	2.33e-05	142	333	459	934	piRNA
tRNA-Lys-CTT-2-4	0.000102	6.23e-08	0.000117	309	358	280	947	tRNA
hsa-miR-635	8.72e-06	1.01e-07	0.000193	386	340	226	952	miRNA
hsa-miR-1294	0.000594	3.78e-08	3.06e-05	147	373	438	958	miRNA
U93	0.000136	8.87e-08	8.64e-05	291	344	324	959	snoRNA
hsa-miR-4500	5.49e-05	1.22e-07	0.000103	330	336	300	966	miRNA
hsa-miR-874-3p	0.000323	8.55e-07	7.11e-06	196	250	535	981	miRNA
piR-32679-L6	0.000236	1.82e-06	9.76e-06	234	228	521	983	piRNA
piR-32679	0.000271	6.11e-09	6.99e-05	221	413	355	989	piRNA
tRNA-Arg-CCT-4-1	0.00276	4.75e-09	7.01e-06	36	417	537	990	tRNA
hsa-miR-23a-3p	0.000363	8.77e-09	4.24e-05	185	407	405	997	miRNA
hsa-miR-320d	4.15e-06	1.87e-05	1.98e-05	398	142	473	1013	miRNA
tRNA-Thr-AGT-1-2	0.000272	1.93e-07	1.72e-05	219	316	478	1013	tRNA
piR-31104	0.000605	4.66e-08	1.27e-05	145	369	500	1014	piRNA
tRNA-Gly-GCC-1-2	0.00022	1.93e-08	5.4e-05	247	385	383	1015	tRNA
HY1-L90	7.89e-06	7.06e-06	2.26e-05	390	170	464	1024	miRNA
piR-48648	5.8e-05	1.57e-06	1.91e-05	328	234	475	1037	piRNA
tRNA-Gly-GCC-2-5	0.000409	3.89e-08	1.41e-05	176	371	494	1041	tRNA
hsa-miR-1285-5p	0.000826	5.2e-08	2.54e-06	119	363	563	1045	miRNA
U1	0.000272	6.93e-07	3.08e-06	220	266	561	1047	snRNA
hsa-miR-374c-5p	0.000192	1.44e-08	4.35e-05	259	394	402	1055	miRNA
tRNA-Arg-CCG-1-1	0.00011	1.87e-08	5.91e-05	303	386	377	1066	tRNA
tRNA-Arg-TCG-3-1	0.000226	7.98e-07	1.89e-06	242	254	571	1067	tRNA
hsa-miR-3679-5p	0.000231	1.19e-08	3.05e-05	237	398	439	1074	miRNA
U1-L97	0.000161	4.72e-07	9.25e-06	275	281	523	1079	snRNA
piR-54954	3.23e-05	7.72e-08	5.27e-05	348	348	387	1083	piRNA
BC200-L47	0.000121	6.87e-08	2.99e-05	297	351	440	1088	scRNA
HY1-L144	2.94e-05	1.1e-08	7.72e-05	353	399	337	1089	miRNA
piR-46079-L10	0.000202	7.98e-07	4.17e-07	256	255	579	1090	piRNA
hsa-let-7g-3p	6.22e-05	6.45e-08	2.46e-05	327	356	453	1136	miRNA
U3-3	2.99e-06	9.22e-06	1.52e-06	400	166	574	1140	snoRNA
HY3-L46	1.04e-05	3.82e-07	1.91e-05	382	285	474	1141	miRNA
tRNA-Cys-GCA-11-1	1.05e-05	1.29e-06	9.02e-06	381	242	525	1148	tRNA
piR-43926-L2	0.000185	9.71e-08	3.7e-06	263	342	558	1163	piRNA
tRNA-Phe-GAA-1-1	2.51e-05	5.75e-07	5.61e-06	356	273	543	1172	tRNA
U1-L136	4.79e-06	4.8e-08	3.36e-05	396	366	425	1187	snRNA
tRNA-Lys-CTT-2-1	1.89e-05	1.59e-08	2.92e-05	365	389	443	1197	tRNA
tRNA-Gln-CTG-3-1	1.59e-05	1.22e-07	5.23e-06	375	334	546	1255	tRNA
hsa-miR-193b-3p	1.11e-05	1.06e-08	9.13e-06	380	401	524	1305	miRNA
hsa-miR-7108-5p	0.00586	0	0.000739	18	10000	60	10078	miRNA
piR-31924-L8	0	0.000473	0.00161	10000	57	29	10086	piRNA
U6-L1079	0	0.000164	0.000917	10000	80	45	10125	snRNA
piR-50813	0	0.00325	0.000468	10000	27	100	10127	piRNA
U17-L4	0	0.00198	0.0005	10000	36	96	10132	snRNA
hsa-miR-4523	0.00274	0	0.000474	37	10000	98	10135	miRNA
piR-57368	0.00333	0	0.00044	26	10000	110	10136	piRNA
piR-35413-L3	0	0.000562	0.000462	10000	50	104	10154	piRNA
piR-31924-L12	0.000702	0	0.00219	133	10000	24	10157	piRNA
hsa-miR-375-3p	0.00127	0	0.000447	79	10000	108	10187	miRNA
piR-42718-L4	0.0041	0	0.000288	22	10000	182	10204	piRNA
hsa-miR-517a-3p	0.00181	0	0.000334	53	10000	153	10206	miRNA
piR-31068-L4	0.000532	0	0.000839	154	10000	55	10209	piRNA
tRNA-Asp-GTC-2-9	0.0017	0	0.000312	57	10000	167	10224	tRNA
piR-35198	0.00267	0	0.000258	39	10000	196	10235	piRNA
hsa-miR-1233-3p	0.000993	0	0.000369	103	10000	133	10236	miRNA
piR-35982-L3	0.000281	0	0.00178	214	10000	26	10240	piRNA
hsa-miR-337-5p	0	6.12e-05	0.000369	10000	109	132	10241	miRNA
piR-47068	0.000765	0	0.000435	128	10000	114	10242	piRNA
hsa-miR-361-5p	0	0.00409	0.000198	10000	22	222	10244	miRNA
piR-33437	0.00106	0	0.000333	100	10000	154	10254	piRNA
piR-36378	0.000312	0	0.000845	202	10000	54	10256	piRNA
hsa-miR-10b-3p	0.000645	0	0.000397	141	10000	124	10265	miRNA
hsa-miR-6795-5p	0	0.00268	0.000152	10000	31	244	10275	miRNA
tRNA-Asp-GTC-2-11	0.00143	0	0.00023	69	10000	209	10278	tRNA
hsa-miR-3120-5p	0.000322	0	0.000552	198	10000	85	10283	miRNA
piR-35982-L5	0.000184	0	0.00263	266	10000	23	10289	piRNA
tRNA-Lys-CTT-2-2-tRF3	0.000302	0	0.000536	206	10000	89	10295	tRNA
piR-45463	0.000434	0	0.000395	170	10000	126	10296	piRNA
tRNA-Thr-AGT-1-3	0	9.58e-05	0.000235	10000	94	204	10298	tRNA
hsa-miR-558	0.000221	0	0.000804	246	10000	58	10304	miRNA
piR-51688	0	0.000257	0.000161	10000	66	238	10304	piRNA
tRNA-Lys-CTT-2-3	0.00132	0	0.000168	71	10000	237	10308	tRNA
piR-35413-L2	0.00042	0	0.000356	174	10000	141	10315	piRNA
hsa-miR-130b-3p	0	5.3e-07	0.000963	10000	276	41	10317	miRNA
tRNA-His-GTG-1-4	0.000799	0	0.000262	123	10000	195	10318	tRNA
hsa-miR-607	0	0.00125	0.000117	10000	40	281	10321	miRNA
tRNA-Gly-GCC-1-3	0.000278	0	0.000408	215	10000	122	10337	tRNA
hsa-miR-335-5p	0	6.06e-07	0.000585	10000	271	79	10350	miRNA
hsa-miR-5193	0	7.65e-05	0.000145	10000	100	250	10350	miRNA
hsa-miR-6837-5p	0	7.96e-07	0.000504	10000	256	94	10350	miRNA
tRNA-Arg-ACG-2-1	0	4.65e-06	0.00031	10000	184	170	10354	tRNA
U6-L232	0.000218	0	0.000451	248	10000	106	10354	snRNA
tRNA-His-GTG-1-6	0.000667	0	0.000203	138	10000	219	10357	tRNA
tRNA-Asp-GTC-2-1	0.000226	0	0.000426	243	10000	117	10360	tRNA
piR-42718-L3	0.000155	0	0.000573	281	10000	80	10361	piRNA
hsa-miR-549a-5p	0.000322	0	0.000319	199	10000	163	10362	miRNA
piR-33527	0.000182	0	0.00048	267	10000	97	10364	piRNA
hsa-miR-199b-3p	0.000113	0	0.000674	300	10000	69	10369	miRNA
piR-35982	4.17e-05	0	0.00137	339	10000	32	10371	piRNA
piR-35982-L2	7.81e-05	0	0.00089	322	10000	49	10371	piRNA
tRNA-His-GTG-1-5-tRF3	0.00079	0	0.000146	126	10000	248	10374	tRNA
hsa-miR-200b-3p	0.00173	0	9e-05	56	10000	319	10375	miRNA
hsa-miR-660-3p	0.00132	0	9.97e-05	74	10000	303	10377	miRNA
piR-33161-L4	0.000313	0	0.000297	201	10000	177	10378	piRNA
tRNA-His-GTG-1-3	0.0007	0	0.000148	134	10000	246	10380	tRNA
hsa-miR-145-5p	0.00247	0	7.41e-05	41	10000	347	10388	miRNA
hsa-miR-194-5p	0.000216	0	0.000363	252	10000	136	10388	miRNA
hsa-miR-561-5p	0.000155	0	0.000442	280	10000	109	10389	miRNA
tRNA-Gln-CTG-2-1	0	2.15e-06	0.000297	10000	218	178	10396	tRNA
HY1-L36	0	1.85e-05	0.000137	10000	143	254	10397	miRNA
hsa-miR-433-5p	8.49e-05	0	0.000525	319	10000	90	10409	miRNA
tRNA-Gly-TCC-2-5	0.000796	0	0.000109	125	10000	288	10413	tRNA
hsa-miR-221-3p	0	4.74e-05	0.000104	10000	119	298	10417	miRNA
hsa-miR-320e	0.00111	0	7.69e-05	96	10000	338	10434	miRNA
hsa-miR-10400-5p	0	0.00263	4.19e-05	10000	32	408	10440	miRNA
piR-33723	0	8.26e-08	0.000501	10000	345	95	10440	piRNA
hsa-miR-95-5p	0.000797	0	9.07e-05	124	10000	318	10442	miRNA
piR-33347	0.000241	0	0.000222	233	10000	212	10445	piRNA
tRNA-Ser-GCT-4-2	0.000341	0	0.000136	190	10000	255	10445	tRNA
hsa-miR-532-3p	0.000373	0	0.000131	182	10000	264	10446	miRNA
hsa-miR-6729-5p	0	1.65e-06	0.000207	10000	231	215	10446	miRNA
tRNA-Glu-TTC-chr1-20	0	4.91e-08	0.000559	10000	365	82	10447	tRNA
piR-48778	0.000487	0	0.000108	163	10000	289	10452	piRNA
piR-32679-L4	0	0.000115	5.98e-05	10000	85	373	10458	piRNA
piR-43751	0.000743	0	8.52e-05	130	10000	328	10458	piRNA
tRNA-Pro-AGG-2-7	0	3.22e-06	0.00013	10000	196	266	10462	tRNA
hsa-miR-502-3p	0	3.29e-05	7.34e-05	10000	128	348	10476	miRNA
hsa-miR-4502	0	0.00092	3.08e-05	10000	45	436	10481	miRNA
ACA67B	0	2.9e-05	7.2e-05	10000	135	351	10486	snoRNA
hsa-miR-124-5p	0	2.38e-06	0.000119	10000	212	278	10490	miRNA
tRNA-Gln-CTG-1-1	0	2.65e-06	0.00011	10000	205	286	10491	tRNA
HY1-L195	0.000323	0	0.000105	197	10000	296	10493	miRNA
tRNA-Val-TAC-1-2-tRF5	0.000274	0	0.000119	218	10000	277	10495	tRNA
U35B	0	0.000175	3.8e-05	10000	79	418	10497	snoRNA
piR-32679-L8	0.000257	0	0.000124	226	10000	273	10499	piRNA
hsa-miR-4707-5p	8.66e-05	0	0.000286	317	10000	184	10501	miRNA
HY1-L255	0.000184	0	0.00016	265	10000	239	10504	miRNA
tRNA-His-GTG-1-8	0.000142	0	0.000206	287	10000	217	10504	tRNA
tRNA-Phe-GAA-1-5	0	8.22e-08	0.000328	10000	346	159	10505	tRNA
tRNA-Gly-GCC-1-5	0.000292	0	0.000105	211	10000	297	10508	tRNA
tRNA-Lys-CTT-4-1	0.000105	0	0.00025	308	10000	201	10509	tRNA
U1-L33	0	5.23e-06	8.27e-05	10000	181	330	10511	snRNA
tRNA-Lys-CTT-3-1	0.000114	0	0.000208	299	10000	214	10513	tRNA
hsa-miR-125a-3p	0.0089	0	1.23e-05	12	10000	504	10516	miRNA
tRNA-Arg-TCT-3-1	1.29e-05	0	0.000351	377	10000	143	10520	tRNA
piR-31924-L11	0.000156	0	0.000154	279	10000	242	10521	piRNA
tRNA-Phe-GAA-1-2	0.000143	0	0.000156	285	10000	241	10526	tRNA
tRNA-Gly-GCC-2-3	0.000248	0	9.74e-05	230	10000	306	10536	tRNA
hsa-miR-6718-5p	8.83e-06	0	0.000328	385	10000	158	10543	miRNA
hsa-miR-224-3p	3.28e-05	0	0.00025	347	10000	200	10547	miRNA
tRNA-Arg-TCT-1-1	0	3.84e-08	0.000299	10000	372	176	10548	tRNA
tRNA-Lys-TTT-8-1-tRF3	0.000305	0	7.42e-05	203	10000	345	10548	tRNA
HY1-L414	0	1.93e-06	8.62e-05	10000	225	325	10550	miRNA
tRNA-Gly-GCC-5-1	0.00025	0	8.76e-05	228	10000	322	10550	tRNA
U1-L57	0	3.06e-06	7.06e-05	10000	200	354	10554	snRNA
hsa-miR-217-5p	0	3.39e-07	0.000131	10000	293	262	10555	miRNA
U17b	0	0.00105	1.13e-05	10000	43	513	10556	snoRNA
tRNA-Gly-GCC-2-4	0.000195	0	0.000104	258	10000	299	10557	tRNA
hsa-miR-145-3p	0	1.6e-05	4.14e-05	10000	148	410	10558	miRNA
tRNA-Asp-GTC-2-2	0.00026	0	7.65e-05	224	10000	339	10563	tRNA
tRNA-Trp-CCA-2-1	0	3.88e-07	0.000117	10000	284	279	10563	tRNA
piR-33151	0	2.32e-07	0.000132	10000	304	260	10564	piRNA
hsa-miR-3180-5p	0	7.89e-07	9.59e-05	10000	258	309	10567	miRNA
hsa-miR-99a-3p	0	5.35e-06	4.94e-05	10000	180	388	10568	miRNA
tRNA-Met-CAT-3-1	8.02e-05	0	0.000145	321	10000	249	10570	tRNA
tRNA-Pro-TGG-3-4-tRF3	0	3.37e-10	0.00035	10000	427	145	10572	tRNA
U6-L387	0	5.05e-08	0.000224	10000	364	211	10575	snRNA
HBII-419	0	6.68e-05	2.02e-05	10000	105	471	10576	snoRNA
piR-31924-L2	0.000228	0	7.83e-05	240	10000	336	10576	piRNA
HY1-L209	0	4.11e-06	5.27e-05	10000	191	386	10577	miRNA
piR-57125-L2	0.000171	0	9.53e-05	269	10000	310	10579	piRNA
U3-L76	0	4.88e-06	4.56e-05	10000	183	397	10580	snoRNA
tRNA-Gly-CCC-chr1-137	3.37e-05	0	0.000153	345	10000	243	10588	tRNA
tRNA-Gln-CTG-4-1-tRF5	0	3.45e-06	4.59e-05	10000	195	396	10591	tRNA
tRNA-Gln-CTG-1-4	0.000209	0	7.51e-05	253	10000	342	10595	tRNA
tRNA-Gln-CTG-5-1	0	1.42e-05	2.99e-05	10000	156	441	10597	tRNA
BC200-L3	0.00125	0	9.7e-06	81	10000	522	10603	scRNA
piR-53153	2.04e-05	0	0.000151	361	10000	245	10606	piRNA
tRNA-Gly-TCC-2-6	1.73e-05	0	0.00017	371	10000	236	10607	tRNA
piR-30105	0.000131	0	9.17e-05	292	10000	316	10608	piRNA
tRNA-Arg-ACG-1-1	0	2.93e-08	0.00017	10000	376	235	10611	tRNA
piR-32679-L2	0.000267	0	4.71e-05	223	10000	394	10617	piRNA
piR-45379	0	1.05e-05	2.44e-05	10000	163	454	10617	piRNA
tRNA-His-GTG-1-9	9.31e-05	0	9.62e-05	313	10000	308	10621	tRNA
piR-32679-L9	0.000175	0	6.79e-05	268	10000	359	10627	piRNA
U3-L152	0	1.31e-08	0.000176	10000	396	232	10628	snRNA
tRNA-Ala-AGC-2-2-tRF5	0.0002	0	5.94e-05	257	10000	374	10631	tRNA
piR-57322	0	1.15e-06	4.93e-05	10000	243	389	10632	piRNA
piR-33468-L4	0	8.9e-09	0.000188	10000	406	229	10635	piRNA
HY1-L303	0	0.000227	2.39e-06	10000	72	565	10637	miRNA
piR-32220-L2	0	1.52e-05	1.53e-05	10000	153	489	10642	piRNA
HY1-L236	0.000313	0	2.84e-05	200	10000	444	10644	miRNA
piR-35413	0	3.92e-09	0.000187	10000	418	230	10648	piRNA
tRNA-Gly-GCC-2-6	0.000253	0	3.53e-05	227	10000	422	10649	tRNA
hsa-miR-181a-5p	0	1.96e-06	3.23e-05	10000	224	431	10655	miRNA
hsa-miR-6807-5p	1.87e-05	0	0.000107	366	10000	290	10656	miRNA
U4-L35	0	2e-07	7.48e-05	10000	314	344	10658	snRNA
HY3-L198	0	4.7e-08	0.000106	10000	368	293	10661	miRNA
U7-L159	3.19e-05	0	9.48e-05	349	10000	312	10661	snRNA
hsa-miR-653-3p	5.17e-06	0	0.000127	394	10000	268	10662	miRNA
piR-35413-L5	7.3e-06	0	0.000121	391	10000	275	10666	piRNA
tRNA-Und-NNN-4-1	0	1.54e-06	3.21e-05	10000	236	433	10669	tRNA
piR-32679-L7	0.000112	0	6.01e-05	302	10000	372	10674	piRNA
U3-4	0	4.5e-06	1.62e-05	10000	188	486	10674	snoRNA
hsa-miR-378a-3p	0	1.92e-06	2.63e-05	10000	226	449	10675	miRNA
piR-46533	0	7.47e-10	0.000138	10000	425	253	10678	piRNA
tRNA-Asn-GTT-2-5	0	1.24e-05	1.01e-05	10000	159	520	10679	tRNA
hsa-miR-501-3p	0.000189	0	3.8e-05	261	10000	419	10680	miRNA
piR-56086	0.000414	0	1.19e-05	175	10000	509	10684	piRNA
piR-42718-L2	0.000113	0	5.3e-05	301	10000	384	10685	piRNA
hsa-miR-450a-2-3p	0	4.62e-06	1.26e-05	10000	185	502	10687	miRNA
piR-31924-L9	0	1.06e-08	0.00011	10000	400	287	10687	piRNA
tRNA-Gln-TTG-4-1	0.000244	0	2.29e-05	231	10000	461	10692	tRNA
piR-32679-L10	9.7e-05	0	5.29e-05	311	10000	385	10696	piRNA
tRNA-Gln-CTG-4-1	0	4.52e-06	1.16e-05	10000	187	510	10697	tRNA
U2-L1011	0	2.16e-06	1.67e-05	10000	216	481	10697	snRNA
tRNA-Lys-CTT-9-1	0	1.37e-06	2.34e-05	10000	240	458	10698	tRNA
tRNA-Trp-CCA-5-1	0	1.02e-06	2.44e-05	10000	246	455	10701	tRNA
tRNA-Gly-GCC-1-4	0	1.03e-08	0.0001	10000	402	302	10704	tRNA
BC200-L53	0	2.05e-07	4.64e-05	10000	312	395	10707	scRNA
tRNA-Gly-TCC-2-2	0	3.59e-07	3.33e-05	10000	286	426	10712	tRNA
BC200-L94	0	6.78e-06	4.6e-06	10000	172	551	10723	scRNA
BC200-L107	0	4.39e-07	2.98e-05	10000	283	442	10725	scRNA
tRNA-Tyr-GTA-9-1	6.51e-05	0	4.46e-05	326	10000	399	10725	tRNA
piR-31143	1.18e-05	0	7.22e-05	378	10000	349	10727	piRNA
U1-L15	0	2.27e-08	7.21e-05	10000	381	350	10731	snRNA
tRNA-Gln-TTG-3-1	0	8.27e-07	1.68e-05	10000	253	480	10733	tRNA
U1-L4	0	2.59e-06	8.83e-06	10000	206	527	10733	snRNA
HY3-L145	0	2.45e-08	6.9e-05	10000	380	357	10737	miRNA
tRNA-Ser-CGA-4-1	0	1.06e-05	8.41e-07	10000	162	576	10738	tRNA
ACA45	0	8.95e-07	1.52e-05	10000	249	491	10740	snoRNA
tRNA-Asn-GTT-2-3	0.000402	0	2.77e-06	178	10000	562	10740	tRNA
U1-L113	0	5.33e-11	9.7e-05	10000	433	307	10740	snRNA
U6-L1026	0	8.6e-09	7.86e-05	10000	408	334	10742	snRNA
piR-58006	0	7.18e-08	4.85e-05	10000	350	393	10743	piRNA
hsa-miR-137-3p	0	3.12e-07	2.63e-05	10000	295	450	10745	miRNA
U2-L973	0	3.26e-09	8.24e-05	10000	419	331	10750	snRNA
hsa-miR-517c-3p	0	2.25e-09	7.84e-05	10000	422	335	10757	miRNA
tRNA-Asn-GTT-chr1-110	0	1.53e-08	6.01e-05	10000	391	371	10762	tRNA
HY1-L311	0	4.92e-07	1.63e-05	10000	279	485	10764	miRNA
piR-33161-L5	0	1.57e-06	7.18e-06	10000	233	534	10767	piRNA
tRNA-Arg-CCG-1-3	0	2.91e-08	4.89e-05	10000	377	390	10767	tRNA
tRNA-Gln-CTG-6-1	0	2.15e-06	4.64e-06	10000	217	550	10767	tRNA
hsa-miR-619-5p	0	6.09e-07	1.3e-05	10000	270	499	10769	miRNA
piR-39499	0	3.31e-07	1.86e-05	10000	294	476	10770	piRNA
piR-60910	1.75e-05	0	4.19e-05	370	10000	407	10777	piRNA
tRNA-Phe-GAA-1-4	0	6.71e-08	3.5e-05	10000	353	424	10777	tRNA
tRNA-Thr-AGT-1-1	0	2.52e-06	1.91e-06	10000	208	569	10777	tRNA
U2-L124	0	7.65e-08	3.2e-05	10000	349	434	10783	snRNA
hsa-miR-4429	0	1.04e-07	2.73e-05	10000	339	446	10785	miRNA
hsa-miR-136-3p	0	7.9e-07	7.57e-06	10000	257	532	10789	miRNA
hsa-miR-320a-3p	0	5.21e-08	3.3e-05	10000	362	428	10790	miRNA
hsa-miR-6838-5p	8.15e-06	0	4.25e-05	388	10000	404	10792	miRNA
U1-L105	0	2.06e-08	4.17e-05	10000	384	409	10793	snRNA
U1-L40	0	7.86e-08	2.61e-05	10000	347	451	10798	snRNA
U44	0	1.59e-08	3.95e-05	10000	390	413	10803	snoRNA
piR-54998-L4	0	2.79e-10	5.85e-05	10000	428	378	10806	piRNA
HY1-L261	0	7.21e-07	5.6e-06	10000	264	544	10808	miRNA
U1-L7	0	2.53e-07	1.21e-05	10000	301	507	10808	snRNA
hsa-miR-671-5p	2.39e-05	0	2.42e-05	357	10000	456	10813	miRNA
tRNA-Asn-GTT-chr1-21	0	6.46e-07	4.68e-06	10000	268	549	10817	tRNA
U1-L208	0	1.49e-07	1.52e-05	10000	330	490	10820	snRNA
tRNA-Asn-GTT-2-6	0	3.42e-07	8.16e-06	10000	292	531	10823	tRNA
hsa-miR-181b-5p	0	2.69e-08	2.75e-05	10000	379	445	10824	miRNA
hsa-miR-519d-5p	0	9.73e-08	1.59e-05	10000	341	487	10828	miRNA
U3-2B	0	6.39e-07	3.38e-06	10000	269	559	10828	snoRNA
tRNA-Gln-TTG-3-2	0	5.77e-07	3.73e-06	10000	272	557	10829	tRNA
U1-L19	1.96e-05	0	2.15e-05	363	10000	466	10829	snRNA
U13-L144	0	1.44e-10	4.28e-05	10000	431	403	10834	snRNA
BC200-L5	0	1.95e-07	8.86e-06	10000	315	526	10841	scRNA
tRNA-Met-CAT-3-2	0	1.54e-07	1.07e-05	10000	327	517	10844	tRNA
HBII-336	0	2.18e-07	7.05e-06	10000	310	536	10846	snoRNA
tRNA-Met-CAT-1-1	0	1.93e-07	8.17e-06	10000	317	530	10847	tRNA
U1-L74	5.05e-05	0	1.04e-05	333	10000	519	10852	snRNA
BC200-L177	0	3.58e-07	1.91e-06	10000	287	570	10857	scRNA
tRNA-Trp-CCA-3-3	0	2.01e-07	4.35e-06	10000	313	553	10866	tRNA
tRNA-Asn-GTT-2-4	0	5.5e-09	2.58e-05	10000	415	452	10867	tRNA
tRNA-Asp-GTC-5-1-tRF5	0	2.51e-07	2.29e-06	10000	302	566	10868	tRNA
U1-L27	1.04e-05	0	1.54e-05	383	10000	488	10871	snRNA
U8-L29	0	2.83e-07	1.6e-06	10000	298	573	10871	snRNA
tRNA-Gln-TTG-3-3	0	1.68e-07	4.51e-06	10000	321	552	10873	tRNA
piR-56370	0	3.73e-08	1.27e-05	10000	374	501	10875	piRNA
tRNA-Thr-CGT-3-1	0	7.48e-09	2e-05	10000	410	472	10882	tRNA
U2-L905	0	2.48e-07	2.02e-07	10000	303	580	10883	snRNA
U1-L66	0	1.08e-07	5.12e-06	10000	338	548	10886	snRNA
U1-L135	0	1.61e-07	1.8e-06	10000	324	572	10896	snRNA
tRNA-Phe-GAA-1-6	0	2.99e-09	1.64e-05	10000	420	483	10903	tRNA
piR-36249-L4	0	1.27e-11	2.04e-05	10000	435	469	10904	piRNA
tRNA-His-GTG-2-1	0	4.74e-08	6e-06	10000	367	539	10906	tRNA
hsa-miR-22-3p	0	5.87e-09	1.39e-05	10000	414	496	10910	miRNA
tRNA-Gln-TTG-1-1	0	1.37e-07	1.75e-07	10000	331	581	10912	tRNA
tRNA-Arg-ACG-1-3	0	3.17e-08	6.31e-06	10000	375	538	10913	tRNA
BC200-L193	2.29e-05	0	3.79e-06	358	10000	556	10914	scRNA
U1-L100	0	2.22e-08	5.97e-06	10000	383	540	10923	snRNA
piR-61645-L2	0	1.55e-09	1.05e-05	10000	423	518	10941	piRNA
tRNA-Asn-GTT-2-2	0	9.26e-09	5.39e-06	10000	405	545	10950	tRNA
hsa-miR-99b-5p	0	1.27e-08	3.37e-06	10000	397	560	10957	miRNA
tRNA-Gly-TCC-2-1	0	8.14e-09	1.27e-06	10000	409	575	10984	tRNA
tRNA-Asp-GTC-3-1	0	0	0.000451	10000	10000	105	20105	tRNA
piR-31068-L5	0	0	0.000409	10000	10000	121	20121	piRNA
piR-50381	0	0	0.000331	10000	10000	156	20156	piRNA
piR-31068	0	0	0.000328	10000	10000	160	20160	piRNA
hsa-miR-188-3p	0	0	0.000303	10000	10000	172	20172	miRNA
tRNA-Lys-CTT-1-1	0	0	0.000144	10000	10000	251	20251	tRNA
tRNA-Cys-GCA-2-1	0	0	0.000131	10000	10000	263	20263	tRNA
tRNA-Trp-CCA-1-1-tRF3	0	0	0.000126	10000	10000	269	20269	tRNA
U13_-L68	0	0	0.000111	10000	10000	285	20285	snRNA
piR-31924-L10	0	0	9.76e-05	10000	10000	305	20305	piRNA
piR-52719	0	0	9.18e-05	10000	10000	314	20314	piRNA
tRNA-Gly-TCC-2-3	0	0	8.85e-05	10000	10000	321	20321	tRNA
tRNA-Cys-GCA-2-4	0	0	6.44e-05	10000	10000	363	20363	tRNA
piR-36378-L7	0	0	6.06e-05	10000	10000	370	20370	piRNA
hsa-miR-3074-5p	0	0	5.52e-05	10000	10000	381	20381	miRNA
tRNA-Gly-GCC-3-1	0	0	5.42e-05	10000	10000	382	20382	tRNA
hsa-miR-133b	0	0	4.52e-05	10000	10000	398	20398	miRNA
BC200-L65	0	0	4.22e-05	10000	10000	406	20406	scRNA
piR-56480	0	0	3.83e-05	10000	10000	416	20416	piRNA
piR-36687	0	0	3.76e-05	10000	10000	420	20420	piRNA
tRNA-His-GTG-1-1	0	0	3.53e-05	10000	10000	421	20421	tRNA
hsa-miR-6800-5p	0	0	3.51e-05	10000	10000	423	20423	miRNA
tRNA-Cys-GCA-4-1	0	0	3.24e-05	10000	10000	429	20429	tRNA
piR-32679-L12	0	0	3.21e-05	10000	10000	432	20432	piRNA
piR-37620	0	0	2.25e-05	10000	10000	465	20465	piRNA
tRNA-Gly-GCC-2-1	0	0	1.73e-05	10000	10000	477	20477	tRNA
piR-36249-L5	0	0	1.71e-05	10000	10000	479	20479	piRNA
tRNA-Lys-CTT-2-2	0	0	1.66e-05	10000	10000	482	20482	tRNA
tRNA-Gln-CTG-1-2	0	0	1.31e-05	10000	10000	498	20498	tRNA
tRNA-Arg-TCG-1-1	0	0	1.24e-05	10000	10000	503	20503	tRNA
U68	0	0	1.22e-05	10000	10000	505	20505	snoRNA
tRNA-Gln-TTG-2-1	0	0	1.21e-05	10000	10000	506	20506	tRNA
hsa-miR-151a-3p	0	0	1.1e-05	10000	10000	515	20515	miRNA
hsa-miR-181b-2-3p	0	0	8.24e-06	10000	10000	529	20529	miRNA
U13_-L283	0	0	7.21e-06	10000	10000	533	20533	snRNA
tRNA-Gln-CTG-1-3	0	0	5.84e-06	10000	10000	541	20541	tRNA
tRNA-Gln-CTG-1-5	0	0	5.21e-06	10000	10000	547	20547	tRNA
tRNA-Thr-AGT-5-1	0	0	2.1e-06	10000	10000	567	20567	tRNA
tRNA-Val-CAC-1-3	0	0	7.74e-07	10000	10000	577	20577	tRNA

## Sheet: Total_rank_in_MIC_serum
	Adaboost_importance	GB_importance	RF_importance	Adaboost_rank	GB_rank	RF_rank	Sum_of_rank	RNA type
U5-L192	0.0187	0.018	0.0231	2	9	6	17	snRNA
U6-L317	0.00746	0.14	0.0274	27	4	4	35	snRNA
HY3-L199	0.0158	0.118	0.00905	4	5	36	45	scRNA
U2-L87	0.00615	0.00741	0.00908	34	13	28	75	snRNA
U3-L6	0.0104	0.000345	0.00917	16	56	24	96	snRNA
tRNA-Thr-AGT-1-1	0.00466	0.00467	0.0278	96	18	2	116	tRNA
tRNA-Ala-AGC-8-1-tRF5	0.00584	0.000528	0.00463	37	44	71	152	tRNA
U2-L1053	0.00278	0.154	0.0138	135	3	15	153	snRNA
U3-L119	0.0043	0.000604	0.0277	109	41	3	153	snRNA
U6-L1640	0.00277	0.0169	0.0142	136	10	13	159	snRNA
U1-L199	0.0025	0.000908	0.0135	139	36	19	194	snRNA
HBII-52-41	0.00564	0.00183	0.0012	45	28	124	197	snoRNA
piR-48772-L30	0.00232	0.000256	0.0321	141	62	1	204	piRNA
U5-L95	0.000601	0.173	0.0183	192	1	11	204	snRNA
piR-38332	0.0031	0.0323	0.00466	133	7	65	205	piRNA
HY1-L3	0.0032	0.00112	0.00468	129	33	58	220	scRNA
U5-L142	0.00829	1.4e-06	0.0228	26	186	8	220	snRNA
hsa-miR-7845-5p	0.0129	1.29e-05	0.00459	10	135	88	233	miRNA
U7-L36	0.00319	9.7e-05	0.00935	130	89	22	241	snRNA
U2-L872	0.00164	5.98e-05	0.0272	145	99	5	249	snRNA
piR-50729	0.00466	0.000497	0.00452	97	45	111	253	piRNA
nm-tRNA-Tyr-GTA-chr2-10-tRF3	0.00169	0.00876	0.000482	143	12	131	286	tRF3
piR-41426	0.00317	0.00354	0.000317	131	21	148	300	piRNA
piR-34420	0.000437	0.000214	0.00936	242	68	21	331	piRNA
HY1-L94	0.00164	4.69e-06	0.00496	144	161	38	343	scRNA
hsa-miR-217-3p	0.00245	1.1e-06	0.0137	140	193	16	349	miRNA
HBII-85-19	0.00317	6.98e-05	0.000427	132	94	133	359	snoRNA
piR-43123-L18	0.00542	6.87e-08	0.00471	56	257	54	367	piRNA
tRNA-Thr-AGT-5-1	0.00675	2.11e-09	0.0184	29	331	10	370	tRNA
tRNA-Thr-AGT-1-2	0.000204	0.168	0.00474	328	2	51	381	tRNA
piR-37781	0.00453	0.000126	0.00019	102	81	206	389	piRNA
piR-34920-L8	0.00221	7.28e-06	0.00303	142	149	123	414	piRNA
U2-L567	0.00043	2.32e-05	0.00467	247	118	61	426	snRNA
piR-36437	0.000442	0.000209	0.000489	241	69	130	440	piRNA
piR-39813	0.00497	4.48e-08	0.0045	83	265	113	461	piRNA
U6-L1008	0.00867	0.000396	4.5e-05	24	52	385	461	snRNA
U2-L89	0.000289	0.000447	0.00103	294	48	125	467	snRNA
HY3-L12	0.000408	7.24e-05	0.000293	251	92	152	495	scRNA
U13_-L118	0.00519	5.84e-10	0.00464	69	363	68	500	snRNA
tRNA-Asn-GTT-15-1-tRF5	0.000172	0.00257	0.000633	352	23	128	503	tRNA
piR-49204-L3	0.000101	0.000759	0.00493	429	38	39	506	piRNA
piR-57438	0.00439	4.24e-09	0.00452	108	316	110	534	piRNA
U5-L100	0.00035	5.46e-05	0.000228	274	102	167	543	snRNA
U1-L69	0.0102	3.2e-06	5.53e-05	17	169	362	548	snRNA
U6-L989	0.0108	0.00505	2.55e-05	14	16	518	548	snRNA
tRNA-Ala-AGC-23-1-tRF5	0.00664	3.7e-11	0.00456	30	425	97	552	tRNA
U4-L131	0.000691	0.000255	0.000111	177	63	317	557	snRNA
piR-30184	6.69e-05	0.0039	0.00906	510	20	31	561	piRNA
U6-L1175	0.00535	1.11e-05	5.42e-05	61	140	364	565	snRNA
U2-L16	0.0086	2.23e-05	3.63e-05	25	119	424	568	snRNA
U3-L195	0.00425	2.32e-05	6.06e-05	113	117	352	582	snRNA
piR-46328-L2	0.00882	9.72e-11	0.000225	23	401	171	595	piRNA
tRNA-Arg-NNN-chr4-5-tRF3	0.00275	0.000386	3.97e-05	137	53	405	595	tRNA
piR-60474	0.00495	1.23e-11	0.00469	85	463	57	605	piRNA
piR-46621	0.000692	2.54e-08	0.000236	176	272	161	609	piRNA
U6-L302	0.000499	0.000284	8.3e-05	220	59	330	609	snRNA
piR-61370	0.000187	0.00212	0.000165	339	25	251	615	piRNA
piR-42672	0.00507	4.88e-06	4.05e-05	79	159	402	640	piRNA
hsa-miR-203b-3p	0.000532	2.08e-05	0.000102	214	120	321	655	miRNA
U2-L425	0.00579	1.6e-13	0.00476	40	576	49	665	snRNA
HY1-L363	0.000773	0.000183	3.52e-05	167	73	433	673	scRNA
piR-48772-L7	0.00453	1.16e-08	0.000149	101	292	280	673	piRNA
piR-37568	0.000264	4.61e-06	0.000187	306	162	217	685	piRNA
piR-43325-L29	0.00502	1.97e-08	8.97e-05	80	283	328	691	piRNA
tRNA-Pro-AGG-2-5-tRF5	6.64e-05	0.000398	0.000514	514	51	129	694	tRNA
piR-34582-L14	0.000309	0.000169	7.45e-05	289	77	337	703	piRNA
nm-tRNA-Tyr-NNN-chr2-20	0.00515	2.87e-11	0.000195	72	434	199	705	tRNA
piR-34776	0.000435	7.63e-10	0.00454	244	359	104	707	piRNA
piR-50260-L3	0.000492	0.000912	3.31e-05	224	35	453	712	piRNA
U5-L37	0.00582	1.77e-14	0.00488	39	639	41	719	snRNA
U2-L894	0.000393	0.00211	3.44e-05	257	26	441	724	snRNA
piR-60731-L9	0.000245	2.08e-09	0.00458	315	332	93	740	piRNA
hsa-miR-6884-3p	0.000877	3.02e-11	0.000205	162	432	181	775	miRNA
piR-35871-L3	0.000791	4.85e-05	2.69e-05	165	104	508	777	piRNA
U2-L385	4.1e-05	5.14e-05	0.00481	628	103	46	777	snRNA
piR-45032-L3	7.73e-05	4.59e-05	0.000201	488	105	192	785	piRNA
U6-L729	0.000267	0.000102	4.19e-05	305	88	392	785	snRNA
U2-L114	0.00536	2.13e-13	0.00023	60	566	166	792	snRNA
U6-L705	0.000354	0.0097	2.4e-05	271	11	541	823	snRNA
piR-34803	0.017	2.01e-14	0.000192	3	635	203	841	piRNA
piR-47021	0.00443	7.8e-15	0.00459	107	650	87	844	piRNA
HY3-L157	0.000559	1.06e-13	0.0047	201	590	56	847	scRNA
piR-47537	8.35e-05	1.99e-06	0.00019	469	173	208	850	piRNA
piR-31501	0.000152	1.25e-07	0.000134	363	241	300	904	piRNA
piR-34937	0.000106	1.48e-08	0.000195	416	288	200	904	piRNA
piR-57138-L38	0.000456	1.31e-08	4.4e-05	237	291	386	914	piRNA
piR-57138-L30	0.000108	1.91e-07	0.000151	411	232	277	920	piRNA
piR-48772-L70	5.24e-05	0.000626	8.54e-05	568	40	329	937	piRNA
U2-L255	0.000588	2.38e-11	0.000129	195	441	310	946	snRNA
hsa-miR-1913	0.000577	2.69e-14	0.000706	198	626	127	951	miRNA
tRNA-Asn-GTT-1-1-tRF3	0.00031	1.27e-12	0.000306	288	514	150	952	tRNA
U103B	0.000108	7.23e-07	7.09e-05	410	203	339	952	snoRNA
tRNA-Cys-GCA-14-1-tRF5	0.00428	0.000292	9.65e-06	111	58	790	959	tRNA
hsa-miR-10395-3p	0.00102	0.000496	1.06e-05	156	46	759	961	miRNA
piR-58747-L2	0.0039	2.23e-08	2.17e-05	119	280	563	962	piRNA
U6-L1055	0.00511	3.12e-14	0.000146	75	624	283	982	snRNA
piR-43325-L50	0.000356	9.25e-07	2.55e-05	268	197	519	984	piRNA
piR-43264-L2	7.3e-06	0.000125	0.00453	797	82	107	986	piRNA
hsa-miR-642b-3p	7.07e-05	0.000233	3.62e-05	499	65	426	990	miRNA
piR-43325-L52	0.000127	4.68e-11	0.000202	386	419	187	992	piRNA
HBII-52-39	9.6e-05	2.14e-08	0.000156	444	281	271	996	snoRNA
piR-34920-L2	0.000137	2.85e-08	5.84e-05	374	270	353	997	piRNA
piR-50920	0.0048	0.0216	5.9e-06	93	8	900	1001	piRNA
piR-32056	4.58e-05	0.00154	5.01e-05	599	30	373	1002	piRNA
HY1-L193	6.08e-05	2.24e-07	0.00017	537	227	244	1008	scRNA
nmt-tRNA-Gln-TTG-4-1-tRF5	1.42e-05	2.62e-06	0.00458	758	172	90	1020	tRNA
piR-43291	4.91e-05	6.19e-07	0.000175	583	206	233	1022	piRNA
piR-48772-L16	0.000133	1.62e-12	0.000311	378	508	149	1035	piRNA
U6-L1645	4.37e-05	6.55e-09	0.00446	609	307	121	1037	snRNA
tRNA-Thr-CGT-1-1-tRF3	3.96e-05	4.74e-07	0.0002	633	210	196	1039	tRNA
hsa-miR-548ac	0.000337	1.62e-12	0.00016	280	506	258	1044	miRNA
piR-33437-L6	0.000158	8.51e-06	2.42e-05	362	145	539	1046	piRNA
U13-L173	0.00012	4.4e-14	0.00492	393	616	40	1049	snRNA
U8-L5	1.01e-05	1.12e-07	0.00905	781	244	34	1059	snRNA
hsa-miR-7113-5p	9.21e-05	6.46e-10	0.000168	450	361	249	1060	miRNA
U4-L29	5.72e-05	1.83e-06	7.93e-05	553	176	333	1062	snRNA
U4-L15	0.000252	1.77e-13	0.000204	312	573	184	1069	snRNA
U2-L884	3.06e-05	0.000107	0.000121	679	86	314	1079	snRNA
14q(II-1)	0.000144	1.95e-05	1.89e-05	369	124	596	1089	snoRNA
U4-L151	0.000496	5.04e-13	6.68e-05	221	536	345	1102	snRNA
tRNA-Pro-TGG-3-3-tRF3	0.000611	2.09e-14	0.000148	189	634	282	1105	tRNA
piR-48486	9.63e-05	7.08e-14	0.0046	443	600	86	1129	piRNA
piR-35455	6.31e-05	0.000119	2.55e-05	527	84	520	1131	piRNA
tRNA-Ile-TAT-3-1-tRF3	0.00023	2.09e-11	5.05e-05	319	444	372	1135	tRNA
HY3-L102	0.000116	2.27e-10	5.55e-05	399	379	360	1138	scRNA
hsa-miR-208a-5p	2.53e-05	0.00056	4.17e-05	702	43	394	1139	miRNA
piR-48591-L12	0.000224	1.4e-11	5.55e-05	321	458	361	1140	piRNA
piR-34189	8.46e-05	0.00487	1.52e-05	466	17	666	1149	piRNA
hsa-miR-526b-5p	0.000495	5.67e-08	1.5e-05	222	261	670	1153	miRNA
U2-L731	8.03e-05	5.56e-14	0.00462	478	611	75	1164	snRNA
piR-43325-L36	0.00381	5.48e-06	5.78e-06	122	156	905	1183	piRNA
HY3-L81	0.000132	0.000381	1.07e-05	380	54	752	1186	scRNA
hsa-miR-208b-3p	3.2e-05	1.64e-06	6.34e-05	673	181	348	1202	miRNA
tRNA-Ala-AGC-8-2-tRF3	5.56e-05	8.17e-07	3.34e-05	556	199	451	1206	tRNA
HY1-L113	8.95e-05	3.72e-09	3.6e-05	457	323	429	1209	scRNA
piR-41946	0.000526	9.83e-11	1.9e-05	215	400	595	1210	piRNA
piR-59394	0.000262	1.38e-07	1.45e-05	307	238	674	1219	piRNA
tRNA-Thr-CGT-3-1-tRF5	5.42e-05	7e-05	2.12e-05	558	93	570	1221	tRNA
U6-L1213	0.000163	8.33e-08	1.8e-05	359	249	616	1224	snRNA
U2-L167	7.47e-05	2.75e-11	0.000138	496	436	293	1225	snRNA
U1-L95	0.000825	1.2e-06	6.6e-06	164	190	878	1232	snRNA
U6-L1074	4.83e-05	1.85e-08	4.61e-05	585	285	381	1251	snRNA
ACA9	0.000142	1.41e-09	2.4e-05	372	343	542	1257	snoRNA
piR-41406-L55	0.00498	1.36e-05	3.44e-06	82	133	1051	1266	piRNA
piR-54317-L3	6.89e-05	1.14e-14	0.00448	504	646	117	1267	piRNA
hsa-miR-6884-5p	2.03e-05	5.6e-05	3.43e-05	726	101	442	1269	miRNA
tRNA-His-GTG-1-9-tRF5	9.68e-05	4.7e-08	2.15e-05	441	264	568	1273	tRNA
U7-L242	0.000267	1.16e-11	2.59e-05	304	464	514	1282	snRNA
piR-60047	5.55e-05	3.83e-12	0.000164	557	482	252	1291	piRNA
piR-47274-L2	0.000129	2.14e-07	1.41e-05	383	228	683	1294	piRNA
HY3-L70	0.000332	1.77e-13	3.39e-05	281	574	446	1301	scRNA
U6-L787	0.000111	1.38e-07	1.42e-05	406	237	681	1324	snRNA
HY3-L380	0.000177	8.52e-08	1.15e-05	347	248	736	1331	scRNA
tRNA-iMet-CAT-1-8	1.46e-05	1.02e-07	8.11e-05	755	246	332	1333	tRNA
U6-L522	4.44e-05	6.1e-05	1.66e-05	604	97	639	1340	snRNA
hsa-miR-204-5p	0.000133	0.000105	6.55e-06	377	87	881	1345	miRNA
piR-60567	0.000117	2.44e-08	1.42e-05	396	274	679	1349	piRNA
hsa-miR-6840-3p	1.07e-05	1.74e-06	4.12e-05	778	180	398	1356	miRNA
U6-L1290	3.43e-05	2.56e-07	2.98e-05	662	223	488	1373	snRNA
hsa-miR-4449	0.000113	6.94e-08	1.22e-05	401	256	717	1374	miRNA
piR-57492	3.03e-05	3e-05	1.99e-05	682	114	579	1375	piRNA
HY4-L164	0.000117	1.02e-05	7.9e-06	397	141	838	1376	scRNA
HY1-L161	0.000434	6.87e-10	9.19e-06	245	360	806	1411	scRNA
tRNA-Leu-TAG-2-1-tRF3	0.000299	8.8e-07	5.43e-06	292	198	921	1411	tRNA
U6-L1240	5.26e-05	9.51e-07	1.6e-05	567	196	651	1414	snRNA
BC200-L151	1.28e-05	1.6e-12	0.000342	765	509	141	1415	scRNA
U5-L140	0.000257	2.33e-12	1.8e-05	310	495	617	1422	snRNA
piR-51761-L31	3.37e-05	5.98e-12	0.000144	666	475	284	1425	piRNA
piR-57138-L6	0.000143	3.38e-13	2.71e-05	371	553	505	1429	piRNA
piR-38508	0.00546	5.4e-08	2.57e-06	54	262	1124	1440	piRNA
piR-60743	4.41e-05	1.94e-14	0.000199	607	637	197	1441	piRNA
HY3-L430	3.8e-05	3.41e-10	3.34e-05	640	372	450	1462	scRNA
piR-34911-L23	0.000106	3.8e-13	2.74e-05	414	548	503	1465	piRNA
HY3-L58	5.33e-05	5.48e-10	2.36e-05	564	364	544	1472	scRNA
piR-34911-L19	3.39e-05	7.57e-08	2.25e-05	664	254	555	1473	piRNA
piR-53210-L4	0.00383	2.25e-08	3.2e-06	121	279	1076	1476	piRNA
U6-L1553	4.62e-05	4.35e-15	0.000182	594	662	223	1479	snRNA
U6-L1243	0.000145	4.49e-11	1.21e-05	366	420	721	1507	snRNA
HY3-L479	2.32e-05	3.5e-06	1.68e-05	714	168	634	1516	scRNA
U1-L109	0.000353	1.36e-11	9.9e-06	272	459	786	1517	snRNA
piR-34582-L51	3.43e-05	5.51e-06	1.29e-05	661	154	704	1519	piRNA
tRNA-Asn-GTT-2-6-tRF5	0.000259	8.61e-10	7.14e-06	308	356	864	1528	tRNA
piR-50260-L4	0.000663	0.000405	1.01e-06	179	50	1304	1533	piRNA
piR-44883-L4	0.000128	0.000142	3.14e-06	384	78	1080	1542	piRNA
piR-58416	3.59e-05	1.78e-15	0.000178	652	671	228	1551	piRNA
U13_-L93	9.02e-05	4.29e-05	4.21e-06	455	106	991	1552	snRNA
piR-46784	0.000402	5.03e-07	2.94e-06	254	209	1098	1561	piRNA
HY3-L74	0.000104	0.000206	3.22e-06	420	70	1075	1565	scRNA
piR-49999	1.39e-05	0.000175	1.15e-05	760	75	735	1570	piRNA
nmt-tRNA-Gln-TTG-4-1	3.02e-05	0.00201	7.06e-06	683	27	868	1578	tRNA
piR-57089	0.00519	3.64e-13	4.6e-06	68	550	963	1581	piRNA
piR-40176-L3	3.22e-05	1.25e-09	2.16e-05	671	346	566	1583	piRNA
U4-L4	9.14e-05	1.66e-09	8.87e-06	452	337	814	1603	snRNA
piR-53650	0.0151	2.21e-13	3.63e-06	7	565	1035	1607	piRNA
piR-35871-L2	0.00517	0.000123	5.05e-07	71	83	1457	1611	piRNA
piR-61861-L15	3.52e-05	3.01e-12	3.14e-05	654	490	469	1613	piRNA
HY1-L12	9.04e-05	2.44e-08	6.35e-06	453	275	887	1615	scRNA
tRNA-Ala-AGC-9-1-tRF5	5.35e-05	1.73e-09	1.2e-05	562	336	722	1620	tRNA
tRNA-Asn-GTT-20-1	0.00046	1.23e-11	5.27e-06	235	462	931	1628	tRNA
U13_-L173	2.23e-05	3.9e-09	1.86e-05	717	320	608	1645	snRNA
piR-57567-L25	5.79e-05	1.11e-08	8.61e-06	551	295	820	1666	piRNA
piR-31287	2.72e-05	1.08e-10	1.93e-05	696	396	590	1682	piRNA
piR-39244	0.000125	0.00533	1.07e-06	389	15	1290	1694	piRNA
U2-L10	0.000762	0.00125	3.68e-07	169	32	1516	1717	snRNA
U3-L83	0.00533	1.13e-13	3.28e-06	62	586	1069	1717	snRNA
piR-55985-L2	0.000104	1.34e-05	2.09e-06	423	134	1169	1726	piRNA
tRNA-Thr-GGA-chr2-22-tRF3	0.000106	1.47e-12	9.21e-06	415	511	803	1729	tRNA
HY1-L171	7.87e-05	4.87e-11	8.13e-06	483	418	832	1733	scRNA
piR-37231	0.000172	8.28e-08	2.51e-06	351	250	1135	1736	piRNA
U54	0.00479	7.8e-12	2.06e-06	94	471	1175	1740	snoRNA
hsa-miR-6509-3p	0.000472	7.44e-06	7.58e-07	231	148	1362	1741	miRNA
hsa-miR-4657	6.37e-05	5.11e-12	1.05e-05	524	477	761	1762	miRNA
U7-L94	0.000634	2.82e-05	4.73e-07	184	115	1471	1770	snRNA
HY1-L382	3.82e-05	9.54e-13	1.84e-05	637	524	611	1772	scRNA
U6-L916	3.1e-05	2.34e-07	6.29e-06	676	225	892	1793	snRNA
HY3-L493	0.000105	3.02e-08	2.75e-06	417	269	1108	1794	scRNA
HY3-L107	0.000247	1.37e-10	2.93e-06	313	388	1099	1800	scRNA
U1-L53	2.16e-05	7.21e-08	8.3e-06	720	255	826	1801	snRNA
piR-45957-L2	0.00423	5.5e-06	2.92e-07	115	155	1568	1838	piRNA
piR-44883-L7	7.7e-05	4.12e-10	4.14e-06	489	369	1000	1858	piRNA
U1-L122	9.76e-05	1.66e-09	2.94e-06	439	338	1097	1874	snRNA
U13_-L280	0.000547	2.56e-10	1.04e-06	208	376	1295	1879	snRNA
piR-39156	1.93e-05	4.82e-09	7.76e-06	732	313	841	1886	piRNA
piR-55905-L18	2.58e-05	1.92e-12	1.38e-05	698	499	690	1887	piRNA
U6-L904	9.96e-05	4.23e-07	1.43e-06	437	213	1244	1894	snRNA
U4-L93	0.000127	5.53e-09	1.5e-06	387	309	1238	1934	snRNA
HY1-L252	4.34e-05	7.21e-14	1.18e-05	611	599	729	1939	scRNA
piR-39399	0.00108	3.01e-07	2.91e-07	152	219	1570	1941	piRNA
piR-33270-L2	0.000108	1.58e-06	7e-07	412	183	1386	1981	piRNA
piR-30597	0.000137	7.45e-06	4.8e-07	375	147	1467	1989	piRNA
piR-43325-L58	0.000278	7.05e-13	2.15e-06	300	530	1160	1990	piRNA
piR-59314	2.72e-05	6.09e-05	1.65e-06	697	98	1226	2021	piRNA
U6-L1173	0.000356	3.04e-06	2.61e-07	267	171	1588	2026	snRNA
piR-40176-L49	2.96e-05	7.68e-09	3.54e-06	684	301	1043	2028	piRNA
HY3-L15	0.000609	1.18e-05	1.24e-07	190	137	1706	2033	scRNA
piR-41800-L22	7.54e-05	7.61e-08	1.02e-06	495	252	1298	2045	piRNA
piR-50824	8.35e-05	1.54e-06	6.26e-07	470	184	1415	2069	piRNA
piR-35135	0.000359	1.02e-10	6.32e-07	264	397	1410	2071	piRNA
HY1-L86	3.19e-05	1.98e-12	5.64e-06	674	497	912	2083	scRNA
hsa-miR-623	0.000916	1.79e-11	4.34e-07	159	447	1485	2091	miRNA
piR-51802-L6	0.000485	3.33e-07	1.59e-07	226	218	1663	2107	piRNA
piR-55296	6.66e-05	1.68e-05	4.47e-07	512	130	1475	2117	piRNA
tRNA-Lys-CTT-chr16-1-tRF3	0.00495	3.28e-12	3.1e-07	84	489	1553	2126	tRNA
piR-52283	0.000737	2.02e-05	3.33e-08	173	122	1832	2127	piRNA
HY1-L402	0.000371	0.000204	4.74e-08	261	71	1800	2132	scRNA
hsa-miR-3936	1.96e-05	0.00624	6.51e-07	729	14	1401	2144	miRNA
hsa-miR-4804-3p	6.53e-05	4.05e-09	9.68e-07	517	318	1309	2144	miRNA
piR-48778	3.44e-05	1.52e-08	1.85e-06	660	287	1197	2144	piRNA
hsa-miR-554	4.23e-05	3.87e-13	4.21e-06	615	546	990	2151	miRNA
piR-51744	6.78e-05	1.88e-12	2.32e-06	506	502	1148	2156	piRNA
piR-48772-L27	4.67e-05	1.05e-09	1.69e-06	588	350	1222	2160	piRNA
U6-L1717	1.32e-05	3.87e-05	1.06e-06	763	110	1291	2164	snRNA
piR-44883-L2	0.00103	2.76e-07	5.38e-08	155	221	1789	2165	piRNA
U2-L587	4.62e-05	1.21e-05	5.11e-07	595	136	1454	2185	snRNA
HY1-L105	0.000656	3.36e-12	3.57e-07	181	487	1523	2191	scRNA
piR-40855	9.4e-05	1.11e-08	5.21e-07	446	294	1451	2191	piRNA
HY1-L283	3.56e-05	3.65e-11	2.61e-06	653	427	1119	2199	scRNA
HY1-L247	4.03e-05	1.44e-11	2.59e-06	630	456	1123	2209	scRNA
piR-43173	0.000132	4.39e-14	1.71e-06	379	617	1215	2211	piRNA
piR-33437-L7	0.000364	1.12e-05	4.27e-08	262	139	1819	2220	piRNA
nm-tRNA-Tyr-NNN-chr2-8	0.00537	1.25e-10	5.68e-08	59	392	1784	2235	tRNA
piR-54600	5.09e-05	1.75e-10	1.12e-06	577	381	1277	2235	piRNA
piR-44378-L4	5.66e-05	9.07e-06	3.01e-07	555	143	1562	2260	piRNA
piR-57939	1.28e-05	6.84e-09	1.9e-06	766	306	1190	2262	piRNA
piR-55083-L3	0.00482	3.97e-10	4.48e-08	92	370	1808	2270	piRNA
HY3-L178	0.000655	5.84e-14	4.09e-07	182	608	1494	2284	scRNA
hsa-miR-1296-3p	5.92e-05	2.5e-12	1.3e-06	547	493	1257	2297	miRNA
piR-34911-L8	9.29e-06	4.1e-12	3.73e-06	790	481	1029	2300	piRNA
piR-40176-L31	2.93e-05	4.25e-11	1.82e-06	686	421	1203	2310	piRNA
piR-43325-L37	0.000495	2.83e-15	6.07e-07	223	668	1424	2315	piRNA
U1-L78	0.000386	8.65e-10	1.12e-07	259	355	1722	2336	snRNA
HY3-L305	0.000553	6.6e-15	4.43e-07	206	653	1478	2337	scRNA
tRNA-Lys-CTT-7-1-tRF5	5.19e-06	1.43e-11	3.05e-06	805	457	1086	2348	tRNA
hsa-miR-6868-3p	0.00574	2.4e-13	7.04e-08	43	561	1767	2371	miRNA
hsa-miR-612	5.33e-05	1.16e-08	3.32e-07	565	293	1540	2398	miRNA
U71c	8.46e-05	1.5e-16	1.31e-06	465	680	1256	2401	snoRNA
hsa-miR-4729	3.37e-05	5.73e-11	8.59e-07	668	416	1326	2410	miRNA
hsa-miR-1323	0.000569	5.96e-14	2.12e-07	199	607	1620	2426	miRNA
piR-42478	2.35e-05	1.25e-11	1.32e-06	712	460	1254	2426	piRNA
hsa-miR-9903	7.95e-05	1.16e-06	8.09e-08	481	192	1759	2432	miRNA
nmt-tRNA-Gln-TTG-2-1-tRF5	4.62e-05	2.07e-11	6.35e-07	596	445	1408	2449	tRNA
U6-L809	1.44e-05	2.97e-10	7.79e-07	756	375	1351	2482	snRNA
U6-L1184	2.88e-05	1.15e-07	3.17e-07	691	242	1550	2483	snRNA
hsa-miR-4687-3p	1.84e-06	2.36e-14	3.53e-06	815	627	1045	2487	miRNA
HY3-L114	0.0001	1.44e-09	1.15e-07	434	341	1717	2492	scRNA
piR-54680	0.000203	1.61e-15	4.2e-07	331	672	1492	2495	piRNA
BC200-L163	0.000165	8.77e-12	1.31e-07	356	470	1697	2523	scRNA
U6-L1381	0.000343	4.82e-12	5.97e-08	277	478	1779	2534	snRNA
tRNA-Ala-CGC-5-1-tRF3	8.41e-05	1.14e-07	4.09e-08	467	243	1826	2536	tRNA
piR-51761-L3	5.21e-05	3.12e-10	2.56e-07	571	374	1595	2540	piRNA
piR-37951	0.000177	1.97e-14	3.02e-07	348	636	1559	2543	piRNA
U13_-L308	0.000404	4.43e-15	1.81e-07	253	661	1644	2558	snRNA
hsa-miR-6769b-3p	1.02e-05	9.09e-14	1.91e-06	780	594	1189	2563	miRNA
U6-L282	1.13e-05	1.36e-06	2.14e-07	777	187	1614	2578	snRNA
HY3-L574	1.58e-05	1.28e-14	1.9e-06	748	645	1191	2584	scRNA
hsa-miR-5006-3p	3.6e-05	4.26e-05	3.25e-08	651	108	1833	2592	miRNA
piR-57138-L25	7.75e-05	7.03e-09	4.44e-08	487	305	1813	2605	piRNA
piR-36895	3.67e-05	2.47e-10	2.64e-07	647	378	1585	2610	piRNA
hsa-miR-2681-3p	8.86e-06	4.27e-05	1.14e-07	792	107	1720	2619	miRNA
piR-45557	1.93e-05	6.12e-06	8.05e-08	731	151	1761	2643	piRNA
piR-44883-L9	8.92e-05	2.02e-13	1.85e-07	460	568	1638	2666	piRNA
hsa-miR-3176	3.81e-05	3.89e-07	4.38e-08	639	216	1816	2671	miRNA
HY1-L336	5.02e-06	1.82e-08	2.59e-07	806	286	1590	2682	scRNA
piR-33236	5.3e-05	7.21e-11	1.07e-07	566	408	1725	2699	piRNA
ACA28	1.76e-05	6.26e-15	8.37e-07	741	654	1337	2732	snoRNA
tRNA-iMet-CAT-1-2	3.76e-06	5.54e-15	1.09e-06	810	656	1285	2751	tRNA
nm-tRNA-Tyr-GTA-chr7-1	3.37e-05	3.75e-09	5.79e-08	667	322	1783	2772	tRNA
U6-L1318	6.35e-05	5.38e-15	2.57e-07	525	657	1593	2775	snRNA
HY3-L421	1.21e-05	1.13e-13	5.68e-07	771	587	1435	2793	scRNA
piR-55905-L3	7.53e-06	3.16e-11	2.93e-07	795	431	1567	2793	piRNA
U6-L31	8.15e-05	8.97e-13	4.46e-08	476	525	1810	2811	snRNA
piR-52416-L2	3.37e-05	4.75e-13	2.12e-07	669	537	1619	2825	piRNA
piR-50164	6.01e-05	4.4e-13	4.48e-08	541	538	1809	2888	piRNA
HY3-L346	2e-06	9.46e-10	9.93e-08	814	352	1735	2901	scRNA
hsa-miR-1266-5p	2.31e-06	6.48e-12	1.83e-07	813	473	1641	2927	miRNA
hsa-miR-548al	3.84e-06	3e-09	3.42e-08	809	326	1831	2966	miRNA
piR-41633	4.14e-05	2.24e-13	4.71e-08	625	564	1802	2991	piRNA
U6-L571	4.41e-05	2.4e-13	3.47e-08	606	560	1829	2995	snRNA
hsa-miR-6800-5p	2.33e-05	1.9e-13	8.15e-08	713	572	1757	3042	miRNA
piR-48772-L26	2.9e-05	4.45e-15	4.39e-08	688	660	1815	3163	piRNA
piR-43325-L14	8.95e-06	6.79e-14	6.08e-08	791	601	1777	3169	piRNA
piR-41454	0.0131	0	0.0184	9	10000	9	10018	piRNA
U3-L120	0.0194	0	0.0091	1	10000	27	10028	snRNA
hsa-miR-203a-3p	0	0.0495	0.00917	10000	6	25	10031	miRNA
HBII-52-30	0.00661	0	0.023	31	10000	7	10038	snoRNA
piR-41814	0.00981	0	0.00926	20	10000	23	10043	piRNA
piR-44398	0.00677	0	0.0136	28	10000	18	10046	piRNA
U6-L51	0.00942	0	0.00906	22	10000	30	10052	snRNA
U7-L61	0.0156	0	0.00468	5	10000	59	10064	snRNA
piR-32212	0.0101	0	0.00472	18	10000	53	10071	piRNA
U6-L1187	0	0.0017	0.00475	10000	29	50	10079	snRNA
piR-46668	0.00523	0	0.0137	66	10000	17	10083	piRNA
piR-43325-L44	0.015	0	0.0046	8	10000	83	10091	piRNA
piR-34911-L26	0.0111	0	0.0046	13	10000	82	10095	piRNA
piR-46567	0.00574	0	0.00467	42	10000	62	10104	piRNA
piR-34780	0.00951	0	0.00458	21	10000	91	10112	piRNA
hsa-miR-1236-3p	0.00464	0	0.0138	99	10000	14	10113	miRNA
piR-45371	0.0062	0	0.0046	32	10000	85	10117	piRNA
piR-43325-L10	0.00464	0	0.00908	98	10000	29	10127	piRNA
U2-L486	0.00353	0	0.0182	126	10000	12	10138	snRNA
hsa-miR-6825-3p	0.00466	0	0.00478	95	10000	48	10143	miRNA
piR-57256-L10	0.00511	0	0.00461	77	10000	79	10156	piRNA
hsa-miR-525-5p	0.00579	0	0.00448	41	10000	118	10159	miRNA
piR-43264	0.00529	0	0.00457	64	10000	95	10159	piRNA
piR-33493	0	0.000239	0.00457	10000	64	96	10160	piRNA
U2-L206	0.00274	0	0.00906	138	10000	33	10171	snRNA
hsa-miR-449b-5p	0	0.00103	0.000343	10000	34	140	10174	miRNA
U2-L871	0.00461	0	0.00461	100	10000	77	10177	snRNA
piR-30534	0.00564	0	0.000425	46	10000	134	10180	piRNA
piR-47028	0.00336	0	0.0047	128	10000	55	10183	piRNA
hsa-miR-6809-5p	0.00543	0	0.000435	55	10000	132	10187	miRNA
hsa-miR-1469	0.000989	0	0.00906	157	10000	32	10189	miRNA
piR-48772-L60	0.00451	0	0.00455	103	10000	103	10206	piRNA
piR-61860-L7	0.00591	0	0.000203	36	10000	185	10221	piRNA
U1-L102	0.00368	0	0.00456	123	10000	98	10221	snRNA
hsa-miR-10394-5p	0	0.00014	0.000227	10000	79	169	10248	miRNA
hsa-miR-1233-5p	0.000578	0	0.00468	197	10000	60	10257	miRNA
hsa-miR-4642	0.00562	0	0.000182	47	10000	222	10269	miRNA
nmt-tRNA-Gln-TTG-5-1	0.00131	0	0.000737	148	10000	126	10274	tRNA
U2-L336	0.00364	0	0.000262	124	10000	153	10277	snRNA
14q(I-7)	0	1.74e-06	0.00449	10000	179	115	10294	snoRNA
U2-L823	0.000468	0	0.00467	232	10000	63	10295	snRNA
hsa-miR-5092	0	1.83e-05	0.000202	10000	128	188	10316	miRNA
piR-52882	0.000911	0	0.000241	160	10000	159	10319	piRNA
HY1-L282	0.000757	0	0.000233	171	10000	163	10334	scRNA
HY3-L366	0.00106	0	0.000206	154	10000	180	10334	scRNA
U6-L1431	0	3.22e-05	0.000185	10000	113	221	10334	snRNA
tRNA-Tyr-GTA-4-1-tRF3	0.000478	0	0.0045	229	10000	114	10343	tRNA
U4-L147	0.000557	0	0.000328	203	10000	144	10347	snRNA
U3-L121	0	1.75e-07	0.00449	10000	234	116	10350	snRNA
piR-44378-L6	0	4.05e-07	0.000319	10000	215	146	10361	piRNA
piR-46736	0.00423	0	0.000162	114	10000	254	10368	piRNA
U6-L1624	0	1.39e-05	0.000173	10000	132	238	10370	snRNA
piR-32429	0	2.52e-08	0.00455	10000	273	101	10374	piRNA
tRNA-Pro-CGG-1-2-tRF5	0.000319	0	0.00458	286	10000	94	10380	tRNA
tRNA-Thr-AGT-1-3	0.0118	0	4.97e-05	12	10000	375	10387	tRNA
piR-57387-L5	0.000321	0	0.00454	285	10000	105	10390	piRNA
piR-37749	0.00549	0	6.57e-05	51	10000	346	10397	piRNA
tRNA-Gly-TCC-2-1-tRF3	0	6.66e-05	0.000132	10000	95	304	10399	tRNA
piR-46190	0.0118	0	4.19e-05	11	10000	391	10402	piRNA
HY1	0.00124	0	0.000159	149	10000	261	10410	scRNA
piR-49039	0.000246	0	0.00456	314	10000	99	10413	piRNA
piR-33437-L2	0	2.75e-05	0.000133	10000	116	301	10417	piRNA
HY3-L390	0.000508	0	0.000193	219	10000	202	10421	scRNA
HY1-L43	0	6.93e-06	0.000153	10000	150	274	10424	scRNA
piR-60746-L8	0	3.34e-05	9.31e-05	10000	111	327	10438	piRNA
tRNA-Ala-ATC-chr6-107-tRF5	0.000556	0	0.000175	205	10000	235	10440	tRNA
piR-56071	0.00067	0	0.000158	178	10000	267	10445	piRNA
piR-57479	0	4.05e-07	0.000177	10000	214	231	10445	piRNA
U8-L31	0	0.000269	4.39e-05	10000	61	387	10448	snRNA
U17-L5	0.0043	0	6.86e-05	110	10000	341	10451	snRNA
U4-L38	0.000242	0	0.000365	316	10000	136	10452	snRNA
hsa-miR-770-5p	0	3.89e-05	5.81e-05	10000	109	356	10465	miRNA
hsa-miR-6510-5p	0.000212	0	0.000331	326	10000	143	10469	miRNA
piR-40685	0.000362	0	0.000189	263	10000	211	10474	piRNA
piR-43489	0.000159	0	0.00447	361	10000	119	10480	piRNA
piR-43325-L67	0.0054	0	3.58e-05	57	10000	430	10487	piRNA
piR-42569	0	4e-06	0.000102	10000	166	322	10488	piRNA
piR-34911-L7	0.00595	0	3.26e-05	35	10000	459	10494	piRNA
piR-48591-L2	0	1.18e-06	0.00013	10000	191	306	10497	piRNA
U13-L33	0.000547	0	0.000139	207	10000	292	10499	snRNA
U6-L1094	0.00054	0	0.000137	210	10000	297	10507	snRNA
U2-L126	0.000223	0	0.000201	323	10000	191	10514	snRNA
piR-37058	0.000196	0	0.000204	335	10000	182	10517	piRNA
U3-L32	0.00617	0	3.01e-05	33	10000	484	10517	snRNA
piR-42079	0.000467	0	0.00014	233	10000	289	10522	piRNA
U6-L422	0	0.0023	2.77e-05	10000	24	502	10526	snRNA
U4-L8	0.000542	0	0.000106	209	10000	320	10529	snRNA
piR-34920-L24	0.00555	0	3e-05	48	10000	485	10533	piRNA
U1-L115	0.000151	0	0.000224	364	10000	172	10536	snRNA
tRNA-Ile-GAT-chrX-5-tRF5	0	4.87e-10	0.000217	10000	367	175	10542	tRNA
piR-57138-L24	8.68e-05	0	0.00459	464	10000	89	10553	piRNA
HY1-L443	0.0049	0	3.1e-05	89	10000	471	10560	scRNA
U13_-L315	0.000187	0	0.000185	340	10000	220	10560	snRNA
HY1-L121	0.000124	0	0.000219	390	10000	173	10563	scRNA
U2-L101	0.00447	0	3.24e-05	105	10000	460	10565	snRNA
U7-L117	0.000216	0	0.000169	325	10000	246	10571	snRNA
piR-42230	0.00554	0	2.52e-05	49	10000	526	10575	piRNA
U3-L228	0.000513	0	5.62e-05	216	10000	359	10575	snRNA
piR-60664-L3	0.000105	0	0.000234	419	10000	162	10581	piRNA
U13-L74	0	1.62e-06	4.1e-05	10000	182	400	10582	snRNA
piR-57475	0.000102	0	0.000245	427	10000	157	10584	piRNA
piR-59100	0	5.16e-09	0.000155	10000	311	273	10584	piRNA
HY3-L392	9.3e-05	0	0.000359	448	10000	137	10585	scRNA
piR-57269	0.000101	0	0.000232	433	10000	164	10597	piRNA
piR-43325-L72	0.00123	0	3.36e-05	151	10000	448	10599	piRNA
piR-60664-L4	0	5.73e-05	2.79e-05	10000	100	501	10601	piRNA
piR-47710	0	3.3e-11	0.000208	10000	429	179	10608	piRNA
U2-L721	0	4.61e-07	4.12e-05	10000	212	399	10611	snRNA
U3-L173	0.00357	0	2.99e-05	125	10000	487	10612	snRNA
U4-L146	0	3.77e-09	0.000134	10000	321	299	10620	snRNA
piR-42306	0	1.36e-10	0.000176	10000	389	232	10621	piRNA
U6-L26	0.000465	0	4.18e-05	234	10000	393	10627	snRNA
piR-46461	9.04e-05	0	0.000217	454	10000	176	10630	piRNA
piR-34911-L24	0	1.81e-06	3.26e-05	10000	177	458	10635	piRNA
U7-L194	9.41e-05	0	0.000201	445	10000	190	10635	snRNA
ACA2a	0	2.16e-11	0.0002	10000	443	195	10638	snoRNA
piR-58959	0.000224	0	0.000113	322	10000	316	10638	piRNA
tRNA-iMet-CAT-1-5	0	2.31e-07	3.84e-05	10000	226	413	10639	tRNA
piR-47161	0	2.06e-05	2.55e-05	10000	121	521	10642	piRNA
U4-L10	0	3.19e-08	4.53e-05	10000	266	383	10649	snRNA
U5-L46	0.0049	0	2.05e-05	88	10000	573	10661	snRNA
hsa-miR-4703-3p	0	3.9e-13	0.00445	10000	545	122	10667	miRNA
piR-43325-L19	0.000118	0	0.000151	395	10000	279	10674	piRNA
HY3-L551	3.51e-05	0	0.00953	656	10000	20	10676	scRNA
piR-55941	0.000108	0	0.000158	409	10000	268	10677	piRNA
piR-46350	0	6.55e-11	0.000157	10000	410	269	10679	piRNA
hsa-miR-6730-3p	0.000119	0	0.000141	394	10000	288	10682	miRNA
piR-38301-L2	0.00012	0	0.00014	392	10000	290	10682	piRNA
piR-39760	0.000931	0	2.52e-05	158	10000	524	10682	piRNA
piR-38950	0	2.59e-07	3.22e-05	10000	222	462	10684	piRNA
HY4-L87	5.99e-05	0	0.00032	544	10000	145	10689	scRNA
piR-57138-L41	0.000347	0	3.78e-05	275	10000	415	10690	piRNA
U5-L9	0.000112	0	0.000142	404	10000	287	10691	snRNA
piR-48373-L10	0	0.00074	1.58e-05	10000	39	654	10693	piRNA
tRNA-Asn-GTT-chr1-30-tRF3	6.26e-05	0	0.000231	529	10000	165	10694	tRNA
U6-L802	0.000278	0	4.13e-05	299	10000	397	10696	snRNA
hsa-miR-4485-3p	0.000183	0	5.75e-05	342	10000	357	10699	miRNA
piR-42926	4.2e-05	0	0.00461	619	10000	81	10700	piRNA
U6-L915	7e-05	0	0.000193	500	10000	201	10701	snRNA
piR-56647	0.000513	0	2.97e-05	217	10000	489	10706	piRNA
HY3-L330	0	1.31e-07	3.09e-05	10000	239	472	10711	scRNA
piR-34920-L11	0.00123	0	2.18e-05	150	10000	562	10712	piRNA
HY1-L110	0	3.86e-11	0.000138	10000	423	294	10717	scRNA
piR-37777	0.000557	0	2.56e-05	204	10000	517	10721	piRNA
tRNA-Pro-AGG-3-1-tRF5	3.62e-05	0	0.00462	650	10000	73	10723	tRNA
piR-48772-L76	0	1.98e-07	2.86e-05	10000	229	497	10726	piRNA
tRNA-Asn-GTT-chr1-98	0	9.73e-14	0.00035	10000	592	139	10731	tRNA
piR-43325-L48	5.38e-05	1.84e-06	0	560	175	10000	10735	piRNA
U3-L150	0.00419	3.6e-14	0	116	622	10000	10738	snRNA
piR-58003	0.000694	0	2.16e-05	175	10000	565	10740	piRNA
tRNA-Val-TAC-3-1-tRF5	6.32e-05	0	0.000188	526	10000	214	10740	tRNA
HBII-85-14	0.00547	0	1.33e-05	53	10000	696	10749	snoRNA
piR-57138-L48	0	3.4e-12	0.000159	10000	486	263	10749	piRNA
piR-31500	3.62e-05	0	0.00455	649	10000	102	10751	piRNA
U6-L478	0	2.37e-08	3.06e-05	10000	276	476	10752	snRNA
piR-48772-L63	0	5.64e-12	0.000149	10000	476	281	10757	piRNA
U6-L1496	6e-05	0	0.000186	543	10000	219	10762	snRNA
piR-41304	0	1.82e-11	0.000108	10000	446	318	10764	piRNA
piR-34309	0	9.82e-10	3.81e-05	10000	351	414	10765	piRNA
U6-L570	0	6.54e-11	5.73e-05	10000	411	358	10769	snRNA
U6-L225	0	9.03e-06	1.73e-05	10000	144	628	10772	snRNA
HY3-L526	0	5.97e-13	0.000171	10000	533	241	10774	scRNA
U2-L424	0.00419	0	1.56e-05	117	10000	657	10774	snRNA
U1-L98	0	3.26e-11	5.84e-05	10000	430	354	10784	snRNA
piR-34920-L25	0.000286	0	2.96e-05	297	10000	490	10787	piRNA
hsa-miR-5587-3p	0	1.71e-07	2.28e-05	10000	236	553	10789	miRNA
piR-40728	0	1.03e-11	0.0001	10000	466	323	10789	piRNA
U5-L141	0	7.38e-09	3e-05	10000	303	486	10789	snRNA
nm-tRNA-Tyr-GTA-chr17-32	0	6.9e-13	0.00016	10000	531	260	10791	tRNA
piR-44378	0	1.42e-06	1.86e-05	10000	185	607	10792	piRNA
U2-L873	0	1.07e-06	1.88e-05	10000	195	599	10794	snRNA
HBII-52-14	0	7.28e-09	2.92e-05	10000	304	492	10796	snoRNA
hsa-miR-548s	0	3.38e-07	1.97e-05	10000	217	583	10800	miRNA
HY4-L8	0.000286	0	2.7e-05	296	10000	506	10802	scRNA
HY1-L432	0	1.47e-11	6.11e-05	10000	454	351	10805	scRNA
U4-L128	9.65e-05	0	5.36e-05	442	10000	365	10807	snRNA
U6-L1028	6.66e-05	0	0.000134	513	10000	298	10811	snRNA
U2-L463	3.79e-05	0	0.000218	641	10000	174	10815	snRNA
U13-L16	6.75e-05	0	0.000116	509	10000	315	10824	snRNA
U6-L1569	0.000485	0	1.89e-05	227	10000	597	10824	snRNA
HY3-L376	0	7.83e-07	1.74e-05	10000	201	624	10825	scRNA
HY3-L275	0	1.56e-10	3.42e-05	10000	384	443	10827	scRNA
U2-L553	7.12e-05	0	7.64e-05	498	10000	335	10833	snRNA
U108	6.68e-05	0	9.78e-05	511	10000	324	10835	snoRNA
piR-51004	0	7.46e-09	2.46e-05	10000	302	534	10836	piRNA
HY3-L539	0.00106	0	1.4e-05	153	10000	684	10837	scRNA
piR-57271-L2	0.000772	0	1.45e-05	168	10000	673	10841	piRNA
HY3-L219	0	3.51e-15	0.000204	10000	665	183	10848	scRNA
HY1-L361	0	1.08e-13	0.000159	10000	589	264	10853	scRNA
piR-42562	0	4.33e-15	0.0002	10000	663	193	10856	piRNA
piR-42608	0.000436	0	1.82e-05	243	10000	615	10858	piRNA
U1-L25	5.72e-05	0	0.00013	552	10000	307	10859	snRNA
HY3-L499	0.000328	0	1.99e-05	282	10000	578	10860	scRNA
piR-34088	0	0.000174	9.93e-06	10000	76	784	10860	piRNA
hsa-miR-135a-3p	0	2.67e-11	3.6e-05	10000	438	428	10866	miRNA
piR-37094	9.91e-06	0	0.0046	784	10000	84	10868	piRNA
U6-L875	7.62e-05	0	4.91e-05	491	10000	377	10868	snRNA
U4-L47	0	2.2e-14	0.000173	10000	632	237	10869	snRNA
U13_-L201	0	1.04e-15	0.000197	10000	674	198	10872	snRNA
hsa-miR-7150	0	5e-06	1.22e-05	10000	157	718	10875	miRNA
HY3-L566	0.00533	0	8.69e-06	63	10000	818	10881	scRNA
piR-57138-L40	6.08e-05	0	6.77e-05	538	10000	343	10881	piRNA
piR-43786	3.15e-05	0	0.00019	675	10000	207	10882	piRNA
U6-L155	0	1.19e-12	5.23e-05	10000	517	368	10885	snRNA
piR-37610	0.000452	0	1.63e-05	239	10000	647	10886	piRNA
piR-48772-L37	0.000275	0	1.97e-05	302	10000	584	10886	piRNA
HY1-L101	0	5.34e-10	2.53e-05	10000	365	522	10887	scRNA
piR-31745-L2	0.00513	0	8.82e-06	74	10000	815	10889	piRNA
tRNA-Phe-GAA-1-2-tRF5	0	2.36e-13	8.17e-05	10000	562	331	10893	tRNA
tRNA-Ala-AGC-3-1-tRF5	3.09e-05	0	0.000188	678	10000	216	10894	tRNA
hsa-miR-302d-3p	0	3.98e-09	2.01e-05	10000	319	577	10896	miRNA
piR-42068	0	1.69e-14	0.000161	10000	640	256	10896	piRNA
U6-L493	0	1.47e-08	1.86e-05	10000	290	606	10896	snRNA
piR-58204	9.29e-06	0	0.00452	789	10000	109	10898	piRNA
hsa-miR-3180	0.000171	0	2.33e-05	354	10000	545	10899	miRNA
tRNA-Pro-TGG-1-1-tRF3	0	9.2e-10	2.29e-05	10000	353	551	10904	tRNA
U2-L602	0	2.7e-13	6.48e-05	10000	557	347	10904	snRNA
piR-31424	0.000432	4.94e-15	0	246	659	10000	10905	piRNA
piR-53896	0	9.36e-06	1.05e-05	10000	142	763	10905	piRNA
piR-31075-L10	4.93e-05	0	9.68e-05	581	10000	325	10906	piRNA
tRNA-Ala-CGC-2-1-tRF5	5.1e-05	0	7.68e-05	576	10000	334	10910	tRNA
hsa-miR-649	0	3.32e-11	3.01e-05	10000	428	483	10911	miRNA
tRNA-Ile-AAT-4-1-tRF5	0.00528	0	7.6e-06	65	10000	849	10914	tRNA
tRNA-Cys-GCA-24-1-tRF5	7.55e-05	0	3.65e-05	493	10000	423	10916	tRNA
piR-40176-L32	4.25e-05	0	0.000132	614	10000	303	10917	piRNA
HBII-52-11	2.39e-05	0	0.000189	709	10000	209	10918	snoRNA
U5-L159	0	7.61e-08	1.5e-05	10000	253	669	10922	snRNA
U77	0	1.11e-10	2.51e-05	10000	395	529	10924	snoRNA
tRNA-Asp-GTC-6-1-tRF5	8.17e-05	0	3.31e-05	475	10000	454	10929	tRNA
U7-L38	0	3.72e-14	0.00013	10000	621	308	10929	snRNA
U2-L735	2.48e-05	0	0.000179	706	10000	227	10933	snRNA
HY1-L277	0	1.36e-09	1.91e-05	10000	344	592	10936	scRNA
piR-43325-L65	5.93e-05	0	4.21e-05	546	10000	390	10936	piRNA
U13_-L219	0.000887	0	1.01e-05	161	10000	777	10938	snRNA
piR-48772-L86	0.00444	0	7.91e-06	106	10000	836	10942	piRNA
piR-57138-L20	0.00024	0	1.74e-05	317	10000	626	10943	piRNA
tRNA-Leu-AAG-2-2-tRF5	4.51e-05	1.41e-09	0	601	342	10000	10943	tRNA
HY3-L323	0.00584	0	5.68e-06	38	10000	910	10948	scRNA
hsa-miR-3685	0.000319	0	1.53e-05	287	10000	662	10949	miRNA
HY3-L424	4.72e-05	0	5.16e-05	586	10000	370	10956	scRNA
hsa-miR-4700-3p	4.66e-05	0	5.13e-05	589	10000	371	10960	miRNA
piR-44247	9.32e-05	0	2.63e-05	447	10000	513	10960	piRNA
HY3-L570	0	9.01e-12	2.91e-05	10000	469	493	10962	scRNA
piR-51671-L33	0.00427	0	7.44e-06	112	10000	854	10966	piRNA
U2-L57	1.76e-05	0	0.00018	742	10000	226	10968	snRNA
HY3-L331	0	2.65e-09	1.66e-05	10000	328	641	10969	scRNA
piR-34888	0	2.41e-09	1.66e-05	10000	329	640	10969	piRNA
piR-55783	0	1.84e-05	7.66e-06	10000	127	844	10971	piRNA
U2-L777	0.00451	0	7.06e-06	104	10000	867	10971	snRNA
hsa-miR-653-5p	0.000305	0	1.41e-05	290	10000	682	10972	miRNA
piR-34582-L19	4.3e-05	0	5.46e-05	612	10000	363	10975	piRNA
U2-L106	6.75e-05	0	3.16e-05	508	10000	468	10976	snRNA
U6-L469	0.000352	0	1.3e-05	273	10000	703	10976	snRNA
piR-48591-L13	0	4.86e-06	8.5e-06	10000	160	821	10981	piRNA
U5-L50	0.00538	0	5.39e-06	58	10000	923	10981	snRNA
piR-46532-L4	0.000537	0	1.02e-05	212	10000	773	10985	piRNA
tRNA-Ala-AGC-23-1	0.000103	0	2.17e-05	425	10000	564	10989	tRNA
HY1-L200	0.00513	0	5.53e-06	73	10000	918	10991	scRNA
piR-44883-L6	0	2.7e-11	2.25e-05	10000	437	554	10991	piRNA
U13-L91	2.09e-05	0	0.000156	722	10000	272	10994	snRNA
U3-L54	6.91e-05	0	2.95e-05	503	10000	491	10994	snRNA
tRNA-Gly-GCC-2-1-tRF3	0.000301	0	1.29e-05	291	10000	706	10997	tRNA
hsa-miR-2681-5p	4.64e-05	0	3.92e-05	591	10000	407	10998	miRNA
hsa-miR-4646-5p	0	4.11e-06	8.13e-06	10000	165	833	10998	miRNA
piR-54854-L3	4.97e-05	0	3.69e-05	579	10000	421	11000	piRNA
piR-57138-L33	6.19e-05	0	3.18e-05	534	10000	467	11001	piRNA
HY1-L63	0	4.13e-12	2.52e-05	10000	480	525	11005	scRNA
piR-54955	0	7.1e-07	9.21e-06	10000	204	804	11008	piRNA
piR-45065-L2	0	1.85e-07	1.02e-05	10000	233	776	11009	piRNA
HY1-L304	0	2.13e-14	4.72e-05	10000	633	378	11011	scRNA
HY3-L144	0	1.34e-13	3.54e-05	10000	579	432	11011	scRNA
piR-44451	0	1.47e-11	2.18e-05	10000	453	561	11014	piRNA
piR-47178	0	0.000184	5.02e-06	10000	72	942	11014	piRNA
HY3-L238	0.000338	0	1.14e-05	279	10000	737	11016	scRNA
nm-tRNA-Tyr-GCA-chr8-6-tRF3	0.00012	2.9e-14	0	391	625	10000	11016	tRF3
ACA52	6.5e-05	0	2.81e-05	520	10000	500	11020	snoRNA
HY1-L302	0	4.69e-07	9.05e-06	10000	211	810	11021	scRNA
HY3-L83	0	7.91e-13	2.91e-05	10000	528	494	11022	scRNA
piR-55905-L33	8.37e-05	0	2.2e-05	468	10000	559	11027	piRNA
HY1-L368	0	1.02e-08	1.16e-05	10000	299	732	11031	scRNA
piR-54341-L3	4.18e-05	0	3.85e-05	620	10000	411	11031	piRNA
hsa-miR-517c-3p	0	6.31e-14	3.56e-05	10000	603	431	11034	miRNA
piR-30126-L3	0	0.00138	4.08e-06	10000	31	1005	11036	piRNA
hsa-miR-10398-5p	0	1.15e-13	3.3e-05	10000	582	455	11037	miRNA
hsa-miR-383-3p	7.59e-05	0	2.3e-05	492	10000	547	11039	miRNA
piR-43325-L24	0.000591	0	7.66e-06	194	10000	845	11039	piRNA
U3-L190	0.000278	0	1.12e-05	301	10000	741	11042	snRNA
piR-39064	0	7.62e-08	9.62e-06	10000	251	793	11044	piRNA
piR-39893	0.00491	0	4.59e-06	87	10000	964	11051	piRNA
piR-52471-L4	2.36e-05	0	6.99e-05	711	10000	340	11051	piRNA
U3-L28	3.38e-05	1.39e-10	0	665	386	10000	11051	snRNA
HY3-L65	3.86e-06	0	0.000168	808	10000	248	11056	scRNA
piR-57138-L29	4.42e-05	0	3.27e-05	605	10000	457	11062	piRNA
tRNA-Lys-CTT-chr7-30-tRF3	0	0.000831	3.79e-06	10000	37	1025	11062	tRNA
piR-41406-L8	0	7.49e-15	3.85e-05	10000	651	412	11063	piRNA
U6-L1413	1.51e-05	0	0.000122	752	10000	312	11064	snRNA
U2-L307	7.08e-06	3.07e-08	0	798	268	10000	11066	snRNA
piR-53013	0	7.27e-11	1.55e-05	10000	407	661	11068	piRNA
U3-L69	0.000112	0	1.52e-05	405	10000	663	11068	snRNA
piR-38875	0	2.29e-14	3.42e-05	10000	628	444	11072	piRNA
tRNA-iMet-CAT-3-1-tRF5	0	7.31e-14	3.08e-05	10000	598	474	11072	tRNA
piR-48772-L10	0	4.26e-10	1.29e-05	10000	368	708	11076	piRNA
tRNA-Ser-CGA-1-1-tRF5	7.16e-05	0	1.95e-05	497	10000	586	11083	tRNA
piR-40176-L48	1.41e-05	0	9.57e-05	759	10000	326	11085	piRNA
hsa-miR-6797-3p	0	1.68e-11	1.67e-05	10000	449	638	11087	miRNA
nm-tRNA-Tyr-ATA-chr1-10-tRF3	0	9.69e-09	9.64e-06	10000	300	792	11092	tRF3
U6-L1416	0.000101	0	1.52e-05	432	10000	664	11096	snRNA
piR-58102-L2	7.99e-05	0	1.76e-05	480	10000	622	11102	piRNA
piR-34920-L15	1.21e-05	0	7.4e-05	770	10000	338	11108	piRNA
piR-52604	0.000628	0	5.4e-06	186	10000	922	11108	piRNA
U6-L490	0	1.92e-09	1.02e-05	10000	334	775	11109	snRNA
piR-57138-L27	0.00136	0	4.45e-06	146	10000	974	11120	piRNA
HBII-52-31	6.14e-05	0	1.96e-05	536	10000	585	11121	snoRNA
piR-31075-L5	6.05e-05	0	1.97e-05	539	10000	582	11121	piRNA
piR-34948	6.24e-05	0	1.88e-05	530	10000	598	11128	piRNA
piR-57138-L16	0	2.55e-12	1.67e-05	10000	492	637	11129	piRNA
U6-L1062	0	9.15e-14	2.42e-05	10000	593	538	11131	snRNA
hsa-miR-3162-5p	0	1.02e-10	1.16e-05	10000	398	734	11132	miRNA
piR-44451-L4	0	1.03e-13	2.3e-05	10000	591	548	11139	piRNA
tRNA-Cys-GCA-19-1-tRF3	0	4.68e-09	8.43e-06	10000	314	825	11139	tRNA
piR-57567-L17	6.78e-05	0	1.71e-05	507	10000	633	11140	piRNA
HBII-85-4	1.32e-05	1.76e-10	0	764	380	10000	11144	snoRNA
piR-34582-L13	1.26e-05	2.55e-10	0	767	377	10000	11144	piRNA
tRNA-Pro-CGG-1-1-tRF3	0	1.53e-11	1.36e-05	10000	452	692	11144	tRNA
piR-43325-L79	0	1.13e-09	9.41e-06	10000	349	796	11145	piRNA
ACA1	1.81e-05	0	3.89e-05	739	10000	409	11148	snoRNA
piR-41189	1.86e-05	5.99e-11	0	736	412	10000	11148	piRNA
piR-61861-L14	0	7.93e-13	1.75e-05	10000	527	623	11150	piRNA
U2-L865	2.24e-05	0	3.47e-05	716	10000	437	11153	snRNA
hsa-miR-617	0.000346	0	6.54e-06	276	10000	882	11158	miRNA
tRNA-Ser-GCT-4-3-tRF5	0	2.08e-16	3.02e-05	10000	679	479	11158	tRNA
piR-57138-L37	0.0156	0	2.23e-06	6	10000	1154	11160	piRNA
U4-L109	0.000113	0	1.03e-05	403	10000	768	11171	snRNA
piR-38718	8.78e-05	0	1.27e-05	463	10000	709	11172	piRNA
piR-43325-L64	3.73e-05	0	2.5e-05	644	10000	530	11174	piRNA
hsa-miR-6878-3p	0	1.72e-13	1.88e-05	10000	575	600	11175	miRNA
piR-49040	1.19e-05	0	4.05e-05	773	10000	403	11176	piRNA
U2-L908	0	1.56e-13	1.88e-05	10000	577	601	11178	snRNA
U6-L151	0.000535	0	4.47e-06	213	10000	971	11184	snRNA
HY1-L311	0	2.37e-11	1.09e-05	10000	442	745	11187	scRNA
piR-33402	5.23e-05	0	1.79e-05	569	10000	619	11188	piRNA
U6-L1251	0.000585	0	4.2e-06	196	10000	992	11188	snRNA
tRNA-iMet-CAT-1-4	1.82e-05	0	3.33e-05	738	10000	452	11190	tRNA
piR-43325-L63	5.17e-05	0	1.78e-05	572	10000	621	11193	piRNA
piR-51049	4.23e-05	0	1.99e-05	617	10000	580	11197	piRNA
piR-34725	0.0035	0	3.25e-06	127	10000	1072	11199	piRNA
nm-tRNA-Tyr-GTA-chr7-6	0	5.99e-11	9.65e-06	10000	413	791	11204	tRNA
piR-32067	0.000721	0	3.71e-06	174	10000	1030	11204	piRNA
U6-L947	0.000179	0	7.25e-06	346	10000	860	11206	snRNA
hsa-miR-1226-5p	0.00517	0	2.49e-06	70	10000	1137	11207	miRNA
hsa-miR-4786-5p	0	2.41e-09	6.59e-06	10000	330	880	11210	miRNA
U17-L7	0.000163	0	7.53e-06	358	10000	852	11210	snRNA
hsa-miR-4651	0.000355	0	4.86e-06	269	10000	948	11217	miRNA
piR-34920-L19	0	3.96e-06	3.48e-06	10000	167	1050	11217	piRNA
piR-61570-L2	7.07e-06	0	3.73e-05	799	10000	418	11217	piRNA
piR-32937	3.65e-05	0	2.07e-05	648	10000	571	11219	piRNA
piR-34675	0	8.53e-11	8.81e-06	10000	403	816	11219	piRNA
piR-52475-L6	0.000183	0	6.65e-06	343	10000	876	11219	piRNA
piR-43325-L49	0	0.00411	1.83e-06	10000	19	1201	11220	piRNA
U6-L1260	0	0.000377	2.11e-06	10000	55	1165	11220	snRNA
HY1-L360	0.000759	0	3.39e-06	170	10000	1057	11227	scRNA
piR-40176-L40	0	1.26e-13	1.62e-05	10000	580	649	11229	piRNA
piR-45392	0.00511	0	2.22e-06	76	10000	1155	11231	piRNA
U6-L1762	4.22e-05	0	1.83e-05	618	10000	613	11231	snRNA
U6-L350	0	4.08e-11	9.06e-06	10000	422	809	11231	snRNA
piR-34582-L39	0	1.15e-09	6.43e-06	10000	348	884	11232	piRNA
hsa-miR-6881-5p	0	8.69e-13	1.26e-05	10000	526	710	11236	miRNA
HBII-240	0	5.17e-10	6.91e-06	10000	366	871	11237	snoRNA
piR-43325-L70	3.06e-05	0	2.24e-05	681	10000	557	11238	piRNA
piR-35871-L4	0.000254	0	5.33e-06	311	10000	928	11239	piRNA
piR-61450-L2	8.01e-05	0	1.06e-05	479	10000	760	11239	piRNA
U5-L160	9.2e-05	0	9.86e-06	451	10000	788	11239	snRNA
piR-36752-L6	0	2.87e-12	1.07e-05	10000	491	751	11242	piRNA
hsa-miR-4436b-5p	0.000442	0	4.08e-06	240	10000	1003	11243	miRNA
U6-L750	0.000416	0	4.18e-06	248	10000	995	11243	snRNA
U6-L1405	0.000103	0	8.69e-06	426	10000	819	11245	snRNA
hsa-miR-518b	0	5.27e-09	5.11e-06	10000	310	936	11246	miRNA
piR-57138-L49	7.65e-05	0	1.06e-05	490	10000	758	11248	piRNA
piR-34582-L9	0	1.13e-14	1.87e-05	10000	647	604	11251	piRNA
HY3-L32	6.19e-05	0	1.22e-05	533	10000	719	11252	scRNA
piR-36568	4.6e-05	0	1.55e-05	598	10000	659	11257	piRNA
U6-L1737	0.000166	0	5.84e-06	355	10000	902	11257	snRNA
piR-56215	0	5.9e-08	4.15e-06	10000	260	998	11258	piRNA
piR-50532	0	1.89e-06	3.07e-06	10000	174	1085	11259	piRNA
piR-30043	0	1.13e-05	2.57e-06	10000	138	1125	11263	piRNA
tRNA-Cys-GCA-chrX-3-tRF3	1.99e-05	0	2.46e-05	728	10000	535	11263	tRNA
U6-L879	0	1.06e-08	4.54e-06	10000	298	965	11263	snRNA
U3-L147	0	2.83e-11	8.19e-06	10000	435	830	11265	snRNA
hsa-miR-4709-5p	0	1.16e-09	5.37e-06	10000	347	924	11271	miRNA
U2-L571	0	2.82e-13	1.22e-05	10000	556	716	11272	snRNA
hsa-miR-600	0.00019	0	5.09e-06	337	10000	937	11274	miRNA
piR-44451-L3	0.000181	0	5.29e-06	345	10000	929	11274	piRNA
piR-57042	0	7.23e-13	1.08e-05	10000	529	748	11277	piRNA
hsa-miR-1343-5p	0	1.51e-14	1.67e-05	10000	642	636	11278	miRNA
BC200-L9	0	2.4e-13	1.2e-05	10000	559	723	11282	scRNA
U13_-L248	0.000744	0	2.72e-06	172	10000	1111	11283	snRNA
HY1-L100	0	1.71e-12	9.94e-06	10000	504	782	11286	scRNA
piR-39857	0	8.7e-11	6.33e-06	10000	402	888	11290	piRNA
HY3-L6	0	0.00042	1.39e-06	10000	49	1245	11294	scRNA
tRNA-Gln-CTG-1-2-tRF3	0	6.77e-12	8.3e-06	10000	472	827	11299	tRNA
U6-L1613	0	3.44e-13	1.09e-05	10000	552	747	11299	snRNA
U6-L78	0.000621	0	2.71e-06	188	10000	1112	11300	snRNA
hsa-miR-6787-5p	0	1.42e-12	9.71e-06	10000	512	789	11301	miRNA
U3-L99	0	1.22e-10	5.61e-06	10000	393	914	11307	snRNA
U2-L504	1.9e-05	0	2.02e-05	733	10000	576	11309	snRNA
U72	0	3.56e-12	7.9e-06	10000	484	837	11321	snoRNA
piR-44238	0.000373	0	3.32e-06	260	10000	1063	11323	piRNA
U1-L213	0	1.88e-12	8.5e-06	10000	501	823	11324	snRNA
piR-50355-L3	0.000394	0	3.25e-06	256	10000	1071	11327	piRNA
piR-47640	2.78e-05	0	1.68e-05	693	10000	635	11328	piRNA
piR-48591-L15	0	0.000281	1.14e-06	10000	60	1273	11333	piRNA
piR-32365	0.000357	0	3.24e-06	266	10000	1073	11339	piRNA
piR-44093-L2	0	5.15e-08	3.18e-06	10000	263	1077	11340	piRNA
piR-43325-L26	6.23e-05	0	9.04e-06	531	10000	811	11342	piRNA
U6-L822	0	0.000177	1.19e-06	10000	74	1268	11342	snRNA
piR-48456	0.00551	0	1.04e-06	50	10000	1294	11344	piRNA
piR-55985-L16	0	1.12e-10	4.85e-06	10000	394	950	11344	piRNA
tRNA-Glu-CTC-1-3-tRF3	0.000202	0	4.03e-06	334	10000	1010	11344	tRNA
tRNA-iMet-CAT-1-7	2.31e-05	0	1.72e-05	715	10000	631	11346	tRNA
hsa-miR-525-3p	3.76e-05	0	1.29e-05	642	10000	705	11347	miRNA
piR-32139	1.64e-05	0	1.86e-05	746	10000	605	11351	piRNA
U4-L17	0.000144	0	4.23e-06	367	10000	987	11354	snRNA
nmt-tRNA-Ser-TGA-3-1	2.38e-05	0	1.63e-05	710	10000	646	11356	tRNA
U2-L720	4.7e-05	0	1.03e-05	587	10000	771	11358	snRNA
U2-L311	0	5.7e-06	1.81e-06	10000	153	1207	11360	snRNA
piR-60183	0	7.92e-07	2.15e-06	10000	200	1162	11362	piRNA
HY3-L66	2.06e-05	0	1.65e-05	723	10000	642	11365	scRNA
U7-L96	0	5.76e-14	1.06e-05	10000	610	755	11365	snRNA
U3-L105	0.003	0	1.59e-06	134	10000	1232	11366	snRNA
piR-61840-L10	6.53e-05	0	7.53e-06	518	10000	851	11369	piRNA
HY1-L285	0	9.46e-12	5.79e-06	10000	467	904	11371	scRNA
HY4-L22	9.83e-05	0	5.25e-06	438	10000	933	11371	scRNA
piR-37623	0.000662	0	1.89e-06	180	10000	1193	11373	piRNA
hsa-miR-3938	0.000102	0	4.78e-06	428	10000	952	11380	miRNA
U6-L1142	0	6.06e-14	1.01e-05	10000	606	778	11384	snRNA
hsa-miR-4753-5p	0.000115	0	4.27e-06	400	10000	985	11385	miRNA
HY3-L28	3.46e-05	0	1.19e-05	658	10000	727	11385	scRNA
HY1-L326	0	2.08e-13	8.5e-06	10000	567	822	11389	scRNA
piR-56748	0	2.28e-14	1.04e-05	10000	629	765	11394	piRNA
U2-L752	0.000323	0	2.7e-06	284	10000	1114	11398	snRNA
piR-43680-L2	0.000479	0	2.08e-06	228	10000	1171	11399	piRNA
U4-L80	0.000475	0	2.08e-06	230	10000	1170	11400	snRNA
piR-44883	0	1.93e-12	5.78e-06	10000	498	906	11404	piRNA
U6-L17	0.000161	0	3.53e-06	360	10000	1044	11404	snRNA
hsa-miR-6771-5p	0.00023	0	3.04e-06	320	10000	1088	11408	miRNA
U41	9.45e-06	0	1.78e-05	788	10000	620	11408	snoRNA
piR-51998	9.97e-05	0	4.43e-06	435	10000	975	11410	piRNA
hsa-miR-6753-3p	0	3.69e-10	3.54e-06	10000	371	1042	11413	miRNA
ACA65	0	1.68e-12	5.68e-06	10000	505	909	11414	snoRNA
HY1-L170	0.00487	0	8.75e-07	91	10000	1324	11415	scRNA
hsa-miR-3609	0	5.91e-08	2.18e-06	10000	259	1157	11416	miRNA
piR-47161-L3	0	1.29e-06	1.61e-06	10000	188	1230	11418	piRNA
U6-L811	0	9.98e-13	5.99e-06	10000	522	899	11421	snRNA
piR-38532	5.86e-05	0	6.7e-06	549	10000	874	11423	piRNA
piR-33174	0.000258	0	2.63e-06	309	10000	1115	11424	piRNA
piR-35990-L2	2.51e-05	0	1.2e-05	704	10000	724	11428	piRNA
tRNA-Thr-CGT-chr1-133-tRF5	0.000104	0	4.04e-06	422	10000	1009	11431	tRNA
piR-61877-L2	0	1.99e-13	7.13e-06	10000	569	865	11434	piRNA
piR-43865	0	1.01e-10	3.62e-06	10000	399	1036	11435	piRNA
tRNA-Pro-GGG-1-1	0.000203	0	2.77e-06	332	10000	1107	11439	tRNA
piR-48772-L56	0	1.82e-05	9.46e-07	10000	129	1312	11441	piRNA
U2-L506	0	3.1e-08	2.06e-06	10000	267	1174	11441	snRNA
piR-33270-L17	0.000131	0	3.3e-06	381	10000	1065	11446	piRNA
tRNA-Trp-CCA-3-3-tRF5	0	2.01e-05	8.76e-07	10000	123	1323	11446	tRNA
piR-34637-L5	0.00134	0	1.02e-06	147	10000	1300	11447	piRNA
U6-L470	0.000101	0	3.85e-06	430	10000	1020	11450	snRNA
U1-L36	0	3.08e-09	2.57e-06	10000	325	1126	11451	snRNA
HY1-L318	4.14e-05	0	8.29e-06	624	10000	828	11452	scRNA
piR-56591	0.000415	0	1.82e-06	249	10000	1204	11453	piRNA
tRNA-iMet-CAT-1-6	1.06e-05	0	1.43e-05	779	10000	675	11454	tRNA
U70C	0	8.68e-10	2.91e-06	10000	354	1102	11456	snoRNA
piR-54341-L2	0.0101	0	5.55e-07	19	10000	1440	11459	piRNA
piR-48772-L31	4.28e-06	5.64e-15	0	807	655	10000	11462	piRNA
hsa-miR-4717-5p	0.000202	0	2.52e-06	333	10000	1133	11466	miRNA
hsa-miR-4750-5p	0	1.14e-13	6.35e-06	10000	584	886	11470	miRNA
piR-59855	0	1.26e-06	1.09e-06	10000	189	1281	11470	piRNA
U6-L501	0.000858	0	9.94e-07	163	10000	1307	11470	snRNA
piR-57602	0	6.04e-07	1.18e-06	10000	207	1269	11476	piRNA
U6-L1120	0.00383	0	7.73e-07	120	10000	1356	11476	snRNA
U6-L342	0	3.33e-05	7.53e-07	10000	112	1364	11476	snRNA
piR-49696	0.000325	0	1.88e-06	283	10000	1194	11477	piRNA
piR-55985-L7	0	1.4e-17	9.31e-06	10000	683	798	11481	piRNA
U1-L195	0.000127	0	2.96e-06	388	10000	1095	11483	snRNA
hsa-miR-3684	1.47e-05	0	1.18e-05	754	10000	730	11484	miRNA
hsa-miR-6817-3p	4.17e-05	0	7.12e-06	623	10000	866	11489	miRNA
piR-57138-L17	0	1.2e-12	4.47e-06	10000	516	973	11489	piRNA
hsa-miR-6832-5p	0	0.000561	5.35e-07	10000	42	1448	11490	miRNA
hsa-miR-6764-3p	0	6.14e-09	1.94e-06	10000	308	1186	11494	miRNA
hsa-miR-4671-5p	6e-05	0	4.78e-06	542	10000	953	11495	miRNA
HY3-L85	0.000559	0	1.02e-06	202	10000	1299	11501	scRNA
HY3-L412	0	3.95e-13	4.65e-06	10000	542	960	11502	scRNA
U2-L1012	0	4.26e-06	7.96e-07	10000	163	1347	11510	snRNA
piR-58812	0	6.23e-10	2.28e-06	10000	362	1149	11511	piRNA
tRNA-Gly-TCC-2-2-tRF3	0	0.000321	4.8e-07	10000	57	1466	11523	tRNA
U73b	0	0.000223	5.05e-07	10000	67	1456	11523	snoRNA
HY3-L265	3.43e-05	0	7.18e-06	663	10000	863	11526	scRNA
piR-48772-L46	6.61e-05	0	4.03e-06	515	10000	1011	11526	piRNA
U2-L217	4e-05	0	6.17e-06	631	10000	896	11527	snRNA
U7-L56	0	3.58e-12	3.53e-06	10000	483	1047	11530	snRNA
piR-34582-L45	0	8.69e-05	5.55e-07	10000	91	1441	11532	piRNA
tRNA-Glu-CTC-1-4-tRF5	0	0.000469	4.28e-07	10000	47	1490	11537	tRNA
HY1-L24	2.95e-05	0	7.35e-06	685	10000	857	11542	scRNA
HY3-L498	0	3.65e-13	4.17e-06	10000	549	996	11545	scRNA
tRNA-iMet-CAT-1-1	0	1.73e-07	9.47e-07	10000	235	1311	11546	tRNA
HY3-L167	0	1.62e-12	3.55e-06	10000	507	1040	11547	scRNA
hsa-miR-4677-5p	6.99e-05	0	3.49e-06	501	10000	1049	11550	miRNA
U8-L11	9.54e-06	0	1.04e-05	787	10000	764	11551	snRNA
piR-61570	0.00054	0	8.23e-07	211	10000	1341	11552	piRNA
HY1-L134	0.000339	0	1.12e-06	278	10000	1278	11556	scRNA
piR-48361-L5	2.9e-05	0	6.96e-06	689	10000	870	11559	piRNA
hsa-miR-3199	3.37e-05	0	6.32e-06	670	10000	890	11560	miRNA
piR-40021	1.69e-05	0	8.77e-06	744	10000	817	11561	piRNA
HBII-438B	0	9.6e-13	3.55e-06	10000	523	1039	11562	snoRNA
piR-54340	0	2.25e-14	4.88e-06	10000	630	945	11575	piRNA
U6-L1776	8.2e-05	0	2.89e-06	472	10000	1103	11575	snRNA
piR-49619	8.94e-05	0	2.6e-06	458	10000	1121	11579	piRNA
U2-L701	0.000648	0	6.57e-07	183	10000	1397	11580	snRNA
HY3-L440	0	8.39e-15	5.18e-06	10000	649	934	11583	scRNA
U2-L697	6.13e-06	0	9.96e-06	802	10000	781	11583	snRNA
HY3-L124	0	2.52e-07	7.61e-07	10000	224	1361	11585	scRNA
piR-61861-L21	0	6.54e-08	8.59e-07	10000	258	1327	11585	piRNA
U13_-L292	7.9e-05	0	2.87e-06	482	10000	1104	11586	snRNA
piR-34911-L11	6.22e-05	0	3.35e-06	532	10000	1060	11592	piRNA
U1-L72	0	4.2e-06	5.85e-07	10000	164	1432	11596	snRNA
tRNA-Ile-TAT-2-1-tRF5	0	2.2e-14	4.49e-06	10000	631	968	11599	tRNA
U13_-L244	0.00402	0	4.39e-07	118	10000	1481	11599	snRNA
piR-54990	0	6.76e-13	3.27e-06	10000	532	1070	11602	piRNA
piR-61861-L6	8.26e-05	0	2.53e-06	471	10000	1131	11602	piRNA
U6-L532	0.000456	0	7.51e-07	236	10000	1366	11602	snRNA
hsa-miR-3622a-3p	0	3.45e-13	3.43e-06	10000	551	1052	11603	miRNA
tRNA-Leu-CAA-1-1-tRF5	0.000222	0	1.09e-06	324	10000	1282	11606	tRNA
U3-L31	0	1.13e-12	3.05e-06	10000	521	1087	11608	snRNA
piR-50260	0.0108	0	2.49e-07	15	10000	1598	11613	piRNA
U6-L1625	0.000358	0	7.77e-07	265	10000	1353	11618	snRNA
piR-34582-L42	0	1.1e-13	3.71e-06	10000	588	1031	11619	piRNA
HY3-L527	0	7.53e-06	4.47e-07	10000	146	1474	11620	scRNA
tRNA-Asn-GTT-21-1	0	7.76e-14	3.76e-06	10000	596	1027	11623	tRNA
tRNA-Glu-CTC-1-2-tRF5	0	5.28e-14	3.98e-06	10000	613	1013	11626	tRNA
piR-32548	0	3.4e-15	4.64e-06	10000	666	961	11627	piRNA
U4-L2	0	1.88e-05	3.83e-07	10000	126	1507	11633	snRNA
HY3-L368	0	3.22e-13	3.03e-06	10000	554	1089	11643	scRNA
U6-L975	0.000103	0	1.69e-06	424	10000	1221	11645	snRNA
piR-46939	4.65e-05	0	3.4e-06	590	10000	1056	11646	piRNA
HY1-L315	0	1.04e-11	1.94e-06	10000	465	1185	11650	scRNA
piR-30302	0	1.26e-10	1.27e-06	10000	391	1260	11651	piRNA
U7-L77	0.00548	0	2.41e-07	52	10000	1600	11652	snRNA
HY1-L426	4.45e-05	0	3.4e-06	603	10000	1055	11658	scRNA
ACA40	5.04e-05	0	3.11e-06	578	10000	1082	11660	snoRNA
hsa-miR-3911	0	2.47e-16	4.28e-06	10000	678	983	11661	miRNA
HBII-85-15	0	0.000107	2.73e-07	10000	85	1577	11662	snoRNA
piR-61396	0.00493	0	2.72e-07	86	10000	1578	11664	piRNA
piR-60664-L5	2.04e-05	0	5.01e-06	725	10000	943	11668	piRNA
piR-44459	4.47e-05	0	3.29e-06	602	10000	1067	11669	piRNA
U3-L140	8.18e-05	0	1.87e-06	474	10000	1195	11669	snRNA
HY3-L292	1.89e-05	0	5.04e-06	734	10000	940	11674	scRNA
piR-57138-L18	0	1.17e-13	3e-06	10000	581	1093	11674	piRNA
piR-48819-L3	4.17e-05	0	3.41e-06	621	10000	1054	11675	piRNA
hsa-miR-3617-3p	0	2.91e-11	1.37e-06	10000	433	1248	11681	miRNA
piR-34159	4.17e-05	0	3.37e-06	622	10000	1059	11681	piRNA
HY1-L37	0.00569	0	1.85e-07	44	10000	1639	11683	scRNA
piR-42718-L3	0.000623	0	4.05e-07	187	10000	1496	11683	piRNA
piR-42954	0	2.29e-13	2.53e-06	10000	563	1132	11695	piRNA
U2-L820	0.000144	0	8.56e-07	368	10000	1328	11696	snRNA
piR-40176-L42	7.34e-06	0	5.9e-06	796	10000	901	11697	piRNA
piR-46532	0	8.39e-16	3.82e-06	10000	675	1023	11698	piRNA
U76	0.00051	0	4.35e-07	218	10000	1483	11701	snoRNA
hsa-miR-6731-3p	4.64e-05	0	2.75e-06	593	10000	1109	11702	miRNA
piR-52475	0.000207	0	7.23e-07	327	10000	1375	11702	piRNA
U1-L24	0	2.33e-08	6.06e-07	10000	277	1425	11702	snRNA
U6-L1101	0.000127	0	9.21e-07	385	10000	1319	11704	snRNA
piR-48822-L6	0	6.69e-07	3.9e-07	10000	205	1505	11710	piRNA
piR-57059	1.21e-05	0	5.07e-06	772	10000	938	11710	piRNA
piR-39002	1.49e-05	0	4.7e-06	753	10000	958	11711	piRNA
hsa-miR-3925-5p	7.78e-05	0	1.63e-06	486	10000	1229	11715	miRNA
U6-L1475	0.000116	0	9.01e-07	398	10000	1321	11719	snRNA
hsa-miR-10396b-3p	1.17e-05	0	4.87e-06	775	10000	946	11721	miRNA
piR-51671-L68	8.94e-05	0	1.22e-06	459	10000	1265	11724	piRNA
U6-L216	0.000182	0	7.1e-07	344	10000	1380	11724	snRNA
piR-48591-L5	6.26e-05	0	1.83e-06	528	10000	1200	11728	piRNA
HY3-L163	0	9.36e-05	1.84e-07	10000	90	1640	11730	scRNA
hsa-miR-6850-3p	0	4.29e-12	1.32e-06	10000	479	1253	11732	miRNA
hsa-miR-6800-3p	0.005	0	1.69e-07	81	10000	1653	11734	miRNA
U2-L967	0	1.5e-12	1.66e-06	10000	510	1224	11734	snRNA
HY3-L540	6.51e-05	0	1.71e-06	519	10000	1217	11736	scRNA
piR-36305	0	5.82e-14	2.54e-06	10000	609	1130	11739	piRNA
piR-46225	0	5.07e-07	3.33e-07	10000	208	1538	11746	piRNA
hsa-miR-6855-3p	0	3.44e-12	1.25e-06	10000	485	1263	11748	miRNA
HY3-L405	1.24e-05	0	4.38e-06	768	10000	980	11748	scRNA
U1-L200	0	1.67e-05	2.13e-07	10000	131	1617	11748	snRNA
U2-L1034	0	2.76e-07	3.49e-07	10000	220	1529	11749	snRNA
U2-L878	0	1.13e-13	2.12e-06	10000	585	1164	11749	snRNA
piR-34582-L23	0	1.36e-13	2.07e-06	10000	578	1172	11750	piRNA
piR-58604	0	1.69e-10	7.5e-07	10000	383	1367	11750	piRNA
U13_-L223	0	1.35e-09	6.41e-07	10000	345	1406	11751	snRNA
tRNA-Asp-GTC-6-1-tRF3	5.11e-05	0	2.02e-06	575	10000	1177	11752	tRNA
HY1-L276	0	1.59e-11	1e-06	10000	451	1305	11756	scRNA
U6-L544	0.00487	0	1.54e-07	90	10000	1668	11758	snRNA
HY3-L25	3.1e-05	0	3.08e-06	677	10000	1083	11760	scRNA
HY3-L426	0	1.14e-12	1.44e-06	10000	520	1241	11761	scRNA
U13_-L138	0	1.47e-10	7.14e-07	10000	385	1377	11762	snRNA
ACA6	0	5.39e-13	1.58e-06	10000	534	1233	11767	snoRNA
hsa-miR-4758-3p	0.00523	0	1.26e-07	67	10000	1702	11769	miRNA
hsa-miR-6873-5p	0	2.26e-12	1.14e-06	10000	496	1274	11770	miRNA
HY3-L46	0	0.000224	1.25e-07	10000	66	1705	11771	scRNA
HY1-L125	0	1.11e-08	4.42e-07	10000	296	1480	11776	scRNA
U6-L1500	3.68e-06	0	4.5e-06	811	10000	967	11778	snRNA
tRNA-Lys-CTT-6-1-tRF5	8.04e-05	0	9.97e-07	477	10000	1306	11783	tRNA
U1-L59	0	8.25e-11	7.12e-07	10000	404	1379	11783	snRNA
HY1-L230	5.89e-05	0	1.53e-06	548	10000	1236	11784	scRNA
U3-L113	0.000146	0	6.08e-07	365	10000	1423	11788	snRNA
U6-L1165	0.0051	0	1.17e-07	78	10000	1714	11792	snRNA
hsa-miR-301b-5p	0	2.42e-13	1.5e-06	10000	558	1239	11797	miRNA
tRNA-Ala-TGC-3-2-tRF3	0	1.34e-10	6.39e-07	10000	390	1407	11797	tRNA
piR-49204-L4	0	8.46e-10	5.39e-07	10000	357	1446	11803	piRNA
HY1-L309	0	4.14e-13	1.17e-06	10000	541	1271	11812	scRNA
HY1-L20	0	4.3e-09	3.97e-07	10000	315	1501	11816	scRNA
tRNA-Ser-TGA-4-1-tRF5	0	3.9e-15	2.26e-06	10000	664	1152	11816	tRNA
hsa-miR-3529-5p	0	8.37e-10	4.98e-07	10000	358	1460	11818	miRNA
HY1-L177	0	5.5e-14	1.8e-06	10000	612	1208	11820	scRNA
piR-34582-L46	0.000189	0	4.38e-07	338	10000	1482	11820	piRNA
piR-48772-L50	0.000411	0	2.83e-07	250	10000	1574	11824	piRNA
piR-37995	0	6.69e-11	6.24e-07	10000	409	1416	11825	piRNA
HY1-L385	0	6.18e-14	1.66e-06	10000	605	1225	11830	scRNA
U2-L380	0	2.01e-08	3.18e-07	10000	282	1548	11830	snRNA
U6-L360	3.86e-05	0	1.84e-06	636	10000	1198	11834	snRNA
HY3-L387	0.000271	0	3.48e-07	303	10000	1532	11835	scRNA
hsa-miR-498-5p	2.76e-05	0	2.34e-06	694	10000	1145	11839	miRNA
hsa-miR-4520-2-3p	0.000195	0	3.96e-07	336	10000	1504	11840	miRNA
piR-30989	0.00013	0	5.04e-07	382	10000	1459	11841	piRNA
piR-48772-L32	0	1.09e-06	1.61e-07	10000	194	1658	11852	piRNA
U6-L534	1.78e-05	0	2.59e-06	740	10000	1122	11862	snRNA
hsa-miR-548ba	0	1.61e-11	6.24e-07	10000	450	1417	11867	miRNA
piR-34795	0	7.29e-11	4.95e-07	10000	406	1462	11868	piRNA
piR-57138-L4	4.11e-05	0	1.38e-06	626	10000	1246	11872	piRNA
tRNA-Pro-GGG-1-1-tRF5	0	2.56e-11	5.61e-07	10000	440	1437	11877	tRNA
piR-36437-L2	6.01e-05	0	8.36e-07	540	10000	1338	11878	piRNA
hsa-miR-4512	0	3.34e-12	6.86e-07	10000	488	1391	11879	miRNA
piR-46000	8.82e-05	0	6.23e-07	462	10000	1419	11881	piRNA
piR-51802-L4	0	3.12e-06	1.2e-07	10000	170	1711	11881	piRNA
HY1-L138	2.19e-05	0	2.13e-06	719	10000	1163	11882	scRNA
HY3-L13	0	1.24e-12	7.45e-07	10000	515	1368	11883	scRNA
piR-33270-L20	0.000281	0	2.64e-07	298	10000	1586	11884	piRNA
hsa-miR-519d-5p	0.000287	0	2.57e-07	295	10000	1592	11887	miRNA
HY3-L220	0.000164	0	3.48e-07	357	10000	1531	11888	scRNA
U1-L114	4.23e-05	0	1.09e-06	616	10000	1280	11896	snRNA
U2-L270	0	1.15e-13	9.43e-07	10000	583	1313	11896	snRNA
U13_-L297	0.000143	0	3.53e-07	370	10000	1527	11897	snRNA
hsa-miR-6756-5p	0	1.71e-10	3.63e-07	10000	382	1519	11901	miRNA
HY3-L128	1.86e-05	0	2.11e-06	735	10000	1166	11901	scRNA
tRNA-Thr-CGT-4-1-tRF5	0	6.13e-12	5.91e-07	10000	474	1429	11903	tRNA
U3-L4	0	1.05e-07	1.6e-07	10000	245	1660	11905	snRNA
tRNA-Pro-CGG-1-3-tRF3	1.18e-05	0	2.48e-06	774	10000	1138	11912	tRNA
HY1-L400	0	1.97e-13	7.85e-07	10000	570	1349	11919	scRNA
piR-51761-L11	0	1.45e-11	4.8e-07	10000	455	1468	11923	piRNA
hsa-miR-7107-5p	2.22e-05	0	1.81e-06	718	10000	1206	11924	miRNA
HY1-L422	1.82e-05	0	1.93e-06	737	10000	1187	11924	scRNA
U6-L582	4.1e-05	0	1.03e-06	627	10000	1297	11924	snRNA
piR-49204	0	2.26e-08	1.74e-07	10000	278	1649	11927	piRNA
U6-L229	0	4.88e-06	6.3e-08	10000	158	1774	11932	snRNA
U2-L822	0.000101	0	3.97e-07	431	10000	1502	11933	snRNA
piR-43325	3.88e-05	0	1.01e-06	635	10000	1302	11937	piRNA
piR-45032-L4	0	5.64e-11	3.54e-07	10000	417	1525	11942	piRNA
hsa-miR-5004-3p	7.54e-05	0	5.3e-07	494	10000	1450	11944	miRNA
piR-57567-L19	0	4.34e-13	6.43e-07	10000	539	1405	11944	piRNA
U13-L180	0	5.07e-09	1.88e-07	10000	312	1636	11948	snRNA
hsa-miR-6847-5p	0	4.45e-14	8.39e-07	10000	615	1336	11951	miRNA
U6-L1285	6.23e-06	0	2.27e-06	801	10000	1150	11951	snRNA
U8-L19	0.000777	0	5.44e-08	166	10000	1788	11954	snRNA
piR-51412	0	2.67e-11	3.62e-07	10000	439	1520	11959	piRNA
hsa-miR-5698	0	1.47e-08	1.49e-07	10000	289	1675	11964	miRNA
hsa-miR-12116	0	5.13e-14	7.79e-07	10000	614	1352	11966	miRNA
BC200-L126	0.000388	0	1.21e-07	258	10000	1709	11967	scRNA
U6-L87	0	3.82e-13	6.22e-07	10000	547	1420	11967	snRNA
piR-43325-L73	0	3.91e-13	6.06e-07	10000	543	1426	11969	piRNA
HY3-L262	0	3.69e-11	3.21e-07	10000	426	1545	11971	scRNA
piR-57138-L39	7.78e-05	0	4.33e-07	485	10000	1486	11971	piRNA
U6-L791	0.000633	0	5.48e-08	185	10000	1786	11971	snRNA
piR-35985	0	7.25e-07	5.9e-08	10000	202	1782	11984	piRNA
U6-L42	9.68e-06	0	1.84e-06	786	10000	1199	11985	snRNA
piR-38583-L5	6.45e-05	0	4.85e-07	521	10000	1465	11986	piRNA
piR-46031	4.89e-05	0	6.47e-07	584	10000	1402	11986	piRNA
HY3-L313	0.000487	0	7.68e-08	225	10000	1764	11989	scRNA
piR-33686	0.000203	0	1.6e-07	330	10000	1662	11992	piRNA
hsa-miR-6807-3p	0.000204	0	1.51e-07	329	10000	1671	12000	miRNA
piR-57539-L2	7.8e-05	0	3.66e-07	484	10000	1517	12001	piRNA
tRNA-Gln-CTG-10-1	0	2.76e-09	1.49e-07	10000	327	1674	12001	tRNA
hsa-miR-4445-5p	0.000608	0	4.45e-08	191	10000	1811	12002	miRNA
hsa-miR-6774-5p	0.000354	0	1e-07	270	10000	1733	12003	miRNA
hsa-miR-4750-3p	0	1.91e-07	6.26e-08	10000	231	1775	12006	miRNA
piR-61686	2e-05	0	1.12e-06	727	10000	1279	12006	piRNA
U6-L183	1.43e-05	0	1.36e-06	757	10000	1249	12006	snRNA
hsa-miR-3173-3p	0	3.15e-14	7.02e-07	10000	623	1384	12007	miRNA
U7-L206	0	1.01e-07	7.1e-08	10000	247	1766	12013	snRNA
HY3-L2	0.000405	0	7.61e-08	252	10000	1765	12017	scRNA
U6-L1261	0	1.79e-06	2.93e-08	10000	178	1841	12019	snRNA
hsa-miR-10392-5p	6.97e-05	0	3.58e-07	502	10000	1522	12024	miRNA
hsa-miR-6809-3p	2.89e-05	0	8.42e-07	690	10000	1335	12025	miRNA
piR-41406-L22	0	1.79e-14	6.99e-07	10000	638	1388	12026	piRNA
tRNA-His-GTG-1-4-tRF5	3.95e-05	0	6.85e-07	634	10000	1392	12026	tRNA
U3-L58	0.000567	0	3.89e-08	200	10000	1827	12027	snRNA
piR-43237	3.7e-05	0	7.03e-07	645	10000	1383	12028	piRNA
piR-34582-L27	6.07e-06	0	1.65e-06	803	10000	1228	12031	piRNA
tRNA-His-GTG-1-2-tRF5	0.000184	0	1.34e-07	341	10000	1692	12033	tRNA
piR-61388	3.21e-05	0	7.51e-07	672	10000	1365	12037	piRNA
piR-55985-L14	5.16e-05	0	4.46e-07	574	10000	1476	12050	piRNA
U1-L51	5.69e-05	0	4.01e-07	554	10000	1498	12052	snRNA
hsa-miR-3667-3p	0	3.85e-11	1.94e-07	10000	424	1631	12055	miRNA
HY1-L144	0	3.35e-10	1.42e-07	10000	373	1683	12056	scRNA
piR-57138-L3	0	1.95e-09	1.07e-07	10000	333	1726	12059	piRNA
U6-L1684	0	1.39e-10	1.49e-07	10000	387	1673	12060	snRNA
piR-41370-L3	2.47e-05	0	7.76e-07	707	10000	1354	12061	piRNA
piR-51802-L3	0	3.55e-09	9.6e-08	10000	324	1739	12063	piRNA
piR-48279	0	1.17e-12	3.2e-07	10000	518	1546	12064	piRNA
piR-56118	0.000104	0	1.82e-07	421	10000	1643	12064	piRNA
piR-41269	0	1.29e-07	4.11e-08	10000	240	1825	12065	piRNA
piR-37817	0	2.66e-15	6.54e-07	10000	669	1399	12068	piRNA
piR-46328	8.99e-05	0	2.18e-07	456	10000	1613	12069	piRNA
piR-49204-L2	0	1.46e-09	1.02e-07	10000	340	1732	12072	piRNA
piR-51761-L25	0	1.84e-09	9.72e-08	10000	335	1738	12073	piRNA
piR-48846	3.69e-05	0	5.51e-07	646	10000	1443	12089	piRNA
piR-36751	4.93e-05	0	3.76e-07	580	10000	1510	12090	piRNA
hsa-miR-3133	0	4.86e-16	6.26e-07	10000	677	1414	12091	miRNA
HY3-L104	9.96e-06	0	9.86e-07	783	10000	1308	12091	scRNA
HY3-L492	0.000399	0	3.11e-08	255	10000	1836	12091	scRNA
piR-57138-L42	0	4.21e-09	6.15e-08	10000	317	1776	12093	piRNA
U6-L1514	0.000239	0	5.98e-08	318	10000	1778	12096	snRNA
hsa-miR-6743-3p	0	1.91e-13	3.54e-07	10000	571	1526	12097	miRNA
HBII-85-5	1.74e-05	0	7.73e-07	743	10000	1355	12098	snoRNA
piR-38420	0	5.18e-15	5.35e-07	10000	658	1447	12105	piRNA
piR-43262	0	2.78e-08	3.03e-08	10000	271	1838	12109	piRNA
tRNA-Gly-TCC-2-3-tRF3	5.35e-05	0	3.09e-07	563	10000	1554	12117	tRNA
tRNA-Gly-TCC-2-4-tRF3	0.000174	0	7.03e-08	350	10000	1769	12119	tRNA
piR-50260-L2	0	1.56e-14	4.42e-07	10000	641	1479	12120	piRNA
tRNA-Thr-GGC-chr19-3-tRF3	0.000111	0	1.18e-07	407	10000	1713	12120	tRNA
HY4-L151	9.71e-05	0	1.43e-07	440	10000	1681	12121	scRNA
U6-L456	9.96e-05	0	1.4e-07	436	10000	1685	12121	snRNA
HY3-L454	0	5.17e-16	5.19e-07	10000	676	1452	12128	scRNA
piR-30126-L2	4.62e-05	0	3.39e-07	597	10000	1536	12133	piRNA
HY3-L225	4.52e-05	0	3.41e-07	600	10000	1535	12135	scRNA
HY3-L332	6.6e-05	0	2.1e-07	516	10000	1622	12138	scRNA
U6-L1369	0	7.45e-14	3.27e-07	10000	597	1544	12141	snRNA
tRNA-Phe-GAA-1-4-tRF3	0	1.5e-14	3.87e-07	10000	643	1506	12149	tRNA
hsa-miR-4658	2.13e-05	0	5.91e-07	721	10000	1430	12151	miRNA
piR-55985-L11	6.82e-05	0	1.61e-07	505	10000	1657	12162	piRNA
piR-38056	3.46e-05	0	3.74e-07	659	10000	1512	12171	piRNA
U3-L143	5.36e-05	0	2.24e-07	561	10000	1610	12171	snRNA
piR-56285	1.68e-05	0	5.99e-07	745	10000	1427	12172	piRNA
U2-L990	6.43e-05	0	1.73e-07	522	10000	1652	12174	snRNA
hsa-miR-6826-5p	0	2.35e-12	1.34e-07	10000	494	1691	12185	miRNA
hsa-miR-6747-5p	8.59e-06	0	6.77e-07	793	10000	1394	12187	miRNA
HY3-L408	8.84e-05	0	1.03e-07	461	10000	1729	12190	scRNA
U6-L661	0.000138	0	4.26e-08	373	10000	1820	12193	snRNA
piR-43262-L8	4.29e-05	0	2.68e-07	613	10000	1582	12195	piRNA
HY1-L458	8.19e-05	0	1.05e-07	473	10000	1727	12200	scRNA
piR-38987	2.78e-05	0	3.61e-07	692	10000	1521	12213	piRNA
HY3-L103	0	6.47e-14	2.2e-07	10000	602	1612	12214	scRNA
hsa-miR-6743-5p	0	1.25e-11	8.13e-08	10000	461	1758	12219	miRNA
HY1-L98	4.08e-05	0	2.39e-07	629	10000	1603	12232	scRNA
piR-60183-L2	2.52e-05	0	3.49e-07	703	10000	1530	12233	piRNA
U3-L102	0	4.14e-13	1.32e-07	10000	540	1695	12235	snRNA
U6-L418	0.000105	0	4.17e-08	418	10000	1823	12241	snRNA
piR-43708	1.54e-05	0	4.08e-07	750	10000	1495	12245	piRNA
Z17B	9.25e-05	0	5.06e-08	449	10000	1796	12245	snoRNA
piR-47629	2.43e-05	0	3.32e-07	708	10000	1539	12247	piRNA
piR-51487	0.000107	0	3.01e-08	413	10000	1839	12252	piRNA
HY1-L152	0	4.09e-14	1.82e-07	10000	618	1642	12260	scRNA
tRNA-Phe-GAA-11-1-tRF5	5.17e-05	0	1.27e-07	573	10000	1700	12273	tRNA
U3-L115	0	3.88e-14	1.6e-07	10000	619	1659	12278	snRNA
hsa-miR-6874-3p	0	1.52e-15	2.14e-07	10000	673	1615	12288	miRNA
piR-35444	6.38e-05	0	6.95e-08	523	10000	1770	12293	piRNA
piR-34582-L33	1.52e-05	0	3.04e-07	751	10000	1557	12308	piRNA
hsa-miR-6861-5p	0	1.91e-12	4.28e-08	10000	500	1818	12318	miRNA
piR-55985-L9	5.85e-05	0	5.92e-08	550	10000	1780	12330	piRNA
piR-43890	3.81e-05	0	1.32e-07	638	10000	1696	12334	piRNA
U2-L883	1.38e-05	0	2.71e-07	761	10000	1579	12340	snRNA
BC200-L52	2.93e-05	0	1.52e-07	687	10000	1670	12357	scRNA
piR-43325-L6	1.37e-05	0	2.48e-07	762	10000	1599	12361	piRNA
piR-34920-L6	5.97e-05	0	3.03e-08	545	10000	1837	12382	piRNA
U6-L758	3.48e-05	0	1.04e-07	657	10000	1728	12385	snRNA
hsa-miR-6845-3p	0	3.26e-15	1.14e-07	10000	667	1719	12386	miRNA
piR-34582-L8	2.57e-05	0	1.35e-07	699	10000	1690	12389	piRNA
HY1-L70	0	9.47e-15	9.03e-08	10000	648	1749	12397	scRNA
piR-44224-L2	5.21e-05	0	3.45e-08	570	10000	1830	12400	piRNA
piR-45813	6.4e-06	0	2.28e-07	800	10000	1608	12408	piRNA
HY4-L159	4.39e-05	0	4.73e-08	608	10000	1801	12409	scRNA
hsa-miR-3145-3p	0	6.23e-14	4.44e-08	10000	604	1812	12416	miRNA
hsa-miR-6858-5p	1.56e-05	0	1.55e-07	749	10000	1667	12416	miRNA
tRNA-Lys-CTT-8-1-tRF3	0	2.4e-15	8.94e-08	10000	670	1752	12422	tRNA
hsa-miR-6865-5p	5.55e-06	0	2.01e-07	804	10000	1625	12429	miRNA
HY3-L91	7.68e-06	0	1.78e-07	794	10000	1646	12440	scRNA
HBII-85-16	2.56e-05	0	8.06e-08	701	10000	1760	12461	snoRNA
piR-61861-L41	2.73e-05	0	7.03e-08	695	10000	1768	12463	piRNA
HY3-L166	3.06e-05	0	5.45e-08	680	10000	1787	12467	scRNA
piR-48772-L9	1.95e-05	0	9.4e-08	730	10000	1742	12472	piRNA
HY1-L160	2.49e-05	0	6.84e-08	705	10000	1771	12476	scRNA
piR-41734-L2	9.73e-06	0	1.34e-07	785	10000	1694	12479	piRNA
U3-L12	0	8.84e-17	5.01e-08	10000	681	1798	12479	snRNA
piR-43325-L2	0	8.2e-17	4.51e-08	10000	682	1805	12487	piRNA
14q(II-28)	1.22e-05	0	9.26e-08	769	10000	1746	12515	snoRNA
tRNA-Ile-GAT-chrX-5	0	0.00284	0	10000	22	10000	20022	tRNA
tRNA-Ala-AGC-13-2-tRF5	0	0	0.00914	10000	10000	26	20026	tRNA
piR-30327-L6	0	0	0.00905	10000	10000	35	20035	piRNA
U6-L465	0	0	0.00904	10000	10000	37	20037	snRNA
piR-44248	0	0	0.00486	10000	10000	42	20042	piRNA
piR-58387-L3	0	0	0.00486	10000	10000	43	20043	piRNA
U1-L65	0	0	0.00485	10000	10000	44	20044	snRNA
U2-L789	0	0	0.00482	10000	10000	45	20045	snRNA
U1-L162	0	0	0.0048	10000	10000	47	20047	snRNA
piR-47526	0	0	0.00474	10000	10000	52	20052	piRNA
piR-60642	0	0	0.00467	10000	10000	64	20064	piRNA
tRNA-Val-CAC-11-2-tRF3	0	0	0.00465	10000	10000	66	20066	tRNA
piR-43708-L3	0	0	0.00465	10000	10000	67	20067	piRNA
piR-48772-L17	0	0	0.00464	10000	10000	69	20069	piRNA
U6-L1162	0	0	0.00463	10000	10000	70	20070	snRNA
hsa-miR-10394-3p	0	0	0.00463	10000	10000	72	20072	miRNA
piR-48772-L58	0	0	0.00462	10000	10000	74	20074	piRNA
HY3-L235	0	0	0.00462	10000	10000	76	20076	scRNA
U6-L332	0	0	0.00461	10000	10000	78	20078	snRNA
piR-31139	0	0.000139	0	10000	80	10000	20080	piRNA
piR-61643	0	0	0.00461	10000	10000	80	20080	piRNA
HY3-L75	0	0	0.00458	10000	10000	92	20092	scRNA
hsa-miR-523-5p	0	6.45e-05	0	10000	96	10000	20096	miRNA
HY4-L144	0	0	0.00456	10000	10000	100	20100	scRNA
piR-61940	0	0	0.00454	10000	10000	106	20106	piRNA
U6-L443	0	0	0.00452	10000	10000	108	20108	snRNA
piR-42635	0	0	0.0045	10000	10000	112	20112	piRNA
tRNA-Asn-GTT-2-4-tRF5	0	0	0.00446	10000	10000	120	20120	tRNA
piR-48710	0	1.89e-05	0	10000	125	10000	20125	piRNA
piR-36323-L2	0	0	0.000391	10000	10000	135	20135	piRNA
piR-57138-L47	0	0	0.000358	10000	10000	138	20138	piRNA
HBII-85-22	0	0	0.000334	10000	10000	142	20142	snoRNA
U6-L131	0	0	0.000319	10000	10000	147	20147	snRNA
HY3-L326	0	0	0.000296	10000	10000	151	20151	scRNA
U6-L1248	0	6.12e-06	0	10000	152	10000	20152	snRNA
HY1-L396	0	0	0.000254	10000	10000	154	20154	scRNA
piR-51078	0	0	0.000247	10000	10000	155	20155	piRNA
U4-L60	0	0	0.000246	10000	10000	156	20156	snRNA
hsa-miR-6821-5p	0	0	0.000241	10000	10000	158	20158	miRNA
hsa-miR-3193	0	0	0.000239	10000	10000	160	20160	miRNA
U6-L722	0	0	0.000227	10000	10000	168	20168	snRNA
piR-32568	0	0	0.000226	10000	10000	170	20170	piRNA
hsa-miR-6857-3p	0	0	0.000214	10000	10000	177	20177	miRNA
piR-43325-L12	0	0	0.000209	10000	10000	178	20178	piRNA
U3-L210	0	0	0.000203	10000	10000	186	20186	snRNA
U2-L220	0	0	0.000201	10000	10000	189	20189	snRNA
U6-L1404	0.000593	0	0	193	10000	10000	20193	snRNA
piR-34219	0	0	0.0002	10000	10000	194	20194	piRNA
piR-57138-L44	0	0	0.000191	10000	10000	204	20204	piRNA
U2-L271	0	0	0.000191	10000	10000	205	20205	snRNA
U6-L602	0	0	0.000189	10000	10000	210	20210	snRNA
U3-L206	0	0	0.000189	10000	10000	212	20212	snRNA
SNORA11E	0	0	0.000188	10000	10000	213	20213	snoRNA
piR-56036	0	0	0.000188	10000	10000	215	20215	piRNA
piR-55985-L4	0	0	0.000186	10000	10000	218	20218	piRNA
ACA15	0	0	0.000181	10000	10000	224	20224	snoRNA
HY1-L359	0	0	0.00018	10000	10000	225	20225	scRNA
piR-43176	0	0	0.000178	10000	10000	229	20229	piRNA
piR-38579-L3	0	1.95e-07	0	10000	230	10000	20230	piRNA
piR-45186	0	0	0.000178	10000	10000	230	20230	piRNA
HY1-L374	0	0	0.000175	10000	10000	234	20234	scRNA
piR-48857	0	0	0.000174	10000	10000	236	20236	piRNA
hsa-miR-5001-5p	0.000452	0	0	238	10000	10000	20238	miRNA
piR-34459	0	0	0.000173	10000	10000	239	20239	piRNA
U3-L122	0	0	0.000172	10000	10000	240	20240	snRNA
HY3-L73	0	0	0.000171	10000	10000	242	20242	scRNA
piR-39817	0	0	0.000171	10000	10000	243	20243	piRNA
tRNA-Tyr-GTA-9-1-tRF3	0	0	0.00017	10000	10000	245	20245	tRNA
hsa-miR-5587-5p	0	0	0.000169	10000	10000	247	20247	miRNA
tRNA-Leu-CAG-1-4-tRF5	0	0	0.000167	10000	10000	250	20250	tRNA
hsa-miR-4436b-3p	0	0	0.000163	10000	10000	253	20253	miRNA
piR-43264-L3	0	0	0.000161	10000	10000	255	20255	piRNA
HY3-L413	0	0	0.000161	10000	10000	257	20257	scRNA
14q(II-11)	0	0	0.00016	10000	10000	259	20259	snoRNA
U8-L17	0	0	0.000159	10000	10000	262	20262	snRNA
U6-L1186	0	0	0.000158	10000	10000	265	20265	snRNA
HY3-L279	0	0	0.000158	10000	10000	266	20266	scRNA
tRNA-Gly-TCC-3-1-tRF3	0	0	0.000157	10000	10000	270	20270	tRNA
HY3-L255	0	0	0.000152	10000	10000	275	20275	scRNA
HY3-L347	0	0	0.000152	10000	10000	276	20276	scRNA
U4-L89	0	0	0.000151	10000	10000	278	20278	snRNA
piR-57567-L10	0	1.87e-08	0	10000	284	10000	20284	piRNA
hsa-miR-6866-3p	0	0	0.000144	10000	10000	285	20285	miRNA
tRNA-Ala-CGC-4-1-tRF3	0	0	0.000143	10000	10000	286	20286	tRNA
piR-61860-L3	0	0	0.00014	10000	10000	291	20291	piRNA
piR-31679	0.000299	0	0	293	10000	10000	20293	piRNA
piR-51802	0	0	0.000137	10000	10000	295	20295	piRNA
hsa-miR-6819-5p	0	0	0.000137	10000	10000	296	20296	miRNA
piR-61861-L11	0	1.08e-08	0	10000	297	10000	20297	piRNA
U13_-L188	0	0	0.000132	10000	10000	302	20302	snRNA
piR-43325-L34	0	0	0.000131	10000	10000	305	20305	piRNA
piR-59290	0	0	0.000129	10000	10000	309	20309	piRNA
U6-L1038	0	0	0.000128	10000	10000	311	20311	snRNA
U6-L295	0	0	0.000121	10000	10000	313	20313	snRNA
hsa-miR-3622a-5p	0	0	0.000108	10000	10000	319	20319	miRNA
U2-L272	0	0	7.55e-05	10000	10000	336	20336	snRNA
piR-59200	0	1.6e-09	0	10000	339	10000	20339	piRNA
U4-L108	0	0	6.8e-05	10000	10000	342	20342	snRNA
U2-L56	0	0	6.77e-05	10000	10000	344	20344	snRNA
piR-32237	0	0	6.27e-05	10000	10000	349	20349	piRNA
piR-48772-L42	0.000175	0	0	349	10000	10000	20349	piRNA
hsa-miR-5584-3p	0	0	6.15e-05	10000	10000	350	20350	miRNA
HY3-L55	0.000172	0	0	353	10000	10000	20353	scRNA
HY1-L410	0	0	5.83e-05	10000	10000	355	20355	scRNA
piR-49801	0	0	5.31e-05	10000	10000	366	20366	piRNA
HY1-L438	0	0	5.24e-05	10000	10000	367	20367	scRNA
piR-34582-L18	0	0	5.17e-05	10000	10000	369	20369	piRNA
piR-33270-L12	0	0	4.97e-05	10000	10000	374	20374	piRNA
tRNA-Asn-GTT-16-5	0.000134	0	0	376	10000	10000	20376	tRNA
U1-L70	0	0	4.97e-05	10000	10000	376	20376	snRNA
HY3-L80	0	0	4.66e-05	10000	10000	379	20379	scRNA
piR-59971	0	0	4.66e-05	10000	10000	380	20380	piRNA
piR-45726	0	0	4.58e-05	10000	10000	382	20382	piRNA
piR-58747	0	0	4.53e-05	10000	10000	384	20384	piRNA
U13-L154	0	0	4.36e-05	10000	10000	388	20388	snRNA
U3-L204	0	0	4.31e-05	10000	10000	389	20389	snRNA
hsa-miR-6740-3p	0	0	4.14e-05	10000	10000	395	20395	miRNA
piR-52475-L8	0	0	4.14e-05	10000	10000	396	20396	piRNA
piR-57567-L50	0	0	4.1e-05	10000	10000	401	20401	piRNA
U4-L139	0.000113	0	0	402	10000	10000	20402	snRNA
hsa-miR-4786-3p	0	0	4.04e-05	10000	10000	404	20404	miRNA
hsa-miR-4659a-3p	0	7.55e-11	0	10000	405	10000	20405	miRNA
tRNA-Gln-CTG-1-4-tRF3	0	0	3.93e-05	10000	10000	406	20406	tRNA
ACA8	0	0	3.91e-05	10000	10000	408	20408	snoRNA
U6-L175	0.00011	0	0	408	10000	10000	20408	snRNA
piR-48772-L52	0	0	3.88e-05	10000	10000	410	20410	piRNA
piR-51761-L26	0	5.98e-11	0	10000	414	10000	20414	piRNA
U4-L145	0	5.87e-11	0	10000	415	10000	20415	snRNA
piR-61861-L40	0	0	3.76e-05	10000	10000	416	20416	piRNA
hsa-miR-3160-3p	0	0	3.76e-05	10000	10000	417	20417	miRNA
piR-42538	0	0	3.72e-05	10000	10000	419	20419	piRNA
tRNA-Gly-CCC-chr1-135-tRF3	0	0	3.7e-05	10000	10000	420	20420	tRNA
piR-51761-L23	0	0	3.68e-05	10000	10000	422	20422	piRNA
U1-L214	0	0	3.62e-05	10000	10000	425	20425	snRNA
tRNA-iMet-CAT-1-3	0	0	3.61e-05	10000	10000	427	20427	tRNA
U2-L754	0	0	3.5e-05	10000	10000	434	20434	snRNA
piR-55985-L8	0	0	3.49e-05	10000	10000	435	20435	piRNA
hsa-miR-6789-5p	0	0	3.48e-05	10000	10000	436	20436	miRNA
U6-L1492	0	0	3.46e-05	10000	10000	438	20438	snRNA
hsa-miR-11399	0	0	3.46e-05	10000	10000	439	20439	miRNA
piR-43325-L60	0	0	3.45e-05	10000	10000	440	20440	piRNA
piR-57138	0	0	3.41e-05	10000	10000	445	20445	piRNA
HY1-L44	0	0	3.38e-05	10000	10000	447	20447	scRNA
U6-L211	0	1.77e-11	0	10000	448	10000	20448	snRNA
piR-61861-L43	0	0	3.35e-05	10000	10000	449	20449	piRNA
tRNA-Glu-TTC-11-1	0	0	3.3e-05	10000	10000	456	20456	tRNA
piR-34582-L40	0	0	3.23e-05	10000	10000	461	20461	piRNA
ACA12	0	0	3.22e-05	10000	10000	463	20463	snoRNA
HY3-L477	0	0	3.21e-05	10000	10000	464	20464	scRNA
piR-48772-L47	0	0	3.19e-05	10000	10000	465	20465	piRNA
piR-58152	0	0	3.19e-05	10000	10000	466	20466	piRNA
HY3-L191	0	9.43e-12	0	10000	468	10000	20468	scRNA
piR-61861	0	0	3.11e-05	10000	10000	470	20470	piRNA
HY3-L333	0	0	3.08e-05	10000	10000	473	20473	scRNA
piR-51761-L17	0	0	3.06e-05	10000	10000	475	20475	piRNA
piR-32484	0	0	3.04e-05	10000	10000	477	20477	piRNA
U6-L28	0	0	3.02e-05	10000	10000	478	20478	snRNA
piR-30460	0	0	3.02e-05	10000	10000	480	20480	piRNA
U2-L982	0	0	3.01e-05	10000	10000	481	20481	snRNA
piR-43325-L46	0	0	3.01e-05	10000	10000	482	20482	piRNA
HY3-L90	0	0	2.88e-05	10000	10000	495	20495	scRNA
HY3-L483	0	0	2.87e-05	10000	10000	496	20496	scRNA
U4-L95	0	0	2.86e-05	10000	10000	498	20498	snRNA
HY1-L180	0	0	2.82e-05	10000	10000	499	20499	scRNA
HY3-L22	0	1.78e-12	0	10000	503	10000	20503	scRNA
hsa-miR-675-5p	0	0	2.74e-05	10000	10000	504	20504	miRNA
piR-34077	0	0	2.69e-05	10000	10000	507	20507	piRNA
piR-30126	0	0	2.68e-05	10000	10000	509	20509	piRNA
piR-30327-L10	0	0	2.68e-05	10000	10000	510	20510	piRNA
U6-L1352	0	0	2.67e-05	10000	10000	511	20511	snRNA
piR-47785	0	0	2.64e-05	10000	10000	512	20512	piRNA
U17-L2	0	1.34e-12	0	10000	513	10000	20513	snRNA
U1-L140	0	0	2.58e-05	10000	10000	515	20515	snRNA
tRNA-Ala-AGC-chr6-96	0	0	2.56e-05	10000	10000	516	20516	tRNA
HY1-L79	0	1.14e-12	0	10000	519	10000	20519	scRNA
piR-42536	0	0	2.52e-05	10000	10000	523	20523	piRNA
piR-55985-L6	0	0	2.52e-05	10000	10000	527	20527	piRNA
HY3-L284	0	0	2.52e-05	10000	10000	528	20528	scRNA
U7-L157	0	0	2.5e-05	10000	10000	531	20531	snRNA
piR-48425	0	0	2.5e-05	10000	10000	532	20532	piRNA
piR-42324	0	0	2.5e-05	10000	10000	533	20533	piRNA
piR-47274	0	5.23e-13	0	10000	535	10000	20535	piRNA
piR-61957	6.15e-05	0	0	535	10000	10000	20535	piRNA
tRNA-Gly-TCC-3-1-tRF5	0	0	2.44e-05	10000	10000	536	20536	tRNA
SNORD126	0	0	2.42e-05	10000	10000	537	20537	snoRNA
tRNA-Ile-GAT-chrX-9-tRF5	0	0	2.41e-05	10000	10000	540	20540	tRNA
piR-37601	0	0	2.39e-05	10000	10000	543	20543	piRNA
piR-37302	0	3.9e-13	0	10000	544	10000	20544	piRNA
piR-57714	0	0	2.32e-05	10000	10000	546	20546	piRNA
HY3-L3	0	0	2.3e-05	10000	10000	549	20549	scRNA
HY5-L4	0	0	2.3e-05	10000	10000	550	20550	scRNA
U2-L991	0	0	2.28e-05	10000	10000	552	20552	snRNA
U6-L1326	0	2.96e-13	0	10000	555	10000	20555	snRNA
HY3-L237	0	0	2.25e-05	10000	10000	556	20556	scRNA
U2-L510	0	0	2.23e-05	10000	10000	558	20558	snRNA
hsa-miR-3137	5.39e-05	0	0	559	10000	10000	20559	miRNA
hsa-miR-4784	0	0	2.2e-05	10000	10000	560	20560	miRNA
U3-L33	0	0	2.15e-05	10000	10000	567	20567	snRNA
piR-43466	0	0	2.14e-05	10000	10000	569	20569	piRNA
U6-L491	0	0	2.07e-05	10000	10000	572	20572	snRNA
ACA30	0	0	2.05e-05	10000	10000	574	20574	snoRNA
U2-L160	0	0	2.04e-05	10000	10000	575	20575	snRNA
U6-L1218	0	0	1.97e-05	10000	10000	581	20581	snRNA
piR-42366-L3	4.91e-05	0	0	582	10000	10000	20582	piRNA
U6-L381	0	0	1.95e-05	10000	10000	587	20587	snRNA
tRNA-Asn-GTT-12-1	0	0	1.94e-05	10000	10000	588	20588	tRNA
piR-61861-L38	0	0	1.93e-05	10000	10000	589	20589	piRNA
tRNA-Leu-CAG-1-3-tRF3	0	0	1.91e-05	10000	10000	591	20591	tRNA
U6-L609	4.64e-05	0	0	592	10000	10000	20592	snRNA
piR-56961	0	0	1.9e-05	10000	10000	593	20593	piRNA
piR-55652	0	0	1.9e-05	10000	10000	594	20594	piRNA
HY1-L293	0	8.45e-14	0	10000	595	10000	20595	scRNA
hsa-miR-4695-5p	0	0	1.88e-05	10000	10000	602	20602	miRNA
piR-34780-L3	0	0	1.87e-05	10000	10000	603	20603	piRNA
hsa-miR-3976	0	0	1.85e-05	10000	10000	609	20609	miRNA
HY1-L119	4.37e-05	0	0	610	10000	10000	20610	scRNA
U6-L1787	0	0	1.85e-05	10000	10000	610	20610	snRNA
piR-43348	0	0	1.83e-05	10000	10000	612	20612	piRNA
HY3-L348	0	0	1.82e-05	10000	10000	614	20614	scRNA
hsa-miR-6867-5p	0	0	1.79e-05	10000	10000	618	20618	miRNA
HY3-L432	0	3.82e-14	0	10000	620	10000	20620	scRNA
14q(II-6)	0	0	1.74e-05	10000	10000	625	20625	snoRNA
tRNA-Und-NNN-10-1-tRF5	0	0	1.73e-05	10000	10000	627	20627	tRNA
tRNA-Lys-TTT-8-1-tRF5	0	0	1.72e-05	10000	10000	629	20629	tRNA
HBII-52-35	0	0	1.72e-05	10000	10000	630	20630	snoRNA
piR-55829-L2	3.98e-05	0	0	632	10000	10000	20632	piRNA
piR-61009	0	0	1.71e-05	10000	10000	632	20632	piRNA
hsa-miR-1915-3p	3.74e-05	0	0	643	10000	10000	20643	miRNA
piR-43325-L55	0	0	1.64e-05	10000	10000	643	20643	piRNA
piR-39743	0	1.3e-14	0	10000	644	10000	20644	piRNA
piR-57138-L13	0	0	1.64e-05	10000	10000	644	20644	piRNA
piR-51787	0	0	1.64e-05	10000	10000	645	20645	piRNA
U5-L93	0	0	1.62e-05	10000	10000	648	20648	snRNA
hsa-miR-7111-5p	0	0	1.6e-05	10000	10000	650	20650	miRNA
HY3-L135	0	0	1.59e-05	10000	10000	652	20652	scRNA
piR-45268-L3	0	6.83e-15	0	10000	652	10000	20652	piRNA
hsa-miR-5690	0	0	1.59e-05	10000	10000	653	20653	miRNA
HY3-L52	0	0	1.57e-05	10000	10000	655	20655	scRNA
U6-L766	3.52e-05	0	0	655	10000	10000	20655	snRNA
tRNA-Val-AAC-1-4-tRF5	0	0	1.57e-05	10000	10000	656	20656	tRNA
piR-34833	0	0	1.56e-05	10000	10000	658	20658	piRNA
piR-43325-L57	0	0	1.55e-05	10000	10000	660	20660	piRNA
U6-L264	0	0	1.52e-05	10000	10000	665	20665	snRNA
tRNA-Arg-TCT-2-1-tRF3	0	0	1.52e-05	10000	10000	667	20667	tRNA
piR-58020	0	0	1.51e-05	10000	10000	668	20668	piRNA
hsa-miR-581	0	0	1.48e-05	10000	10000	671	20671	miRNA
HY1-L188	0	0	1.48e-05	10000	10000	672	20672	scRNA
piR-48772-L54	0	0	1.43e-05	10000	10000	676	20676	piRNA
U6-L1570	0	0	1.43e-05	10000	10000	677	20677	snRNA
piR-60668	0	0	1.42e-05	10000	10000	678	20678	piRNA
piR-46532-L5	0	0	1.42e-05	10000	10000	680	20680	piRNA
piR-44679	0	0	1.4e-05	10000	10000	685	20685	piRNA
U6-L1388	0	0	1.4e-05	10000	10000	686	20686	snRNA
HBII-108	0	0	1.39e-05	10000	10000	687	20687	snoRNA
piR-40101	0	0	1.39e-05	10000	10000	688	20688	piRNA
U2-L154	0	0	1.39e-05	10000	10000	689	20689	snRNA
piR-50287	0	0	1.36e-05	10000	10000	691	20691	piRNA
hsa-miR-6842-5p	0	0	1.35e-05	10000	10000	693	20693	miRNA
U14-L6	0	0	1.34e-05	10000	10000	694	20694	snRNA
piR-51494	0	0	1.34e-05	10000	10000	695	20695	piRNA
piR-55261	0	0	1.33e-05	10000	10000	697	20697	piRNA
piR-43264-L4	0	0	1.33e-05	10000	10000	698	20698	piRNA
hsa-miR-939-3p	0	0	1.32e-05	10000	10000	699	20699	miRNA
HBII-95B	0	0	1.32e-05	10000	10000	700	20700	snoRNA
piR-34920-L27	2.57e-05	0	0	700	10000	10000	20700	piRNA
tRNA-Leu-TAA-chr11-11	0	0	1.31e-05	10000	10000	701	20701	tRNA
piR-61861-L19	0	0	1.3e-05	10000	10000	702	20702	piRNA
HY3-L40	0	0	1.29e-05	10000	10000	707	20707	scRNA
U6-L1692	0	0	1.26e-05	10000	10000	711	20711	snRNA
hsa-miR-4654	0	0	1.25e-05	10000	10000	712	20712	miRNA
HY3-L338	0	0	1.25e-05	10000	10000	713	20713	scRNA
piR-41358	0	0	1.25e-05	10000	10000	714	20714	piRNA
piR-49427	0	0	1.23e-05	10000	10000	715	20715	piRNA
tRNA-Pro-TGG-3-2-tRF3	0	0	1.21e-05	10000	10000	720	20720	tRNA
HY5-L17	2.05e-05	0	0	724	10000	10000	20724	scRNA
U2-L910	0	0	1.2e-05	10000	10000	725	20725	snRNA
tRNA-iMet-CAT-2-1	0	0	1.19e-05	10000	10000	726	20726	tRNA
U6-L1537	0	0	1.19e-05	10000	10000	728	20728	snRNA
piR-42366-L2	0	0	1.18e-05	10000	10000	731	20731	piRNA
HY1-L120	0	0	1.16e-05	10000	10000	733	20733	scRNA
U5-L85	0	0	1.13e-05	10000	10000	738	20738	snRNA
HY1-L317	0	0	1.13e-05	10000	10000	739	20739	scRNA
U6-L1105	0	0	1.12e-05	10000	10000	740	20740	snRNA
tRNA-Glu-TTC-4-2-tRF5	0	0	1.12e-05	10000	10000	742	20742	tRNA
U2-L825	0	0	1.11e-05	10000	10000	743	20743	snRNA
U6-L1181	0	0	1.1e-05	10000	10000	744	20744	snRNA
piR-48676	0	0	1.09e-05	10000	10000	746	20746	piRNA
HY1-L205	1.61e-05	0	0	747	10000	10000	20747	scRNA
U7-L244	0	0	1.07e-05	10000	10000	749	20749	snRNA
tRNA-His-GTG-1-7-tRF3	0	0	1.07e-05	10000	10000	750	20750	tRNA
tRNA-Leu-TAG-1-1-tRF3	0	0	1.06e-05	10000	10000	753	20753	tRNA
piR-57567-L21	0	0	1.06e-05	10000	10000	754	20754	piRNA
piR-42718-L4	0	0	1.06e-05	10000	10000	756	20756	piRNA
tRNA-Arg-TCG-6-1	0	0	1.06e-05	10000	10000	757	20757	tRNA
piR-57137	0	0	1.05e-05	10000	10000	762	20762	piRNA
piR-47902	0	0	1.03e-05	10000	10000	766	20766	piRNA
piR-54225	0	0	1.03e-05	10000	10000	767	20767	piRNA
hsa-miR-4503	0	0	1.03e-05	10000	10000	769	20769	miRNA
piR-44784	0	0	1.03e-05	10000	10000	770	20770	piRNA
hsa-miR-5705	0	0	1.03e-05	10000	10000	772	20772	miRNA
piR-43226	0	0	1.02e-05	10000	10000	774	20774	piRNA
piR-43325-L71	1.15e-05	0	0	776	10000	10000	20776	piRNA
piR-31437	0	0	1.01e-05	10000	10000	779	20779	piRNA
U2-L591	0	0	1e-05	10000	10000	780	20780	snRNA
piR-39733	1.01e-05	0	0	782	10000	10000	20782	piRNA
piR-57138-L32	0	0	9.93e-06	10000	10000	783	20783	piRNA
tRNA-Glu-TTC-2-2-tRF5	0	0	9.9e-06	10000	10000	785	20785	tRNA
tRNA-Und-NNN-5-1-tRF3	0	0	9.88e-06	10000	10000	787	20787	tRNA
hsa-miR-4731-5p	0	0	9.5e-06	10000	10000	794	20794	miRNA
hsa-miR-3159	0	0	9.46e-06	10000	10000	795	20795	miRNA
piR-55985-L13	0	0	9.33e-06	10000	10000	797	20797	piRNA
piR-58387-L2	0	0	9.31e-06	10000	10000	799	20799	piRNA
piR-52193	0	0	9.24e-06	10000	10000	800	20800	piRNA
piR-57502	0	0	9.24e-06	10000	10000	801	20801	piRNA
U2-L851	0	0	9.22e-06	10000	10000	802	20802	snRNA
piR-34920-L4	0	0	9.21e-06	10000	10000	805	20805	piRNA
piR-30354	0	0	9.17e-06	10000	10000	807	20807	piRNA
tRNA-Leu-CAG-1-2-tRF5	0	0	9.07e-06	10000	10000	808	20808	tRNA
piR-44568-L4	0	0	9.02e-06	10000	10000	812	20812	piRNA
piR-56804	3.57e-06	0	0	812	10000	10000	20812	piRNA
HY3-L310	0	0	8.97e-06	10000	10000	813	20813	scRNA
tRNA-Thr-TGT-6-1-tRF3	0	0	8.47e-06	10000	10000	824	20824	tRNA
piR-61861-L16	0	0	8.24e-06	10000	10000	829	20829	piRNA
piR-57567-L47	0	0	8.17e-06	10000	10000	831	20831	piRNA
piR-47274-L4	0	0	8.07e-06	10000	10000	834	20834	piRNA
piR-46873	0	0	8.01e-06	10000	10000	835	20835	piRNA
U13_-L314	0	0	7.85e-06	10000	10000	839	20839	snRNA
U6-L1016	0	0	7.79e-06	10000	10000	840	20840	snRNA
piR-46681	0	0	7.71e-06	10000	10000	842	20842	piRNA
U2-L912	0	0	7.67e-06	10000	10000	843	20843	snRNA
piR-48772-L48	0	0	7.66e-06	10000	10000	846	20846	piRNA
U6-L338	0	0	7.63e-06	10000	10000	847	20847	snRNA
piR-57567-L51	0	0	7.61e-06	10000	10000	848	20848	piRNA
HY3-L517	0	0	7.57e-06	10000	10000	850	20850	scRNA
piR-34911-L22	0	0	7.44e-06	10000	10000	853	20853	piRNA
piR-41458	0	0	7.41e-06	10000	10000	855	20855	piRNA
piR-32482	0	0	7.38e-06	10000	10000	856	20856	piRNA
U4-L21	0	0	7.34e-06	10000	10000	858	20858	snRNA
tRNA-Lys-CTT-11-1-tRF3	0	0	7.31e-06	10000	10000	859	20859	tRNA
U3-L134	0	0	7.2e-06	10000	10000	861	20861	snRNA
U1-L37	0	0	7.2e-06	10000	10000	862	20862	snRNA
piR-41652-L3	0	0	7.04e-06	10000	10000	869	20869	piRNA
HY3-L557	0	0	6.87e-06	10000	10000	872	20872	scRNA
U6-L1015	0	0	6.85e-06	10000	10000	873	20873	snRNA
piR-57138-L2	0	0	6.69e-06	10000	10000	875	20875	piRNA
piR-45359	0	0	6.63e-06	10000	10000	877	20877	piRNA
piR-48591-L11	0	0	6.6e-06	10000	10000	879	20879	piRNA
hsa-miR-605-5p	0	0	6.48e-06	10000	10000	883	20883	miRNA
piR-33236-L2	0	0	6.35e-06	10000	10000	885	20885	piRNA
piR-60358	0	0	6.33e-06	10000	10000	889	20889	piRNA
piR-53171-L5	0	0	6.29e-06	10000	10000	891	20891	piRNA
piR-55626	0	0	6.27e-06	10000	10000	893	20893	piRNA
HY1-L183	0	0	6.2e-06	10000	10000	894	20894	scRNA
piR-58273	0	0	6.17e-06	10000	10000	895	20895	piRNA
U1-L207	0	0	6.09e-06	10000	10000	897	20897	snRNA
U6-L121	0	0	6.07e-06	10000	10000	898	20898	snRNA
U6-L119	0	0	5.82e-06	10000	10000	903	20903	snRNA
piR-36796	0	0	5.74e-06	10000	10000	907	20907	piRNA
piR-44469	0	0	5.68e-06	10000	10000	908	20908	piRNA
piR-57567-L27	0	0	5.67e-06	10000	10000	911	20911	piRNA
U6-L964	0	0	5.62e-06	10000	10000	913	20913	snRNA
U13-L113	0	0	5.59e-06	10000	10000	915	20915	snRNA
hsa-miR-4659b-3p	0	0	5.58e-06	10000	10000	916	20916	miRNA
piR-48629	0	0	5.55e-06	10000	10000	917	20917	piRNA
piR-57191	0	0	5.51e-06	10000	10000	919	20919	piRNA
piR-43101	0	0	5.44e-06	10000	10000	920	20920	piRNA
tRNA-Cys-GCA-16-1-tRF3	0	0	5.36e-06	10000	10000	925	20925	tRNA
HY1-L178	0	0	5.35e-06	10000	10000	926	20926	scRNA
piR-38605-L14	0	0	5.34e-06	10000	10000	927	20927	piRNA
U13_-L26	0	0	5.29e-06	10000	10000	930	20930	snRNA
piR-48772-L6	0	0	5.26e-06	10000	10000	932	20932	piRNA
U13-L51	0	0	5.12e-06	10000	10000	935	20935	snRNA
piR-47527	0	0	5.06e-06	10000	10000	939	20939	piRNA
U3-L91	0	0	5.03e-06	10000	10000	941	20941	snRNA
hsa-miR-4734	0	0	5e-06	10000	10000	944	20944	miRNA
tRNA-Phe-GAA-2-1-tRF3	0	0	4.87e-06	10000	10000	947	20947	tRNA
piR-48822-L11	0	0	4.85e-06	10000	10000	949	20949	piRNA
piR-48772-L21	0	0	4.8e-06	10000	10000	951	20951	piRNA
piR-52251	0	0	4.77e-06	10000	10000	954	20954	piRNA
HY3-L547	0	0	4.73e-06	10000	10000	955	20955	scRNA
U3-L66	0	0	4.71e-06	10000	10000	956	20956	snRNA
piR-52475-L5	0	0	4.7e-06	10000	10000	957	20957	piRNA
HY1-L50	0	0	4.68e-06	10000	10000	959	20959	scRNA
U6-L130	0	0	4.62e-06	10000	10000	962	20962	snRNA
hsa-miR-4697-3p	0	0	4.51e-06	10000	10000	966	20966	miRNA
HY3-L112	0	0	4.49e-06	10000	10000	969	20969	scRNA
piR-48772-L28	0	0	4.48e-06	10000	10000	970	20970	piRNA
piR-30531	0	0	4.47e-06	10000	10000	972	20972	piRNA
piR-61493	0	0	4.42e-06	10000	10000	976	20976	piRNA
piR-57138-L22	0	0	4.42e-06	10000	10000	977	20977	piRNA
piR-48591-L7	0	0	4.41e-06	10000	10000	978	20978	piRNA
piR-57256-L11	0	0	4.39e-06	10000	10000	979	20979	piRNA
HBII-85-21	0	0	4.35e-06	10000	10000	981	20981	snoRNA
piR-43325-L17	0	0	4.32e-06	10000	10000	982	20982	piRNA
hsa-miR-518a-3p	0	0	4.27e-06	10000	10000	984	20984	miRNA
piR-54413	0	0	4.23e-06	10000	10000	986	20986	piRNA
HY1-L421	0	0	4.22e-06	10000	10000	988	20988	scRNA
piR-37281	0	0	4.22e-06	10000	10000	989	20989	piRNA
tRNA-Ala-TGC-8-1-tRF5	0	0	4.19e-06	10000	10000	993	20993	tRNA
tRNA-Leu-AAG-5-1	0	0	4.18e-06	10000	10000	994	20994	tRNA
HY1-L129	0	0	4.16e-06	10000	10000	997	20997	scRNA
hsa-miR-4664-3p	0	0	4.14e-06	10000	10000	999	20999	miRNA
BC200-L63	0	0	4.09e-06	10000	10000	1001	21001	scRNA
piR-48426	0	0	4.08e-06	10000	10000	1002	21002	piRNA
piR-37081-L4	0	0	4.08e-06	10000	10000	1004	21004	piRNA
piR-57138-L28	0	0	4.07e-06	10000	10000	1006	21006	piRNA
hsa-miR-4425	0	0	4.06e-06	10000	10000	1007	21007	miRNA
nm-tRNA-SerTGA-AGA-chr11-7-tRF3	0	0	4.06e-06	10000	10000	1008	21008	tRF3
piR-30969	0	0	4.02e-06	10000	10000	1012	21012	piRNA
hsa-miR-3191-5p	0	0	3.97e-06	10000	10000	1014	21014	miRNA
piR-48772-L11	0	0	3.94e-06	10000	10000	1015	21015	piRNA
piR-45262	0	0	3.9e-06	10000	10000	1016	21016	piRNA
U35B	0	0	3.89e-06	10000	10000	1017	21017	snoRNA
U2-L853	0	0	3.88e-06	10000	10000	1018	21018	snRNA
hsa-miR-548av-3p	0	0	3.86e-06	10000	10000	1019	21019	miRNA
U2-L722	0	0	3.85e-06	10000	10000	1021	21021	snRNA
U1-L183	0	0	3.85e-06	10000	10000	1022	21022	snRNA
piR-33527	0	0	3.81e-06	10000	10000	1024	21024	piRNA
piR-39241	0	0	3.77e-06	10000	10000	1026	21026	piRNA
piR-42056	0	0	3.74e-06	10000	10000	1028	21028	piRNA
tRNA-Glu-CTC-1-5-tRF5	0	0	3.7e-06	10000	10000	1032	21032	tRNA
U6-L285	0	0	3.7e-06	10000	10000	1033	21033	snRNA
U6-L1256	0	0	3.64e-06	10000	10000	1034	21034	snRNA
hsa-miR-218-2-3p	0	0	3.61e-06	10000	10000	1037	21037	miRNA
hsa-miR-3691-3p	0	0	3.56e-06	10000	10000	1038	21038	miRNA
U13_-L31	0	0	3.55e-06	10000	10000	1041	21041	snRNA
HY3-L311	0	0	3.53e-06	10000	10000	1046	21046	scRNA
hsa-miR-3183	0	0	3.5e-06	10000	10000	1048	21048	miRNA
piR-34044	0	0	3.41e-06	10000	10000	1053	21053	piRNA
piR-57138-L7	0	0	3.39e-06	10000	10000	1058	21058	piRNA
piR-48772-L71	0	0	3.34e-06	10000	10000	1061	21061	piRNA
piR-52372	0	0	3.34e-06	10000	10000	1062	21062	piRNA
HY3-L532	0	0	3.31e-06	10000	10000	1064	21064	scRNA
U5-L200	0	0	3.3e-06	10000	10000	1066	21066	snRNA
tRNA-Pro-TGG-3-5-tRF3	0	0	3.28e-06	10000	10000	1068	21068	tRNA
piR-57138-L52	0	0	3.24e-06	10000	10000	1074	21074	piRNA
tRNA-Ser-AGA-5-1	0	0	3.16e-06	10000	10000	1078	21078	tRNA
U6-L35	0	0	3.16e-06	10000	10000	1079	21079	snRNA
U4-L68	0	0	3.12e-06	10000	10000	1081	21081	snRNA
U4-L25	0	0	3.08e-06	10000	10000	1084	21084	snRNA
U7-L193	0	0	3.03e-06	10000	10000	1090	21090	snRNA
HY1-L349	0	0	3.02e-06	10000	10000	1091	21091	scRNA
tRNA-Lys-CTT-15-1-tRF3	0	0	3.01e-06	10000	10000	1092	21092	tRNA
U7-L190	0	0	2.96e-06	10000	10000	1094	21094	snRNA
U3-L188	0	0	2.96e-06	10000	10000	1096	21096	snRNA
HY3-L210	0	0	2.91e-06	10000	10000	1100	21100	scRNA
piR-57567-L6	0	0	2.91e-06	10000	10000	1101	21101	piRNA
U6-L770	0	0	2.84e-06	10000	10000	1105	21105	snRNA
tRNA-Ala-AGC-chr6-97-tRF3	0	0	2.83e-06	10000	10000	1106	21106	tRNA
piR-54738	0	0	2.74e-06	10000	10000	1110	21110	piRNA
piR-34582-L26	0	0	2.7e-06	10000	10000	1113	21113	piRNA
piR-57567-L34	0	0	2.63e-06	10000	10000	1116	21116	piRNA
hsa-miR-6799-5p	0	0	2.62e-06	10000	10000	1117	21117	miRNA
hsa-miR-6804-5p	0	0	2.61e-06	10000	10000	1118	21118	miRNA
U6-L1301	0	0	2.61e-06	10000	10000	1120	21120	snRNA
piR-32512-L42	0	0	2.55e-06	10000	10000	1127	21127	piRNA
hsa-miR-4797-3p	0	0	2.54e-06	10000	10000	1128	21128	miRNA
HY4-L74	0	0	2.54e-06	10000	10000	1129	21129	scRNA
U13_-L260	0	0	2.52e-06	10000	10000	1134	21134	snRNA
piR-57138-L15	0	0	2.49e-06	10000	10000	1136	21136	piRNA
hsa-miR-4467	0	0	2.42e-06	10000	10000	1139	21139	miRNA
piR-32606	0	0	2.4e-06	10000	10000	1140	21140	piRNA
hsa-miR-6781-5p	0	0	2.4e-06	10000	10000	1141	21141	miRNA
piR-49039-L4	0	0	2.39e-06	10000	10000	1142	21142	piRNA
piR-43724	0	0	2.36e-06	10000	10000	1143	21143	piRNA
tRNA-Lys-TTT-3-3-tRF5	0	0	2.35e-06	10000	10000	1144	21144	tRNA
piR-57138-L9	0	0	2.34e-06	10000	10000	1146	21146	piRNA
HBII-85-7	0	0	2.33e-06	10000	10000	1147	21147	snoRNA
hsa-miR-10396b-5p	0	0	2.26e-06	10000	10000	1151	21151	miRNA
U2-L124	0	0	2.25e-06	10000	10000	1153	21153	snRNA
piR-40191	0	0	2.21e-06	10000	10000	1156	21156	piRNA
tRNA-Asp-GTC-2-6-tRF5	0	0	2.17e-06	10000	10000	1158	21158	tRNA
piR-36455	0	0	2.15e-06	10000	10000	1159	21159	piRNA
U6-L1053	0	0	2.15e-06	10000	10000	1161	21161	snRNA
piR-34582-L50	0	0	2.1e-06	10000	10000	1167	21167	piRNA
piR-55158	0	0	2.09e-06	10000	10000	1168	21168	piRNA
U4-L149	0	0	2.06e-06	10000	10000	1173	21173	snRNA
U6-L156	0	0	2.02e-06	10000	10000	1176	21176	snRNA
piR-43912-L2	0	0	2.01e-06	10000	10000	1178	21178	piRNA
HY1-L254	0	0	2.01e-06	10000	10000	1179	21179	scRNA
HY3-L470	0	0	2e-06	10000	10000	1180	21180	scRNA
HY1-L397	0	0	2e-06	10000	10000	1181	21181	scRNA
piR-40649	0	0	1.98e-06	10000	10000	1182	21182	piRNA
hsa-miR-5190	0	0	1.95e-06	10000	10000	1183	21183	miRNA
HY1-L460	0	0	1.94e-06	10000	10000	1184	21184	scRNA
U2-L502	0	0	1.92e-06	10000	10000	1188	21188	snRNA
piR-43262-L7	0	0	1.9e-06	10000	10000	1192	21192	piRNA
piR-48772-L5	0	0	1.86e-06	10000	10000	1196	21196	piRNA
U13_-L176	0	0	1.82e-06	10000	10000	1202	21202	snRNA
U1-L137	0	0	1.82e-06	10000	10000	1205	21205	snRNA
tRNA-Asn-GTT-chr1_KI270713v1_random-2-tRF5	0	0	1.79e-06	10000	10000	1209	21209	tRNA
piR-43325-L30	0	0	1.79e-06	10000	10000	1210	21210	piRNA
U13_-L283	0	0	1.79e-06	10000	10000	1211	21211	snRNA
U3-L10	0	0	1.79e-06	10000	10000	1212	21212	snRNA
U1-L81	0	0	1.78e-06	10000	10000	1213	21213	snRNA
piR-55985-L12	0	0	1.71e-06	10000	10000	1214	21214	piRNA
U6-L1207	0	0	1.71e-06	10000	10000	1216	21216	snRNA
U7-L47	0	0	1.69e-06	10000	10000	1218	21218	snRNA
piR-40252	0	0	1.69e-06	10000	10000	1219	21219	piRNA
piR-51802-L7	0	0	1.69e-06	10000	10000	1220	21220	piRNA
U6-L961	0	0	1.68e-06	10000	10000	1223	21223	snRNA
hsa-miR-1914-5p	0	0	1.65e-06	10000	10000	1227	21227	miRNA
piR-30963-L31	0	0	1.6e-06	10000	10000	1231	21231	piRNA
HBII-85-13	0	0	1.56e-06	10000	10000	1234	21234	snoRNA
U13_-L69	0	0	1.54e-06	10000	10000	1235	21235	snRNA
piR-44819	0	0	1.5e-06	10000	10000	1237	21237	piRNA
U6-L1760	0	0	1.46e-06	10000	10000	1240	21240	snRNA
piR-51761-L10	0	0	1.44e-06	10000	10000	1242	21242	piRNA
piR-40006	0	0	1.44e-06	10000	10000	1243	21243	piRNA
HY1-L379	0	0	1.37e-06	10000	10000	1247	21247	scRNA
HY3-L485	0	0	1.35e-06	10000	10000	1250	21250	scRNA
U6-L1620	0	0	1.35e-06	10000	10000	1251	21251	snRNA
tRNA-Asn-GTT-chr1-111-tRF5	0	0	1.35e-06	10000	10000	1252	21252	tRNA
piR-30327-L3	0	0	1.32e-06	10000	10000	1255	21255	piRNA
U70B	0	0	1.28e-06	10000	10000	1258	21258	snoRNA
tRNA-Arg-TCG-6-1-tRF3	0	0	1.27e-06	10000	10000	1259	21259	tRNA
piR-48772-L84	0	0	1.26e-06	10000	10000	1261	21261	piRNA
piR-55035	0	0	1.26e-06	10000	10000	1262	21262	piRNA
piR-53824	0	0	1.25e-06	10000	10000	1264	21264	piRNA
HY1-L93	0	0	1.21e-06	10000	10000	1266	21266	scRNA
piR-51208	0	0	1.19e-06	10000	10000	1267	21267	piRNA
hsa-miR-517a-3p	0	0	1.17e-06	10000	10000	1270	21270	miRNA
hsa-miR-3180-5p	0	0	1.14e-06	10000	10000	1272	21272	miRNA
piR-57257	0	0	1.13e-06	10000	10000	1275	21275	piRNA
HY3-L19	0	0	1.12e-06	10000	10000	1276	21276	scRNA
U6-L294	0	0	1.09e-06	10000	10000	1283	21283	snRNA
piR-36752-L7	0	0	1.09e-06	10000	10000	1284	21284	piRNA
U4-L52	0	0	1.08e-06	10000	10000	1286	21286	snRNA
U6-L424	0	0	1.08e-06	10000	10000	1287	21287	snRNA
U2-L1089	0	0	1.08e-06	10000	10000	1288	21288	snRNA
hsa-miR-6843-3p	0	0	1.07e-06	10000	10000	1289	21289	miRNA
piR-36752-L8	0	0	1.05e-06	10000	10000	1292	21292	piRNA
piR-54720	0	0	1.05e-06	10000	10000	1293	21293	piRNA
hsa-miR-5696	0	0	1.03e-06	10000	10000	1296	21296	miRNA
piR-41841	0	0	1.01e-06	10000	10000	1301	21301	piRNA
piR-38915	0	0	1.01e-06	10000	10000	1303	21303	piRNA
piR-43325-L53	0	0	9.62e-07	10000	10000	1310	21310	piRNA
piR-61861-L5	0	0	9.41e-07	10000	10000	1314	21314	piRNA
HBII-85-26	0	0	9.39e-07	10000	10000	1315	21315	snoRNA
piR-43325-L41	0	0	9.39e-07	10000	10000	1316	21316	piRNA
piR-61861-L18	0	0	9.37e-07	10000	10000	1317	21317	piRNA
hsa-miR-517b-3p	0	0	9.26e-07	10000	10000	1318	21318	miRNA
U2-L185	0	0	9.05e-07	10000	10000	1320	21320	snRNA
U1-L41	0	0	8.91e-07	10000	10000	1322	21322	snRNA
HY3-L436	0	0	8.69e-07	10000	10000	1325	21325	scRNA
piR-34911-L4	0	0	8.55e-07	10000	10000	1329	21329	piRNA
piR-61861-L12	0	0	8.55e-07	10000	10000	1330	21330	piRNA
tRNA-Glu-CTC-2-1-tRF3	0	0	8.49e-07	10000	10000	1331	21331	tRNA
piR-47050	0	0	8.46e-07	10000	10000	1332	21332	piRNA
U6-L591	0	0	8.45e-07	10000	10000	1333	21333	snRNA
piR-55138	0	0	8.45e-07	10000	10000	1334	21334	piRNA
hsa-miR-4700-5p	0	0	8.3e-07	10000	10000	1339	21339	miRNA
HY4-L26	0	0	8.28e-07	10000	10000	1340	21340	scRNA
U70G	0	0	8.1e-07	10000	10000	1342	21342	snoRNA
piR-33688	0	0	8.09e-07	10000	10000	1343	21343	piRNA
HY3-L271	0	0	8.08e-07	10000	10000	1344	21344	scRNA
U4-L39	0	0	8.07e-07	10000	10000	1345	21345	snRNA
hsa-miR-6786-5p	0	0	8.03e-07	10000	10000	1346	21346	miRNA
tRNA-Val-CAC-6-1-tRF3	0	0	7.96e-07	10000	10000	1348	21348	tRNA
ACA35	0	0	7.79e-07	10000	10000	1350	21350	snoRNA
U6-L908	0	0	7.7e-07	10000	10000	1357	21357	snRNA
hsa-miR-4688	0	0	7.7e-07	10000	10000	1358	21358	miRNA
piR-36752-L2	0	0	7.7e-07	10000	10000	1359	21359	piRNA
hsa-miR-6786-3p	0	0	7.63e-07	10000	10000	1360	21360	miRNA
U2-L103	0	0	7.53e-07	10000	10000	1363	21363	snRNA
hsa-miR-208b-5p	0	0	7.34e-07	10000	10000	1369	21369	miRNA
piR-49250	0	0	7.31e-07	10000	10000	1370	21370	piRNA
U4-L69	0	0	7.3e-07	10000	10000	1371	21371	snRNA
hsa-miR-3163	0	0	7.26e-07	10000	10000	1372	21372	miRNA
HY3-L182	0	0	7.25e-07	10000	10000	1373	21373	scRNA
piR-61861-L31	0	0	7.23e-07	10000	10000	1374	21374	piRNA
piR-48514	0	0	7.17e-07	10000	10000	1376	21376	piRNA
HY3-L423	0	0	7.12e-07	10000	10000	1378	21378	scRNA
tRNA-Val-CAC-chr1-136-tRF5	0	0	7.06e-07	10000	10000	1381	21381	tRNA
U2-L987	0	0	7.04e-07	10000	10000	1382	21382	snRNA
hsa-miR-7703	0	0	7.01e-07	10000	10000	1385	21385	miRNA
HY3-L400	0	0	6.99e-07	10000	10000	1387	21387	scRNA
piR-45562	0	0	6.95e-07	10000	10000	1389	21389	piRNA
piR-33843	0	0	6.94e-07	10000	10000	1390	21390	piRNA
piR-43325-L31	0	0	6.79e-07	10000	10000	1393	21393	piRNA
piR-43325-L25	0	0	6.7e-07	10000	10000	1395	21395	piRNA
piR-41503	0	0	6.62e-07	10000	10000	1396	21396	piRNA
U3-L220	0	0	6.57e-07	10000	10000	1398	21398	snRNA
piR-40176-L51	0	0	6.52e-07	10000	10000	1400	21400	piRNA
piR-37750-L51	0	0	6.44e-07	10000	10000	1403	21403	piRNA
piR-38784	0	0	6.44e-07	10000	10000	1404	21404	piRNA
U6-L356	0	0	6.34e-07	10000	10000	1409	21409	snRNA
14q(II-4)	0	0	6.31e-07	10000	10000	1411	21411	snoRNA
U3-L133	0	0	6.3e-07	10000	10000	1412	21412	snRNA
tRNA-Arg-TCT-4-1-tRF3	0	0	6.26e-07	10000	10000	1413	21413	tRNA
piR-45357	0	0	6.24e-07	10000	10000	1418	21418	piRNA
tRNA-Und-NNN-chr14-11	0	0	6.12e-07	10000	10000	1421	21421	tRNA
U4-L9	0	0	6.1e-07	10000	10000	1422	21422	snRNA
U13_-L227	0	0	5.97e-07	10000	10000	1428	21428	snRNA
piR-57138-L19	0	0	5.9e-07	10000	10000	1431	21431	piRNA
piR-61861-L23	0	0	5.71e-07	10000	10000	1433	21433	piRNA
hsa-miR-1276	0	0	5.69e-07	10000	10000	1434	21434	miRNA
hsa-miR-3907	0	0	5.66e-07	10000	10000	1436	21436	miRNA
tRNA-Gln-TTG-3-2-tRF5	0	0	5.59e-07	10000	10000	1438	21438	tRNA
piR-57567-L14	0	0	5.57e-07	10000	10000	1439	21439	piRNA
piR-61912	0	0	5.52e-07	10000	10000	1442	21442	piRNA
HY1-L398	0	0	5.46e-07	10000	10000	1444	21444	scRNA
piR-41640	0	0	5.42e-07	10000	10000	1445	21445	piRNA
HY3-L239	0	0	5.34e-07	10000	10000	1449	21449	scRNA
U3-L214	0	0	5.13e-07	10000	10000	1453	21453	snRNA
piR-37502	0	0	5.11e-07	10000	10000	1455	21455	piRNA
piR-57138-L36	0	0	5.04e-07	10000	10000	1458	21458	piRNA
piR-57567	0	0	4.98e-07	10000	10000	1461	21461	piRNA
piR-48772-L41	0	0	4.92e-07	10000	10000	1463	21463	piRNA
14q(I-8)	0	0	4.91e-07	10000	10000	1464	21464	snoRNA
piR-61840-L8	0	0	4.76e-07	10000	10000	1469	21469	piRNA
piR-58639	0	0	4.74e-07	10000	10000	1470	21470	piRNA
U6-L259	0	0	4.7e-07	10000	10000	1472	21472	snRNA
hsa-miR-4730	0	0	4.51e-07	10000	10000	1473	21473	miRNA
hsa-miR-4800-3p	0	0	4.45e-07	10000	10000	1477	21477	miRNA
hsa-miR-3677-5p	0	0	4.34e-07	10000	10000	1484	21484	miRNA
piR-30597-L2	0	0	4.32e-07	10000	10000	1487	21487	piRNA
piR-57138-L26	0	0	4.31e-07	10000	10000	1488	21488	piRNA
piR-38102	0	0	4.31e-07	10000	10000	1489	21489	piRNA
piR-50634	0	0	4.23e-07	10000	10000	1491	21491	piRNA
HY3-L393	0	0	4.1e-07	10000	10000	1493	21493	scRNA
U2-L111	0	0	4.03e-07	10000	10000	1497	21497	snRNA
hsa-miR-6883-3p	0	0	4e-07	10000	10000	1499	21499	miRNA
U6-L231	0	0	3.99e-07	10000	10000	1500	21500	snRNA
HY3-L441	0	0	3.97e-07	10000	10000	1503	21503	scRNA
U7-L101	0	0	3.82e-07	10000	10000	1508	21508	snRNA
HBII-85-20	0	0	3.8e-07	10000	10000	1509	21509	snoRNA
tRNA-Thr-TGT-3-1-tRF3	0	0	3.75e-07	10000	10000	1511	21511	tRNA
tRNA-Asn-GTT-chr1-99-tRF3	0	0	3.71e-07	10000	10000	1513	21513	tRNA
U2-L36	0	0	3.71e-07	10000	10000	1514	21514	snRNA
piR-55202	0	0	3.69e-07	10000	10000	1515	21515	piRNA
piR-57386	0	0	3.64e-07	10000	10000	1518	21518	piRNA
HBII-234	0	0	3.55e-07	10000	10000	1524	21524	snoRNA
U13_-L231	0	0	3.52e-07	10000	10000	1528	21528	snRNA
HY3-L293	0	0	3.43e-07	10000	10000	1533	21533	scRNA
HY3-L288	0	0	3.43e-07	10000	10000	1534	21534	scRNA
hsa-miR-4676-5p	0	0	3.35e-07	10000	10000	1537	21537	miRNA
hsa-miR-33b-3p	0	0	3.3e-07	10000	10000	1541	21541	miRNA
piR-47274-L5	0	0	3.3e-07	10000	10000	1542	21542	piRNA
hsa-miR-346	0	0	3.28e-07	10000	10000	1543	21543	miRNA
HY3-L531	0	0	3.18e-07	10000	10000	1547	21547	scRNA
HY3-L371	0	0	3.18e-07	10000	10000	1549	21549	scRNA
piR-34547	0	0	3.16e-07	10000	10000	1551	21551	piRNA
HY3-L484	0	0	3.13e-07	10000	10000	1552	21552	scRNA
U6-L1113	0	0	3.08e-07	10000	10000	1555	21555	snRNA
hsa-miR-1287-3p	0	0	3.04e-07	10000	10000	1556	21556	miRNA
HY3-L403	0	0	3.03e-07	10000	10000	1558	21558	scRNA
U6-L426	0	0	3.02e-07	10000	10000	1560	21560	snRNA
HY3-L466	0	0	3.02e-07	10000	10000	1561	21561	scRNA
piR-30460-L2	0	0	3.01e-07	10000	10000	1563	21563	piRNA
HY3-L98	0	0	3.01e-07	10000	10000	1564	21564	scRNA
HY1-L14	0	0	2.96e-07	10000	10000	1565	21565	scRNA
U3-L79	0	0	2.94e-07	10000	10000	1566	21566	snRNA
U7-L161	0	0	2.91e-07	10000	10000	1569	21569	snRNA
piR-48772-L14	0	0	2.9e-07	10000	10000	1571	21571	piRNA
piR-34582-L31	0	0	2.87e-07	10000	10000	1572	21572	piRNA
piR-30327	0	0	2.86e-07	10000	10000	1573	21573	piRNA
HBII-85-18	0	0	2.82e-07	10000	10000	1575	21575	snoRNA
HY3-L342	0	0	2.78e-07	10000	10000	1576	21576	scRNA
U1-L211	0	0	2.71e-07	10000	10000	1580	21580	snRNA
piR-54711	0	0	2.68e-07	10000	10000	1581	21581	piRNA
piR-48772-L65	0	0	2.67e-07	10000	10000	1583	21583	piRNA
U13-L15	0	0	2.64e-07	10000	10000	1584	21584	snRNA
piR-54100	0	0	2.64e-07	10000	10000	1587	21587	piRNA
piR-54978-L2	0	0	2.59e-07	10000	10000	1589	21589	piRNA
nm-tRNA-Tyr-GTA-chr2-23	0	0	2.58e-07	10000	10000	1591	21591	tRNA
piR-48772-L77	0	0	2.56e-07	10000	10000	1594	21594	piRNA
piR-49041	0	0	2.53e-07	10000	10000	1596	21596	piRNA
tRNA-Glu-CTC-3-1-tRF5	0	0	2.53e-07	10000	10000	1597	21597	tRNA
hsa-miR-5090	0	0	2.4e-07	10000	10000	1601	21601	miRNA
piR-38907	0	0	2.39e-07	10000	10000	1602	21602	piRNA
HBII-85-25	0	0	2.34e-07	10000	10000	1604	21604	snoRNA
tRNA-SeC-TCA-1-1-tRF5	0	0	2.33e-07	10000	10000	1605	21605	tRNA
piR-33054	0	0	2.33e-07	10000	10000	1606	21606	piRNA
hsa-miR-2116-5p	0	0	2.3e-07	10000	10000	1607	21607	miRNA
piR-58387	0	0	2.27e-07	10000	10000	1609	21609	piRNA
piR-42864	0	0	2.21e-07	10000	10000	1611	21611	piRNA
HY3-L129	0	0	2.13e-07	10000	10000	1616	21616	scRNA
piR-41831-L4	0	0	2.13e-07	10000	10000	1618	21618	piRNA
piR-34284	0	0	2.11e-07	10000	10000	1621	21621	piRNA
HY3-L218	0	0	2.05e-07	10000	10000	1623	21623	scRNA
piR-55901	0	0	2.03e-07	10000	10000	1624	21624	piRNA
piR-53978	0	0	1.97e-07	10000	10000	1626	21626	piRNA
U6-L907	0	0	1.97e-07	10000	10000	1627	21627	snRNA
tRNA-Ser-GCT-6-1-tRF5	0	0	1.97e-07	10000	10000	1628	21628	tRNA
piR-47274-L3	0	0	1.95e-07	10000	10000	1629	21629	piRNA
piR-57138-L5	0	0	1.95e-07	10000	10000	1630	21630	piRNA
piR-47552	0	0	1.91e-07	10000	10000	1632	21632	piRNA
tRNA-Asn-ATT-1-1	0	0	1.9e-07	10000	10000	1633	21633	tRNA
piR-43045	0	0	1.9e-07	10000	10000	1634	21634	piRNA
piR-52466	0	0	1.9e-07	10000	10000	1635	21635	piRNA
piR-41464-L4	0	0	1.87e-07	10000	10000	1637	21637	piRNA
HY3-L221	0	0	1.8e-07	10000	10000	1645	21645	scRNA
U1-L118	0	0	1.77e-07	10000	10000	1647	21647	snRNA
hsa-miR-3085-3p	0	0	1.76e-07	10000	10000	1648	21648	miRNA
piR-31636-L6	0	0	1.73e-07	10000	10000	1650	21650	piRNA
HY3-L481	0	0	1.73e-07	10000	10000	1651	21651	scRNA
U6-L1759	0	0	1.67e-07	10000	10000	1654	21654	snRNA
hsa-miR-3188	0	0	1.62e-07	10000	10000	1655	21655	miRNA
piR-55972	0	0	1.62e-07	10000	10000	1656	21656	piRNA
piR-52472	0	0	1.6e-07	10000	10000	1661	21661	piRNA
piR-34920-L7	0	0	1.59e-07	10000	10000	1664	21664	piRNA
piR-55046	0	0	1.57e-07	10000	10000	1665	21665	piRNA
tRNA-Val-CAC-chr1-16-tRF5	0	0	1.57e-07	10000	10000	1666	21666	tRNA
piR-57138-L45	0	0	1.53e-07	10000	10000	1669	21669	piRNA
piR-31109	0	0	1.5e-07	10000	10000	1672	21672	piRNA
HY4-L108	0	0	1.47e-07	10000	10000	1676	21676	scRNA
tRNA-Ile-GAT-1-3-tRF5	0	0	1.47e-07	10000	10000	1677	21677	tRNA
hsa-miR-7108-5p	0	0	1.47e-07	10000	10000	1678	21678	miRNA
hsa-miR-6895-3p	0	0	1.47e-07	10000	10000	1679	21679	miRNA
hsa-miR-561-3p	0	0	1.43e-07	10000	10000	1680	21680	miRNA
hsa-miR-1237-3p	0	0	1.43e-07	10000	10000	1682	21682	miRNA
piR-43325-L77	0	0	1.42e-07	10000	10000	1684	21684	piRNA
tRNA-Thr-TGT-6-1-tRF5	0	0	1.4e-07	10000	10000	1686	21686	tRNA
piR-61484	0	0	1.39e-07	10000	10000	1687	21687	piRNA
hsa-miR-1249-5p	0	0	1.39e-07	10000	10000	1688	21688	miRNA
piR-38574	0	0	1.38e-07	10000	10000	1689	21689	piRNA
piR-50395-L3	0	0	1.34e-07	10000	10000	1693	21693	piRNA
piR-34582-L30	0	0	1.3e-07	10000	10000	1698	21698	piRNA
piR-61267	0	0	1.29e-07	10000	10000	1699	21699	piRNA
tRNA-Arg-ACG-1-3-tRF3	0	0	1.27e-07	10000	10000	1701	21701	tRNA
tRNA-Gln-CTG-13-1	0	0	1.26e-07	10000	10000	1703	21703	tRNA
U6-L59	0	0	1.25e-07	10000	10000	1704	21704	snRNA
piR-41640-L3	0	0	1.24e-07	10000	10000	1707	21707	piRNA
HY1-L95	0	0	1.24e-07	10000	10000	1708	21708	scRNA
tRNA-Lys-CTT-chr7-30-tRF5	0	0	1.2e-07	10000	10000	1710	21710	tRNA
HY1-L155	0	0	1.19e-07	10000	10000	1712	21712	scRNA
piR-61729	0	0	1.16e-07	10000	10000	1715	21715	piRNA
piR-39870	0	0	1.15e-07	10000	10000	1716	21716	piRNA
piR-34956	0	0	1.14e-07	10000	10000	1718	21718	piRNA
piR-47594	0	0	1.12e-07	10000	10000	1721	21721	piRNA
U3-L59	0	0	1.09e-07	10000	10000	1723	21723	snRNA
U2-L879	0	0	1.07e-07	10000	10000	1724	21724	snRNA
piR-34920-L23	0	0	1.02e-07	10000	10000	1730	21730	piRNA
HY3-L307	0	0	1.02e-07	10000	10000	1731	21731	scRNA
piR-53354	0	0	1e-07	10000	10000	1734	21734	piRNA
U6-L1596	0	0	9.91e-08	10000	10000	1736	21736	snRNA
HY3-L394	0	0	9.72e-08	10000	10000	1737	21737	scRNA
U6-L937	0	0	9.56e-08	10000	10000	1740	21740	snRNA
U3-L39	0	0	9.52e-08	10000	10000	1741	21741	snRNA
piR-34911-L10	0	0	9.34e-08	10000	10000	1743	21743	piRNA
tRNA-Arg-ACG-1-2-tRF3	0	0	9.32e-08	10000	10000	1744	21744	tRNA
piR-43251	0	0	9.29e-08	10000	10000	1745	21745	piRNA
HY3-L208	0	0	9.2e-08	10000	10000	1747	21747	scRNA
piR-31637-L3	0	0	9.17e-08	10000	10000	1748	21748	piRNA
piR-32243	0	0	9.02e-08	10000	10000	1750	21750	piRNA
U2-L656	0	0	9.01e-08	10000	10000	1751	21751	snRNA
piR-48772-L2	0	0	8.69e-08	10000	10000	1753	21753	piRNA
piR-50436	0	0	8.49e-08	10000	10000	1754	21754	piRNA
U6-L1033	0	0	8.22e-08	10000	10000	1755	21755	snRNA
piR-35944	0	0	8.17e-08	10000	10000	1756	21756	piRNA
piR-43325-L61	0	0	7.99e-08	10000	10000	1762	21762	piRNA
piR-52878	0	0	7.73e-08	10000	10000	1763	21763	piRNA
HY3-L48	0	0	6.74e-08	10000	10000	1772	21772	scRNA
U6-L1064	0	0	6.33e-08	10000	10000	1773	21773	snRNA
U3-L164	0	0	5.92e-08	10000	10000	1781	21781	snRNA
piR-50938-L2	0	0	5.52e-08	10000	10000	1785	21785	piRNA
piR-59425-L9	0	0	5.29e-08	10000	10000	1790	21790	piRNA
HY3-L53	0	0	5.24e-08	10000	10000	1791	21791	scRNA
piR-30327-L8	0	0	5.15e-08	10000	10000	1792	21792	piRNA
HY1-L351	0	0	5.13e-08	10000	10000	1793	21793	scRNA
U3-L90	0	0	5.1e-08	10000	10000	1794	21794	snRNA
tRNA-Glu-TTC-1-2-tRF5	0	0	5.1e-08	10000	10000	1795	21795	tRNA
HY3-L480	0	0	5.02e-08	10000	10000	1797	21797	scRNA
piR-54695	0	0	4.83e-08	10000	10000	1799	21799	piRNA
hsa-miR-6796-5p	0	0	4.7e-08	10000	10000	1803	21803	miRNA
HY4-L7	0	0	4.52e-08	10000	10000	1804	21804	scRNA
HY3-L96	0	0	4.51e-08	10000	10000	1806	21806	scRNA
hsa-miR-3145-5p	0	0	4.5e-08	10000	10000	1807	21807	miRNA
U6-L289	0	0	4.4e-08	10000	10000	1814	21814	snRNA
U4-L30	0	0	4.38e-08	10000	10000	1817	21817	snRNA
U6-L1297	0	0	4.24e-08	10000	10000	1821	21821	snRNA
piR-57138-L51	0	0	4.18e-08	10000	10000	1822	21822	piRNA
hsa-miR-6892-3p	0	0	4.15e-08	10000	10000	1824	21824	miRNA
HY1-L281	0	0	3.49e-08	10000	10000	1828	21828	scRNA
piR-52507	0	0	3.19e-08	10000	10000	1834	21834	piRNA
hsa-miR-6894-5p	0	0	3.12e-08	10000	10000	1835	21835	miRNA
hsa-miR-3085-5p	0	0	3e-08	10000	10000	1840	21840	miRNA
hsa-miR-3622b-3p	0	0	0	10000	10000	10000	30000	miRNA
hsa-miR-4670-5p	0	0	0	10000	10000	10000	30000	miRNA
hsa-miR-519c-3p	0	0	0	10000	10000	10000	30000	miRNA
hsa-miR-573	0	0	0	10000	10000	10000	30000	miRNA
hsa-miR-6508-3p	0	0	0	10000	10000	10000	30000	miRNA
hsa-miR-6876-3p	0	0	0	10000	10000	10000	30000	miRNA
HY1-L313	0	0	0	10000	10000	10000	30000	scRNA
HY1-L417	0	0	0	10000	10000	10000	30000	scRNA
HY1-L437	0	0	0	10000	10000	10000	30000	scRNA
HY1-L48	0	0	0	10000	10000	10000	30000	scRNA
HY3-L113	0	0	0	10000	10000	10000	30000	scRNA
HY3-L486	0	0	0	10000	10000	10000	30000	scRNA
HY3-L489	0	0	0	10000	10000	10000	30000	scRNA
nmt-tRNA-Pro-TGG-1-1	0	0	0	10000	10000	10000	30000	tRNA
nmt-tRNA-Val-TAC-1-1	0	0	0	10000	10000	10000	30000	tRNA
nmt-tRNA-Val-TAC-1-1-tRF5	0	0	0	10000	10000	10000	30000	tRNA
piR-34582-L16	0	0	0	10000	10000	10000	30000	piRNA
piR-39328	0	0	0	10000	10000	10000	30000	piRNA
piR-43325-L42	0	0	0	10000	10000	10000	30000	piRNA
piR-43325-L74	0	0	0	10000	10000	10000	30000	piRNA
piR-46232	0	0	0	10000	10000	10000	30000	piRNA
piR-48819	0	0	0	10000	10000	10000	30000	piRNA
piR-48910	0	0	0	10000	10000	10000	30000	piRNA
piR-49916	0	0	0	10000	10000	10000	30000	piRNA
piR-54056	0	0	0	10000	10000	10000	30000	piRNA
piR-57138-L11	0	0	0	10000	10000	10000	30000	piRNA
piR-57138-L12	0	0	0	10000	10000	10000	30000	piRNA
piR-57567-L40	0	0	0	10000	10000	10000	30000	piRNA
SNORD121A	0	0	0	10000	10000	10000	30000	snoRNA
tRNA-Cys-GCA-4-1-tRF5	0	0	0	10000	10000	10000	30000	tRNA
tRNA-Pro-AGG-3-1-tRF3	0	0	0	10000	10000	10000	30000	tRNA
tRNA-Und-NNN-chr1-1	0	0	0	10000	10000	10000	30000	tRNA
U13-L139	0	0	0	10000	10000	10000	30000	snRNA
U13-L19	0	0	0	10000	10000	10000	30000	snRNA
U2-L526	0	0	0	10000	10000	10000	30000	snRNA
U2-L880	0	0	0	10000	10000	10000	30000	snRNA
U3-L110	0	0	0	10000	10000	10000	30000	snRNA
U3-L176	0	0	0	10000	10000	10000	30000	snRNA
U3-L186	0	0	0	10000	10000	10000	30000	snRNA
U3-L212	0	0	0	10000	10000	10000	30000	snRNA
U6-L1191	0	0	0	10000	10000	10000	30000	snRNA
U6-L147	0	0	0	10000	10000	10000	30000	snRNA
U6-L406	0	0	0	10000	10000	10000	30000	snRNA

## Sheet: Total_rank_in_DE_serum
	Adaboost_importance	GB_importance	RF_importance	Adaboost	GB	RF	Sum	RNA type
U6-L1413	0.55	0.613	0.361	1	1	1	3	snRNA
hsa-miR-203a-3p	0.121	0.287	0.0644	2	2	4	8	miRNA
HBII-52-41	0.0179	0.0211	0.0342	6	3	7	16	snoRNA
hsa-miR-203b-3p	0.00979	0.00741	0.00552	9	5	13	27	miRNA
hsa-miR-4642	0.0294	0.000693	0.138	4	25	3	32	miRNA
hsa-miR-372-3p	0.00273	0.00624	0.00116	22	6	24	52	miRNA
U4-L151	0.00702	0.00141	0.000965	12	17	29	58	snRNA
U13_-L308	0.00178	0.00521	0.0334	42	9	8	59	snRNA
U3-L63	0.00281	0.00177	0.00121	20	16	23	59	snRNA
U1-L127	0.00232	0.00538	0.000927	26	8	31	65	snRNA
hsa-miR-6895-3p	0.00344	0.00231	0.000636	15	13	38	66	miRNA
U13	0.00208	0.00298	0.00141	34	11	22	67	snRNA
U13-L59	0.00274	0.00104	0.000948	21	22	30	73	snRNA
HY1-L311	0.027	1.52e-05	0.037	5	63	6	74	scRNA
piR-39729	0.00221	0.000648	0.00156	32	26	21	79	piRNA
hsa-miR-1469	0.0172	1.13e-05	0.0413	7	68	5	80	miRNA
piR-47040	0.00317	0.000504	0.000653	17	30	36	83	piRNA
U6-L1514	0.00232	0.000952	0.000812	28	23	34	85	snRNA
piR-61173-L2	0.00242	0.00252	0.000407	24	12	54	90	piRNA
piR-47028	0.0545	2.99e-06	0.158	3	86	2	91	piRNA
U6-L1062	0.00257	6.83e-05	0.00168	23	49	19	91	snRNA
HY3-L331	0.00147	0.000472	0.00497	49	31	14	94	scRNA
hsa-miR-208b-3p	0.000825	0.00562	0.002	73	7	18	98	miRNA
piR-37777	0.00179	0.00105	0.00047	41	20	48	109	piRNA
HY3-L189	0.00219	3.02e-05	0.00158	33	57	20	110	scRNA
hsa-miR-6735-3p	0.00232	0.00011	0.0006	27	45	39	111	miRNA
hsa-miR-188-3p	0.00188	0.000434	0.000589	39	33	40	112	miRNA
piR-35393	0.00205	5.82e-05	0.00103	35	51	27	113	piRNA
hsa-miR-217-5p	0.00203	0.00205	0.00033	36	15	68	119	miRNA
HY1-L123	0.00106	0.0022	0.000542	62	14	43	119	scRNA
piR-36034-L2	0.00173	0.000212	0.000546	44	39	42	125	piRNA
hsa-miR-11399	0.00152	0.000387	0.000484	47	34	47	128	miRNA
tRNA-Und-NNN-10-1-tRF5	0.000388	0.00437	0.00115	94	10	25	129	tRNA
piR-39824	0.00137	0.00111	0.000359	52	19	63	134	piRNA
piR-40999	0.00114	0.000248	0.000547	59	36	41	136	piRNA
hsa-miR-133a-3p	0.000147	0.0134	0.00476	120	4	15	139	miRNA
tRNA-His-GTG-1-9-tRF5	0.000613	4.94e-05	0.0234	80	52	9	141	tRNA
U4-L108	0.00088	0.00053	0.000536	68	29	44	141	snRNA
tRNA-Ala-AGC-21-1	0.00173	0.00105	0.000255	45	21	80	146	tRNA
piR-43258	0.00318	1.3e-05	0.000337	16	66	67	149	piRNA
tRNA-Tyr-GTA-9-1-tRF3	0.00226	0.000159	0.000253	29	41	81	151	tRNA
hsa-miR-4729	0.000272	0.00015	0.0187	103	42	10	155	miRNA
SNORD126	0.000879	0.00055	0.00038	69	28	58	155	snoRNA
U6-L1414	0.00541	5.19e-07	0.000502	13	100	46	159	snRNA
piR-38354	0.000788	0.000347	0.000422	75	35	52	162	piRNA
U7-L96	0.000607	0.000229	0.000524	81	38	45	164	snRNA
HBII-52-11	0.0005	7.59e-06	0.00575	85	73	12	170	snoRNA
hsa-miR-302d-3p	0.000433	0.000732	0.00036	91	24	62	177	miRNA
hsa-miR-200b-3p	0.00223	2.3e-07	0.000653	31	110	37	178	miRNA
hsa-miR-494-3p	0.00123	6.71e-06	0.000456	55	74	49	178	miRNA
hsa-miR-320d	0.00308	0.000193	5.9e-05	18	40	121	179	miRNA
hsa-miR-1293	0.000841	0.000456	0.000261	70	32	79	181	miRNA
hsa-miR-6866-3p	0.00125	2.38e-07	0.000998	54	108	28	190	miRNA
piR-35463-L2	0.000669	0.000146	0.000302	79	43	70	192	piRNA
hsa-miR-519c-3p	0.00145	2.61e-06	0.000353	50	89	64	203	miRNA
hsa-miR-6754-3p	0.001	5.79e-06	0.000353	64	75	65	204	miRNA
tRNA-Asp-GTC-6-1-tRF3	0.000389	3.75e-05	0.000385	93	55	57	205	tRNA
HY4-L144	0.00044	5.09e-07	0.00474	89	101	16	206	scRNA
U1-L207	0.00113	1.27e-06	0.000403	60	96	55	211	snRNA
tRNA-Leu-TAG-1-1-tRF3	0.000287	4.1e-07	0.0141	100	104	11	215	tRNA
hsa-miR-6799-3p	0.000273	9.8e-05	0.00029	101	47	72	220	miRNA
HY1-L422	0.000826	3.41e-05	0.000126	71	56	99	226	scRNA
piR-56407	0.00235	1.07e-08	0.000369	25	144	59	228	piRNA
U4-L36	0.00171	5.36e-06	9.23e-05	46	77	105	228	snRNA
U6-L183	0.00194	2.41e-09	0.000879	38	159	33	230	snRNA
hsa-miR-137-3p	0.0012	2.93e-06	0.000209	56	88	87	231	miRNA
hsa-miR-6821-5p	0.00199	1.76e-09	0.000793	37	161	35	233	miRNA
hsa-miR-876-5p	0.000126	0.000145	0.00036	128	44	61	233	miRNA
tRNA-Ile-AAT-5-4-tRF5	0.000145	0.000234	0.000281	123	37	74	234	tRNA
U4-L141	0.000801	8.76e-06	0.000181	74	70	90	234	snRNA
piR-55753	0.00173	1.48e-07	0.000265	43	115	78	236	piRNA
tRNA-Ala-AGC-14-1	0.000681	3.48e-06	0.000287	78	85	73	236	tRNA
hsa-miR-5586-3p	0.00226	1.62e-08	0.000291	30	139	71	240	miRNA
HY1-L63	0.0018	8.64e-09	0.000421	40	148	53	241	scRNA
hsa-miR-6806-3p	0.000334	0.000103	8.21e-05	96	46	108	250	miRNA
U6-L1584	0.000204	4.68e-06	0.000341	108	78	66	252	snRNA
U6-L1306	0.00111	1.49e-08	0.000425	61	141	51	253	snRNA
ACA13	0.000566	2.94e-06	0.000168	82	87	91	260	snoRNA
piR-33686	0.000497	4e-06	0.000148	86	82	94	262	piRNA
HY4-L61	0.000342	8.19e-06	0.000131	95	72	97	264	scRNA
14q(II-4)	0.000175	2.1e-08	0.00467	112	136	17	265	snoRNA
U14-L4	0.00299	1.44e-07	4.55e-05	19	116	131	266	snRNA
tRNA-Ala-AGC-6-1	0.0155	5.85e-07	2.06e-05	8	99	160	267	tRNA
piR-57368	0.000825	1.1e-09	0.000916	72	164	32	268	piRNA
tRNA-Ala-AGC-19-1	0.000508	2.4e-07	0.000268	84	107	77	268	tRNA
HY1-L219	0.00141	6.88e-10	0.000439	51	168	50	269	scRNA
U13-L87	0.000186	2.67e-05	0.000111	110	58	102	270	snRNA
piR-49248	0.00103	2.29e-08	0.00028	63	134	75	272	piRNA
U2-L677	0.00837	1.53e-07	3.03e-05	10	113	151	274	snRNA
tRNA-Glu-CTC-5-1	0.00116	2.54e-08	0.00022	58	132	86	276	tRNA
U3-L58	0.00126	1.39e-07	8.63e-05	53	117	107	277	snRNA
hsa-miR-200c-3p	0.000214	4.68e-05	6.11e-05	107	54	118	279	miRNA
hsa-miR-3126-5p	0.000232	2.93e-07	0.000325	106	106	69	281	miRNA
BC200-L49	0.000454	2.35e-05	4.37e-05	88	61	135	284	scRNA
piR-44668	0.000996	5.71e-08	0.000149	65	127	93	285	piRNA
U23	0.000163	2.26e-05	7.83e-05	116	62	109	287	snoRNA
hsa-miR-2110	0.00398	1.85e-10	0.000114	14	174	100	288	miRNA
U3-L97	0.000946	9.65e-10	0.000387	66	166	56	288	snRNA
HY5-L11	0.0015	2.21e-09	0.000245	48	160	83	291	scRNA
tRNA-Cys-GCA-12-1	2.82e-05	0.00112	7.48e-05	160	18	113	291	tRNA
hsa-miR-3199	0.000416	1.2e-05	4.43e-05	92	67	134	293	miRNA
tRNA-Lys-TTT-3-2-tRF5	0.000113	4.87e-05	7.72e-05	131	53	111	295	tRNA
U8-L30	0.00025	8.17e-05	3.51e-05	104	48	143	295	snRNA
U13-L108	0.000159	2.27e-06	0.000188	117	90	89	296	snRNA
ACA5	5.51e-05	2.65e-05	0.000146	146	59	95	300	snoRNA
tRNA-Sup-TTA-1-1	0.00089	3.27e-08	0.000101	67	130	104	301	tRNA
hsa-miR-483-5p	4.31e-05	0.000577	5.12e-05	152	27	125	304	miRNA
piR-31143	0.000493	2.42e-08	0.000146	87	133	96	316	piRNA
U2-L532	0.000141	2.6e-10	0.00104	124	171	26	321	snRNA
tRNA-Val-TAC-2-1-tRF5	0.00799	1.28e-09	3.13e-05	11	163	149	323	tRNA
hsa-miR-5699-5p	0.000238	1.1e-05	2.85e-05	105	69	154	328	miRNA
HY4-L115	0.000698	6.29e-10	0.000246	77	169	82	328	scRNA
piR-58812	0.00119	4.19e-11	0.00015	57	179	92	328	piRNA
tRNA-Ser-TGA-1-1	4.53e-05	4.39e-06	0.000129	150	80	98	328	tRNA
U8-L34	4.3e-05	5.83e-05	4.96e-05	153	50	127	330	snRNA
U99	0.000309	3.75e-06	2.99e-05	99	83	152	334	snoRNA
tRNA-Lys-TTT-7-1	3.29e-05	1.31e-06	0.00024	157	95	84	336	tRNA
tRNA-Ile-GAT-1-2	7.88e-05	3.96e-07	0.000113	139	105	101	345	tRNA
piR-35463	7.54e-05	9.41e-08	0.000236	141	122	85	348	piRNA
hsa-miR-216b-5p	0.000435	1.25e-08	5.96e-05	90	143	120	353	miRNA
hsa-miR-133a-5p	0.000272	1.19e-07	4.3e-05	102	118	139	359	miRNA
tRNA-Val-TAC-1-2-tRF5	0.000175	4.97e-07	3.37e-05	111	102	146	359	tRNA
tRNA-Gln-CAG-chr9-3	2.97e-05	8.29e-07	0.000104	159	98	103	360	tRNA
tRNA-Glu-TTC-chr1-127	8.99e-05	4.12e-06	3.79e-05	137	81	142	360	tRNA
tRNA-Lys-TTT-2-1	3.99e-05	4.63e-06	5.04e-05	155	79	126	360	tRNA
tRNA-Cys-GCA-chr12-13	2.38e-05	2.25e-06	7.8e-05	162	91	110	363	tRNA
tRNA-Phe-GAA-7-1-tRF5	0.000171	1.49e-07	4.31e-05	113	114	138	365	tRNA
U1-L193	0.000312	8.38e-08	3.15e-05	98	124	148	370	snRNA
piR-40067	4.32e-05	3.5e-06	4.36e-05	151	84	137	372	piRNA
hsa-miR-6715a-3p	0.000112	5.74e-06	1.33e-05	132	76	166	374	miRNA
hsa-miR-3120-3p	7.16e-05	3.74e-09	0.000278	143	156	76	375	miRNA
hsa-miR-190a-5p	0.000147	2.38e-07	3.23e-05	121	109	147	377	miRNA
tRNA-Cys-GCA-15-1	0.000167	7.42e-09	7.25e-05	115	149	114	378	tRNA
tRNA-Cys-GCA-2-1-tRF5	0.000111	1.92e-06	2.91e-05	133	93	153	379	tRNA
hsa-miR-205-5p	0.000526	1.01e-09	4.52e-05	83	165	132	380	miRNA
tRNA-Glu-TTC-3-1	0.000332	1.26e-10	9.06e-05	97	177	106	380	tRNA
piR-57204	9.53e-05	1.96e-06	2.85e-05	135	92	155	382	piRNA
tRNA-His-GTG-1-9-tRF3	4.92e-06	3.76e-09	0.000361	170	155	60	385	tRNA
tRNA-Ala-TGC-7-1	5.49e-05	1.35e-05	7.53e-06	148	65	173	386	tRNA
hsa-miR-203b-5p	0.000158	1.52e-08	4.91e-05	119	140	128	387	miRNA
HY4-L119	0.000122	1.37e-08	5.22e-05	129	142	122	393	scRNA
hsa-miR-4661-5p	4.06e-05	9.55e-07	3.46e-05	154	97	144	395	miRNA
hsa-miR-122b-3p	3.35e-05	5.27e-08	7.53e-05	156	128	112	396	miRNA
BC200-L53	0.000198	9.93e-09	3.44e-05	109	146	145	400	scRNA
HY1-L280	0.000132	1.03e-08	4.69e-05	127	145	130	402	scRNA
U1-L107	8.01e-05	4.37e-07	1.97e-05	138	103	161	402	snRNA
tRNA-Cys-GCA-16-1	0.000145	1.47e-09	6.01e-05	122	162	119	403	tRNA
tRNA-Cys-GCA-20-1	0.000168	7.3e-08	1.75e-05	114	125	164	403	tRNA
BC200-L166	9.81e-05	1.06e-07	3.06e-05	134	120	150	404	scRNA
hsa-miR-660-3p	7.5e-05	1.07e-11	0.000194	142	183	88	413	miRNA
tRNA-Cys-GCA-9-3	0.000117	5.56e-09	4.45e-05	130	152	133	415	tRNA
U6-L1606	7.78e-06	1.05e-07	4.74e-05	167	121	129	417	snRNA
HY4-L57	1.29e-05	1.81e-06	1.74e-05	165	94	165	424	scRNA
HY4-L99	9.35e-05	5.29e-09	4.36e-05	136	153	136	425	scRNA
tRNA-Cys-GCA-9-2	0.000135	6.75e-12	5.12e-05	125	184	124	433	tRNA
tRNA-Glu-TTC-8-1	5.65e-05	5.56e-09	3.88e-05	145	151	140	436	tRNA
hsa-miR-342-5p	0.000159	1.63e-08	2.82e-06	118	138	183	439	miRNA
tRNA-Cys-GCA-13-1	5.51e-05	4.58e-10	5.17e-05	147	170	123	440	tRNA
hsa-miR-122-5p	4.78e-05	1.65e-08	2.12e-05	149	137	158	444	miRNA
hsa-miR-708-5p	0.000133	6.56e-09	1.15e-05	126	150	168	444	miRNA
tRNA-Ala-TGC-5-1	7.83e-05	1.09e-07	9.46e-07	140	119	188	447	tRNA
tRNA-Ala-TGC-8-1	3.68e-06	1.89e-07	8.06e-06	171	111	171	453	tRNA
tRNA-Cys-GCA-10-1	3.24e-05	2.62e-09	3.81e-05	158	157	141	456	tRNA
tRNA-Ala-TGC-6-1	2.31e-05	2.56e-08	6.81e-06	163	131	175	469	tRNA
tRNA-Cys-GCA-9-4	5.77e-05	3.11e-11	2.76e-05	144	180	156	480	tRNA
tRNA-Arg-TCG-4-1	1.09e-05	8.83e-10	1.91e-05	166	167	162	495	tRNA
tRNA-Lys-TTT-3-3	7.53e-06	2.46e-10	3.05e-06	168	172	182	522	tRNA
tRNA-Lys-TTT-5-1	1.41e-06	1.64e-12	8.82e-06	172	185	170	527	tRNA
piR-57817-L9	5.66e-06	1.38e-10	1.83e-06	169	176	186	531	piRNA
U2-L526	0	2.4e-05	6.33e-05	10000	60	117	10177	snRNA
U2-L651	0.000764	0	7.2e-05	76	10000	115	10191	snRNA
tRNA-Arg-TCG-6-1	0	8.45e-06	1.81e-05	10000	71	163	10234	tRNA
tRNA-Ile-GAT-1-1	0	6.99e-08	6.9e-05	10000	126	116	10242	tRNA
tRNA-Und-NNN-4-1	0	1.37e-05	4.8e-06	10000	64	179	10243	tRNA
hsa-miR-125a-3p	0	1.86e-07	2.06e-05	10000	112	159	10271	miRNA
BC200-L133	0	8.98e-08	7.37e-06	10000	123	174	10297	scRNA
tRNA-Thr-TGT-3-1	0	4.45e-08	4.41e-06	10000	129	180	10309	tRNA
tRNA-Lys-CTT-1-2	0	2.24e-08	2.62e-06	10000	135	184	10319	tRNA
hsa-miR-3180-3p	0	4.27e-09	1.06e-05	10000	154	169	10323	miRNA
tRNA-Lys-CTT-4-1	0	9.68e-09	5.31e-06	10000	147	177	10324	tRNA
hTR	2.65e-05	0	8.04e-06	161	10000	172	10333	snoRNA
piR-45884	0	1.17e-11	2.62e-05	10000	182	157	10339	piRNA
tRNA-Lys-TTT-3-1	0	2.56e-09	1.9e-06	10000	158	185	10343	tRNA
tRNA-Lys-CTT-1-1	0	2.08e-11	1.19e-05	10000	181	167	10348	tRNA
tRNA-Lys-TTT-3-2	0	2.08e-10	4.85e-06	10000	173	178	10351	tRNA
tRNA-Lys-TTT-3-4	2e-05	0	1.49e-06	164	10000	187	10351	tRNA
tRNA-Val-TAC-chr17-24-tRF5	0	1.46e-10	6.61e-06	10000	175	176	10351	tRNA
tRNA-Lys-TTT-3-5	0	7.39e-11	3.38e-06	10000	178	181	10359	tRNA
