# Supplementary material for: Characteristics of circulating small noncoding RNAs in plasma and serum during human aging
Source: Aging Med (Milton). 2023 Feb 22;6(1):35–48. doi: 10.1002/agm2.12241 (PMC10000275; doi:10.1002/agm2.12241)
Supplement: Supplementary file 12 — Table S7. [file AGM2-6-35-s006.xlsx]

## Sheet: miR-9-3p
number	database	mature_mirna_acc	mature_mirna_id	target_symbol	target_entrez	target_ensembl	score	type
1	diana_microt	MIMAT0000442	hsa-miR-9-3p	FIGN	55137	ENSG00000182263	0.999	predicted
2	diana_microt	MIMAT0000442	hsa-miR-9-3p	ONECUT2	9480	ENSG00000119547	0.999	predicted
3	diana_microt	MIMAT0000442	hsa-miR-9-3p	ONECUT2	9480	ENSG00000119547	0.999	predicted
4	diana_microt	MIMAT0000442	hsa-miR-9-3p	ZNF664	144348	ENSG00000179195	0.998	predicted
5	diana_microt	MIMAT0000442	hsa-miR-9-3p	KITLG	4254	ENSG00000049130	0.997	predicted
6	diana_microt	MIMAT0000442	hsa-miR-9-3p	DMD	1756	ENSG00000198947	0.997	predicted
7	diana_microt	MIMAT0000442	hsa-miR-9-3p	KITLG	4254	ENSG00000049130	0.997	predicted
8	diana_microt	MIMAT0000442	hsa-miR-9-3p	ZFHX4	79776	ENSG00000091656	0.996	predicted
9	diana_microt	MIMAT0000442	hsa-miR-9-3p	LRRC4	64101	ENSG00000128594	0.996	predicted
10	diana_microt	MIMAT0000442	hsa-miR-9-3p	LRRC4	64101	ENSG00000128594	0.996	predicted
11	diana_microt	MIMAT0000442	hsa-miR-9-3p	ZFHX4	79776	ENSG00000091656	0.996	predicted
12	diana_microt	MIMAT0000442	hsa-miR-9-3p	ITGB1	3688	ENSG00000150093	0.995	predicted
13	diana_microt	MIMAT0000442	hsa-miR-9-3p	MTMR12	54545	ENSG00000150712	0.995	predicted
14	diana_microt	MIMAT0000442	hsa-miR-9-3p	TPD52	7163	ENSG00000076554	0.992	predicted
15	diana_microt	MIMAT0000442	hsa-miR-9-3p	ONECUT1	3175	ENSG00000169856	0.992	predicted
16	diana_microt	MIMAT0000442	hsa-miR-9-3p	TPD52	7163	ENSG00000076554	0.992	predicted
17	diana_microt	MIMAT0000442	hsa-miR-9-3p	NUFIP2	57532	ENSG00000108256	0.991	predicted
18	diana_microt	MIMAT0000442	hsa-miR-9-3p	NUFIP2	57532	ENSG00000108256	0.991	predicted
19	diana_microt	MIMAT0000442	hsa-miR-9-3p	CD109	135228	ENSG00000156535	0.99	predicted
20	diana_microt	MIMAT0000442	hsa-miR-9-3p	CUL3	8452	ENSG00000036257	0.989	predicted
21	diana_microt	MIMAT0000442	hsa-miR-9-3p	CUL3	8452	ENSG00000036257	0.989	predicted
22	diana_microt	MIMAT0000442	hsa-miR-9-3p	GABRA1	2554	ENSG00000022355	0.988	predicted
23	diana_microt	MIMAT0000442	hsa-miR-9-3p	GABRA1	2554	ENSG00000022355	0.988	predicted
24	diana_microt	MIMAT0000442	hsa-miR-9-3p	E2F7	144455	ENSG00000165891	0.988	predicted
25	diana_microt	MIMAT0000442	hsa-miR-9-3p	NCR3LG1	374383	ENSG00000188211	0.987	predicted
26	diana_microt	MIMAT0000442	hsa-miR-9-3p	PCDHA6	56142	ENSG00000081842	0.986	predicted
27	diana_microt	MIMAT0000442	hsa-miR-9-3p	PCDHA6	56142	ENSG00000081842	0.986	predicted
28	diana_microt	MIMAT0000442	hsa-miR-9-3p	SPOPL	339745	ENSG00000144228	0.983	predicted
29	diana_microt	MIMAT0000442	hsa-miR-9-3p	FANCF	2188	ENSG00000183161	0.983	predicted
30	diana_microt	MIMAT0000442	hsa-miR-9-3p	TFAP2B	7021	ENSG00000008196	0.982	predicted
31	diana_microt	MIMAT0000442	hsa-miR-9-3p	TFAP2B	7021	ENSG00000008196	0.982	predicted
32	diana_microt	MIMAT0000442	hsa-miR-9-3p	MZT1	440145	ENSG00000204899	0.982	predicted
33	diana_microt	MIMAT0000442	hsa-miR-9-3p	POU3F2	5454	ENSG00000184486	0.981	predicted
34	diana_microt	MIMAT0000442	hsa-miR-9-3p	ESRRG	2104	ENSG00000196482	0.981	predicted
35	diana_microt	MIMAT0000442	hsa-miR-9-3p			ENSG00000160967	0.98	predicted
36	diana_microt	MIMAT0000442	hsa-miR-9-3p	STK4	6789	ENSG00000101109	0.979	predicted
37	diana_microt	MIMAT0000442	hsa-miR-9-3p	MAGI2	9863	ENSG00000187391	0.979	predicted
38	diana_microt	MIMAT0000442	hsa-miR-9-3p	STK4	6789	ENSG00000101109	0.979	predicted
39	diana_microt	MIMAT0000442	hsa-miR-9-3p	ATP7A	538	ENSG00000165240	0.978	predicted
40	diana_microt	MIMAT0000442	hsa-miR-9-3p	ITPRIPL2	162073	ENSG00000205730	0.978	predicted
41	diana_microt	MIMAT0000442	hsa-miR-9-3p	MSANTD4	84437	ENSG00000170903	0.978	predicted
42	diana_microt	MIMAT0000442	hsa-miR-9-3p	ENPEP	2028	ENSG00000138792	0.978	predicted
43	diana_microt	MIMAT0000442	hsa-miR-9-3p	HSPA4	3308	ENSG00000170606	0.978	predicted
44	diana_microt	MIMAT0000442	hsa-miR-9-3p	C16orf85		ENSG00000205036	0.977	predicted
45	diana_microt	MIMAT0000442	hsa-miR-9-3p	SKIDA1	387640	ENSG00000180592	0.976	predicted
46	diana_microt	MIMAT0000442	hsa-miR-9-3p	DOK6	220164	ENSG00000206052	0.976	predicted
47	diana_microt	MIMAT0000442	hsa-miR-9-3p	COL4A3BP	10087	ENSG00000113163	0.975	predicted
48	diana_microt	MIMAT0000442	hsa-miR-9-3p	STC1	6781	ENSG00000159167	0.975	predicted
49	diana_microt	MIMAT0000442	hsa-miR-9-3p	COL4A3BP	10087	ENSG00000113163	0.975	predicted
50	diana_microt	MIMAT0000442	hsa-miR-9-3p	YIPF5	81555	ENSG00000145817	0.974	predicted
51	diana_microt	MIMAT0000442	hsa-miR-9-3p	SMURF2	64750	ENSG00000108854	0.974	predicted
52	diana_microt	MIMAT0000442	hsa-miR-9-3p	CNOT6L	246175	ENSG00000138767	0.974	predicted
53	diana_microt	MIMAT0000442	hsa-miR-9-3p	SMURF2	64750	ENSG00000108854	0.974	predicted
54	diana_microt	MIMAT0000442	hsa-miR-9-3p	BMPR1A	657	ENSG00000107779	0.973	predicted
55	diana_microt	MIMAT0000442	hsa-miR-9-3p	BMPR1A	657	ENSG00000107779	0.973	predicted
56	diana_microt	MIMAT0000442	hsa-miR-9-3p	USP46	64854	ENSG00000109189	0.972	predicted
57	diana_microt	MIMAT0000442	hsa-miR-9-3p	BLCAP	10904	ENSG00000166619	0.972	predicted
58	diana_microt	MIMAT0000442	hsa-miR-9-3p	USP46	64854	ENSG00000109189	0.972	predicted
59	diana_microt	MIMAT0000442	hsa-miR-9-3p	AGFG1	3267	ENSG00000173744	0.972	predicted
60	diana_microt	MIMAT0000442	hsa-miR-9-3p	VGLL3	389136	ENSG00000206538	0.971	predicted
61	diana_microt	MIMAT0000442	hsa-miR-9-3p	FN1	2335	ENSG00000115414	0.971	predicted
62	diana_microt	MIMAT0000442	hsa-miR-9-3p	FN1	2335	ENSG00000115414	0.971	predicted
63	diana_microt	MIMAT0000442	hsa-miR-9-3p	CPEB3	22849	ENSG00000107864	0.969	predicted
64	diana_microt	MIMAT0000442	hsa-miR-9-3p	CEP68	23177	ENSG00000011523	0.969	predicted
65	diana_microt	MIMAT0000442	hsa-miR-9-3p	FAM134B	54463	ENSG00000154153	0.969	predicted
66	diana_microt	MIMAT0000442	hsa-miR-9-3p	BRWD3	254065	ENSG00000165288	0.969	predicted
67	diana_microt	MIMAT0000442	hsa-miR-9-3p	CPEB3	22849	ENSG00000107864	0.969	predicted
68	diana_microt	MIMAT0000442	hsa-miR-9-3p	CEP68	23177	ENSG00000011523	0.969	predicted
69	diana_microt	MIMAT0000442	hsa-miR-9-3p	HSPH1	10808	ENSG00000120694	0.968	predicted
70	diana_microt	MIMAT0000442	hsa-miR-9-3p	ENY2	56943	ENSG00000120533	0.968	predicted
71	diana_microt	MIMAT0000442	hsa-miR-9-3p	HSPH1	10808	ENSG00000120694	0.968	predicted
72	diana_microt	MIMAT0000442	hsa-miR-9-3p	ENY2	56943	ENSG00000120533	0.968	predicted
73	diana_microt	MIMAT0000442	hsa-miR-9-3p	RBBP5	5929	ENSG00000117222	0.967	predicted
74	diana_microt	MIMAT0000442	hsa-miR-9-3p	C5orf51	285636	ENSG00000205765	0.967	predicted
75	diana_microt	MIMAT0000442	hsa-miR-9-3p	LRP6	4040	ENSG00000070018	0.967	predicted
76	diana_microt	MIMAT0000442	hsa-miR-9-3p	RBBP5	5929	ENSG00000117222	0.967	predicted
77	diana_microt	MIMAT0000442	hsa-miR-9-3p	HIAT1	64645	ENSG00000156875	0.967	predicted
78	diana_microt	MIMAT0000442	hsa-miR-9-3p	LRP6	4040	ENSG00000070018	0.967	predicted
79	diana_microt	MIMAT0000442	hsa-miR-9-3p	DCUN1D1	54165	ENSG00000043093	0.966	predicted
80	diana_microt	MIMAT0000442	hsa-miR-9-3p	DCUN1D1	54165	ENSG00000043093	0.966	predicted
81	diana_microt	MIMAT0000442	hsa-miR-9-3p	PCDH19	57526	ENSG00000165194	0.965	predicted
82	diana_microt	MIMAT0000442	hsa-miR-9-3p	MURC	347273	ENSG00000170681	0.965	predicted
83	diana_microt	MIMAT0000442	hsa-miR-9-3p	CDK6	1021	ENSG00000105810	0.964	predicted
84	diana_microt	MIMAT0000442	hsa-miR-9-3p	GABPB1	2553	ENSG00000104064	0.964	predicted
85	diana_microt	MIMAT0000442	hsa-miR-9-3p	CDK13	8621	ENSG00000065883	0.964	predicted
86	diana_microt	MIMAT0000442	hsa-miR-9-3p	CDK6	1021	ENSG00000105810	0.964	predicted
87	diana_microt	MIMAT0000442	hsa-miR-9-3p	GABPB1	2553	ENSG00000104064	0.964	predicted
88	diana_microt	MIMAT0000442	hsa-miR-9-3p	CDK13	8621	ENSG00000065883	0.964	predicted
89	diana_microt	MIMAT0000442	hsa-miR-9-3p	PCMTD1	115294	ENSG00000168300	0.963	predicted
90	diana_microt	MIMAT0000442	hsa-miR-9-3p	PIK3CA	5290	ENSG00000121879	0.963	predicted
91	diana_microt	MIMAT0000442	hsa-miR-9-3p	SESN3	143686	ENSG00000149212	0.963	predicted
92	diana_microt	MIMAT0000442	hsa-miR-9-3p	YOD1	55432	ENSG00000180667	0.963	predicted
93	diana_microt	MIMAT0000442	hsa-miR-9-3p	CHSY3	337876	ENSG00000198108	0.963	predicted
94	diana_microt	MIMAT0000442	hsa-miR-9-3p	PIK3CA	5290	ENSG00000121879	0.963	predicted
95	diana_microt	MIMAT0000442	hsa-miR-9-3p	VASH2	79805	ENSG00000143494	0.961	predicted
96	diana_microt	MIMAT0000442	hsa-miR-9-3p	STIM2	57620	ENSG00000109689	0.96	predicted
97	diana_microt	MIMAT0000442	hsa-miR-9-3p	STIM2	57620	ENSG00000109689	0.96	predicted
98	diana_microt	MIMAT0000442	hsa-miR-9-3p	PDE4D	5144	ENSG00000113448	0.959	predicted
99	diana_microt	MIMAT0000442	hsa-miR-9-3p	BHLHE22	27319	ENSG00000180828	0.959	predicted
100	diana_microt	MIMAT0000442	hsa-miR-9-3p	PDE4D	5144	ENSG00000113448	0.959	predicted
101	diana_microt	MIMAT0000442	hsa-miR-9-3p	BAI3	577	ENSG00000135298	0.958	predicted
102	diana_microt	MIMAT0000442	hsa-miR-9-3p	HERPUD1	9709	ENSG00000051108	0.958	predicted
103	diana_microt	MIMAT0000442	hsa-miR-9-3p	TIAM1	7074	ENSG00000156299	0.958	predicted
104	diana_microt	MIMAT0000442	hsa-miR-9-3p	HERPUD1	9709	ENSG00000051108	0.958	predicted
105	diana_microt	MIMAT0000442	hsa-miR-9-3p	WWTR1	25937	ENSG00000018408	0.957	predicted
106	diana_microt	MIMAT0000442	hsa-miR-9-3p	WWTR1	25937	ENSG00000018408	0.957	predicted
107	diana_microt	MIMAT0000442	hsa-miR-9-3p	MAP3K1	4214	ENSG00000095015	0.957	predicted
108	diana_microt	MIMAT0000442	hsa-miR-9-3p	SNTB2	6645	ENSG00000168807	0.957	predicted
109	diana_microt	MIMAT0000442	hsa-miR-9-3p	NOVA1	4857	ENSG00000139910	0.957	predicted
110	diana_microt	MIMAT0000442	hsa-miR-9-3p	MAP3K1	4214	ENSG00000095015	0.957	predicted
111	diana_microt	MIMAT0000442	hsa-miR-9-3p		387104	ENSG00000255330	0.956	predicted
112	diana_microt	MIMAT0000442	hsa-miR-9-3p		9729	ENSG00000255330	0.956	predicted
113	diana_microt	MIMAT0000442	hsa-miR-9-3p	KIAA0368	23392	ENSG00000136813	0.955	predicted
114	diana_microt	MIMAT0000442	hsa-miR-9-3p	ZNF512	84450	ENSG00000243943	0.954	predicted
115	diana_microt	MIMAT0000442	hsa-miR-9-3p	VKORC1L1	154807	ENSG00000196715	0.953	predicted
116	diana_microt	MIMAT0000442	hsa-miR-9-3p	CSDE1	7812	ENSG00000009307	0.953	predicted
117	diana_microt	MIMAT0000442	hsa-miR-9-3p	ZC3H7B	23264	ENSG00000100403	0.953	predicted
118	diana_microt	MIMAT0000442	hsa-miR-9-3p	PBX3	5090	ENSG00000167081	0.953	predicted
119	diana_microt	MIMAT0000442	hsa-miR-9-3p	RIT1	6016	ENSG00000143622	0.953	predicted
120	diana_microt	MIMAT0000442	hsa-miR-9-3p	SATB2	23314	ENSG00000119042	0.953	predicted
121	diana_microt	MIMAT0000442	hsa-miR-9-3p	CSDE1	7812	ENSG00000009307	0.953	predicted
122	diana_microt	MIMAT0000442	hsa-miR-9-3p	LHFPL3	375612	ENSG00000187416	0.953	predicted
123	diana_microt	MIMAT0000442	hsa-miR-9-3p		54886	ENSG00000148123	0.953	predicted
124	diana_microt	MIMAT0000442	hsa-miR-9-3p	SATB2	23314	ENSG00000119042	0.953	predicted
125	diana_microt	MIMAT0000442	hsa-miR-9-3p	ATP1B1	481	ENSG00000143153	0.953	predicted
126	diana_microt	MIMAT0000442	hsa-miR-9-3p	ZC3H7B	23264	ENSG00000100403	0.953	predicted
127	diana_microt	MIMAT0000442	hsa-miR-9-3p	COA5	493753	ENSG00000183513	0.952	predicted
128	diana_microt	MIMAT0000442	hsa-miR-9-3p	MSRB3	253827	ENSG00000174099	0.952	predicted
129	diana_microt	MIMAT0000442	hsa-miR-9-3p	ARMC8	25852	ENSG00000114098	0.951	predicted
130	diana_microt	MIMAT0000442	hsa-miR-9-3p	ARMC8	25852	ENSG00000114098	0.951	predicted
131	diana_microt	MIMAT0000442	hsa-miR-9-3p	LCOR	84458	ENSG00000196233	0.95	predicted
132	diana_microt	MIMAT0000442	hsa-miR-9-3p	MYH10	4628	ENSG00000133026	0.95	predicted
133	diana_microt	MIMAT0000442	hsa-miR-9-3p	NEDD4L	23327	ENSG00000049759	0.949	predicted
134	diana_microt	MIMAT0000442	hsa-miR-9-3p	JAZF1	221895	ENSG00000153814	0.949	predicted
135	diana_microt	MIMAT0000442	hsa-miR-9-3p	COPS2	9318	ENSG00000166200	0.949	predicted
136	diana_microt	MIMAT0000442	hsa-miR-9-3p	BBX	56987	ENSG00000114439	0.949	predicted
137	diana_microt	MIMAT0000442	hsa-miR-9-3p	NEDD4L	23327	ENSG00000049759	0.949	predicted
138	diana_microt	MIMAT0000442	hsa-miR-9-3p	RBPJ	3516	ENSG00000168214	0.949	predicted
139	diana_microt	MIMAT0000442	hsa-miR-9-3p	DSCC1	79075	ENSG00000136982	0.949	predicted
140	diana_microt	MIMAT0000442	hsa-miR-9-3p	TMEM64	169200	ENSG00000180694	0.949	predicted
141	diana_microt	MIMAT0000442	hsa-miR-9-3p	BBX	56987	ENSG00000114439	0.949	predicted
142	diana_microt	MIMAT0000442	hsa-miR-9-3p	TNKS2	80351	ENSG00000107854	0.948	predicted
143	diana_microt	MIMAT0000442	hsa-miR-9-3p	FAM63B	54629	ENSG00000128923	0.948	predicted
144	diana_microt	MIMAT0000442	hsa-miR-9-3p	ARL8B	55207	ENSG00000134108	0.948	predicted
145	diana_microt	MIMAT0000442	hsa-miR-9-3p	FAM63B	54629	ENSG00000128923	0.948	predicted
146	diana_microt	MIMAT0000442	hsa-miR-9-3p	TNKS2	80351	ENSG00000107854	0.948	predicted
147	diana_microt	MIMAT0000442	hsa-miR-9-3p	CDKN1C	1028	ENSG00000129757	0.948	predicted
148	diana_microt	MIMAT0000442	hsa-miR-9-3p	PARD6B	84612	ENSG00000124171	0.947	predicted
149	diana_microt	MIMAT0000442	hsa-miR-9-3p	KIAA1217	56243	ENSG00000120549	0.947	predicted
150	diana_microt	MIMAT0000442	hsa-miR-9-3p	PARD6B	84612	ENSG00000124171	0.947	predicted
151	diana_microt	MIMAT0000442	hsa-miR-9-3p	KIAA1217	56243	ENSG00000120549	0.947	predicted
152	diana_microt	MIMAT0000442	hsa-miR-9-3p	ZNF292	23036	ENSG00000188994	0.946	predicted
153	diana_microt	MIMAT0000442	hsa-miR-9-3p	CYYR1	116159	ENSG00000166265	0.946	predicted
154	diana_microt	MIMAT0000442	hsa-miR-9-3p	PAQR3	152559	ENSG00000163291	0.946	predicted
155	diana_microt	MIMAT0000442	hsa-miR-9-3p	TMEM255A	55026	ENSG00000125355	0.946	predicted
156	diana_microt	MIMAT0000442	hsa-miR-9-3p	TMEM255A	55026	ENSG00000125355	0.946	predicted
157	diana_microt	MIMAT0000442	hsa-miR-9-3p	SSFA2	6744	ENSG00000138434	0.945	predicted
158	diana_microt	MIMAT0000442	hsa-miR-9-3p	RUNX1T1	862	ENSG00000079102	0.945	predicted
159	diana_microt	MIMAT0000442	hsa-miR-9-3p	SOGA3	387104	ENSG00000214338	0.945	predicted
160	diana_microt	MIMAT0000442	hsa-miR-9-3p	RUNX1T1	862	ENSG00000079102	0.945	predicted
161	diana_microt	MIMAT0000442	hsa-miR-9-3p	SOGA3	9729	ENSG00000214338	0.945	predicted
162	diana_microt	MIMAT0000442	hsa-miR-9-3p	CFL2	1073	ENSG00000165410	0.944	predicted
163	diana_microt	MIMAT0000442	hsa-miR-9-3p	INSM1	3642	ENSG00000173404	0.941	predicted
164	diana_microt	MIMAT0000442	hsa-miR-9-3p	LRRTM1	347730	ENSG00000162951	0.941	predicted
165	diana_microt	MIMAT0000442	hsa-miR-9-3p	ZNF148	7707	ENSG00000163848	0.94	predicted
166	diana_microt	MIMAT0000442	hsa-miR-9-3p	RSF1	51773	ENSG00000048649	0.94	predicted
167	diana_microt	MIMAT0000442	hsa-miR-9-3p	RSF1	51773	ENSG00000048649	0.94	predicted
168	diana_microt	MIMAT0000442	hsa-miR-9-3p	KCNS3	3790	ENSG00000170745	0.94	predicted
169	diana_microt	MIMAT0000442	hsa-miR-9-3p	CLCN5	1184	ENSG00000171365	0.939	predicted
170	diana_microt	MIMAT0000442	hsa-miR-9-3p	RNF217	154214	ENSG00000146373	0.939	predicted
171	diana_microt	MIMAT0000442	hsa-miR-9-3p	PUM1	9698	ENSG00000134644	0.939	predicted
172	diana_microt	MIMAT0000442	hsa-miR-9-3p	PDCD4	27250	ENSG00000150593	0.939	predicted
173	diana_microt	MIMAT0000442	hsa-miR-9-3p	ICMT	23463	ENSG00000116237	0.939	predicted
174	diana_microt	MIMAT0000442	hsa-miR-9-3p	PDCD4	100616113	ENSG00000150593	0.939	predicted
175	diana_microt	MIMAT0000442	hsa-miR-9-3p	ICMT	23463	ENSG00000116237	0.939	predicted
176	diana_microt	MIMAT0000442	hsa-miR-9-3p	GPM6B	2824	ENSG00000046653	0.938	predicted
177	diana_microt	MIMAT0000442	hsa-miR-9-3p	PABPC4L	132430	ENSG00000254535	0.938	predicted
178	diana_microt	MIMAT0000442	hsa-miR-9-3p	GPM6B	2824	ENSG00000046653	0.938	predicted
179	diana_microt	MIMAT0000442	hsa-miR-9-3p	NXT2	55916	ENSG00000101888	0.937	predicted
180	diana_microt	MIMAT0000442	hsa-miR-9-3p	C12orf36		ENSG00000180861	0.937	predicted
181	diana_microt	MIMAT0000442	hsa-miR-9-3p	NXT2	55916	ENSG00000101888	0.937	predicted
182	diana_microt	MIMAT0000442	hsa-miR-9-3p	DDHD2	23259	ENSG00000085788	0.936	predicted
183	diana_microt	MIMAT0000442	hsa-miR-9-3p	FBXO33	254170	ENSG00000165355	0.936	predicted
184	diana_microt	MIMAT0000442	hsa-miR-9-3p	REV3L	5980	ENSG00000009413	0.936	predicted
185	diana_microt	MIMAT0000442	hsa-miR-9-3p	DDHD2	23259	ENSG00000085788	0.936	predicted
186	diana_microt	MIMAT0000442	hsa-miR-9-3p	REV3L	5980	ENSG00000009413	0.936	predicted
187	diana_microt	MIMAT0000442	hsa-miR-9-3p	MYT1L	23040	ENSG00000186487	0.936	predicted
188	diana_microt	MIMAT0000442	hsa-miR-9-3p	DCBLD2	131566	ENSG00000057019	0.935	predicted
189	diana_microt	MIMAT0000442	hsa-miR-9-3p	LXN	56925	ENSG00000079257	0.935	predicted
190	diana_microt	MIMAT0000442	hsa-miR-9-3p	DCBLD2	131566	ENSG00000057019	0.935	predicted
191	diana_microt	MIMAT0000442	hsa-miR-9-3p	LXN	56925	ENSG00000079257	0.935	predicted
192	diana_microt	MIMAT0000442	hsa-miR-9-3p	CCDC121	79635	ENSG00000176714	0.934	predicted
193	diana_microt	MIMAT0000442	hsa-miR-9-3p	PRKAR1A	5573	ENSG00000108946	0.934	predicted
194	diana_microt	MIMAT0000442	hsa-miR-9-3p	PRKAR1A	5573	ENSG00000108946	0.934	predicted
195	diana_microt	MIMAT0000442	hsa-miR-9-3p	DCUN1D4	23142	ENSG00000109184	0.933	predicted
196	diana_microt	MIMAT0000442	hsa-miR-9-3p	DCUN1D4	23142	ENSG00000109184	0.933	predicted
197	diana_microt	MIMAT0000442	hsa-miR-9-3p	KIAA1958	158405	ENSG00000165185	0.932	predicted
198	diana_microt	MIMAT0000442	hsa-miR-9-3p	RC3H1	149041	ENSG00000135870	0.932	predicted
199	diana_microt	MIMAT0000442	hsa-miR-9-3p	RBM24	221662	ENSG00000112183	0.932	predicted
200	diana_microt	MIMAT0000442	hsa-miR-9-3p	RBM24	221662	ENSG00000112183	0.932	predicted
201	diana_microt	MIMAT0000442	hsa-miR-9-3p	FSD1L	83856	ENSG00000106701	0.931	predicted
202	diana_microt	MIMAT0000442	hsa-miR-9-3p	ANKRD46	157567	ENSG00000186106	0.931	predicted
203	diana_microt	MIMAT0000442	hsa-miR-9-3p	DENND4A	10260	ENSG00000174485	0.931	predicted
204	diana_microt	MIMAT0000442	hsa-miR-9-3p	FSD1L	83856	ENSG00000106701	0.931	predicted
205	diana_microt	MIMAT0000442	hsa-miR-9-3p	CYLD	1540	ENSG00000083799	0.931	predicted
206	diana_microt	MIMAT0000442	hsa-miR-9-3p	CYLD	1540	ENSG00000083799	0.931	predicted
207	diana_microt	MIMAT0000442	hsa-miR-9-3p	BNIP3L	665	ENSG00000104765	0.929	predicted
208	diana_microt	MIMAT0000442	hsa-miR-9-3p	RHOBTB3	22836	ENSG00000164292	0.929	predicted
209	diana_microt	MIMAT0000442	hsa-miR-9-3p	MITF	4286	ENSG00000187098	0.929	predicted
210	diana_microt	MIMAT0000442	hsa-miR-9-3p	BNIP3L	665	ENSG00000104765	0.929	predicted
211	diana_microt	MIMAT0000442	hsa-miR-9-3p	SPIN4	139886	ENSG00000186767	0.929	predicted
212	diana_microt	MIMAT0000442	hsa-miR-9-3p	CREB5	401317	ENSG00000146592	0.929	predicted
213	diana_microt	MIMAT0000442	hsa-miR-9-3p	FAM92A1	137392	ENSG00000188343	0.929	predicted
214	diana_microt	MIMAT0000442	hsa-miR-9-3p	CREB5	9586	ENSG00000146592	0.929	predicted
215	diana_microt	MIMAT0000442	hsa-miR-9-3p	SRSF7	6432	ENSG00000115875	0.928	predicted
216	diana_microt	MIMAT0000442	hsa-miR-9-3p	SRSF7	6432	ENSG00000115875	0.928	predicted
217	diana_microt	MIMAT0000442	hsa-miR-9-3p	SAMD12	401474	ENSG00000177570	0.927	predicted
218	diana_microt	MIMAT0000442	hsa-miR-9-3p	SNX31	169166	ENSG00000174226	0.927	predicted
219	diana_microt	MIMAT0000442	hsa-miR-9-3p	UBE2D3	7323	ENSG00000109332	0.927	predicted
220	diana_microt	MIMAT0000442	hsa-miR-9-3p	UBE2D3	7323	ENSG00000109332	0.927	predicted
221	diana_microt	MIMAT0000442	hsa-miR-9-3p	LNPEP	4012	ENSG00000113441	0.926	predicted
222	diana_microt	MIMAT0000442	hsa-miR-9-3p	PCGF5	84333	ENSG00000180628	0.926	predicted
223	diana_microt	MIMAT0000442	hsa-miR-9-3p	LNPEP	4012	ENSG00000113441	0.926	predicted
224	diana_microt	MIMAT0000442	hsa-miR-9-3p	ASF1A	25842	ENSG00000111875	0.925	predicted
225	diana_microt	MIMAT0000442	hsa-miR-9-3p	HOMER2	9455	ENSG00000103942	0.925	predicted
226	diana_microt	MIMAT0000442	hsa-miR-9-3p	RAI2	10742	ENSG00000131831	0.925	predicted
227	diana_microt	MIMAT0000442	hsa-miR-9-3p	ADIPOR1	51094	ENSG00000159346	0.925	predicted
228	diana_microt	MIMAT0000442	hsa-miR-9-3p	ASF1A	25842	ENSG00000111875	0.925	predicted
229	diana_microt	MIMAT0000442	hsa-miR-9-3p	HOMER2	9455	ENSG00000103942	0.925	predicted
230	diana_microt	MIMAT0000442	hsa-miR-9-3p	C16orf52	101060634	ENSG00000185716	0.924	predicted
231	diana_microt	MIMAT0000442	hsa-miR-9-3p	HIPK3	10114	ENSG00000110422	0.924	predicted
232	diana_microt	MIMAT0000442	hsa-miR-9-3p	ZFYVE16	9765	ENSG00000039319	0.924	predicted
233	diana_microt	MIMAT0000442	hsa-miR-9-3p	HIPK3	10114	ENSG00000110422	0.924	predicted
234	diana_microt	MIMAT0000442	hsa-miR-9-3p	GTPBP8	29083	ENSG00000163607	0.924	predicted
235	diana_microt	MIMAT0000442	hsa-miR-9-3p	ZFYVE16	9765	ENSG00000039319	0.924	predicted
236	diana_microt	MIMAT0000442	hsa-miR-9-3p	C16orf52	730094	ENSG00000185716	0.924	predicted
237	diana_microt	MIMAT0000442	hsa-miR-9-3p	PHF6	84295	ENSG00000156531	0.923	predicted
238	diana_microt	MIMAT0000442	hsa-miR-9-3p	PTEN	5728	ENSG00000171862	0.922	predicted
239	diana_microt	MIMAT0000442	hsa-miR-9-3p	ZDHHC15	158866	ENSG00000102383	0.922	predicted
240	diana_microt	MIMAT0000442	hsa-miR-9-3p	ZDHHC15	158866	ENSG00000102383	0.922	predicted
241	diana_microt	MIMAT0000442	hsa-miR-9-3p	QTRTD1	79691	ENSG00000151576	0.921	predicted
242	diana_microt	MIMAT0000442	hsa-miR-9-3p	TANC2	26115	ENSG00000170921	0.921	predicted
243	diana_microt	MIMAT0000442	hsa-miR-9-3p	FRMD6	122786	ENSG00000139926	0.921	predicted
244	diana_microt	MIMAT0000442	hsa-miR-9-3p	RAB11A	8766	ENSG00000103769	0.92	predicted
245	diana_microt	MIMAT0000442	hsa-miR-9-3p	RAB11A	8766	ENSG00000103769	0.92	predicted
246	diana_microt	MIMAT0000442	hsa-miR-9-3p	THUMPD3	25917	ENSG00000134077	0.92	predicted
247	diana_microt	MIMAT0000442	hsa-miR-9-3p	ZSWIM6	57688	ENSG00000130449	0.92	predicted
248	diana_microt	MIMAT0000442	hsa-miR-9-3p	DLG1	1739	ENSG00000075711	0.919	predicted
249	diana_microt	MIMAT0000442	hsa-miR-9-3p	C5orf24	134553	ENSG00000181904	0.919	predicted
250	diana_microt	MIMAT0000442	hsa-miR-9-3p	DLG1	1739	ENSG00000075711	0.919	predicted
251	diana_microt	MIMAT0000442	hsa-miR-9-3p	PTCHD1	139411	ENSG00000165186	0.918	predicted
252	diana_microt	MIMAT0000442	hsa-miR-9-3p	SLITRK6	84189	ENSG00000184564	0.918	predicted
253	diana_microt	MIMAT0000442	hsa-miR-9-3p	SMARCA2	6595	ENSG00000080503	0.917	predicted
254	diana_microt	MIMAT0000442	hsa-miR-9-3p	SMARCA2	6595	ENSG00000080503	0.917	predicted
255	diana_microt	MIMAT0000442	hsa-miR-9-3p	S1PR1	1901	ENSG00000170989	0.917	predicted
256	diana_microt	MIMAT0000442	hsa-miR-9-3p	TRIM36	55521	ENSG00000152503	0.916	predicted
257	diana_microt	MIMAT0000442	hsa-miR-9-3p	TRIM2	23321	ENSG00000109654	0.915	predicted
258	diana_microt	MIMAT0000442	hsa-miR-9-3p	GNAI1	2770	ENSG00000127955	0.915	predicted
259	diana_microt	MIMAT0000442	hsa-miR-9-3p	GNAI1	2770	ENSG00000127955	0.915	predicted
260	diana_microt	MIMAT0000442	hsa-miR-9-3p	TRIM2	23321	ENSG00000109654	0.915	predicted
261	diana_microt	MIMAT0000442	hsa-miR-9-3p	COX7A2L	9167	ENSG00000115944	0.914	predicted
262	diana_microt	MIMAT0000442	hsa-miR-9-3p	FER	2241	ENSG00000151422	0.914	predicted
263	diana_microt	MIMAT0000442	hsa-miR-9-3p	DAZ3	57054	ENSG00000187191	0.914	predicted
264	diana_microt	MIMAT0000442	hsa-miR-9-3p	COX7A2L	9167	ENSG00000115944	0.914	predicted
265	diana_microt	MIMAT0000442	hsa-miR-9-3p	ZBTB10	65986	ENSG00000205189	0.913	predicted
266	diana_microt	MIMAT0000442	hsa-miR-9-3p	ITIH5	80760	ENSG00000123243	0.913	predicted
267	diana_microt	MIMAT0000442	hsa-miR-9-3p	ITIH5	80760	ENSG00000123243	0.913	predicted
268	diana_microt	MIMAT0000442	hsa-miR-9-3p	SAMD5	389432	ENSG00000203727	0.912	predicted
269	diana_microt	MIMAT0000442	hsa-miR-9-3p	SGCD	6444	ENSG00000170624	0.912	predicted
270	diana_microt	MIMAT0000442	hsa-miR-9-3p	CLCN4	1183	ENSG00000073464	0.911	predicted
271	diana_microt	MIMAT0000442	hsa-miR-9-3p	ZFP36L1	677	ENSG00000185650	0.911	predicted
272	diana_microt	MIMAT0000442	hsa-miR-9-3p	DAZ2	57135	ENSG00000205944	0.911	predicted
273	diana_microt	MIMAT0000442	hsa-miR-9-3p	ACAP2	23527	ENSG00000114331	0.911	predicted
274	diana_microt	MIMAT0000442	hsa-miR-9-3p	DAZ2	57055	ENSG00000205944	0.911	predicted
275	diana_microt	MIMAT0000442	hsa-miR-9-3p	ACAP2	23527	ENSG00000114331	0.911	predicted
276	diana_microt	MIMAT0000442	hsa-miR-9-3p	CLCN4	1183	ENSG00000073464	0.911	predicted
277	diana_microt	MIMAT0000442	hsa-miR-9-3p	TDG	6996	ENSG00000139372	0.91	predicted
278	diana_microt	MIMAT0000442	hsa-miR-9-3p	DAZAP1	26528	ENSG00000071626	0.91	predicted
279	diana_microt	MIMAT0000442	hsa-miR-9-3p	HAPLN1	1404	ENSG00000145681	0.91	predicted
280	diana_microt	MIMAT0000442	hsa-miR-9-3p	DAZAP1	26528	ENSG00000071626	0.91	predicted
281	diana_microt	MIMAT0000442	hsa-miR-9-3p	RASSF8	100996477	ENSG00000123094	0.909	predicted
282	diana_microt	MIMAT0000442	hsa-miR-9-3p	ZNF207	7756	ENSG00000010244	0.909	predicted
283	diana_microt	MIMAT0000442	hsa-miR-9-3p	CNOT6	57472	ENSG00000113300	0.909	predicted
284	diana_microt	MIMAT0000442	hsa-miR-9-3p	DAZ1	1617	ENSG00000188120	0.909	predicted
285	diana_microt	MIMAT0000442	hsa-miR-9-3p	RASSF8	11228	ENSG00000123094	0.909	predicted
286	diana_microt	MIMAT0000442	hsa-miR-9-3p	RASSF8	100996477	ENSG00000123094	0.909	predicted
287	diana_microt	MIMAT0000442	hsa-miR-9-3p	ZNF207	7756	ENSG00000010244	0.909	predicted
288	diana_microt	MIMAT0000442	hsa-miR-9-3p	RASSF8	11228	ENSG00000123094	0.909	predicted
289	diana_microt	MIMAT0000442	hsa-miR-9-3p	RNF138	51444	ENSG00000134758	0.909	predicted
290	diana_microt	MIMAT0000442	hsa-miR-9-3p	CNOT6	57472	ENSG00000113300	0.909	predicted
291	diana_microt	MIMAT0000442	hsa-miR-9-3p	DAZ1	57135	ENSG00000188120	0.909	predicted
292	diana_microt	MIMAT0000442	hsa-miR-9-3p	LIMA1	51474	ENSG00000050405	0.908	predicted
293	diana_microt	MIMAT0000442	hsa-miR-9-3p	DHX15	1665	ENSG00000109606	0.908	predicted
294	diana_microt	MIMAT0000442	hsa-miR-9-3p	LIMA1	51474	ENSG00000050405	0.908	predicted
295	diana_microt	MIMAT0000442	hsa-miR-9-3p	DHX15	1665	ENSG00000109606	0.908	predicted
296	diana_microt	MIMAT0000442	hsa-miR-9-3p	PPP1CB	5500	ENSG00000213639	0.908	predicted
297	diana_microt	MIMAT0000442	hsa-miR-9-3p	C4orf17	84103	ENSG00000138813	0.908	predicted
298	diana_microt	MIMAT0000442	hsa-miR-9-3p	KATNAL1	84056	ENSG00000102781	0.907	predicted
299	diana_microt	MIMAT0000442	hsa-miR-9-3p	CSNK1E	1454	ENSG00000213923	0.907	predicted
300	diana_microt	MIMAT0000442	hsa-miR-9-3p	KATNAL1	84056	ENSG00000102781	0.907	predicted
301	diana_microt	MIMAT0000442	hsa-miR-9-3p			ENSG00000220702	0.907	predicted
302	diana_microt	MIMAT0000442	hsa-miR-9-3p	UBR3	130507	ENSG00000144357	0.907	predicted
303	diana_microt	MIMAT0000442	hsa-miR-9-3p	SLITRK4	139065	ENSG00000179542	0.906	predicted
304	diana_microt	MIMAT0000442	hsa-miR-9-3p	PDLIM5	10611	ENSG00000163110	0.906	predicted
305	diana_microt	MIMAT0000442	hsa-miR-9-3p	TLL2	7093	ENSG00000095587	0.906	predicted
306	diana_microt	MIMAT0000442	hsa-miR-9-3p	ZFHX3	463	ENSG00000140836	0.906	predicted
307	diana_microt	MIMAT0000442	hsa-miR-9-3p	TLL2	7093	ENSG00000095587	0.906	predicted
308	diana_microt	MIMAT0000442	hsa-miR-9-3p	FXR1	8087	ENSG00000114416	0.905	predicted
309	diana_microt	MIMAT0000442	hsa-miR-9-3p	RGS9BP	388531	ENSG00000186326	0.905	predicted
310	diana_microt	MIMAT0000442	hsa-miR-9-3p	F13A1	2162	ENSG00000124491	0.905	predicted
311	diana_microt	MIMAT0000442	hsa-miR-9-3p	F13A1	2162	ENSG00000124491	0.905	predicted
312	diana_microt	MIMAT0000442	hsa-miR-9-3p	CSNK1G3	1456	ENSG00000151292	0.905	predicted
313	diana_microt	MIMAT0000442	hsa-miR-9-3p	FXR1	8087	ENSG00000114416	0.905	predicted
314	diana_microt	MIMAT0000442	hsa-miR-9-3p	TSC22D4	81628	ENSG00000166925	0.904	predicted
315	diana_microt	MIMAT0000442	hsa-miR-9-3p	KCTD9	54793	ENSG00000104756	0.904	predicted
316	diana_microt	MIMAT0000442	hsa-miR-9-3p	EMILIN2	84034	ENSG00000132205	0.904	predicted
317	diana_microt	MIMAT0000442	hsa-miR-9-3p	CDH8	1006	ENSG00000150394	0.904	predicted
318	diana_microt	MIMAT0000442	hsa-miR-9-3p	KCTD9	54793	ENSG00000104756	0.904	predicted
319	diana_microt	MIMAT0000442	hsa-miR-9-3p	MTRNR2L3	100462983	ENSG00000256222	0.904	predicted
320	diana_microt	MIMAT0000442	hsa-miR-9-3p	ACTBL2	345651	ENSG00000169067	0.903	predicted
321	diana_microt	MIMAT0000442	hsa-miR-9-3p	SESTD1	91404	ENSG00000187231	0.903	predicted
322	diana_microt	MIMAT0000442	hsa-miR-9-3p	USP51	158880	ENSG00000247746	0.903	predicted
323	diana_microt	MIMAT0000442	hsa-miR-9-3p	RORA	6095	ENSG00000069667	0.902	predicted
324	diana_microt	MIMAT0000442	hsa-miR-9-3p	CPD	1362	ENSG00000108582	0.902	predicted
325	diana_microt	MIMAT0000442	hsa-miR-9-3p	CPD	1362	ENSG00000108582	0.902	predicted
326	diana_microt	MIMAT0000442	hsa-miR-9-3p	RORA	6095	ENSG00000069667	0.902	predicted
327	diana_microt	MIMAT0000442	hsa-miR-9-3p	ZFHX2	85446	ENSG00000136367	0.901	predicted
328	diana_microt	MIMAT0000442	hsa-miR-9-3p	KREMEN1	83999	ENSG00000183762	0.901	predicted
329	diana_microt	MIMAT0000442	hsa-miR-9-3p	BNC2	54796	ENSG00000173068	0.901	predicted
330	diana_microt	MIMAT0000442	hsa-miR-9-3p	DMP1	1758	ENSG00000152592	0.9	predicted
331	diana_microt	MIMAT0000442	hsa-miR-9-3p	ADCY3	109	ENSG00000138031	0.9	predicted
332	diana_microt	MIMAT0000442	hsa-miR-9-3p	XRN1	54464	ENSG00000114127	0.9	predicted
333	diana_microt	MIMAT0000442	hsa-miR-9-3p	GABPB2	126626	ENSG00000143458	0.9	predicted
334	diana_microt	MIMAT0000442	hsa-miR-9-3p	CXXC4	80319	ENSG00000168772	0.9	predicted
335	diana_microt	MIMAT0000442	hsa-miR-9-3p	MLH1	4292	ENSG00000076242	0.9	predicted
336	diana_microt	MIMAT0000442	hsa-miR-9-3p	RBMS3	27303	ENSG00000144642	0.9	predicted
337	diana_microt	MIMAT0000442	hsa-miR-9-3p	XRN1	54464	ENSG00000114127	0.9	predicted
338	diana_microt	MIMAT0000442	hsa-miR-9-3p	MLH1	4292	ENSG00000076242	0.9	predicted
339	diana_microt	MIMAT0000442	hsa-miR-9-3p	PFKM	5213	ENSG00000152556	0.899	predicted
340	diana_microt	MIMAT0000442	hsa-miR-9-3p	TGFBR2	7048	ENSG00000163513	0.899	predicted
341	diana_microt	MIMAT0000442	hsa-miR-9-3p	MAN1A1	4121	ENSG00000111885	0.899	predicted
342	diana_microt	MIMAT0000442	hsa-miR-9-3p	MAN1A1	4121	ENSG00000111885	0.899	predicted
343	diana_microt	MIMAT0000442	hsa-miR-9-3p	TBC1D26	353149	ENSG00000214946	0.899	predicted
344	diana_microt	MIMAT0000442	hsa-miR-9-3p	ZMYM6NB	100506144	ENSG00000243749	0.898	predicted
345	diana_microt	MIMAT0000442	hsa-miR-9-3p	ARHGAP5	394	ENSG00000100852	0.898	predicted
346	diana_microt	MIMAT0000442	hsa-miR-9-3p	TPD52L2	7165	ENSG00000101150	0.898	predicted
347	diana_microt	MIMAT0000442	hsa-miR-9-3p	ARID2	196528	ENSG00000189079	0.898	predicted
348	diana_microt	MIMAT0000442	hsa-miR-9-3p	ARHGAP5	394	ENSG00000100852	0.898	predicted
349	diana_microt	MIMAT0000442	hsa-miR-9-3p	TPD52L2	7165	ENSG00000101150	0.898	predicted
350	diana_microt	MIMAT0000442	hsa-miR-9-3p	LPP	4026	ENSG00000145012	0.897	predicted
351	diana_microt	MIMAT0000442	hsa-miR-9-3p	CCP110	9738	ENSG00000103540	0.897	predicted
352	diana_microt	MIMAT0000442	hsa-miR-9-3p	TCEA1	6917	ENSG00000187735	0.897	predicted
353	diana_microt	MIMAT0000442	hsa-miR-9-3p	CPNE8	144402	ENSG00000139117	0.897	predicted
354	diana_microt	MIMAT0000442	hsa-miR-9-3p	CCP110	9738	ENSG00000103540	0.897	predicted
355	diana_microt	MIMAT0000442	hsa-miR-9-3p	RAB39B	116442	ENSG00000155961	0.896	predicted
356	diana_microt	MIMAT0000442	hsa-miR-9-3p	PIK3R1	5295	ENSG00000145675	0.895	predicted
357	diana_microt	MIMAT0000442	hsa-miR-9-3p	SMARCE1	6605	ENSG00000073584	0.895	predicted
358	diana_microt	MIMAT0000442	hsa-miR-9-3p	CTXN2	399697	ENSG00000233932	0.895	predicted
359	diana_microt	MIMAT0000442	hsa-miR-9-3p	SMARCE1	6605	ENSG00000073584	0.895	predicted
360	diana_microt	MIMAT0000442	hsa-miR-9-3p	SOX4	6659	ENSG00000124766	0.894	predicted
361	diana_microt	MIMAT0000442	hsa-miR-9-3p	BVES	11149	ENSG00000112276	0.894	predicted
362	diana_microt	MIMAT0000442	hsa-miR-9-3p	ID4	3400	ENSG00000172201	0.894	predicted
363	diana_microt	MIMAT0000442	hsa-miR-9-3p	SOX4	6659	ENSG00000124766	0.894	predicted
364	diana_microt	MIMAT0000442	hsa-miR-9-3p	ARRDC5	645432	ENSG00000205784	0.894	predicted
365	diana_microt	MIMAT0000442	hsa-miR-9-3p	BVES	11149	ENSG00000112276	0.894	predicted
366	diana_microt	MIMAT0000442	hsa-miR-9-3p	QSER1	79832	ENSG00000060749	0.893	predicted
367	diana_microt	MIMAT0000442	hsa-miR-9-3p	TMEM167B	56900	ENSG00000215717	0.893	predicted
368	diana_microt	MIMAT0000442	hsa-miR-9-3p	HIPK2	28996	ENSG00000064393	0.893	predicted
369	diana_microt	MIMAT0000442	hsa-miR-9-3p	PLCG1	5335	ENSG00000124181	0.893	predicted
370	diana_microt	MIMAT0000442	hsa-miR-9-3p	C9orf41	138199	ENSG00000156017	0.893	predicted
371	diana_microt	MIMAT0000442	hsa-miR-9-3p	HIPK2	28996	ENSG00000064393	0.893	predicted
372	diana_microt	MIMAT0000442	hsa-miR-9-3p	PLCG1	5335	ENSG00000124181	0.893	predicted
373	diana_microt	MIMAT0000442	hsa-miR-9-3p	QSER1	79832	ENSG00000060749	0.893	predicted
374	diana_microt	MIMAT0000442	hsa-miR-9-3p	OSBPL3	26031	ENSG00000070882	0.892	predicted
375	diana_microt	MIMAT0000442	hsa-miR-9-3p	RAB21	23011	ENSG00000080371	0.892	predicted
376	diana_microt	MIMAT0000442	hsa-miR-9-3p	OSBPL3	26031	ENSG00000070882	0.892	predicted
377	diana_microt	MIMAT0000442	hsa-miR-9-3p	HS6ST1	9394	ENSG00000136720	0.892	predicted
378	diana_microt	MIMAT0000442	hsa-miR-9-3p	RAB21	23011	ENSG00000080371	0.892	predicted
379	diana_microt	MIMAT0000442	hsa-miR-9-3p	PDS5B	23047	ENSG00000083642	0.891	predicted
380	diana_microt	MIMAT0000442	hsa-miR-9-3p	PDS5B	23047	ENSG00000083642	0.891	predicted
381	diana_microt	MIMAT0000442	hsa-miR-9-3p	APPL1	26060	ENSG00000157500	0.891	predicted
382	diana_microt	MIMAT0000442	hsa-miR-9-3p	PCDH9	5101	ENSG00000184226	0.891	predicted
383	diana_microt	MIMAT0000442	hsa-miR-9-3p	RAP2A	5911	ENSG00000125249	0.89	predicted
384	diana_microt	MIMAT0000442	hsa-miR-9-3p	ERMN	57471	ENSG00000136541	0.89	predicted
385	diana_microt	MIMAT0000442	hsa-miR-9-3p	RIC8B	55188	ENSG00000111785	0.89	predicted
386	diana_microt	MIMAT0000442	hsa-miR-9-3p	DPYSL3	1809	ENSG00000113657	0.89	predicted
387	diana_microt	MIMAT0000442	hsa-miR-9-3p	DLG2	1740	ENSG00000150672	0.89	predicted
388	diana_microt	MIMAT0000442	hsa-miR-9-3p	RIC8B	55188	ENSG00000111785	0.89	predicted
389	diana_microt	MIMAT0000442	hsa-miR-9-3p	DPYSL3	1809	ENSG00000113657	0.89	predicted
390	diana_microt	MIMAT0000442	hsa-miR-9-3p	RAP2A	5911	ENSG00000125249	0.89	predicted
391	diana_microt	MIMAT0000442	hsa-miR-9-3p	NUCKS1	64710	ENSG00000069275	0.889	predicted
392	diana_microt	MIMAT0000442	hsa-miR-9-3p	DNAJA1	3301	ENSG00000086061	0.889	predicted
393	diana_microt	MIMAT0000442	hsa-miR-9-3p	NUCKS1	64710	ENSG00000069275	0.889	predicted
394	diana_microt	MIMAT0000442	hsa-miR-9-3p	DNAJA1	3301	ENSG00000086061	0.889	predicted
395	diana_microt	MIMAT0000442	hsa-miR-9-3p	MYF5	4617	ENSG00000111049	0.888	predicted
396	diana_microt	MIMAT0000442	hsa-miR-9-3p	MLLT3	4300	ENSG00000171843	0.888	predicted
397	diana_microt	MIMAT0000442	hsa-miR-9-3p	POU2F1	5451	ENSG00000143190	0.888	predicted
398	diana_microt	MIMAT0000442	hsa-miR-9-3p	MYF5	4617	ENSG00000111049	0.888	predicted
399	diana_microt	MIMAT0000442	hsa-miR-9-3p	ARMC1	55156	ENSG00000104442	0.887	predicted
400	diana_microt	MIMAT0000442	hsa-miR-9-3p	ZC3H11A	441155	ENSG00000058673	0.887	predicted
401	diana_microt	MIMAT0000442	hsa-miR-9-3p	ZC3H11A	9877	ENSG00000058673	0.887	predicted
402	diana_microt	MIMAT0000442	hsa-miR-9-3p	SSBP2	23635	ENSG00000145687	0.887	predicted
403	diana_microt	MIMAT0000442	hsa-miR-9-3p	ARMC1	55156	ENSG00000104442	0.887	predicted
404	diana_microt	MIMAT0000442	hsa-miR-9-3p	CREBRF	153222	ENSG00000164463	0.887	predicted
405	diana_microt	MIMAT0000442	hsa-miR-9-3p	ZC3H11A	441155	ENSG00000058673	0.887	predicted
406	diana_microt	MIMAT0000442	hsa-miR-9-3p	DCP2	167227	ENSG00000172795	0.887	predicted
407	diana_microt	MIMAT0000442	hsa-miR-9-3p	ZC3H11A	9877	ENSG00000058673	0.887	predicted
408	diana_microt	MIMAT0000442	hsa-miR-9-3p	UHMK1	127933	ENSG00000152332	0.886	predicted
409	diana_microt	MIMAT0000442	hsa-miR-9-3p	TANC1	85461	ENSG00000115183	0.885	predicted
410	diana_microt	MIMAT0000442	hsa-miR-9-3p	TSC1	7248	ENSG00000165699	0.885	predicted
411	diana_microt	MIMAT0000442	hsa-miR-9-3p	NEK7	140609	ENSG00000151414	0.885	predicted
412	diana_microt	MIMAT0000442	hsa-miR-9-3p	TANC1	85461	ENSG00000115183	0.885	predicted
413	diana_microt	MIMAT0000442	hsa-miR-9-3p	POU3F1	5453	ENSG00000185668	0.885	predicted
414	diana_microt	MIMAT0000442	hsa-miR-9-3p	MKL2	57496	ENSG00000186260	0.884	predicted
415	diana_microt	MIMAT0000442	hsa-miR-9-3p	IL4	3565	ENSG00000113520	0.884	predicted
416	diana_microt	MIMAT0000442	hsa-miR-9-3p	IL4	3565	ENSG00000113520	0.884	predicted
417	diana_microt	MIMAT0000442	hsa-miR-9-3p	GOLGA8F		ENSG00000153684	0.884	predicted
418	diana_microt	MIMAT0000442	hsa-miR-9-3p	ARL5A	26225	ENSG00000162980	0.884	predicted
419	diana_microt	MIMAT0000442	hsa-miR-9-3p	PDGFRA	5156	ENSG00000134853	0.883	predicted
420	diana_microt	MIMAT0000442	hsa-miR-9-3p	SLC36A4	120103	ENSG00000180773	0.883	predicted
421	diana_microt	MIMAT0000442	hsa-miR-9-3p	EVX2	344191	ENSG00000174279	0.883	predicted
422	diana_microt	MIMAT0000442	hsa-miR-9-3p	HSD17B13	345275	ENSG00000170509	0.883	predicted
423	diana_microt	MIMAT0000442	hsa-miR-9-3p	ELL2	22936	ENSG00000118985	0.882	predicted
424	diana_microt	MIMAT0000442	hsa-miR-9-3p	ARFRP1	10139	ENSG00000101246	0.882	predicted
425	diana_microt	MIMAT0000442	hsa-miR-9-3p	ELL2	22936	ENSG00000118985	0.882	predicted
426	diana_microt	MIMAT0000442	hsa-miR-9-3p	ARFRP1	10139	ENSG00000101246	0.882	predicted
427	diana_microt	MIMAT0000442	hsa-miR-9-3p	PRRG1	5638	ENSG00000130962	0.882	predicted
428	diana_microt	MIMAT0000442	hsa-miR-9-3p	MORC4	79710	ENSG00000133131	0.881	predicted
429	diana_microt	MIMAT0000442	hsa-miR-9-3p	TESPA1	9840	ENSG00000135426	0.881	predicted
430	diana_microt	MIMAT0000442	hsa-miR-9-3p	DDX3X	1654	ENSG00000215301	0.881	predicted
431	diana_microt	MIMAT0000442	hsa-miR-9-3p	REST	5978	ENSG00000084093	0.88	predicted
432	diana_microt	MIMAT0000442	hsa-miR-9-3p	REST	5978	ENSG00000084093	0.88	predicted
433	diana_microt	MIMAT0000442	hsa-miR-9-3p	MTDH	92140	ENSG00000147649	0.88	predicted
434	diana_microt	MIMAT0000442	hsa-miR-9-3p	NUPL1	9818	ENSG00000139496	0.88	predicted
435	diana_microt	MIMAT0000442	hsa-miR-9-3p	DLGAP1	9229	ENSG00000170579	0.88	predicted
436	diana_microt	MIMAT0000442	hsa-miR-9-3p		84451	ENSG00000143674	0.88	predicted
437	diana_microt	MIMAT0000442	hsa-miR-9-3p	PKHD1L1	93035	ENSG00000205038	0.88	predicted
438	diana_microt	MIMAT0000442	hsa-miR-9-3p	THAP6	152815	ENSG00000174796	0.879	predicted
439	diana_microt	MIMAT0000442	hsa-miR-9-3p	NPAS2	4862	ENSG00000170485	0.879	predicted
440	diana_microt	MIMAT0000442	hsa-miR-9-3p	CCSER2	54462	ENSG00000107771	0.878	predicted
441	diana_microt	MIMAT0000442	hsa-miR-9-3p	SESN1	27244	ENSG00000080546	0.878	predicted
442	diana_microt	MIMAT0000442	hsa-miR-9-3p	TMEM38B	55151	ENSG00000095209	0.878	predicted
443	diana_microt	MIMAT0000442	hsa-miR-9-3p	SESN1	27244	ENSG00000080546	0.878	predicted
444	diana_microt	MIMAT0000442	hsa-miR-9-3p	CCSER2	54462	ENSG00000107771	0.878	predicted
445	diana_microt	MIMAT0000442	hsa-miR-9-3p	TMEM38B	55151	ENSG00000095209	0.878	predicted
446	diana_microt	MIMAT0000442	hsa-miR-9-3p	ATP11A	23250	ENSG00000068650	0.877	predicted
447	diana_microt	MIMAT0000442	hsa-miR-9-3p	CASK	8573	ENSG00000147044	0.877	predicted
448	diana_microt	MIMAT0000442	hsa-miR-9-3p	ATP11A	23250	ENSG00000068650	0.877	predicted
449	diana_microt	MIMAT0000442	hsa-miR-9-3p	CPA3	1359	ENSG00000163751	0.877	predicted
450	diana_microt	MIMAT0000442	hsa-miR-9-3p	PRDM2	7799	ENSG00000116731	0.876	predicted
451	diana_microt	MIMAT0000442	hsa-miR-9-3p	CHIC1	53344	ENSG00000204116	0.876	predicted
452	diana_microt	MIMAT0000442	hsa-miR-9-3p	MTRNR2L7	100288485	ENSG00000256892	0.876	predicted
453	diana_microt	MIMAT0000442	hsa-miR-9-3p	MIP	4284	ENSG00000135517	0.876	predicted
454	diana_microt	MIMAT0000442	hsa-miR-9-3p	PRDM2	7799	ENSG00000116731	0.876	predicted
455	diana_microt	MIMAT0000442	hsa-miR-9-3p	CCNT2	905	ENSG00000082258	0.875	predicted
456	diana_microt	MIMAT0000442	hsa-miR-9-3p	C19orf26	255057	ENSG00000099625	0.875	predicted
457	diana_microt	MIMAT0000442	hsa-miR-9-3p	CCNT2	905	ENSG00000082258	0.875	predicted
458	diana_microt	MIMAT0000442	hsa-miR-9-3p	LARP1B	55132	ENSG00000138709	0.875	predicted
459	diana_microt	MIMAT0000442	hsa-miR-9-3p	C19orf26	255057	ENSG00000099625	0.875	predicted
460	diana_microt	MIMAT0000442	hsa-miR-9-3p	SLC35D3	340146	ENSG00000182747	0.874	predicted
461	diana_microt	MIMAT0000442	hsa-miR-9-3p	PAN3	255967	ENSG00000152520	0.874	predicted
462	diana_microt	MIMAT0000442	hsa-miR-9-3p	DDHD1	80821	ENSG00000100523	0.874	predicted
463	diana_microt	MIMAT0000442	hsa-miR-9-3p	MTO1	25821	ENSG00000135297	0.874	predicted
464	diana_microt	MIMAT0000442	hsa-miR-9-3p	FST	10468	ENSG00000134363	0.874	predicted
465	diana_microt	MIMAT0000442	hsa-miR-9-3p	DDHD1	80821	ENSG00000100523	0.874	predicted
466	diana_microt	MIMAT0000442	hsa-miR-9-3p	TBC1D15	64786	ENSG00000121749	0.873	predicted
467	diana_microt	MIMAT0000442	hsa-miR-9-3p	SFMBT1	51460	ENSG00000163935	0.873	predicted
468	diana_microt	MIMAT0000442	hsa-miR-9-3p	CEACAM6	4680	ENSG00000086548	0.873	predicted
469	diana_microt	MIMAT0000442	hsa-miR-9-3p	TBC1D15	64786	ENSG00000121749	0.873	predicted
470	diana_microt	MIMAT0000442	hsa-miR-9-3p	CEACAM6	4680	ENSG00000086548	0.873	predicted
471	diana_microt	MIMAT0000442	hsa-miR-9-3p	HS6ST2	90161	ENSG00000171004	0.873	predicted
472	diana_microt	MIMAT0000442	hsa-miR-9-3p	LUC7L	55692	ENSG00000007392	0.872	predicted
473	diana_microt	MIMAT0000442	hsa-miR-9-3p	GMCL1	64395	ENSG00000087338	0.872	predicted
474	diana_microt	MIMAT0000442	hsa-miR-9-3p	ANKRD62	342850	ENSG00000181626	0.872	predicted
475	diana_microt	MIMAT0000442	hsa-miR-9-3p	GMCL1	64395	ENSG00000087338	0.872	predicted
476	diana_microt	MIMAT0000442	hsa-miR-9-3p	LUC7L	55692	ENSG00000007392	0.872	predicted
477	diana_microt	MIMAT0000442	hsa-miR-9-3p	RBBP6	5930	ENSG00000122257	0.871	predicted
478	diana_microt	MIMAT0000442	hsa-miR-9-3p	MAML1	9794	ENSG00000161021	0.871	predicted
479	diana_microt	MIMAT0000442	hsa-miR-9-3p	RBBP6	5930	ENSG00000122257	0.871	predicted
480	diana_microt	MIMAT0000442	hsa-miR-9-3p	PABPC3	5042	ENSG00000151846	0.871	predicted
481	diana_microt	MIMAT0000442	hsa-miR-9-3p	ELOVL6	79071	ENSG00000170522	0.871	predicted
482	diana_microt	MIMAT0000442	hsa-miR-9-3p	DCAF6	55827	ENSG00000143164	0.87	predicted
483	diana_microt	MIMAT0000442	hsa-miR-9-3p	FOXQ1	94234	ENSG00000164379	0.869	predicted
484	diana_microt	MIMAT0000442	hsa-miR-9-3p	SCN9A	6335	ENSG00000169432	0.869	predicted
485	diana_microt	MIMAT0000442	hsa-miR-9-3p	PVRL3	25945	ENSG00000177707	0.869	predicted
486	diana_microt	MIMAT0000442	hsa-miR-9-3p	TUBB1	81027	ENSG00000101162	0.869	predicted
487	diana_microt	MIMAT0000442	hsa-miR-9-3p	TUBB1	81027	ENSG00000101162	0.869	predicted
488	diana_microt	MIMAT0000442	hsa-miR-9-3p	WDR89	112840	ENSG00000140006	0.868	predicted
489	diana_microt	MIMAT0000442	hsa-miR-9-3p	ATP13A3	79572	ENSG00000133657	0.868	predicted
490	diana_microt	MIMAT0000442	hsa-miR-9-3p	CEP44	80817	ENSG00000164118	0.868	predicted
491	diana_microt	MIMAT0000442	hsa-miR-9-3p	ZNF713	349075	ENSG00000178665	0.867	predicted
492	diana_microt	MIMAT0000442	hsa-miR-9-3p	SH2B3	10019	ENSG00000111252	0.867	predicted
493	diana_microt	MIMAT0000442	hsa-miR-9-3p	KLHL15	80311	ENSG00000174010	0.867	predicted
494	diana_microt	MIMAT0000442	hsa-miR-9-3p	ACTC1	70	ENSG00000159251	0.867	predicted
495	diana_microt	MIMAT0000442	hsa-miR-9-3p	MTF2	22823	ENSG00000143033	0.867	predicted
496	diana_microt	MIMAT0000442	hsa-miR-9-3p	SH2B3	10019	ENSG00000111252	0.867	predicted
497	diana_microt	MIMAT0000442	hsa-miR-9-3p	CNKSR2	22866	ENSG00000149970	0.867	predicted
498	diana_microt	MIMAT0000442	hsa-miR-9-3p	SLC12A2	6558	ENSG00000064651	0.866	predicted
499	diana_microt	MIMAT0000442	hsa-miR-9-3p	LPGAT1	9926	ENSG00000123684	0.866	predicted
500	diana_microt	MIMAT0000442	hsa-miR-9-3p	TTC8	123016	ENSG00000165533	0.866	predicted
501	diana_microt	MIMAT0000442	hsa-miR-9-3p	SLC12A2	6558	ENSG00000064651	0.866	predicted
502	diana_microt	MIMAT0000442	hsa-miR-9-3p	CYBRD1	79901	ENSG00000071967	0.866	predicted
503	diana_microt	MIMAT0000442	hsa-miR-9-3p	STRIP2	57464	ENSG00000128578	0.866	predicted
504	diana_microt	MIMAT0000442	hsa-miR-9-3p	CAST	831	ENSG00000153113	0.866	predicted
505	diana_microt	MIMAT0000442	hsa-miR-9-3p	LPGAT1	9926	ENSG00000123684	0.866	predicted
506	diana_microt	MIMAT0000442	hsa-miR-9-3p	CYBRD1	79901	ENSG00000071967	0.866	predicted
507	diana_microt	MIMAT0000442	hsa-miR-9-3p	STRIP2	57464	ENSG00000128578	0.866	predicted
508	diana_microt	MIMAT0000442	hsa-miR-9-3p	ATF6	22926	ENSG00000118217	0.865	predicted
509	diana_microt	MIMAT0000442	hsa-miR-9-3p	ATF6	22926	ENSG00000118217	0.865	predicted
510	diana_microt	MIMAT0000442	hsa-miR-9-3p	PRTG	283659	ENSG00000166450	0.865	predicted
511	diana_microt	MIMAT0000442	hsa-miR-9-3p	NUTM2D		ENSG00000214562	0.864	predicted
512	diana_microt	MIMAT0000442	hsa-miR-9-3p	ACAN	176	ENSG00000157766	0.863	predicted
513	diana_microt	MIMAT0000442	hsa-miR-9-3p	TC2N	123036	ENSG00000165929	0.863	predicted
514	diana_microt	MIMAT0000442	hsa-miR-9-3p	ZNF677	342926	ENSG00000197928	0.863	predicted
515	diana_microt	MIMAT0000442	hsa-miR-9-3p	UBE2Z	65264	ENSG00000159202	0.863	predicted
516	diana_microt	MIMAT0000442	hsa-miR-9-3p	SP2	6668	ENSG00000167182	0.863	predicted
517	diana_microt	MIMAT0000442	hsa-miR-9-3p	MLF1	4291	ENSG00000178053	0.863	predicted
518	diana_microt	MIMAT0000442	hsa-miR-9-3p	AFF2	2334	ENSG00000155966	0.863	predicted
519	diana_microt	MIMAT0000442	hsa-miR-9-3p	FAM160B1	57700	ENSG00000151553	0.862	predicted
520	diana_microt	MIMAT0000442	hsa-miR-9-3p	DLD	1738	ENSG00000091140	0.862	predicted
521	diana_microt	MIMAT0000442	hsa-miR-9-3p	DLD	1738	ENSG00000091140	0.862	predicted
522	diana_microt	MIMAT0000442	hsa-miR-9-3p	PNN	5411	ENSG00000100941	0.861	predicted
523	diana_microt	MIMAT0000442	hsa-miR-9-3p	PNN	5411	ENSG00000100941	0.861	predicted
524	diana_microt	MIMAT0000442	hsa-miR-9-3p	CDC73	79577	ENSG00000134371	0.86	predicted
525	diana_microt	MIMAT0000442	hsa-miR-9-3p	FBXO3	26273	ENSG00000110429	0.86	predicted
526	diana_microt	MIMAT0000442	hsa-miR-9-3p	SP4	6671	ENSG00000105866	0.86	predicted
527	diana_microt	MIMAT0000442	hsa-miR-9-3p	FBXO3	26273	ENSG00000110429	0.86	predicted
528	diana_microt	MIMAT0000442	hsa-miR-9-3p	SP4	6671	ENSG00000105866	0.86	predicted
529	diana_microt	MIMAT0000442	hsa-miR-9-3p	NDUFA10	4705	ENSG00000130414	0.859	predicted
530	diana_microt	MIMAT0000442	hsa-miR-9-3p	PALM2-AKAP2	445815	ENSG00000157654	0.859	predicted
531	diana_microt	MIMAT0000442	hsa-miR-9-3p	PALM2-AKAP2	11217	ENSG00000157654	0.859	predicted
532	diana_microt	MIMAT0000442	hsa-miR-9-3p	PPP2CA	5515	ENSG00000113575	0.858	predicted
533	diana_microt	MIMAT0000442	hsa-miR-9-3p	NABP1	64859	ENSG00000173559	0.858	predicted
534	diana_microt	MIMAT0000442	hsa-miR-9-3p	PPP2CA	5515	ENSG00000113575	0.858	predicted
535	diana_microt	MIMAT0000442	hsa-miR-9-3p	TP53INP1	94241	ENSG00000164938	0.857	predicted
536	diana_microt	MIMAT0000442	hsa-miR-9-3p	RPS6KA3	6197	ENSG00000177189	0.857	predicted
537	diana_microt	MIMAT0000442	hsa-miR-9-3p	SPRY3	10251	ENSG00000168939	0.857	predicted
538	diana_microt	MIMAT0000442	hsa-miR-9-3p	PDE1C	5137	ENSG00000154678	0.856	predicted
539	diana_microt	MIMAT0000442	hsa-miR-9-3p	KCTD8	386617	ENSG00000183783	0.856	predicted
540	diana_microt	MIMAT0000442	hsa-miR-9-3p	CASP7	840	ENSG00000165806	0.856	predicted
541	diana_microt	MIMAT0000442	hsa-miR-9-3p	DIAPH3	81624	ENSG00000139734	0.856	predicted
542	diana_microt	MIMAT0000442	hsa-miR-9-3p	MXI1	4601	ENSG00000119950	0.855	predicted
543	diana_microt	MIMAT0000442	hsa-miR-9-3p	ZBTB44	29068	ENSG00000196323	0.855	predicted
544	diana_microt	MIMAT0000442	hsa-miR-9-3p	MXI1	4601	ENSG00000119950	0.855	predicted
545	diana_microt	MIMAT0000442	hsa-miR-9-3p	BMPR2	659	ENSG00000204217	0.855	predicted
546	diana_microt	MIMAT0000442	hsa-miR-9-3p	RYBP	23429	ENSG00000163602	0.855	predicted
547	diana_microt	MIMAT0000442	hsa-miR-9-3p	IFT80	57560	ENSG00000068885	0.854	predicted
548	diana_microt	MIMAT0000442	hsa-miR-9-3p	PPP1R3F	89801	ENSG00000049769	0.854	predicted
549	diana_microt	MIMAT0000442	hsa-miR-9-3p	IFT80	57560	ENSG00000068885	0.854	predicted
550	diana_microt	MIMAT0000442	hsa-miR-9-3p	LMO3	55885	ENSG00000048540	0.854	predicted
551	diana_microt	MIMAT0000442	hsa-miR-9-3p	PPP1R3F	89801	ENSG00000049769	0.854	predicted
552	diana_microt	MIMAT0000442	hsa-miR-9-3p	U2SURP	23350	ENSG00000163714	0.854	predicted
553	diana_microt	MIMAT0000442	hsa-miR-9-3p	LMO3	55885	ENSG00000048540	0.854	predicted
554	diana_microt	MIMAT0000442	hsa-miR-9-3p	FDX1	2230	ENSG00000137714	0.853	predicted
555	diana_microt	MIMAT0000442	hsa-miR-9-3p	PDPK1	5170	ENSG00000140992	0.853	predicted
556	diana_microt	MIMAT0000442	hsa-miR-9-3p	TGFB2	7042	ENSG00000092969	0.853	predicted
557	diana_microt	MIMAT0000442	hsa-miR-9-3p	TGFB2	7042	ENSG00000092969	0.853	predicted
558	diana_microt	MIMAT0000442	hsa-miR-9-3p	NAA15	80155	ENSG00000164134	0.852	predicted
559	diana_microt	MIMAT0000442	hsa-miR-9-3p	GPR180	160897	ENSG00000152749	0.852	predicted
560	diana_microt	MIMAT0000442	hsa-miR-9-3p	RAB3GAP2	6791	ENSG00000118873	0.851	predicted
561	diana_microt	MIMAT0000442	hsa-miR-9-3p	MKLN1	4289	ENSG00000128585	0.851	predicted
562	diana_microt	MIMAT0000442	hsa-miR-9-3p	OCLN	100506658	ENSG00000197822	0.851	predicted
563	diana_microt	MIMAT0000442	hsa-miR-9-3p	RAB3GAP2	25782	ENSG00000118873	0.851	predicted
564	diana_microt	MIMAT0000442	hsa-miR-9-3p	MKLN1	4289	ENSG00000128585	0.851	predicted
565	diana_microt	MIMAT0000442	hsa-miR-9-3p	RAB3GAP2	6791	ENSG00000118873	0.851	predicted
566	diana_microt	MIMAT0000442	hsa-miR-9-3p	RAB3GAP2	25782	ENSG00000118873	0.851	predicted
567	diana_microt	MIMAT0000442	hsa-miR-9-3p	SLC17A5	26503	ENSG00000119899	0.85	predicted
568	diana_microt	MIMAT0000442	hsa-miR-9-3p	PTPRB	5787	ENSG00000127329	0.85	predicted
569	diana_microt	MIMAT0000442	hsa-miR-9-3p	CREB1	1385	ENSG00000118260	0.85	predicted
570	diana_microt	MIMAT0000442	hsa-miR-9-3p	SLC17A5	26503	ENSG00000119899	0.85	predicted
571	diana_microt	MIMAT0000442	hsa-miR-9-3p	PTPRB	5787	ENSG00000127329	0.85	predicted
572	diana_microt	MIMAT0000442	hsa-miR-9-3p	GHR	2690	ENSG00000112964	0.85	predicted
573	diana_microt	MIMAT0000442	hsa-miR-9-3p	PAIP1	10605	ENSG00000172239	0.85	predicted
574	diana_microt	MIMAT0000442	hsa-miR-9-3p	SIRPA	140885	ENSG00000198053	0.85	predicted
575	diana_microt	MIMAT0000442	hsa-miR-9-3p	GHR	2690	ENSG00000112964	0.85	predicted
576	diana_microt	MIMAT0000442	hsa-miR-9-3p	CREB1	1385	ENSG00000118260	0.85	predicted
577	diana_microt	MIMAT0000442	hsa-miR-9-3p	ZW10	9183	ENSG00000086827	0.849	predicted
578	diana_microt	MIMAT0000442	hsa-miR-9-3p	NAA20	51126	ENSG00000173418	0.849	predicted
579	diana_microt	MIMAT0000442	hsa-miR-9-3p	CCDC117	150275	ENSG00000159873	0.849	predicted
580	diana_microt	MIMAT0000442	hsa-miR-9-3p	ZW10	9183	ENSG00000086827	0.849	predicted
581	diana_microt	MIMAT0000442	hsa-miR-9-3p	SLC30A1	7779	ENSG00000170385	0.849	predicted
582	diana_microt	MIMAT0000442	hsa-miR-9-3p	KLHL32	114792	ENSG00000186231	0.848	predicted
583	diana_microt	MIMAT0000442	hsa-miR-9-3p	PRKAA2	5563	ENSG00000162409	0.848	predicted
584	diana_microt	MIMAT0000442	hsa-miR-9-3p	SLC5A3	6526	ENSG00000198743	0.848	predicted
585	diana_microt	MIMAT0000442	hsa-miR-9-3p	ATL3	25923	ENSG00000184743	0.848	predicted
586	diana_microt	MIMAT0000442	hsa-miR-9-3p	STK24	8428	ENSG00000102572	0.847	predicted
587	diana_microt	MIMAT0000442	hsa-miR-9-3p	ELK4	2005	ENSG00000158711	0.847	predicted
588	diana_microt	MIMAT0000442	hsa-miR-9-3p	STK24	8428	ENSG00000102572	0.847	predicted
589	diana_microt	MIMAT0000442	hsa-miR-9-3p	EIF2AK3	9451	ENSG00000172071	0.847	predicted
590	diana_microt	MIMAT0000442	hsa-miR-9-3p	TDRD5	163589	ENSG00000162782	0.846	predicted
591	diana_microt	MIMAT0000442	hsa-miR-9-3p	PBX1	5087	ENSG00000185630	0.846	predicted
592	diana_microt	MIMAT0000442	hsa-miR-9-3p	CCDC73	493860	ENSG00000186714	0.845	predicted
593	diana_microt	MIMAT0000442	hsa-miR-9-3p	KIAA2022	340533	ENSG00000050030	0.845	predicted
594	diana_microt	MIMAT0000442	hsa-miR-9-3p	ZBTB43	23099	ENSG00000169155	0.845	predicted
595	diana_microt	MIMAT0000442	hsa-miR-9-3p	KIAA2022	340533	ENSG00000050030	0.845	predicted
596	diana_microt	MIMAT0000442	hsa-miR-9-3p	DR1	1810	ENSG00000117505	0.844	predicted
597	diana_microt	MIMAT0000442	hsa-miR-9-3p	GOT2	2806	ENSG00000125166	0.844	predicted
598	diana_microt	MIMAT0000442	hsa-miR-9-3p	AP3M1	26985	ENSG00000185009	0.844	predicted
599	diana_microt	MIMAT0000442	hsa-miR-9-3p	SLC25A30	253512	ENSG00000174032	0.844	predicted
600	diana_microt	MIMAT0000442	hsa-miR-9-3p	CNTNAP3	79937	ENSG00000106714	0.844	predicted
601	diana_microt	MIMAT0000442	hsa-miR-9-3p	RAB14	51552	ENSG00000119396	0.844	predicted
602	diana_microt	MIMAT0000442	hsa-miR-9-3p	GOT2	2806	ENSG00000125166	0.844	predicted
603	diana_microt	MIMAT0000442	hsa-miR-9-3p	RAB14	51552	ENSG00000119396	0.844	predicted
604	diana_microt	MIMAT0000442	hsa-miR-9-3p	DR1	1810	ENSG00000117505	0.844	predicted
605	diana_microt	MIMAT0000442	hsa-miR-9-3p	FBXO28	23219	ENSG00000143756	0.844	predicted
606	diana_microt	MIMAT0000442	hsa-miR-9-3p	CNTNAP3	79937	ENSG00000106714	0.844	predicted
607	diana_microt	MIMAT0000442	hsa-miR-9-3p	KIAA1430	57587	ENSG00000164323	0.843	predicted
608	diana_microt	MIMAT0000442	hsa-miR-9-3p	CCDC152	100129792	ENSG00000198865	0.843	predicted
609	diana_microt	MIMAT0000442	hsa-miR-9-3p	ZHX1	11244	ENSG00000165156	0.843	predicted
610	diana_microt	MIMAT0000442	hsa-miR-9-3p	KRIT1	889	ENSG00000001631	0.842	predicted
611	diana_microt	MIMAT0000442	hsa-miR-9-3p	MOB3B	79817	ENSG00000120162	0.842	predicted
612	diana_microt	MIMAT0000442	hsa-miR-9-3p	RAB27B	5874	ENSG00000041353	0.842	predicted
613	diana_microt	MIMAT0000442	hsa-miR-9-3p	PCSK1	5122	ENSG00000175426	0.842	predicted
614	diana_microt	MIMAT0000442	hsa-miR-9-3p	KRIT1	889	ENSG00000001631	0.842	predicted
615	diana_microt	MIMAT0000442	hsa-miR-9-3p	RAB27B	5874	ENSG00000041353	0.842	predicted
616	diana_microt	MIMAT0000442	hsa-miR-9-3p	MOB3B	79817	ENSG00000120162	0.842	predicted
617	diana_microt	MIMAT0000442	hsa-miR-9-3p	KBTBD2	25948	ENSG00000170852	0.841	predicted
618	diana_microt	MIMAT0000442	hsa-miR-9-3p	GRID2	2895	ENSG00000152208	0.841	predicted
619	diana_microt	MIMAT0000442	hsa-miR-9-3p	NPHP3	27031	ENSG00000113971	0.841	predicted
620	diana_microt	MIMAT0000442	hsa-miR-9-3p	NPHP3	27031	ENSG00000113971	0.841	predicted
621	diana_microt	MIMAT0000442	hsa-miR-9-3p	CCND2	894	ENSG00000118971	0.84	predicted
622	diana_microt	MIMAT0000442	hsa-miR-9-3p	DTNA	1837	ENSG00000134769	0.84	predicted
623	diana_microt	MIMAT0000442	hsa-miR-9-3p	DAP	1611	ENSG00000112977	0.84	predicted
624	diana_microt	MIMAT0000442	hsa-miR-9-3p	GPR158	57512	ENSG00000151025	0.84	predicted
625	diana_microt	MIMAT0000442	hsa-miR-9-3p	CCND2	894	ENSG00000118971	0.84	predicted
626	diana_microt	MIMAT0000442	hsa-miR-9-3p	SREK1IP1	285672	ENSG00000153006	0.84	predicted
627	diana_microt	MIMAT0000442	hsa-miR-9-3p	DAP	1611	ENSG00000112977	0.84	predicted
628	diana_microt	MIMAT0000442	hsa-miR-9-3p	TSPAN2	10100	ENSG00000134198	0.84	predicted
629	diana_microt	MIMAT0000442	hsa-miR-9-3p	GMFB	2764	ENSG00000197045	0.839	predicted
630	diana_microt	MIMAT0000442	hsa-miR-9-3p	POLR1B	84172	ENSG00000125630	0.839	predicted
631	diana_microt	MIMAT0000442	hsa-miR-9-3p	APPBP2	10513	ENSG00000062725	0.839	predicted
632	diana_microt	MIMAT0000442	hsa-miR-9-3p	ACN9	57001	ENSG00000196636	0.839	predicted
633	diana_microt	MIMAT0000442	hsa-miR-9-3p	POLR1B	84172	ENSG00000125630	0.839	predicted
634	diana_microt	MIMAT0000442	hsa-miR-9-3p	APPBP2	10513	ENSG00000062725	0.839	predicted
635	diana_microt	MIMAT0000442	hsa-miR-9-3p	C11orf87	399947	ENSG00000185742	0.839	predicted
636	diana_microt	MIMAT0000442	hsa-miR-9-3p	PTPN4	5775	ENSG00000088179	0.838	predicted
637	diana_microt	MIMAT0000442	hsa-miR-9-3p	PTPN4	5775	ENSG00000088179	0.838	predicted
638	diana_microt	MIMAT0000442	hsa-miR-9-3p	ZNF516	9658	ENSG00000101493	0.837	predicted
639	diana_microt	MIMAT0000442	hsa-miR-9-3p	RCN2	5955	ENSG00000117906	0.837	predicted
640	diana_microt	MIMAT0000442	hsa-miR-9-3p	LHX9	56956	ENSG00000143355	0.837	predicted
641	diana_microt	MIMAT0000442	hsa-miR-9-3p	GLIS3	169792	ENSG00000107249	0.837	predicted
642	diana_microt	MIMAT0000442	hsa-miR-9-3p	ZNF516	9658	ENSG00000101493	0.837	predicted
643	diana_microt	MIMAT0000442	hsa-miR-9-3p	RCN2	5955	ENSG00000117906	0.837	predicted
644	diana_microt	MIMAT0000442	hsa-miR-9-3p	GLIS3	169792	ENSG00000107249	0.837	predicted
645	diana_microt	MIMAT0000442	hsa-miR-9-3p	CFHR3	10878	ENSG00000116785	0.836	predicted
646	diana_microt	MIMAT0000442	hsa-miR-9-3p	IPO5	3843	ENSG00000065150	0.836	predicted
647	diana_microt	MIMAT0000442	hsa-miR-9-3p	EPC2	26122	ENSG00000135999	0.836	predicted
648	diana_microt	MIMAT0000442	hsa-miR-9-3p	NHLH2	4808	ENSG00000177551	0.836	predicted
649	diana_microt	MIMAT0000442	hsa-miR-9-3p	ALG6	29929	ENSG00000088035	0.836	predicted
650	diana_microt	MIMAT0000442	hsa-miR-9-3p	ANKIB1	54467	ENSG00000001629	0.836	predicted
651	diana_microt	MIMAT0000442	hsa-miR-9-3p	ARHGAP28	79822	ENSG00000088756	0.836	predicted
652	diana_microt	MIMAT0000442	hsa-miR-9-3p	IPO5	3843	ENSG00000065150	0.836	predicted
653	diana_microt	MIMAT0000442	hsa-miR-9-3p	ARHGAP28	79822	ENSG00000088756	0.836	predicted
654	diana_microt	MIMAT0000442	hsa-miR-9-3p	CFHR3	10878	ENSG00000116785	0.836	predicted
655	diana_microt	MIMAT0000442	hsa-miR-9-3p	ALG6	29929	ENSG00000088035	0.836	predicted
656	diana_microt	MIMAT0000442	hsa-miR-9-3p	ANKIB1	54467	ENSG00000001629	0.836	predicted
657	diana_microt	MIMAT0000442	hsa-miR-9-3p	C3orf14	57415	ENSG00000114405	0.835	predicted
658	diana_microt	MIMAT0000442	hsa-miR-9-3p	C3orf14	57415	ENSG00000114405	0.835	predicted
659	diana_microt	MIMAT0000442	hsa-miR-9-3p	FBXO32	114907	ENSG00000156804	0.835	predicted
660	diana_microt	MIMAT0000442	hsa-miR-9-3p	TMEM43	79188	ENSG00000170876	0.835	predicted
661	diana_microt	MIMAT0000442	hsa-miR-9-3p	PREX2	80243	ENSG00000046889	0.834	predicted
662	diana_microt	MIMAT0000442	hsa-miR-9-3p	IGFBP3	3486	ENSG00000146674	0.834	predicted
663	diana_microt	MIMAT0000442	hsa-miR-9-3p	PREX2	80243	ENSG00000046889	0.834	predicted
664	diana_microt	MIMAT0000442	hsa-miR-9-3p	CGGBP1	8545	ENSG00000163320	0.834	predicted
665	diana_microt	MIMAT0000442	hsa-miR-9-3p	GALNT13	114805	ENSG00000144278	0.833	predicted
666	diana_microt	MIMAT0000442	hsa-miR-9-3p	TMEM177	80775	ENSG00000144120	0.833	predicted
667	diana_microt	MIMAT0000442	hsa-miR-9-3p	OTUD3	23252	ENSG00000169914	0.833	predicted
668	diana_microt	MIMAT0000442	hsa-miR-9-3p	DPY19L2	283417	ENSG00000177990	0.832	predicted
669	diana_microt	MIMAT0000442	hsa-miR-9-3p	NRK	203447	ENSG00000123572	0.832	predicted
670	diana_microt	MIMAT0000442	hsa-miR-9-3p	GAD2	2572	ENSG00000136750	0.832	predicted
671	diana_microt	MIMAT0000442	hsa-miR-9-3p	NRK	203447	ENSG00000123572	0.832	predicted
672	diana_microt	MIMAT0000442	hsa-miR-9-3p	CHML	1122	ENSG00000203668	0.831	predicted
673	diana_microt	MIMAT0000442	hsa-miR-9-3p	WDR1	9948	ENSG00000071127	0.831	predicted
674	diana_microt	MIMAT0000442	hsa-miR-9-3p	CASP10	843	ENSG00000003400	0.831	predicted
675	diana_microt	MIMAT0000442	hsa-miR-9-3p	FAM199X	139231	ENSG00000123575	0.831	predicted
676	diana_microt	MIMAT0000442	hsa-miR-9-3p	ITSN2	50618	ENSG00000198399	0.831	predicted
677	diana_microt	MIMAT0000442	hsa-miR-9-3p	WDR1	9948	ENSG00000071127	0.831	predicted
678	diana_microt	MIMAT0000442	hsa-miR-9-3p	CASP10	843	ENSG00000003400	0.831	predicted
679	diana_microt	MIMAT0000442	hsa-miR-9-3p	FAM199X	139231	ENSG00000123575	0.831	predicted
680	diana_microt	MIMAT0000442	hsa-miR-9-3p	SAT1	6303	ENSG00000130066	0.83	predicted
681	diana_microt	MIMAT0000442	hsa-miR-9-3p	DAZ4	57135	ENSG00000205916	0.829	predicted
682	diana_microt	MIMAT0000442	hsa-miR-9-3p	DAZ4	57055	ENSG00000205916	0.829	predicted
683	diana_microt	MIMAT0000442	hsa-miR-9-3p	KIAA1704	55425	ENSG00000133114	0.829	predicted
684	diana_microt	MIMAT0000442	hsa-miR-9-3p	RIMS2	9699	ENSG00000176406	0.829	predicted
685	diana_microt	MIMAT0000442	hsa-miR-9-3p	KIAA1704	100996395	ENSG00000133114	0.829	predicted
686	diana_microt	MIMAT0000442	hsa-miR-9-3p	LRP2BP	55805	ENSG00000109771	0.828	predicted
687	diana_microt	MIMAT0000442	hsa-miR-9-3p	NR4A3	8013	ENSG00000119508	0.828	predicted
688	diana_microt	MIMAT0000442	hsa-miR-9-3p	TMEM245	23731	ENSG00000106771	0.828	predicted
689	diana_microt	MIMAT0000442	hsa-miR-9-3p	ZC3H12C	85463	ENSG00000149289	0.828	predicted
690	diana_microt	MIMAT0000442	hsa-miR-9-3p	ARMCX2	9823	ENSG00000184867	0.828	predicted
691	diana_microt	MIMAT0000442	hsa-miR-9-3p	ADAM12	8038	ENSG00000148848	0.828	predicted
692	diana_microt	MIMAT0000442	hsa-miR-9-3p	MCMDC2	157777	ENSG00000178460	0.828	predicted
693	diana_microt	MIMAT0000442	hsa-miR-9-3p	MTMR6	9107	ENSG00000139505	0.828	predicted
694	diana_microt	MIMAT0000442	hsa-miR-9-3p	TMEM245	23731	ENSG00000106771	0.828	predicted
695	diana_microt	MIMAT0000442	hsa-miR-9-3p	STPG2	285555	ENSG00000163116	0.828	predicted
696	diana_microt	MIMAT0000442	hsa-miR-9-3p	LRP2BP	55805	ENSG00000109771	0.828	predicted
697	diana_microt	MIMAT0000442	hsa-miR-9-3p	NR4A3	8013	ENSG00000119508	0.828	predicted
698	diana_microt	MIMAT0000442	hsa-miR-9-3p	FGF2	2247	ENSG00000138685	0.828	predicted
699	diana_microt	MIMAT0000442	hsa-miR-9-3p	SSH2	85464	ENSG00000141298	0.828	predicted
700	diana_microt	MIMAT0000442	hsa-miR-9-3p	ARL4A	10124	ENSG00000122644	0.827	predicted
701	diana_microt	MIMAT0000442	hsa-miR-9-3p	CXCL14	9547	ENSG00000145824	0.827	predicted
702	diana_microt	MIMAT0000442	hsa-miR-9-3p	SMG1	101060589	ENSG00000157106	0.827	predicted
703	diana_microt	MIMAT0000442	hsa-miR-9-3p	ARL4A	10124	ENSG00000122644	0.827	predicted
704	diana_microt	MIMAT0000442	hsa-miR-9-3p	SMG1	23049	ENSG00000157106	0.827	predicted
705	diana_microt	MIMAT0000442	hsa-miR-9-3p	PAX9	5083	ENSG00000198807	0.826	predicted
706	diana_microt	MIMAT0000442	hsa-miR-9-3p	ENGASE	64772	ENSG00000167280	0.826	predicted
707	diana_microt	MIMAT0000442	hsa-miR-9-3p	KCNH8	131096	ENSG00000183960	0.826	predicted
708	diana_microt	MIMAT0000442	hsa-miR-9-3p	GLRA3	8001	ENSG00000145451	0.825	predicted
709	diana_microt	MIMAT0000442	hsa-miR-9-3p	PHLDA1	22822	ENSG00000139289	0.825	predicted
710	diana_microt	MIMAT0000442	hsa-miR-9-3p	HOXB4	3214	ENSG00000182742	0.825	predicted
711	diana_microt	MIMAT0000442	hsa-miR-9-3p	ACER3	55331	ENSG00000078124	0.825	predicted
712	diana_microt	MIMAT0000442	hsa-miR-9-3p	AP3B1	8546	ENSG00000132842	0.825	predicted
713	diana_microt	MIMAT0000442	hsa-miR-9-3p	SLC17A7	57030	ENSG00000104888	0.825	predicted
714	diana_microt	MIMAT0000442	hsa-miR-9-3p	ACER3	55331	ENSG00000078124	0.825	predicted
715	diana_microt	MIMAT0000442	hsa-miR-9-3p	ANO5	203859	ENSG00000171714	0.825	predicted
716	diana_microt	MIMAT0000442	hsa-miR-9-3p	SLC17A7	57030	ENSG00000104888	0.825	predicted
717	diana_microt	MIMAT0000442	hsa-miR-9-3p	ENTPD4	9583	ENSG00000197217	0.825	predicted
718	diana_microt	MIMAT0000442	hsa-miR-9-3p	TFAP2C	7022	ENSG00000087510	0.824	predicted
719	diana_microt	MIMAT0000442	hsa-miR-9-3p	INTS10	55174	ENSG00000104613	0.824	predicted
720	diana_microt	MIMAT0000442	hsa-miR-9-3p	OTUD4	54726	ENSG00000164164	0.824	predicted
721	diana_microt	MIMAT0000442	hsa-miR-9-3p	TFAP2C	7022	ENSG00000087510	0.824	predicted
722	diana_microt	MIMAT0000442	hsa-miR-9-3p	FZD3	7976	ENSG00000104290	0.824	predicted
723	diana_microt	MIMAT0000442	hsa-miR-9-3p	INTS10	55174	ENSG00000104613	0.824	predicted
724	diana_microt	MIMAT0000442	hsa-miR-9-3p	SEZ6L	23544	ENSG00000100095	0.824	predicted
725	diana_microt	MIMAT0000442	hsa-miR-9-3p	C21orf91	54149	ENSG00000154642	0.824	predicted
726	diana_microt	MIMAT0000442	hsa-miR-9-3p	YWHAG	7532	ENSG00000170027	0.824	predicted
727	diana_microt	MIMAT0000442	hsa-miR-9-3p	FZD3	7976	ENSG00000104290	0.824	predicted
728	diana_microt	MIMAT0000442	hsa-miR-9-3p	SEZ6L	23544	ENSG00000100095	0.824	predicted
729	diana_microt	MIMAT0000442	hsa-miR-9-3p	DYNC2H1	79659	ENSG00000187240	0.823	predicted
730	diana_microt	MIMAT0000442	hsa-miR-9-3p	MTRNR2L10	100463488	ENSG00000256045	0.823	predicted
731	diana_microt	MIMAT0000442	hsa-miR-9-3p	RBM48	84060	ENSG00000127993	0.823	predicted
732	diana_microt	MIMAT0000442	hsa-miR-9-3p	GRPEL2	134266	ENSG00000164284	0.823	predicted
733	diana_microt	MIMAT0000442	hsa-miR-9-3p	TNRC6B	23112	ENSG00000100354	0.823	predicted
734	diana_microt	MIMAT0000442	hsa-miR-9-3p	VANGL1	81839	ENSG00000173218	0.823	predicted
735	diana_microt	MIMAT0000442	hsa-miR-9-3p	RMND5A	64795	ENSG00000153561	0.823	predicted
736	diana_microt	MIMAT0000442	hsa-miR-9-3p	RBM48	84060	ENSG00000127993	0.823	predicted
737	diana_microt	MIMAT0000442	hsa-miR-9-3p	TNRC6B	23112	ENSG00000100354	0.823	predicted
738	diana_microt	MIMAT0000442	hsa-miR-9-3p	FAM135A	57579	ENSG00000082269	0.822	predicted
739	diana_microt	MIMAT0000442	hsa-miR-9-3p	KCND3	3752	ENSG00000171385	0.822	predicted
740	diana_microt	MIMAT0000442	hsa-miR-9-3p		51776	ENSG00000091436	0.822	predicted
741	diana_microt	MIMAT0000442	hsa-miR-9-3p	ZNF704	619279	ENSG00000164684	0.822	predicted
742	diana_microt	MIMAT0000442	hsa-miR-9-3p	FAM135A	57579	ENSG00000082269	0.822	predicted
743	diana_microt	MIMAT0000442	hsa-miR-9-3p		51776	ENSG00000091436	0.822	predicted
744	diana_microt	MIMAT0000442	hsa-miR-9-3p	TIPARP	25976	ENSG00000163659	0.822	predicted
745	diana_microt	MIMAT0000442	hsa-miR-9-3p	CLIC4	25932	ENSG00000169504	0.821	predicted
746	diana_microt	MIMAT0000442	hsa-miR-9-3p	LTA4H	4048	ENSG00000111144	0.821	predicted
747	diana_microt	MIMAT0000442	hsa-miR-9-3p	LTA4H	4048	ENSG00000111144	0.821	predicted
748	diana_microt	MIMAT0000442	hsa-miR-9-3p	HAT1	8520	ENSG00000128708	0.82	predicted
749	diana_microt	MIMAT0000442	hsa-miR-9-3p	NDFIP1	80762	ENSG00000131507	0.82	predicted
750	diana_microt	MIMAT0000442	hsa-miR-9-3p	HAT1	8520	ENSG00000128708	0.82	predicted
751	diana_microt	MIMAT0000442	hsa-miR-9-3p	IMPACT	55364	ENSG00000154059	0.819	predicted
752	diana_microt	MIMAT0000442	hsa-miR-9-3p	ZNF451	26036	ENSG00000112200	0.819	predicted
753	diana_microt	MIMAT0000442	hsa-miR-9-3p	ATE1	11101	ENSG00000107669	0.819	predicted
754	diana_microt	MIMAT0000442	hsa-miR-9-3p	PARM1	25849	ENSG00000169116	0.819	predicted
755	diana_microt	MIMAT0000442	hsa-miR-9-3p	ATE1	11101	ENSG00000107669	0.819	predicted
756	diana_microt	MIMAT0000442	hsa-miR-9-3p	FAR1	84188	ENSG00000197601	0.819	predicted
757	diana_microt	MIMAT0000442	hsa-miR-9-3p	ZNF451	26036	ENSG00000112200	0.819	predicted
758	diana_microt	MIMAT0000442	hsa-miR-9-3p	SPRTN	83932	ENSG00000010072	0.818	predicted
759	diana_microt	MIMAT0000442	hsa-miR-9-3p	UXS1	80146	ENSG00000115652	0.818	predicted
760	diana_microt	MIMAT0000442	hsa-miR-9-3p	SPRTN	83932	ENSG00000010072	0.818	predicted
761	diana_microt	MIMAT0000442	hsa-miR-9-3p	MBD1	4152	ENSG00000141644	0.818	predicted
762	diana_microt	MIMAT0000442	hsa-miR-9-3p	UXS1	80146	ENSG00000115652	0.818	predicted
763	diana_microt	MIMAT0000442	hsa-miR-9-3p	BICD2	23299	ENSG00000185963	0.817	predicted
764	diana_microt	MIMAT0000442	hsa-miR-9-3p	GLCE	26035	ENSG00000138604	0.817	predicted
765	diana_microt	MIMAT0000442	hsa-miR-9-3p	PGM2L1	283209	ENSG00000165434	0.817	predicted
766	diana_microt	MIMAT0000442	hsa-miR-9-3p	MRPL22	29093	ENSG00000082515	0.816	predicted
767	diana_microt	MIMAT0000442	hsa-miR-9-3p	C15orf26	161502	ENSG00000156206	0.816	predicted
768	diana_microt	MIMAT0000442	hsa-miR-9-3p	TCF7L2	6934	ENSG00000148737	0.816	predicted
769	diana_microt	MIMAT0000442	hsa-miR-9-3p	SCARB2	950	ENSG00000138760	0.816	predicted
770	diana_microt	MIMAT0000442	hsa-miR-9-3p	MRPL22	29093	ENSG00000082515	0.816	predicted
771	diana_microt	MIMAT0000442	hsa-miR-9-3p	ARRDC3	57561	ENSG00000113369	0.815	predicted
772	diana_microt	MIMAT0000442	hsa-miR-9-3p	RUNDC3B	154661	ENSG00000105784	0.815	predicted
773	diana_microt	MIMAT0000442	hsa-miR-9-3p	ACBD3	64746	ENSG00000182827	0.815	predicted
774	diana_microt	MIMAT0000442	hsa-miR-9-3p	SPA17	53340	ENSG00000064199	0.815	predicted
775	diana_microt	MIMAT0000442	hsa-miR-9-3p	KIAA0355	9710	ENSG00000166398	0.815	predicted
776	diana_microt	MIMAT0000442	hsa-miR-9-3p	RASA1	5921	ENSG00000145715	0.815	predicted
777	diana_microt	MIMAT0000442	hsa-miR-9-3p	TPM3	7170	ENSG00000143549	0.815	predicted
778	diana_microt	MIMAT0000442	hsa-miR-9-3p	ARRDC3	57561	ENSG00000113369	0.815	predicted
779	diana_microt	MIMAT0000442	hsa-miR-9-3p	RUNDC3B	154661	ENSG00000105784	0.815	predicted
780	diana_microt	MIMAT0000442	hsa-miR-9-3p	SPA17	53340	ENSG00000064199	0.815	predicted
781	diana_microt	MIMAT0000442	hsa-miR-9-3p	FGFR1OP	11116	ENSG00000213066	0.814	predicted
782	diana_microt	MIMAT0000442	hsa-miR-9-3p	PARD3B	117583	ENSG00000116117	0.814	predicted
783	diana_microt	MIMAT0000442	hsa-miR-9-3p	SIX4	51804	ENSG00000100625	0.814	predicted
784	diana_microt	MIMAT0000442	hsa-miR-9-3p	PARD3B	117583	ENSG00000116117	0.814	predicted
785	diana_microt	MIMAT0000442	hsa-miR-9-3p	TPBG	7162	ENSG00000146242	0.814	predicted
786	diana_microt	MIMAT0000442	hsa-miR-9-3p	RPRD2	23248	ENSG00000163125	0.814	predicted
787	diana_microt	MIMAT0000442	hsa-miR-9-3p	TNIK	23043	ENSG00000154310	0.814	predicted
788	diana_microt	MIMAT0000442	hsa-miR-9-3p	SIX4	51804	ENSG00000100625	0.814	predicted
789	diana_microt	MIMAT0000442	hsa-miR-9-3p	NUP43	348995	ENSG00000120253	0.813	predicted
790	diana_microt	MIMAT0000442	hsa-miR-9-3p	GDF11	10220	ENSG00000135414	0.813	predicted
791	diana_microt	MIMAT0000442	hsa-miR-9-3p	AFF4	27125	ENSG00000072364	0.813	predicted
792	diana_microt	MIMAT0000442	hsa-miR-9-3p	PAPD5	64282	ENSG00000121274	0.813	predicted
793	diana_microt	MIMAT0000442	hsa-miR-9-3p	BMP5	653	ENSG00000112175	0.813	predicted
794	diana_microt	MIMAT0000442	hsa-miR-9-3p	NUP43	348995	ENSG00000120253	0.813	predicted
795	diana_microt	MIMAT0000442	hsa-miR-9-3p	CTAGE1	64693	ENSG00000212710	0.813	predicted
796	diana_microt	MIMAT0000442	hsa-miR-9-3p	AFF4	27125	ENSG00000072364	0.813	predicted
797	diana_microt	MIMAT0000442	hsa-miR-9-3p	PAPD5	64282	ENSG00000121274	0.813	predicted
798	diana_microt	MIMAT0000442	hsa-miR-9-3p	BMP5	653	ENSG00000112175	0.813	predicted
799	diana_microt	MIMAT0000442	hsa-miR-9-3p	SLC7A2	6542	ENSG00000003989	0.812	predicted
800	diana_microt	MIMAT0000442	hsa-miR-9-3p	LYPLA1	10434	ENSG00000120992	0.812	predicted
801	diana_microt	MIMAT0000442	hsa-miR-9-3p	RAB3IP	117177	ENSG00000127328	0.812	predicted
802	diana_microt	MIMAT0000442	hsa-miR-9-3p	GSPT1	2935	ENSG00000103342	0.812	predicted
803	diana_microt	MIMAT0000442	hsa-miR-9-3p	LYPLA1	10434	ENSG00000120992	0.812	predicted
804	diana_microt	MIMAT0000442	hsa-miR-9-3p	RAB3IP	117177	ENSG00000127328	0.812	predicted
805	diana_microt	MIMAT0000442	hsa-miR-9-3p	SLC7A2	6542	ENSG00000003989	0.812	predicted
806	diana_microt	MIMAT0000442	hsa-miR-9-3p	NIPA1	123606	ENSG00000170113	0.812	predicted
807	diana_microt	MIMAT0000442	hsa-miR-9-3p	CDH11	1009	ENSG00000140937	0.812	predicted
808	diana_microt	MIMAT0000442	hsa-miR-9-3p	GSPT1	2935	ENSG00000103342	0.812	predicted
809	diana_microt	MIMAT0000442	hsa-miR-9-3p	EBF2	64641	ENSG00000221818	0.811	predicted
810	diana_microt	MIMAT0000442	hsa-miR-9-3p	ACTR2	10097	ENSG00000138071	0.811	predicted
811	diana_microt	MIMAT0000442	hsa-miR-9-3p	IRF2BPL	64207	ENSG00000119669	0.811	predicted
812	diana_microt	MIMAT0000442	hsa-miR-9-3p	IRF2BPL	64207	ENSG00000119669	0.811	predicted
813	diana_microt	MIMAT0000442	hsa-miR-9-3p	MSI2	124540	ENSG00000153944	0.811	predicted
814	diana_microt	MIMAT0000442	hsa-miR-9-3p	ZFP36L2	678	ENSG00000152518	0.811	predicted
815	diana_microt	MIMAT0000442	hsa-miR-9-3p	SOCS1	8651	ENSG00000185338	0.811	predicted
816	diana_microt	MIMAT0000442	hsa-miR-9-3p	PRKAG2	51422	ENSG00000106617	0.81	predicted
817	diana_microt	MIMAT0000442	hsa-miR-9-3p	MMP16	4325	ENSG00000156103	0.81	predicted
818	diana_microt	MIMAT0000442	hsa-miR-9-3p	CLNK	116449	ENSG00000109684	0.81	predicted
819	diana_microt	MIMAT0000442	hsa-miR-9-3p	PRKAG2	51422	ENSG00000106617	0.81	predicted
820	diana_microt	MIMAT0000442	hsa-miR-9-3p	DZIP3	9666	ENSG00000198919	0.81	predicted
821	diana_microt	MIMAT0000442	hsa-miR-9-3p	CLNK	116449	ENSG00000109684	0.81	predicted
822	diana_microt	MIMAT0000442	hsa-miR-9-3p	SOS2	6655	ENSG00000100485	0.809	predicted
823	diana_microt	MIMAT0000442	hsa-miR-9-3p	HELQ	113510	ENSG00000163312	0.809	predicted
824	diana_microt	MIMAT0000442	hsa-miR-9-3p	ARFIP1	27236	ENSG00000164144	0.809	predicted
825	diana_microt	MIMAT0000442	hsa-miR-9-3p	SERINC3	10955	ENSG00000132824	0.809	predicted
826	diana_microt	MIMAT0000442	hsa-miR-9-3p	SOS2	6655	ENSG00000100485	0.809	predicted
827	diana_microt	MIMAT0000442	hsa-miR-9-3p	KANSL3	55683	ENSG00000114982	0.809	predicted
828	diana_microt	MIMAT0000442	hsa-miR-9-3p	KANSL3	55683	ENSG00000114982	0.809	predicted
829	diana_microt	MIMAT0000442	hsa-miR-9-3p	SNAP23	8773	ENSG00000092531	0.808	predicted
830	diana_microt	MIMAT0000442	hsa-miR-9-3p	DDX10	1662	ENSG00000178105	0.808	predicted
831	diana_microt	MIMAT0000442	hsa-miR-9-3p	SUCLA2	8803	ENSG00000136143	0.808	predicted
832	diana_microt	MIMAT0000442	hsa-miR-9-3p	ARHGAP6	395	ENSG00000047648	0.808	predicted
833	diana_microt	MIMAT0000442	hsa-miR-9-3p	TMEM26	219623	ENSG00000196932	0.808	predicted
834	diana_microt	MIMAT0000442	hsa-miR-9-3p	ATRX	546	ENSG00000085224	0.808	predicted
835	diana_microt	MIMAT0000442	hsa-miR-9-3p	SNAP23	8773	ENSG00000092531	0.808	predicted
836	diana_microt	MIMAT0000442	hsa-miR-9-3p	HLCS	3141	ENSG00000159267	0.808	predicted
837	diana_microt	MIMAT0000442	hsa-miR-9-3p	ARHGAP6	395	ENSG00000047648	0.808	predicted
838	diana_microt	MIMAT0000442	hsa-miR-9-3p	ATRX	546	ENSG00000085224	0.808	predicted
839	diana_microt	MIMAT0000442	hsa-miR-9-3p	TBC1D1	23216	ENSG00000065882	0.807	predicted
840	diana_microt	MIMAT0000442	hsa-miR-9-3p	ABCA5	23461	ENSG00000154265	0.807	predicted
841	diana_microt	MIMAT0000442	hsa-miR-9-3p	TBC1D1	23216	ENSG00000065882	0.807	predicted
842	diana_microt	MIMAT0000442	hsa-miR-9-3p	FBXO48	554251	ENSG00000204923	0.807	predicted
843	diana_microt	MIMAT0000442	hsa-miR-9-3p	ENPP4	22875	ENSG00000001561	0.806	predicted
844	diana_microt	MIMAT0000442	hsa-miR-9-3p	CEP170B	283638	ENSG00000099814	0.806	predicted
845	diana_microt	MIMAT0000442	hsa-miR-9-3p	CRNKL1	51340	ENSG00000101343	0.806	predicted
846	diana_microt	MIMAT0000442	hsa-miR-9-3p	CREB3L2	64764	ENSG00000182158	0.806	predicted
847	diana_microt	MIMAT0000442	hsa-miR-9-3p	AIM1	202	ENSG00000112297	0.806	predicted
848	diana_microt	MIMAT0000442	hsa-miR-9-3p	ENPP4	22875	ENSG00000001561	0.806	predicted
849	diana_microt	MIMAT0000442	hsa-miR-9-3p	MYL12A	10627	ENSG00000101608	0.806	predicted
850	diana_microt	MIMAT0000442	hsa-miR-9-3p	CEP170B	283638	ENSG00000099814	0.806	predicted
851	diana_microt	MIMAT0000442	hsa-miR-9-3p	RBM43	375287	ENSG00000184898	0.806	predicted
852	diana_microt	MIMAT0000442	hsa-miR-9-3p	C14orf132	56967	ENSG00000227051	0.806	predicted
853	diana_microt	MIMAT0000442	hsa-miR-9-3p	AIM1	202	ENSG00000112297	0.806	predicted
854	diana_microt	MIMAT0000442	hsa-miR-9-3p	MYL12A	10627	ENSG00000101608	0.806	predicted
855	diana_microt	MIMAT0000442	hsa-miR-9-3p	CRNKL1	51340	ENSG00000101343	0.806	predicted
856	diana_microt	MIMAT0000442	hsa-miR-9-3p	TNPO1	3842	ENSG00000083312	0.805	predicted
857	diana_microt	MIMAT0000442	hsa-miR-9-3p	STAG2	10735	ENSG00000101972	0.805	predicted
858	diana_microt	MIMAT0000442	hsa-miR-9-3p	UBE2V2	7336	ENSG00000169139	0.805	predicted
859	diana_microt	MIMAT0000442	hsa-miR-9-3p	STAG2	10735	ENSG00000101972	0.805	predicted
860	diana_microt	MIMAT0000442	hsa-miR-9-3p	TNPO1	3842	ENSG00000083312	0.805	predicted
861	diana_microt	MIMAT0000442	hsa-miR-9-3p	NRN1	51299	ENSG00000124785	0.804	predicted
862	diana_microt	MIMAT0000442	hsa-miR-9-3p	EPHA5	2044	ENSG00000145242	0.804	predicted
863	diana_microt	MIMAT0000442	hsa-miR-9-3p	ACVR2A	92	ENSG00000121989	0.804	predicted
864	diana_microt	MIMAT0000442	hsa-miR-9-3p	NRN1	51299	ENSG00000124785	0.804	predicted
865	diana_microt	MIMAT0000442	hsa-miR-9-3p	SRP19	6728	ENSG00000153037	0.804	predicted
866	diana_microt	MIMAT0000442	hsa-miR-9-3p	ACSS1	84532	ENSG00000154930	0.804	predicted
867	diana_microt	MIMAT0000442	hsa-miR-9-3p	ACVR2A	92	ENSG00000121989	0.804	predicted
868	diana_microt	MIMAT0000442	hsa-miR-9-3p	CNOT4	4850	ENSG00000080802	0.803	predicted
869	diana_microt	MIMAT0000442	hsa-miR-9-3p	SMARCA1	6594	ENSG00000102038	0.803	predicted
870	diana_microt	MIMAT0000442	hsa-miR-9-3p	C13orf45	729420	ENSG00000178734	0.803	predicted
871	diana_microt	MIMAT0000442	hsa-miR-9-3p	KCNV1	27012	ENSG00000164794	0.803	predicted
872	diana_microt	MIMAT0000442	hsa-miR-9-3p	SMARCA1	6594	ENSG00000102038	0.803	predicted
873	diana_microt	MIMAT0000442	hsa-miR-9-3p	CNOT4	4850	ENSG00000080802	0.803	predicted
874	diana_microt	MIMAT0000442	hsa-miR-9-3p	MYO10	4651	ENSG00000145555	0.802	predicted
875	diana_microt	MIMAT0000442	hsa-miR-9-3p	SIAH2	6478	ENSG00000181788	0.802	predicted
876	diana_microt	MIMAT0000442	hsa-miR-9-3p	TMBIM4	51643	ENSG00000155957	0.802	predicted
877	diana_microt	MIMAT0000442	hsa-miR-9-3p	SRRM1	10250	ENSG00000133226	0.802	predicted
878	diana_microt	MIMAT0000442	hsa-miR-9-3p			ENSG00000232941	0.802	predicted
879	diana_microt	MIMAT0000442	hsa-miR-9-3p	KIAA0247	9766	ENSG00000100647	0.801	predicted
880	diana_microt	MIMAT0000442	hsa-miR-9-3p	DAZL	1618	ENSG00000092345	0.801	predicted
881	diana_microt	MIMAT0000442	hsa-miR-9-3p	ARHGAP21	57584	ENSG00000107863	0.801	predicted
882	diana_microt	MIMAT0000442	hsa-miR-9-3p	DAZL	1618	ENSG00000092345	0.801	predicted
883	diana_microt	MIMAT0000442	hsa-miR-9-3p	ARHGAP21	57584	ENSG00000107863	0.801	predicted
884	diana_microt	MIMAT0000442	hsa-miR-9-3p	KIAA0247	9766	ENSG00000100647	0.801	predicted
885	diana_microt	MIMAT0000442	hsa-miR-9-3p	FAM124A	220108	ENSG00000150510	0.801	predicted
886	diana_microt	MIMAT0000442	hsa-miR-9-3p	SNX3	8724	ENSG00000112335	0.8	predicted
887	diana_microt	MIMAT0000442	hsa-miR-9-3p	SNX3	8724	ENSG00000112335	0.8	predicted
888	diana_microt	MIMAT0000442	hsa-miR-9-3p	IRF2BP2	359948	ENSG00000168264	0.799	predicted
889	diana_microt	MIMAT0000442	hsa-miR-9-3p	RSBN1	54665	ENSG00000081019	0.799	predicted
890	diana_microt	MIMAT0000442	hsa-miR-9-3p	PCDHA4	56144	ENSG00000204967	0.799	predicted
891	diana_microt	MIMAT0000442	hsa-miR-9-3p	KRR1	11103	ENSG00000111615	0.799	predicted
892	diana_microt	MIMAT0000442	hsa-miR-9-3p	PCDHA3	56145	ENSG00000255408	0.799	predicted
893	diana_microt	MIMAT0000442	hsa-miR-9-3p	PCDHA6	56142	ENSG00000081842	0.799	predicted
894	diana_microt	MIMAT0000442	hsa-miR-9-3p	PAG1	55824	ENSG00000076641	0.799	predicted
895	diana_microt	MIMAT0000442	hsa-miR-9-3p	PHTF2	57157	ENSG00000006576	0.799	predicted
896	diana_microt	MIMAT0000442	hsa-miR-9-3p	PCDHA2	56146	ENSG00000204969	0.799	predicted
897	diana_microt	MIMAT0000442	hsa-miR-9-3p	KRR1	11103	ENSG00000111615	0.799	predicted
898	diana_microt	MIMAT0000442	hsa-miR-9-3p	PCDHA6	56142	ENSG00000081842	0.799	predicted
899	diana_microt	MIMAT0000442	hsa-miR-9-3p			ENSG00000214600	0.799	predicted
900	diana_microt	MIMAT0000442	hsa-miR-9-3p	KDSR	2531	ENSG00000119537	0.799	predicted
901	diana_microt	MIMAT0000442	hsa-miR-9-3p	PAG1	55824	ENSG00000076641	0.799	predicted
902	diana_microt	MIMAT0000442	hsa-miR-9-3p	PHTF2	57157	ENSG00000006576	0.799	predicted
903	diana_microt	MIMAT0000442	hsa-miR-9-3p	GPR110	266977	ENSG00000153292	0.799	predicted
904	diana_microt	MIMAT0000442	hsa-miR-9-3p	PCDHA7	56141	ENSG00000204963	0.799	predicted
905	diana_microt	MIMAT0000442	hsa-miR-9-3p	RSBN1	54665	ENSG00000081019	0.799	predicted
906	diana_microt	MIMAT0000442	hsa-miR-9-3p	PCDHA1	56147	ENSG00000204970	0.799	predicted
907	diana_microt	MIMAT0000442	hsa-miR-9-3p	KDSR	2531	ENSG00000119537	0.799	predicted
908	diana_microt	MIMAT0000442	hsa-miR-9-3p	UBXN4	23190	ENSG00000144224	0.799	predicted
909	diana_microt	MIMAT0000442	hsa-miR-9-3p	PCDHA5	56143	ENSG00000204965	0.798	predicted
910	diana_microt	MIMAT0000442	hsa-miR-9-3p	PSD3	23362	ENSG00000156011	0.798	predicted
911	diana_microt	MIMAT0000442	hsa-miR-9-3p	FYTTD1	84248	ENSG00000122068	0.798	predicted
912	diana_microt	MIMAT0000442	hsa-miR-9-3p	PCDHA6	56142	ENSG00000081842	0.798	predicted
913	diana_microt	MIMAT0000442	hsa-miR-9-3p	PCDHA8	56140	ENSG00000204962	0.798	predicted
914	diana_microt	MIMAT0000442	hsa-miR-9-3p	CDH2	1000	ENSG00000170558	0.798	predicted
915	diana_microt	MIMAT0000442	hsa-miR-9-3p	FYTTD1	84248	ENSG00000122068	0.798	predicted
916	diana_microt	MIMAT0000442	hsa-miR-9-3p	PCDHA11	56138	ENSG00000249158	0.798	predicted
917	diana_microt	MIMAT0000442	hsa-miR-9-3p	TMEM170B	100113407	ENSG00000205269	0.798	predicted
918	diana_microt	MIMAT0000442	hsa-miR-9-3p	PCDHA6	56142	ENSG00000081842	0.798	predicted
919	diana_microt	MIMAT0000442	hsa-miR-9-3p	ZNF534	147658	ENSG00000198633	0.798	predicted
920	diana_microt	MIMAT0000442	hsa-miR-9-3p	RYR3	6263	ENSG00000198838	0.797	predicted
921	diana_microt	MIMAT0000442	hsa-miR-9-3p	SLC38A9	153129	ENSG00000177058	0.797	predicted
922	diana_microt	MIMAT0000442	hsa-miR-9-3p	TRIM25	7706	ENSG00000121060	0.797	predicted
923	diana_microt	MIMAT0000442	hsa-miR-9-3p	UVRAG	7405	ENSG00000198382	0.797	predicted
924	diana_microt	MIMAT0000442	hsa-miR-9-3p	CACNA1E	777	ENSG00000198216	0.797	predicted
925	diana_microt	MIMAT0000442	hsa-miR-9-3p	TEX9	374618	ENSG00000151575	0.797	predicted
926	diana_microt	MIMAT0000442	hsa-miR-9-3p	PTPN13	5783	ENSG00000163629	0.797	predicted
927	diana_microt	MIMAT0000442	hsa-miR-9-3p	SNX18	112574	ENSG00000178996	0.797	predicted
928	diana_microt	MIMAT0000442	hsa-miR-9-3p	TRIM25	7706	ENSG00000121060	0.797	predicted
929	diana_microt	MIMAT0000442	hsa-miR-9-3p	NEDD1	121441	ENSG00000139350	0.797	predicted
930	diana_microt	MIMAT0000442	hsa-miR-9-3p	PLXNC1	10154	ENSG00000136040	0.796	predicted
931	diana_microt	MIMAT0000442	hsa-miR-9-3p	ZNF571	51276	ENSG00000180479	0.796	predicted
932	diana_microt	MIMAT0000442	hsa-miR-9-3p	ACOT7	11332	ENSG00000097021	0.795	predicted
933	diana_microt	MIMAT0000442	hsa-miR-9-3p	TRAT1	50852	ENSG00000163519	0.795	predicted
934	diana_microt	MIMAT0000442	hsa-miR-9-3p	ACOT7	11332	ENSG00000097021	0.795	predicted
935	diana_microt	MIMAT0000442	hsa-miR-9-3p	MED14	9282	ENSG00000180182	0.794	predicted
936	diana_microt	MIMAT0000442	hsa-miR-9-3p	DDX54	79039	ENSG00000123064	0.794	predicted
937	diana_microt	MIMAT0000442	hsa-miR-9-3p	ARHGAP26	23092	ENSG00000145819	0.794	predicted
938	diana_microt	MIMAT0000442	hsa-miR-9-3p	DDX54	79039	ENSG00000123064	0.794	predicted
939	diana_microt	MIMAT0000442	hsa-miR-9-3p	PUM2	23369	ENSG00000055917	0.794	predicted
940	diana_microt	MIMAT0000442	hsa-miR-9-3p	USP15	9958	ENSG00000135655	0.794	predicted
941	diana_microt	MIMAT0000442	hsa-miR-9-3p	CNTN5	53942	ENSG00000149972	0.794	predicted
942	diana_microt	MIMAT0000442	hsa-miR-9-3p	OLR1	4973	ENSG00000173391	0.794	predicted
943	diana_microt	MIMAT0000442	hsa-miR-9-3p	RFX7	64864	ENSG00000181827	0.794	predicted
944	diana_microt	MIMAT0000442	hsa-miR-9-3p	PUM2	23369	ENSG00000055917	0.794	predicted
945	diana_microt	MIMAT0000442	hsa-miR-9-3p	MTPN	136319	ENSG00000105887	0.793	predicted
946	diana_microt	MIMAT0000442	hsa-miR-9-3p	MTPN	767558	ENSG00000105887	0.793	predicted
947	diana_microt	MIMAT0000442	hsa-miR-9-3p	ZRANB3	84083	ENSG00000121988	0.793	predicted
948	diana_microt	MIMAT0000442	hsa-miR-9-3p	TSPAN12	23554	ENSG00000106025	0.793	predicted
949	diana_microt	MIMAT0000442	hsa-miR-9-3p	CWC25	54883	ENSG00000273559	0.793	predicted
950	diana_microt	MIMAT0000442	hsa-miR-9-3p	EEF1A1	1915	ENSG00000156508	0.793	predicted
951	diana_microt	MIMAT0000442	hsa-miR-9-3p	SLC26A2	1836	ENSG00000155850	0.793	predicted
952	diana_microt	MIMAT0000442	hsa-miR-9-3p	MTPN	136319	ENSG00000105887	0.793	predicted
953	diana_microt	MIMAT0000442	hsa-miR-9-3p	ZRANB3	84083	ENSG00000121988	0.793	predicted
954	diana_microt	MIMAT0000442	hsa-miR-9-3p	TSPAN12	23554	ENSG00000106025	0.793	predicted
955	diana_microt	MIMAT0000442	hsa-miR-9-3p	SUGT1P3	283507	ENSG00000239827	0.793	predicted
956	diana_microt	MIMAT0000442	hsa-miR-9-3p	SPATA6	54558	ENSG00000132122	0.793	predicted
957	diana_microt	MIMAT0000442	hsa-miR-9-3p	MTPN	767558	ENSG00000105887	0.793	predicted
958	diana_microt	MIMAT0000442	hsa-miR-9-3p	CWC25	54883	ENSG00000273559	0.793	predicted
959	diana_microt	MIMAT0000442	hsa-miR-9-3p	FAM129B	64855	ENSG00000136830	0.792	predicted
960	diana_microt	MIMAT0000442	hsa-miR-9-3p	CGN	57530	ENSG00000143375	0.792	predicted
961	diana_microt	MIMAT0000442	hsa-miR-9-3p	CSRNP3	80034	ENSG00000178662	0.792	predicted
962	diana_microt	MIMAT0000442	hsa-miR-9-3p	OTOGL	283310	ENSG00000165899	0.791	predicted
963	diana_microt	MIMAT0000442	hsa-miR-9-3p	SNTB1	6641	ENSG00000172164	0.791	predicted
964	diana_microt	MIMAT0000442	hsa-miR-9-3p	AEBP2	121536	ENSG00000139154	0.791	predicted
965	diana_microt	MIMAT0000442	hsa-miR-9-3p	MRPL42	28977	ENSG00000198015	0.791	predicted
966	diana_microt	MIMAT0000442	hsa-miR-9-3p	PDP2	57546	ENSG00000172840	0.79	predicted
967	diana_microt	MIMAT0000442	hsa-miR-9-3p	LYPD6	130574	ENSG00000187123	0.79	predicted
968	diana_microt	MIMAT0000442	hsa-miR-9-3p	FBXL3	26224	ENSG00000005812	0.79	predicted
969	diana_microt	MIMAT0000442	hsa-miR-9-3p	SUCO	51430	ENSG00000094975	0.79	predicted
970	diana_microt	MIMAT0000442	hsa-miR-9-3p	ZBTB33	10009	ENSG00000177485	0.79	predicted
971	diana_microt	MIMAT0000442	hsa-miR-9-3p	FBXL3	26224	ENSG00000005812	0.79	predicted
972	diana_microt	MIMAT0000442	hsa-miR-9-3p	SUCO	51430	ENSG00000094975	0.79	predicted
973	diana_microt	MIMAT0000442	hsa-miR-9-3p	RAB2A	5862	ENSG00000104388	0.789	predicted
974	diana_microt	MIMAT0000442	hsa-miR-9-3p	EGFR	1956	ENSG00000146648	0.789	predicted
975	diana_microt	MIMAT0000442	hsa-miR-9-3p	PHC3	80012	ENSG00000173889	0.789	predicted
976	diana_microt	MIMAT0000442	hsa-miR-9-3p	DHX40	79665	ENSG00000108406	0.789	predicted
977	diana_microt	MIMAT0000442	hsa-miR-9-3p	RAB2A	5862	ENSG00000104388	0.789	predicted
978	diana_microt	MIMAT0000442	hsa-miR-9-3p	PAH	5053	ENSG00000171759	0.789	predicted
979	diana_microt	MIMAT0000442	hsa-miR-9-3p	DHX40	79665	ENSG00000108406	0.789	predicted
980	diana_microt	MIMAT0000442	hsa-miR-9-3p	EFCAB14	9813	ENSG00000159658	0.788	predicted
981	diana_microt	MIMAT0000442	hsa-miR-9-3p	RNF19A	25897	ENSG00000034677	0.788	predicted
982	diana_microt	MIMAT0000442	hsa-miR-9-3p	ZC3H12B	340554	ENSG00000102053	0.788	predicted
983	diana_microt	MIMAT0000442	hsa-miR-9-3p	RNF19A	25897	ENSG00000034677	0.788	predicted
984	diana_microt	MIMAT0000442	hsa-miR-9-3p	ZC3H12B	340554	ENSG00000102053	0.788	predicted
985	diana_microt	MIMAT0000442	hsa-miR-9-3p	ERBB4	2066	ENSG00000178568	0.788	predicted
986	diana_microt	MIMAT0000442	hsa-miR-9-3p	FCGR2A	2212	ENSG00000143226	0.788	predicted
987	diana_microt	MIMAT0000442	hsa-miR-9-3p	ENAM	10117	ENSG00000132464	0.787	predicted
988	diana_microt	MIMAT0000442	hsa-miR-9-3p	CAMK4	814	ENSG00000152495	0.787	predicted
989	diana_microt	MIMAT0000442	hsa-miR-9-3p	TSHZ3	57616	ENSG00000121297	0.786	predicted
990	diana_microt	MIMAT0000442	hsa-miR-9-3p	PPP1R12A	4659	ENSG00000058272	0.786	predicted
991	diana_microt	MIMAT0000442	hsa-miR-9-3p	SAP30BP	29115	ENSG00000161526	0.786	predicted
992	diana_microt	MIMAT0000442	hsa-miR-9-3p	ZNF805	390980	ENSG00000204524	0.786	predicted
993	diana_microt	MIMAT0000442	hsa-miR-9-3p	TSHZ3	57616	ENSG00000121297	0.786	predicted
994	diana_microt	MIMAT0000442	hsa-miR-9-3p	UNC79	57578	ENSG00000133958	0.786	predicted
995	diana_microt	MIMAT0000442	hsa-miR-9-3p	PPP1R12A	4659	ENSG00000058272	0.786	predicted
996	diana_microt	MIMAT0000442	hsa-miR-9-3p	PRKAA1	5562	ENSG00000132356	0.786	predicted
997	diana_microt	MIMAT0000442	hsa-miR-9-3p	PATL1	219988	ENSG00000166889	0.785	predicted
998	diana_microt	MIMAT0000442	hsa-miR-9-3p	AC009113.1		ENSG00000205014	0.785	predicted
999	diana_microt	MIMAT0000442	hsa-miR-9-3p	GJB2	2706	ENSG00000165474	0.785	predicted
1000	diana_microt	MIMAT0000442	hsa-miR-9-3p	MBLAC2	153364	ENSG00000176055	0.785	predicted
1001	diana_microt	MIMAT0000442	hsa-miR-9-3p	GATM	2628	ENSG00000171766	0.785	predicted
1002	diana_microt	MIMAT0000442	hsa-miR-9-3p	C11orf82	220042	ENSG00000165490	0.785	predicted
1003	diana_microt	MIMAT0000442	hsa-miR-9-3p	VEZF1	7716	ENSG00000136451	0.785	predicted
1004	diana_microt	MIMAT0000442	hsa-miR-9-3p	RWDD4	201965	ENSG00000182552	0.784	predicted
1005	diana_microt	MIMAT0000442	hsa-miR-9-3p	ABL2	27	ENSG00000143322	0.784	predicted
1006	diana_microt	MIMAT0000442	hsa-miR-9-3p	HSD17B12	51144	ENSG00000149084	0.784	predicted
1007	diana_microt	MIMAT0000442	hsa-miR-9-3p	SOAT1	6646	ENSG00000057252	0.784	predicted
1008	diana_microt	MIMAT0000442	hsa-miR-9-3p	WDR26	80232	ENSG00000162923	0.784	predicted
1009	diana_microt	MIMAT0000442	hsa-miR-9-3p	RNF2	6045	ENSG00000121481	0.784	predicted
1010	diana_microt	MIMAT0000442	hsa-miR-9-3p	RNF2	6045	ENSG00000121481	0.784	predicted
1011	diana_microt	MIMAT0000442	hsa-miR-9-3p	SOAT1	6646	ENSG00000057252	0.784	predicted
1012	diana_microt	MIMAT0000442	hsa-miR-9-3p	GPR19	2842	ENSG00000183150	0.783	predicted
1013	diana_microt	MIMAT0000442	hsa-miR-9-3p	MTRNR2L1	100462977	ENSG00000256618	0.783	predicted
1014	diana_microt	MIMAT0000442	hsa-miR-9-3p	IL6ST	3572	ENSG00000134352	0.783	predicted
1015	diana_microt	MIMAT0000442	hsa-miR-9-3p	CLASP2	23122	ENSG00000163539	0.783	predicted
1016	diana_microt	MIMAT0000442	hsa-miR-9-3p	XAGE5	170627	ENSG00000171405	0.782	predicted
1017	diana_microt	MIMAT0000442	hsa-miR-9-3p	CALD1	800	ENSG00000122786	0.782	predicted
1018	diana_microt	MIMAT0000442	hsa-miR-9-3p	FBXO38	81545	ENSG00000145868	0.782	predicted
1019	diana_microt	MIMAT0000442	hsa-miR-9-3p	E2F1	1869	ENSG00000101412	0.782	predicted
1020	diana_microt	MIMAT0000442	hsa-miR-9-3p	PDGFA	5154	ENSG00000197461	0.782	predicted
1021	diana_microt	MIMAT0000442	hsa-miR-9-3p	E2F1	1869	ENSG00000101412	0.782	predicted
1022	diana_microt	MIMAT0000442	hsa-miR-9-3p	GOLGA1	2800	ENSG00000136935	0.782	predicted
1023	diana_microt	MIMAT0000442	hsa-miR-9-3p	CALD1	800	ENSG00000122786	0.782	predicted
1024	diana_microt	MIMAT0000442	hsa-miR-9-3p	CYP3A7	100861540	ENSG00000160870	0.781	predicted
1025	diana_microt	MIMAT0000442	hsa-miR-9-3p	RNF125	54941	ENSG00000101695	0.781	predicted
1026	diana_microt	MIMAT0000442	hsa-miR-9-3p	CYP3A7	1551	ENSG00000160870	0.781	predicted
1027	diana_microt	MIMAT0000442	hsa-miR-9-3p	RNF125	54941	ENSG00000101695	0.781	predicted
1028	diana_microt	MIMAT0000442	hsa-miR-9-3p	UGCG	7357	ENSG00000148154	0.781	predicted
1029	diana_microt	MIMAT0000442	hsa-miR-9-3p	TMEM161B	153396	ENSG00000164180	0.78	predicted
1030	diana_microt	MIMAT0000442	hsa-miR-9-3p			ENSG00000230000	0.78	predicted
1031	diana_microt	MIMAT0000442	hsa-miR-9-3p	CD302	9936	ENSG00000241399	0.78	predicted
1032	diana_microt	MIMAT0000442	hsa-miR-9-3p	OXNAD1	92106	ENSG00000154814	0.78	predicted
1033	diana_microt	MIMAT0000442	hsa-miR-9-3p	OXSR1	9943	ENSG00000172939	0.78	predicted
1034	diana_microt	MIMAT0000442	hsa-miR-9-3p	ZNF343	79175	ENSG00000088876	0.779	predicted
1035	diana_microt	MIMAT0000442	hsa-miR-9-3p	CRISP2	7180	ENSG00000124490	0.779	predicted
1036	diana_microt	MIMAT0000442	hsa-miR-9-3p	ITGA9	3680	ENSG00000144668	0.779	predicted
1037	diana_microt	MIMAT0000442	hsa-miR-9-3p	VPS4B	9525	ENSG00000119541	0.779	predicted
1038	diana_microt	MIMAT0000442	hsa-miR-9-3p	ZNF343	79175	ENSG00000088876	0.779	predicted
1039	diana_microt	MIMAT0000442	hsa-miR-9-3p	CRISP2	7180	ENSG00000124490	0.779	predicted
1040	diana_microt	MIMAT0000442	hsa-miR-9-3p	VPS4B	9525	ENSG00000119541	0.779	predicted
1041	diana_microt	MIMAT0000442	hsa-miR-9-3p	CELF2	10659	ENSG00000048740	0.779	predicted
1042	diana_microt	MIMAT0000442	hsa-miR-9-3p	FAM122B	159090	ENSG00000156504	0.779	predicted
1043	diana_microt	MIMAT0000442	hsa-miR-9-3p	CELF2	10659	ENSG00000048740	0.779	predicted
1044	diana_microt	MIMAT0000442	hsa-miR-9-3p	DUT	1854	ENSG00000128951	0.778	predicted
1045	diana_microt	MIMAT0000442	hsa-miR-9-3p	PHF17	79960	ENSG00000077684	0.778	predicted
1046	diana_microt	MIMAT0000442	hsa-miR-9-3p	IRAK3	11213	ENSG00000090376	0.778	predicted
1047	diana_microt	MIMAT0000442	hsa-miR-9-3p	PHF17	79960	ENSG00000077684	0.778	predicted
1048	diana_microt	MIMAT0000442	hsa-miR-9-3p	DUT	1854	ENSG00000128951	0.778	predicted
1049	diana_microt	MIMAT0000442	hsa-miR-9-3p	IRAK3	11213	ENSG00000090376	0.778	predicted
1050	diana_microt	MIMAT0000442	hsa-miR-9-3p	TRIM23	373	ENSG00000113595	0.777	predicted
1051	diana_microt	MIMAT0000442	hsa-miR-9-3p	KPNB1	3837	ENSG00000108424	0.777	predicted
1052	diana_microt	MIMAT0000442	hsa-miR-9-3p	PRKAB2	5565	ENSG00000131791	0.777	predicted
1053	diana_microt	MIMAT0000442	hsa-miR-9-3p	NFAT5	10725	ENSG00000102908	0.777	predicted
1054	diana_microt	MIMAT0000442	hsa-miR-9-3p	SYT11	23208	ENSG00000132718	0.777	predicted
1055	diana_microt	MIMAT0000442	hsa-miR-9-3p	TRIM23	373	ENSG00000113595	0.777	predicted
1056	diana_microt	MIMAT0000442	hsa-miR-9-3p	PRKAB2	101060511	ENSG00000131791	0.777	predicted
1057	diana_microt	MIMAT0000442	hsa-miR-9-3p	NUMB	8650	ENSG00000133961	0.777	predicted
1058	diana_microt	MIMAT0000442	hsa-miR-9-3p	FSTL1	11167	ENSG00000163430	0.777	predicted
1059	diana_microt	MIMAT0000442	hsa-miR-9-3p	KPNB1	3837	ENSG00000108424	0.777	predicted
1060	diana_microt	MIMAT0000442	hsa-miR-9-3p	MAP3K2	10746	ENSG00000169967	0.777	predicted
1061	diana_microt	MIMAT0000442	hsa-miR-9-3p	OSTN	344901	ENSG00000188729	0.777	predicted
1062	diana_microt	MIMAT0000442	hsa-miR-9-3p	NFAT5	10725	ENSG00000102908	0.777	predicted
1063	diana_microt	MIMAT0000442	hsa-miR-9-3p	NDP	4693	ENSG00000124479	0.776	predicted
1064	diana_microt	MIMAT0000442	hsa-miR-9-3p	KLHL14	57565	ENSG00000197705	0.776	predicted
1065	diana_microt	MIMAT0000442	hsa-miR-9-3p	CSMD3	114788	ENSG00000164796	0.776	predicted
1066	diana_microt	MIMAT0000442	hsa-miR-9-3p	NDP	4693	ENSG00000124479	0.776	predicted
1067	diana_microt	MIMAT0000442	hsa-miR-9-3p	FEM1C	56929	ENSG00000145780	0.776	predicted
1068	diana_microt	MIMAT0000442	hsa-miR-9-3p	ZFY	7544	ENSG00000067646	0.775	predicted
1069	diana_microt	MIMAT0000442	hsa-miR-9-3p	NOX4	50507	ENSG00000086991	0.775	predicted
1070	diana_microt	MIMAT0000442	hsa-miR-9-3p	QSOX2	169714	ENSG00000165661	0.775	predicted
1071	diana_microt	MIMAT0000442	hsa-miR-9-3p	DDX21	9188	ENSG00000165732	0.775	predicted
1072	diana_microt	MIMAT0000442	hsa-miR-9-3p	FGF19	9965	ENSG00000162344	0.775	predicted
1073	diana_microt	MIMAT0000442	hsa-miR-9-3p	LGSN	51557	ENSG00000146166	0.775	predicted
1074	diana_microt	MIMAT0000442	hsa-miR-9-3p	ZFY	7544	ENSG00000067646	0.775	predicted
1075	diana_microt	MIMAT0000442	hsa-miR-9-3p	TRIM49C	642612	ENSG00000204449	0.775	predicted
1076	diana_microt	MIMAT0000442	hsa-miR-9-3p	NOX4	50507	ENSG00000086991	0.775	predicted
1077	diana_microt	MIMAT0000442	hsa-miR-9-3p	CDH20	28316	ENSG00000101542	0.774	predicted
1078	diana_microt	MIMAT0000442	hsa-miR-9-3p	ATP1A2	477	ENSG00000018625	0.774	predicted
1079	diana_microt	MIMAT0000442	hsa-miR-9-3p	MAP7D2	256714	ENSG00000184368	0.774	predicted
1080	diana_microt	MIMAT0000442	hsa-miR-9-3p	ZNF599	148103	ENSG00000153896	0.774	predicted
1081	diana_microt	MIMAT0000442	hsa-miR-9-3p	CDH20	28316	ENSG00000101542	0.774	predicted
1082	diana_microt	MIMAT0000442	hsa-miR-9-3p	RNF145	153830	ENSG00000145860	0.774	predicted
1083	diana_microt	MIMAT0000442	hsa-miR-9-3p	EPB41L4A	64097	ENSG00000129595	0.774	predicted
1084	diana_microt	MIMAT0000442	hsa-miR-9-3p	ATP1A2	477	ENSG00000018625	0.774	predicted
1085	diana_microt	MIMAT0000442	hsa-miR-9-3p	SIK2	23235	ENSG00000170145	0.773	predicted
1086	diana_microt	MIMAT0000442	hsa-miR-9-3p	TTBK2	146057	ENSG00000128881	0.772	predicted
1087	diana_microt	MIMAT0000442	hsa-miR-9-3p	TTBK2	146057	ENSG00000128881	0.772	predicted
1088	diana_microt	MIMAT0000442	hsa-miR-9-3p	LPIN3	64900	ENSG00000132793	0.772	predicted
1089	diana_microt	MIMAT0000442	hsa-miR-9-3p	SLC25A37	51312	ENSG00000147454	0.772	predicted
1090	diana_microt	MIMAT0000442	hsa-miR-9-3p	ATPAF1	64756	ENSG00000123472	0.771	predicted
1091	diana_microt	MIMAT0000442	hsa-miR-9-3p	PSME4	23198	ENSG00000068878	0.771	predicted
1092	diana_microt	MIMAT0000442	hsa-miR-9-3p	PDE12	201626	ENSG00000174840	0.771	predicted
1093	diana_microt	MIMAT0000442	hsa-miR-9-3p	PSME4	23198	ENSG00000068878	0.771	predicted
1094	diana_microt	MIMAT0000442	hsa-miR-9-3p	ATPAF1	64756	ENSG00000123472	0.771	predicted
1095	diana_microt	MIMAT0000442	hsa-miR-9-3p	KDM6B	23135	ENSG00000132510	0.77	predicted
1096	diana_microt	MIMAT0000442	hsa-miR-9-3p	PPP2R1B	5519	ENSG00000137713	0.77	predicted
1097	diana_microt	MIMAT0000442	hsa-miR-9-3p	RIMBP2	23504	ENSG00000060709	0.77	predicted
1098	diana_microt	MIMAT0000442	hsa-miR-9-3p	LRRC1	55227	ENSG00000137269	0.77	predicted
1099	diana_microt	MIMAT0000442	hsa-miR-9-3p	RIMBP2	23504	ENSG00000060709	0.77	predicted
1100	diana_microt	MIMAT0000442	hsa-miR-9-3p	PIGK	10026	ENSG00000142892	0.77	predicted
1101	diana_microt	MIMAT0000442	hsa-miR-9-3p	OPCML	4978	ENSG00000183715	0.769	predicted
1102	diana_microt	MIMAT0000442	hsa-miR-9-3p	LPL	4023	ENSG00000175445	0.769	predicted
1103	diana_microt	MIMAT0000442	hsa-miR-9-3p	GPBP1	65056	ENSG00000062194	0.769	predicted
1104	diana_microt	MIMAT0000442	hsa-miR-9-3p	RRM2B	50484	ENSG00000048392	0.769	predicted
1105	diana_microt	MIMAT0000442	hsa-miR-9-3p	GIT2	9815	ENSG00000139436	0.769	predicted
1106	diana_microt	MIMAT0000442	hsa-miR-9-3p	GPBP1	65056	ENSG00000062194	0.769	predicted
1107	diana_microt	MIMAT0000442	hsa-miR-9-3p	WWC2	80014	ENSG00000151718	0.769	predicted
1108	diana_microt	MIMAT0000442	hsa-miR-9-3p	RRM2B	50484	ENSG00000048392	0.769	predicted
1109	diana_microt	MIMAT0000442	hsa-miR-9-3p	PDCD6IP	10015	ENSG00000170248	0.769	predicted
1110	diana_microt	MIMAT0000442	hsa-miR-9-3p	WWC2	53842	ENSG00000151718	0.769	predicted
1111	diana_microt	MIMAT0000442	hsa-miR-9-3p	SMAD2	4087	ENSG00000175387	0.768	predicted
1112	diana_microt	MIMAT0000442	hsa-miR-9-3p	TRABD2B	388630	ENSG00000269113	0.768	predicted
1113	diana_microt	MIMAT0000442	hsa-miR-9-3p	RAG2	5897	ENSG00000175097	0.768	predicted
1114	diana_microt	MIMAT0000442	hsa-miR-9-3p	MTL5	9633	ENSG00000132749	0.768	predicted
1115	diana_microt	MIMAT0000442	hsa-miR-9-3p	MOCS2	4338	ENSG00000164172	0.768	predicted
1116	diana_microt	MIMAT0000442	hsa-miR-9-3p	EPHA7	2045	ENSG00000135333	0.768	predicted
1117	diana_microt	MIMAT0000442	hsa-miR-9-3p	VIT	5212	ENSG00000205221	0.767	predicted
1118	diana_microt	MIMAT0000442	hsa-miR-9-3p	DYRK2	8445	ENSG00000127334	0.767	predicted
1119	diana_microt	MIMAT0000442	hsa-miR-9-3p	ARHGAP20	57569	ENSG00000137727	0.767	predicted
1120	diana_microt	MIMAT0000442	hsa-miR-9-3p	ZNF689	115509	ENSG00000156853	0.767	predicted
1121	diana_microt	MIMAT0000442	hsa-miR-9-3p	GIGYF2	26058	ENSG00000204120	0.767	predicted
1122	diana_microt	MIMAT0000442	hsa-miR-9-3p	DYRK2	8445	ENSG00000127334	0.767	predicted
1123	diana_microt	MIMAT0000442	hsa-miR-9-3p	UTP14C	9724	ENSG00000253797	0.766	predicted
1124	diana_microt	MIMAT0000442	hsa-miR-9-3p	MRAP2	112609	ENSG00000135324	0.766	predicted
1125	diana_microt	MIMAT0000442	hsa-miR-9-3p	TRDMT1	1787	ENSG00000107614	0.766	predicted
1126	diana_microt	MIMAT0000442	hsa-miR-9-3p	MFAP3L	9848	ENSG00000198948	0.766	predicted
1127	diana_microt	MIMAT0000442	hsa-miR-9-3p	CYSLTR1	10800	ENSG00000173198	0.766	predicted
1128	diana_microt	MIMAT0000442	hsa-miR-9-3p	TRMU	55687	ENSG00000100416	0.766	predicted
1129	diana_microt	MIMAT0000442	hsa-miR-9-3p	TRDMT1	1787	ENSG00000107614	0.766	predicted
1130	diana_microt	MIMAT0000442	hsa-miR-9-3p	RCHY1	25898	ENSG00000163743	0.766	predicted
1131	diana_microt	MIMAT0000442	hsa-miR-9-3p	PHLDB2	90102	ENSG00000144824	0.766	predicted
1132	diana_microt	MIMAT0000442	hsa-miR-9-3p	TRMU	55687	ENSG00000100416	0.766	predicted
1133	diana_microt	MIMAT0000442	hsa-miR-9-3p	SEPT7	989	ENSG00000122545	0.765	predicted
1134	diana_microt	MIMAT0000442	hsa-miR-9-3p	ST6GALNAC3	256435	ENSG00000184005	0.765	predicted
1135	diana_microt	MIMAT0000442	hsa-miR-9-3p	TXLNG	55787	ENSG00000086712	0.765	predicted
1136	diana_microt	MIMAT0000442	hsa-miR-9-3p	CHRAC1	54108	ENSG00000104472	0.765	predicted
1137	diana_microt	MIMAT0000442	hsa-miR-9-3p	GCFC2	6936	ENSG00000005436	0.765	predicted
1138	diana_microt	MIMAT0000442	hsa-miR-9-3p	CCDC141	285025	ENSG00000163492	0.765	predicted
1139	diana_microt	MIMAT0000442	hsa-miR-9-3p	FCGR3A	2214	ENSG00000203747	0.765	predicted
1140	diana_microt	MIMAT0000442	hsa-miR-9-3p	TXLNG	55787	ENSG00000086712	0.765	predicted
1141	diana_microt	MIMAT0000442	hsa-miR-9-3p	VAMP4	8674	ENSG00000117533	0.765	predicted
1142	diana_microt	MIMAT0000442	hsa-miR-9-3p	SEPT7	989	ENSG00000122545	0.765	predicted
1143	diana_microt	MIMAT0000442	hsa-miR-9-3p	GCFC2	6936	ENSG00000005436	0.765	predicted
1144	diana_microt	MIMAT0000442	hsa-miR-9-3p	CHRAC1	54108	ENSG00000104472	0.765	predicted
1145	diana_microt	MIMAT0000442	hsa-miR-9-3p	VAMP4	8674	ENSG00000117533	0.765	predicted
1146	diana_microt	MIMAT0000442	hsa-miR-9-3p	STK39	27347	ENSG00000198648	0.765	predicted
1147	diana_microt	MIMAT0000442	hsa-miR-9-3p	TXNL1	9352	ENSG00000091164	0.764	predicted
1148	diana_microt	MIMAT0000442	hsa-miR-9-3p	SPIN1	10927	ENSG00000106723	0.764	predicted
1149	diana_microt	MIMAT0000442	hsa-miR-9-3p	DENND5B	160518	ENSG00000170456	0.764	predicted
1150	diana_microt	MIMAT0000442	hsa-miR-9-3p	CCDC38	120935	ENSG00000165972	0.764	predicted
1151	diana_microt	MIMAT0000442	hsa-miR-9-3p	TXNL1	9352	ENSG00000091164	0.764	predicted
1152	diana_microt	MIMAT0000442	hsa-miR-9-3p	UBE2J1	51465	ENSG00000198833	0.764	predicted
1153	diana_microt	MIMAT0000442	hsa-miR-9-3p	SPIN1	10927	ENSG00000106723	0.764	predicted
1154	diana_microt	MIMAT0000442	hsa-miR-9-3p	CD274	29126	ENSG00000120217	0.763	predicted
1155	diana_microt	MIMAT0000442	hsa-miR-9-3p	OTUD6B	51633	ENSG00000155100	0.763	predicted
1156	diana_microt	MIMAT0000442	hsa-miR-9-3p	ARHGEF38	54848	ENSG00000236699	0.763	predicted
1157	diana_microt	MIMAT0000442	hsa-miR-9-3p	CCDC126	90693	ENSG00000169193	0.763	predicted
1158	diana_microt	MIMAT0000442	hsa-miR-9-3p	STK35	140901	ENSG00000125834	0.763	predicted
1159	diana_microt	MIMAT0000442	hsa-miR-9-3p	CD274	29126	ENSG00000120217	0.763	predicted
1160	diana_microt	MIMAT0000442	hsa-miR-9-3p	ZYG11B	79699	ENSG00000162378	0.763	predicted
1161	diana_microt	MIMAT0000442	hsa-miR-9-3p	ZNF326	284695	ENSG00000162664	0.763	predicted
1162	diana_microt	MIMAT0000442	hsa-miR-9-3p	CCNA2	890	ENSG00000145386	0.763	predicted
1163	diana_microt	MIMAT0000442	hsa-miR-9-3p	STK35	140901	ENSG00000125834	0.763	predicted
1164	diana_microt	MIMAT0000442	hsa-miR-9-3p	ASXL3	80816	ENSG00000141431	0.762	predicted
1165	diana_microt	MIMAT0000442	hsa-miR-9-3p	TCERG1	10915	ENSG00000113649	0.762	predicted
1166	diana_microt	MIMAT0000442	hsa-miR-9-3p	UTP23	84294	ENSG00000147679	0.762	predicted
1167	diana_microt	MIMAT0000442	hsa-miR-9-3p	TCERG1	10915	ENSG00000113649	0.762	predicted
1168	diana_microt	MIMAT0000442	hsa-miR-9-3p	NBN	4683	ENSG00000104320	0.761	predicted
1169	diana_microt	MIMAT0000442	hsa-miR-9-3p	ZNF780A	284323	ENSG00000197782	0.761	predicted
1170	diana_microt	MIMAT0000442	hsa-miR-9-3p	SURF4	6836	ENSG00000148248	0.761	predicted
1171	diana_microt	MIMAT0000442	hsa-miR-9-3p	ZNF507	22847	ENSG00000168813	0.761	predicted
1172	diana_microt	MIMAT0000442	hsa-miR-9-3p	PLAG1	5324	ENSG00000181690	0.761	predicted
1173	diana_microt	MIMAT0000442	hsa-miR-9-3p	NBN	4683	ENSG00000104320	0.761	predicted
1174	diana_microt	MIMAT0000442	hsa-miR-9-3p	CLOCK	9575	ENSG00000134852	0.761	predicted
1175	diana_microt	MIMAT0000442	hsa-miR-9-3p	NTRK3	4916	ENSG00000140538	0.761	predicted
1176	diana_microt	MIMAT0000442	hsa-miR-9-3p	MAPK1	5594	ENSG00000100030	0.76	predicted
1177	diana_microt	MIMAT0000442	hsa-miR-9-3p	ABCG1	9619	ENSG00000160179	0.76	predicted
1178	diana_microt	MIMAT0000442	hsa-miR-9-3p			ENSG00000254349	0.76	predicted
1179	diana_microt	MIMAT0000442	hsa-miR-9-3p	RAPGEF2	9693	ENSG00000109756	0.76	predicted
1180	diana_microt	MIMAT0000442	hsa-miR-9-3p	MAPK1	5594	ENSG00000100030	0.76	predicted
1181	diana_microt	MIMAT0000442	hsa-miR-9-3p	ACSL4	2182	ENSG00000068366	0.76	predicted
1182	diana_microt	MIMAT0000442	hsa-miR-9-3p	VAPA	9218	ENSG00000101558	0.76	predicted
1183	diana_microt	MIMAT0000442	hsa-miR-9-3p	POU2F2	5452	ENSG00000028277	0.76	predicted
1184	diana_microt	MIMAT0000442	hsa-miR-9-3p	RAPGEF2	9693	ENSG00000109756	0.76	predicted
1185	diana_microt	MIMAT0000442	hsa-miR-9-3p	ENAH	55740	ENSG00000154380	0.76	predicted
1186	diana_microt	MIMAT0000442	hsa-miR-9-3p	ACSL4	2182	ENSG00000068366	0.76	predicted
1187	diana_microt	MIMAT0000442	hsa-miR-9-3p	VAPA	9218	ENSG00000101558	0.76	predicted
1188	diana_microt	MIMAT0000442	hsa-miR-9-3p	POU2F2	5452	ENSG00000028277	0.76	predicted
1189	diana_microt	MIMAT0000442	hsa-miR-9-3p	CPEB4	80315	ENSG00000113742	0.759	predicted
1190	diana_microt	MIMAT0000442	hsa-miR-9-3p	DSTN	11034	ENSG00000125868	0.759	predicted
1191	diana_microt	MIMAT0000442	hsa-miR-9-3p	HP1BP3	50809	ENSG00000127483	0.759	predicted
1192	diana_microt	MIMAT0000442	hsa-miR-9-3p	HYKK	123688	ENSG00000188266	0.759	predicted
1193	diana_microt	MIMAT0000442	hsa-miR-9-3p	DSTN	11034	ENSG00000125868	0.759	predicted
1194	diana_microt	MIMAT0000442	hsa-miR-9-3p	SEC63	11231	ENSG00000025796	0.759	predicted
1195	diana_microt	MIMAT0000442	hsa-miR-9-3p	INO80D	54891	ENSG00000114933	0.759	predicted
1196	diana_microt	MIMAT0000442	hsa-miR-9-3p	AR	367	ENSG00000169083	0.759	predicted
1197	diana_microt	MIMAT0000442	hsa-miR-9-3p	CPEB4	80315	ENSG00000113742	0.759	predicted
1198	diana_microt	MIMAT0000442	hsa-miR-9-3p	HP1BP3	50809	ENSG00000127483	0.759	predicted
1199	diana_microt	MIMAT0000442	hsa-miR-9-3p	SEC63	11231	ENSG00000025796	0.759	predicted
1200	diana_microt	MIMAT0000442	hsa-miR-9-3p	INO80D	54891	ENSG00000114933	0.759	predicted
1201	diana_microt	MIMAT0000442	hsa-miR-9-3p	TNS1	7145	ENSG00000079308	0.758	predicted
1202	diana_microt	MIMAT0000442	hsa-miR-9-3p	TMEM246	84302	ENSG00000165152	0.758	predicted
1203	diana_microt	MIMAT0000442	hsa-miR-9-3p			ENSG00000219545	0.758	predicted
1204	diana_microt	MIMAT0000442	hsa-miR-9-3p	ZNF589	51385	ENSG00000164048	0.758	predicted
1205	diana_microt	MIMAT0000442	hsa-miR-9-3p	TNS1	7145	ENSG00000079308	0.758	predicted
1206	diana_microt	MIMAT0000442	hsa-miR-9-3p	ATF7	11016	ENSG00000170653	0.758	predicted
1207	diana_microt	MIMAT0000442	hsa-miR-9-3p	PURB	5814	ENSG00000146676	0.758	predicted
1208	diana_microt	MIMAT0000442	hsa-miR-9-3p	CHD9	80205	ENSG00000177200	0.758	predicted
1209	diana_microt	MIMAT0000442	hsa-miR-9-3p	STARD4	134429	ENSG00000164211	0.758	predicted
1210	diana_microt	MIMAT0000442	hsa-miR-9-3p	TMPRSS11D	9407	ENSG00000153802	0.758	predicted
1211	diana_microt	MIMAT0000442	hsa-miR-9-3p	JHDM1D	80853	ENSG00000006459	0.757	predicted
1212	diana_microt	MIMAT0000442	hsa-miR-9-3p	SLC25A14	9016	ENSG00000102078	0.757	predicted
1213	diana_microt	MIMAT0000442	hsa-miR-9-3p	JHDM1D	80853	ENSG00000006459	0.757	predicted
1214	diana_microt	MIMAT0000442	hsa-miR-9-3p	SLC25A14	9016	ENSG00000102078	0.757	predicted
1215	diana_microt	MIMAT0000442	hsa-miR-9-3p	BZW1	9689	ENSG00000082153	0.756	predicted
1216	diana_microt	MIMAT0000442	hsa-miR-9-3p	DCDC1	341019	ENSG00000170959	0.756	predicted
1217	diana_microt	MIMAT0000442	hsa-miR-9-3p	SH3KBP1	30011	ENSG00000147010	0.756	predicted
1218	diana_microt	MIMAT0000442	hsa-miR-9-3p	C20orf194	25943	ENSG00000088854	0.756	predicted
1219	diana_microt	MIMAT0000442	hsa-miR-9-3p	BZW1	9689	ENSG00000082153	0.756	predicted
1220	diana_microt	MIMAT0000442	hsa-miR-9-3p	ZNF286A	57335	ENSG00000255104	0.756	predicted
1221	diana_microt	MIMAT0000442	hsa-miR-9-3p	C20orf194	25943	ENSG00000088854	0.756	predicted
1222	diana_microt	MIMAT0000442	hsa-miR-9-3p	DCDC1	100506627	ENSG00000170959	0.756	predicted
1223	diana_microt	MIMAT0000442	hsa-miR-9-3p	SPTLC2	9517	ENSG00000100596	0.755	predicted
1224	diana_microt	MIMAT0000442	hsa-miR-9-3p	STAT1	6772	ENSG00000115415	0.755	predicted
1225	diana_microt	MIMAT0000442	hsa-miR-9-3p	POLK	51426	ENSG00000122008	0.755	predicted
1226	diana_microt	MIMAT0000442	hsa-miR-9-3p	SPTLC2	9517	ENSG00000100596	0.755	predicted
1227	diana_microt	MIMAT0000442	hsa-miR-9-3p	STAT1	6772	ENSG00000115415	0.755	predicted
1228	diana_microt	MIMAT0000442	hsa-miR-9-3p	POLK	51426	ENSG00000122008	0.755	predicted
1229	diana_microt	MIMAT0000442	hsa-miR-9-3p	AGAP1	116987	ENSG00000157985	0.755	predicted
1230	diana_microt	MIMAT0000442	hsa-miR-9-3p	BARD1	580	ENSG00000138376	0.755	predicted
1231	diana_microt	MIMAT0000442	hsa-miR-9-3p	TICAM2	100302736	ENSG00000243414	0.754	predicted
1232	diana_microt	MIMAT0000442	hsa-miR-9-3p	GTF2I	2969	ENSG00000263001	0.754	predicted
1233	diana_microt	MIMAT0000442	hsa-miR-9-3p	SLC1A2	6506	ENSG00000110436	0.754	predicted
1234	diana_microt	MIMAT0000442	hsa-miR-9-3p	TICAM2	353376	ENSG00000243414	0.754	predicted
1235	diana_microt	MIMAT0000442	hsa-miR-9-3p	SLC1A2	6506	ENSG00000110436	0.754	predicted
1236	diana_microt	MIMAT0000442	hsa-miR-9-3p	SLC25A32	81034	ENSG00000164933	0.754	predicted
1237	diana_microt	MIMAT0000442	hsa-miR-9-3p	GTF2I	2969	ENSG00000263001	0.754	predicted
1238	diana_microt	MIMAT0000442	hsa-miR-9-3p	MMS22L	253714	ENSG00000146263	0.754	predicted
1239	diana_microt	MIMAT0000442	hsa-miR-9-3p	ARPP19	10776	ENSG00000128989	0.753	predicted
1240	diana_microt	MIMAT0000442	hsa-miR-9-3p	IDS	3423	ENSG00000010404	0.753	predicted
1241	diana_microt	MIMAT0000442	hsa-miR-9-3p	HUNK	30811	ENSG00000142149	0.753	predicted
1242	diana_microt	MIMAT0000442	hsa-miR-9-3p	RAP2C	57826	ENSG00000123728	0.753	predicted
1243	diana_microt	MIMAT0000442	hsa-miR-9-3p	C8orf34	116328	ENSG00000165084	0.753	predicted
1244	diana_microt	MIMAT0000442	hsa-miR-9-3p	ESYT2	57488	ENSG00000117868	0.753	predicted
1245	diana_microt	MIMAT0000442	hsa-miR-9-3p	RAP2C	57826	ENSG00000123728	0.753	predicted
1246	diana_microt	MIMAT0000442	hsa-miR-9-3p	NFATC3	4775	ENSG00000072736	0.753	predicted
1247	diana_microt	MIMAT0000442	hsa-miR-9-3p	HHLA3	11147	ENSG00000197568	0.753	predicted
1248	diana_microt	MIMAT0000442	hsa-miR-9-3p	SYT6	148281	ENSG00000134207	0.753	predicted
1249	diana_microt	MIMAT0000442	hsa-miR-9-3p	ZNF619	285267	ENSG00000177873	0.753	predicted
1250	diana_microt	MIMAT0000442	hsa-miR-9-3p	ESYT2	57488	ENSG00000117868	0.753	predicted
1251	diana_microt	MIMAT0000442	hsa-miR-9-3p	ARPP19	10776	ENSG00000128989	0.753	predicted
1252	diana_microt	MIMAT0000442	hsa-miR-9-3p	OGT	8473	ENSG00000147162	0.753	predicted
1253	diana_microt	MIMAT0000442	hsa-miR-9-3p	IDS	3423	ENSG00000010404	0.753	predicted
1254	diana_microt	MIMAT0000442	hsa-miR-9-3p	NFATC3	4775	ENSG00000072736	0.753	predicted
1255	diana_microt	MIMAT0000442	hsa-miR-9-3p	MED7	9443	ENSG00000155868	0.752	predicted
1256	diana_microt	MIMAT0000442	hsa-miR-9-3p	REPS2	9185	ENSG00000169891	0.752	predicted
1257	diana_microt	MIMAT0000442	hsa-miR-9-3p	BICC1	80114	ENSG00000122870	0.751	predicted
1258	diana_microt	MIMAT0000442	hsa-miR-9-3p	BICC1	80114	ENSG00000122870	0.751	predicted
1259	diana_microt	MIMAT0000442	hsa-miR-9-3p	PPP1R15B	84919	ENSG00000158615	0.751	predicted
1260	diana_microt	MIMAT0000442	hsa-miR-9-3p	MDGA2	161357	ENSG00000139915	0.751	predicted
1261	diana_microt	MIMAT0000442	hsa-miR-9-3p	MLH3	27030	ENSG00000119684	0.75	predicted
1262	diana_microt	MIMAT0000442	hsa-miR-9-3p	SCML2	10389	ENSG00000102098	0.75	predicted
1263	diana_microt	MIMAT0000442	hsa-miR-9-3p	RICTOR	253260	ENSG00000164327	0.75	predicted
1264	diana_microt	MIMAT0000442	hsa-miR-9-3p	MMD	23531	ENSG00000108960	0.75	predicted
1265	diana_microt	MIMAT0000442	hsa-miR-9-3p	IQCA1	79781	ENSG00000132321	0.75	predicted
1266	diana_microt	MIMAT0000442	hsa-miR-9-3p	SCML2	10389	ENSG00000102098	0.75	predicted
1267	diana_microt	MIMAT0000442	hsa-miR-9-3p	FAM91A1	157769	ENSG00000176853	0.75	predicted
1268	diana_microt	MIMAT0000442	hsa-miR-9-3p	MLH3	27030	ENSG00000119684	0.75	predicted
1269	diana_microt	MIMAT0000442	hsa-miR-9-3p	MMD	23531	ENSG00000108960	0.75	predicted
1270	diana_microt	MIMAT0000442	hsa-miR-9-3p	KCNA2	3737	ENSG00000177301	0.749	predicted
1271	diana_microt	MIMAT0000442	hsa-miR-9-3p	SAMD3	154075	ENSG00000164483	0.749	predicted
1272	diana_microt	MIMAT0000442	hsa-miR-9-3p	MEX3D	399664	ENSG00000181588	0.749	predicted
1273	diana_microt	MIMAT0000442	hsa-miR-9-3p	RFX3	5991	ENSG00000080298	0.749	predicted
1274	diana_microt	MIMAT0000442	hsa-miR-9-3p	RFX3	5991	ENSG00000080298	0.749	predicted
1275	diana_microt	MIMAT0000442	hsa-miR-9-3p	SAMD4A	23034	ENSG00000020577	0.748	predicted
1276	diana_microt	MIMAT0000442	hsa-miR-9-3p	PLAGL2	5326	ENSG00000126003	0.748	predicted
1277	diana_microt	MIMAT0000442	hsa-miR-9-3p	S100PBP	64766	ENSG00000116497	0.748	predicted
1278	diana_microt	MIMAT0000442	hsa-miR-9-3p	RAB10	10890	ENSG00000084733	0.748	predicted
1279	diana_microt	MIMAT0000442	hsa-miR-9-3p	TRIM49	57093	ENSG00000168930	0.748	predicted
1280	diana_microt	MIMAT0000442	hsa-miR-9-3p	TFEC	22797	ENSG00000105967	0.748	predicted
1281	diana_microt	MIMAT0000442	hsa-miR-9-3p	PLAGL2	5326	ENSG00000126003	0.748	predicted
1282	diana_microt	MIMAT0000442	hsa-miR-9-3p	RAB10	10890	ENSG00000084733	0.748	predicted
1283	diana_microt	MIMAT0000442	hsa-miR-9-3p	TFEC	22797	ENSG00000105967	0.748	predicted
1284	diana_microt	MIMAT0000442	hsa-miR-9-3p	PSMA5	5686	ENSG00000143106	0.748	predicted
1285	diana_microt	MIMAT0000442	hsa-miR-9-3p	SAMD4A	23034	ENSG00000020577	0.748	predicted
1286	diana_microt	MIMAT0000442	hsa-miR-9-3p	S100PBP	64766	ENSG00000116497	0.748	predicted
1287	diana_microt	MIMAT0000442	hsa-miR-9-3p	MIER1	57708	ENSG00000198160	0.748	predicted
1288	diana_microt	MIMAT0000442	hsa-miR-9-3p	MAGEB1	4112	ENSG00000214107	0.748	predicted
1289	diana_microt	MIMAT0000442	hsa-miR-9-3p	ATG5	9474	ENSG00000057663	0.747	predicted
1290	diana_microt	MIMAT0000442	hsa-miR-9-3p	FOXR2	139628	ENSG00000189299	0.747	predicted
1291	diana_microt	MIMAT0000442	hsa-miR-9-3p	ATG5	9474	ENSG00000057663	0.747	predicted
1292	diana_microt	MIMAT0000442	hsa-miR-9-3p	RLIM	51132	ENSG00000131263	0.746	predicted
1293	diana_microt	MIMAT0000442	hsa-miR-9-3p	SFTPB	6439	ENSG00000168878	0.746	predicted
1294	diana_microt	MIMAT0000442	hsa-miR-9-3p	HIVEP2	3097	ENSG00000010818	0.746	predicted
1295	diana_microt	MIMAT0000442	hsa-miR-9-3p	CHMP4C	92421	ENSG00000164695	0.746	predicted
1296	diana_microt	MIMAT0000442	hsa-miR-9-3p	HIVEP2	3097	ENSG00000010818	0.746	predicted
1297	diana_microt	MIMAT0000442	hsa-miR-9-3p	ZNF680	340252	ENSG00000173041	0.746	predicted
1298	diana_microt	MIMAT0000442	hsa-miR-9-3p	CASC4	113201	ENSG00000166734	0.746	predicted
1299	diana_microt	MIMAT0000442	hsa-miR-9-3p	TRAPPC8	22878	ENSG00000153339	0.746	predicted
1300	diana_microt	MIMAT0000442	hsa-miR-9-3p	PARD6G	84552	ENSG00000178184	0.745	predicted
1301	diana_microt	MIMAT0000442	hsa-miR-9-3p	ZNF660	285349	ENSG00000144792	0.745	predicted
1302	diana_microt	MIMAT0000442	hsa-miR-9-3p	MSMO1	6307	ENSG00000052802	0.745	predicted
1303	diana_microt	MIMAT0000442	hsa-miR-9-3p	SNX1	6642	ENSG00000028528	0.745	predicted
1304	diana_microt	MIMAT0000442	hsa-miR-9-3p	LDB2	9079	ENSG00000169744	0.745	predicted
1305	diana_microt	MIMAT0000442	hsa-miR-9-3p	GPR17	2840	ENSG00000144230	0.745	predicted
1306	diana_microt	MIMAT0000442	hsa-miR-9-3p	KMT2C	58508	ENSG00000055609	0.745	predicted
1307	diana_microt	MIMAT0000442	hsa-miR-9-3p	NCK1	4690	ENSG00000158092	0.745	predicted
1308	diana_microt	MIMAT0000442	hsa-miR-9-3p	MSMO1	6307	ENSG00000052802	0.745	predicted
1309	diana_microt	MIMAT0000442	hsa-miR-9-3p	KMT2C	58508	ENSG00000055609	0.745	predicted
1310	diana_microt	MIMAT0000442	hsa-miR-9-3p	SNX1	6642	ENSG00000028528	0.745	predicted
1311	diana_microt	MIMAT0000442	hsa-miR-9-3p	BCAT1	586	ENSG00000060982	0.744	predicted
1312	diana_microt	MIMAT0000442	hsa-miR-9-3p	SPRED2	200734	ENSG00000198369	0.744	predicted
1313	diana_microt	MIMAT0000442	hsa-miR-9-3p	LMLN	89782	ENSG00000185621	0.744	predicted
1314	diana_microt	MIMAT0000442	hsa-miR-9-3p	BCAT1	586	ENSG00000060982	0.744	predicted
1315	diana_microt	MIMAT0000442	hsa-miR-9-3p	ELAVL4	1996	ENSG00000162374	0.744	predicted
1316	diana_microt	MIMAT0000442	hsa-miR-9-3p	DSC2	1824	ENSG00000134755	0.744	predicted
1317	diana_microt	MIMAT0000442	hsa-miR-9-3p	NRXN1	9378	ENSG00000179915	0.744	predicted
1318	diana_microt	MIMAT0000442	hsa-miR-9-3p	RAP1A	5906	ENSG00000116473	0.743	predicted
1319	diana_microt	MIMAT0000442	hsa-miR-9-3p	TMEM57	55219	ENSG00000204178	0.743	predicted
1320	diana_microt	MIMAT0000442	hsa-miR-9-3p	CDY2B	203611	ENSG00000129873	0.743	predicted
1321	diana_microt	MIMAT0000442	hsa-miR-9-3p	CDY2B	9426	ENSG00000129873	0.743	predicted
1322	diana_microt	MIMAT0000442	hsa-miR-9-3p	TMTC1	83857	ENSG00000133687	0.743	predicted
1323	diana_microt	MIMAT0000442	hsa-miR-9-3p	RAP1A	5906	ENSG00000116473	0.743	predicted
1324	diana_microt	MIMAT0000442	hsa-miR-9-3p	RIMKLB	57494	ENSG00000166532	0.743	predicted
1325	diana_microt	MIMAT0000442	hsa-miR-9-3p	TMEM2	23670	ENSG00000135048	0.742	predicted
1326	diana_microt	MIMAT0000442	hsa-miR-9-3p	CDY2A	253175	ENSG00000182415	0.742	predicted
1327	diana_microt	MIMAT0000442	hsa-miR-9-3p	LANCL1	10314	ENSG00000115365	0.742	predicted
1328	diana_microt	MIMAT0000442	hsa-miR-9-3p	CDY2A	9426	ENSG00000182415	0.742	predicted
1329	diana_microt	MIMAT0000442	hsa-miR-9-3p	SH3BGRL2	83699	ENSG00000198478	0.742	predicted
1330	diana_microt	MIMAT0000442	hsa-miR-9-3p	GBP4	115361	ENSG00000162654	0.742	predicted
1331	diana_microt	MIMAT0000442	hsa-miR-9-3p	LANCL1	10314	ENSG00000115365	0.742	predicted
1332	diana_microt	MIMAT0000442	hsa-miR-9-3p	CDY2A	203611	ENSG00000182415	0.742	predicted
1333	diana_microt	MIMAT0000442	hsa-miR-9-3p	CXorf57	55086	ENSG00000147231	0.742	predicted
1334	diana_microt	MIMAT0000442	hsa-miR-9-3p	CDY2A	9085	ENSG00000182415	0.742	predicted
1335	diana_microt	MIMAT0000442	hsa-miR-9-3p	DDI2	84301	ENSG00000197312	0.741	predicted
1336	diana_microt	MIMAT0000442	hsa-miR-9-3p	JAKMIP3	282973	ENSG00000188385	0.741	predicted
1337	diana_microt	MIMAT0000442	hsa-miR-9-3p	KIF14	9928	ENSG00000118193	0.741	predicted
1338	diana_microt	MIMAT0000442	hsa-miR-9-3p	ETV1	2115	ENSG00000006468	0.741	predicted
1339	diana_microt	MIMAT0000442	hsa-miR-9-3p	KIF5C	3800	ENSG00000168280	0.741	predicted
1340	diana_microt	MIMAT0000442	hsa-miR-9-3p	DDI2	6248	ENSG00000197312	0.741	predicted
1341	diana_microt	MIMAT0000442	hsa-miR-9-3p	SYAP1	94056	ENSG00000169895	0.741	predicted
1342	diana_microt	MIMAT0000442	hsa-miR-9-3p	SLC6A5	9152	ENSG00000165970	0.741	predicted
1343	diana_microt	MIMAT0000442	hsa-miR-9-3p	KIF14	9928	ENSG00000118193	0.741	predicted
1344	diana_microt	MIMAT0000442	hsa-miR-9-3p	ETV1	2115	ENSG00000006468	0.741	predicted
1345	diana_microt	MIMAT0000442	hsa-miR-9-3p	EYS	346007	ENSG00000188107	0.741	predicted
1346	diana_microt	MIMAT0000442	hsa-miR-9-3p	PDK1	5163	ENSG00000152256	0.741	predicted
1347	diana_microt	MIMAT0000442	hsa-miR-9-3p	KBTBD3	143879	ENSG00000182359	0.741	predicted
1348	diana_microt	MIMAT0000442	hsa-miR-9-3p	C11orf54	28970	ENSG00000182919	0.74	predicted
1349	diana_microt	MIMAT0000442	hsa-miR-9-3p	MID1	4281	ENSG00000101871	0.74	predicted
1350	diana_microt	MIMAT0000442	hsa-miR-9-3p	NSUN2	54888	ENSG00000037474	0.74	predicted
1351	diana_microt	MIMAT0000442	hsa-miR-9-3p	RC3H2	54542	ENSG00000056586	0.74	predicted
1352	diana_microt	MIMAT0000442	hsa-miR-9-3p	GOSR2	9570	ENSG00000108433	0.74	predicted
1353	diana_microt	MIMAT0000442	hsa-miR-9-3p	MARK1	4139	ENSG00000116141	0.74	predicted
1354	diana_microt	MIMAT0000442	hsa-miR-9-3p	CKAP2	26586	ENSG00000136108	0.74	predicted
1355	diana_microt	MIMAT0000442	hsa-miR-9-3p	CLLU1	574028	ENSG00000257127	0.74	predicted
1356	diana_microt	MIMAT0000442	hsa-miR-9-3p	CCDC67	159989	ENSG00000165325	0.74	predicted
1357	diana_microt	MIMAT0000442	hsa-miR-9-3p	FAM105B	90268	ENSG00000154124	0.74	predicted
1358	diana_microt	MIMAT0000442	hsa-miR-9-3p	TSLP	85480	ENSG00000145777	0.74	predicted
1359	diana_microt	MIMAT0000442	hsa-miR-9-3p	NSUN2	54888	ENSG00000037474	0.74	predicted
1360	diana_microt	MIMAT0000442	hsa-miR-9-3p	TBC1D4	9882	ENSG00000136111	0.74	predicted
1361	diana_microt	MIMAT0000442	hsa-miR-9-3p	GOSR2	9570	ENSG00000108433	0.74	predicted
1362	diana_microt	MIMAT0000442	hsa-miR-9-3p	ITGAV	3685	ENSG00000138448	0.74	predicted
1363	diana_microt	MIMAT0000442	hsa-miR-9-3p	MARK1	4139	ENSG00000116141	0.74	predicted
1364	diana_microt	MIMAT0000442	hsa-miR-9-3p	MID1	4281	ENSG00000101871	0.74	predicted
1365	diana_microt	MIMAT0000442	hsa-miR-9-3p	RC3H2	54542	ENSG00000056586	0.74	predicted
1366	diana_microt	MIMAT0000442	hsa-miR-9-3p	SOD2	6648	ENSG00000112096	0.739	predicted
1367	diana_microt	MIMAT0000442	hsa-miR-9-3p	ADRA1D	146	ENSG00000171873	0.739	predicted
1368	diana_microt	MIMAT0000442	hsa-miR-9-3p	CTSO	1519	ENSG00000256043	0.739	predicted
1369	diana_microt	MIMAT0000442	hsa-miR-9-3p	SOD2	100129518	ENSG00000112096	0.739	predicted
1370	diana_microt	MIMAT0000442	hsa-miR-9-3p	SOD2	6648	ENSG00000112096	0.739	predicted
1371	diana_microt	MIMAT0000442	hsa-miR-9-3p	RAB11FIP4	84440	ENSG00000131242	0.739	predicted
1372	diana_microt	MIMAT0000442	hsa-miR-9-3p	SOD2	100129518	ENSG00000112096	0.739	predicted
1373	diana_microt	MIMAT0000442	hsa-miR-9-3p	TGFBR1	7046	ENSG00000106799	0.738	predicted
1374	diana_microt	MIMAT0000442	hsa-miR-9-3p	IMPAD1	54928	ENSG00000104331	0.738	predicted
1375	diana_microt	MIMAT0000442	hsa-miR-9-3p	MDK	4192	ENSG00000110492	0.738	predicted
1376	diana_microt	MIMAT0000442	hsa-miR-9-3p	ECT2L	345930	ENSG00000203734	0.738	predicted
1377	diana_microt	MIMAT0000442	hsa-miR-9-3p	MTAP	4507	ENSG00000099810	0.738	predicted
1378	diana_microt	MIMAT0000442	hsa-miR-9-3p	MTAP	4507	ENSG00000099810	0.738	predicted
1379	diana_microt	MIMAT0000442	hsa-miR-9-3p	GXYLT1	283464	ENSG00000151233	0.738	predicted
1380	diana_microt	MIMAT0000442	hsa-miR-9-3p	TGFBR1	7046	ENSG00000106799	0.738	predicted
1381	diana_microt	MIMAT0000442	hsa-miR-9-3p	IMPAD1	54928	ENSG00000104331	0.738	predicted
1382	diana_microt	MIMAT0000442	hsa-miR-9-3p	MDK	4192	ENSG00000110492	0.738	predicted
1383	diana_microt	MIMAT0000442	hsa-miR-9-3p	SUMO2	6613	ENSG00000188612	0.738	predicted
1384	diana_microt	MIMAT0000442	hsa-miR-9-3p	SRPK2	6733	ENSG00000135250	0.737	predicted
1385	diana_microt	MIMAT0000442	hsa-miR-9-3p	SLC30A6	55676	ENSG00000152683	0.737	predicted
1386	diana_microt	MIMAT0000442	hsa-miR-9-3p	CDH26	60437	ENSG00000124215	0.737	predicted
1387	diana_microt	MIMAT0000442	hsa-miR-9-3p	CDH26	60437	ENSG00000124215	0.737	predicted
1388	diana_microt	MIMAT0000442	hsa-miR-9-3p	EDNRB	1910	ENSG00000136160	0.737	predicted
1389	diana_microt	MIMAT0000442	hsa-miR-9-3p	RNF182	221687	ENSG00000180537	0.736	predicted
1390	diana_microt	MIMAT0000442	hsa-miR-9-3p	RFC4	5984	ENSG00000163918	0.736	predicted
1391	diana_microt	MIMAT0000442	hsa-miR-9-3p	MEGF10	84466	ENSG00000145794	0.736	predicted
1392	diana_microt	MIMAT0000442	hsa-miR-9-3p	MTCP1	4515	ENSG00000214827	0.736	predicted
1393	diana_microt	MIMAT0000442	hsa-miR-9-3p	HIPK1	204851	ENSG00000163349	0.736	predicted
1394	diana_microt	MIMAT0000442	hsa-miR-9-3p	SNX16	64089	ENSG00000104497	0.736	predicted
1395	diana_microt	MIMAT0000442	hsa-miR-9-3p			ENSG00000197301	0.736	predicted
1396	diana_microt	MIMAT0000442	hsa-miR-9-3p	OTUD7B	56957	ENSG00000264522	0.736	predicted
1397	diana_microt	MIMAT0000442	hsa-miR-9-3p	FAM215A		ENSG00000267496	0.736	predicted
1398	diana_microt	MIMAT0000442	hsa-miR-9-3p	SOX1	6656	ENSG00000182968	0.736	predicted
1399	diana_microt	MIMAT0000442	hsa-miR-9-3p	SNX16	64089	ENSG00000104497	0.736	predicted
1400	diana_microt	MIMAT0000442	hsa-miR-9-3p	CEPT1	10390	ENSG00000134255	0.736	predicted
1401	diana_microt	MIMAT0000442	hsa-miR-9-3p	METAP2	10988	ENSG00000111142	0.735	predicted
1402	diana_microt	MIMAT0000442	hsa-miR-9-3p	CPED1	79974	ENSG00000106034	0.735	predicted
1403	diana_microt	MIMAT0000442	hsa-miR-9-3p	METAP2	10988	ENSG00000111142	0.735	predicted
1404	diana_microt	MIMAT0000442	hsa-miR-9-3p	CPED1	79974	ENSG00000106034	0.735	predicted
1405	diana_microt	MIMAT0000442	hsa-miR-9-3p	ZNF655	79027	ENSG00000197343	0.735	predicted
1406	diana_microt	MIMAT0000442	hsa-miR-9-3p	PRRX1	5396	ENSG00000116132	0.734	predicted
1407	diana_microt	MIMAT0000442	hsa-miR-9-3p	OSBPL8	114882	ENSG00000091039	0.734	predicted
1408	diana_microt	MIMAT0000442	hsa-miR-9-3p	TMEM260	54916	ENSG00000070269	0.734	predicted
1409	diana_microt	MIMAT0000442	hsa-miR-9-3p	GSKIP	51527	ENSG00000100744	0.734	predicted
1410	diana_microt	MIMAT0000442	hsa-miR-9-3p	LIFR	3977	ENSG00000113594	0.734	predicted
1411	diana_microt	MIMAT0000442	hsa-miR-9-3p	PALM2	114299	ENSG00000243444	0.734	predicted
1412	diana_microt	MIMAT0000442	hsa-miR-9-3p	SYT1	6857	ENSG00000067715	0.734	predicted
1413	diana_microt	MIMAT0000442	hsa-miR-9-3p	KDELC2	143888	ENSG00000178202	0.734	predicted
1414	diana_microt	MIMAT0000442	hsa-miR-9-3p	PRRX1	5396	ENSG00000116132	0.734	predicted
1415	diana_microt	MIMAT0000442	hsa-miR-9-3p	OSBPL8	114882	ENSG00000091039	0.734	predicted
1416	diana_microt	MIMAT0000442	hsa-miR-9-3p	LIFR	3977	ENSG00000113594	0.734	predicted
1417	diana_microt	MIMAT0000442	hsa-miR-9-3p	TMEM260	54916	ENSG00000070269	0.734	predicted
1418	diana_microt	MIMAT0000442	hsa-miR-9-3p	SYT1	6857	ENSG00000067715	0.734	predicted
1419	diana_microt	MIMAT0000442	hsa-miR-9-3p	DHFRL1	200895	ENSG00000178700	0.734	predicted
1420	diana_microt	MIMAT0000442	hsa-miR-9-3p	GSKIP	51527	ENSG00000100744	0.734	predicted
1421	diana_microt	MIMAT0000442	hsa-miR-9-3p	SLC28A3	64078	ENSG00000197506	0.733	predicted
1422	diana_microt	MIMAT0000442	hsa-miR-9-3p	SSX2IP	117178	ENSG00000117155	0.733	predicted
1423	diana_microt	MIMAT0000442	hsa-miR-9-3p	GNG12	55970	ENSG00000172380	0.733	predicted
1424	diana_microt	MIMAT0000442	hsa-miR-9-3p			ENSG00000232013	0.733	predicted
1425	diana_microt	MIMAT0000442	hsa-miR-9-3p	USP53	54532	ENSG00000145390	0.733	predicted
1426	diana_microt	MIMAT0000442	hsa-miR-9-3p	YWHAH	7533	ENSG00000128245	0.733	predicted
1427	diana_microt	MIMAT0000442	hsa-miR-9-3p	BCL11B	64919	ENSG00000127152	0.733	predicted
1428	diana_microt	MIMAT0000442	hsa-miR-9-3p	MON2	23041	ENSG00000061987	0.733	predicted
1429	diana_microt	MIMAT0000442	hsa-miR-9-3p	SSX2IP	117178	ENSG00000117155	0.733	predicted
1430	diana_microt	MIMAT0000442	hsa-miR-9-3p	USP12	219333	ENSG00000152484	0.733	predicted
1431	diana_microt	MIMAT0000442	hsa-miR-9-3p	STRN	6801	ENSG00000115808	0.733	predicted
1432	diana_microt	MIMAT0000442	hsa-miR-9-3p	BMP2K	55589	ENSG00000138756	0.733	predicted
1433	diana_microt	MIMAT0000442	hsa-miR-9-3p	MON2	23041	ENSG00000061987	0.733	predicted
1434	diana_microt	MIMAT0000442	hsa-miR-9-3p	STRN	6801	ENSG00000115808	0.733	predicted
1435	diana_microt	MIMAT0000442	hsa-miR-9-3p	TSSK1B	83942	ENSG00000212122	0.733	predicted
1436	diana_microt	MIMAT0000442	hsa-miR-9-3p	SCN3B	55800	ENSG00000166257	0.733	predicted
1437	diana_microt	MIMAT0000442	hsa-miR-9-3p	YWHAH	7533	ENSG00000128245	0.733	predicted
1438	diana_microt	MIMAT0000442	hsa-miR-9-3p	GAPVD1	26130	ENSG00000165219	0.733	predicted
1439	diana_microt	MIMAT0000442	hsa-miR-9-3p	BCL11B	64919	ENSG00000127152	0.733	predicted
1440	diana_microt	MIMAT0000442	hsa-miR-9-3p			ENSG00000255384	0.732	predicted
1441	diana_microt	MIMAT0000442	hsa-miR-9-3p	ANGPT2	285	ENSG00000091879	0.732	predicted
1442	diana_microt	MIMAT0000442	hsa-miR-9-3p	SETX	23064	ENSG00000107290	0.732	predicted
1443	diana_microt	MIMAT0000442	hsa-miR-9-3p	AKAP11	11215	ENSG00000023516	0.732	predicted
1444	diana_microt	MIMAT0000442	hsa-miR-9-3p	IFT81	28981	ENSG00000122970	0.732	predicted
1445	diana_microt	MIMAT0000442	hsa-miR-9-3p	PGR	5241	ENSG00000082175	0.732	predicted
1446	diana_microt	MIMAT0000442	hsa-miR-9-3p	PPIP5K2	23262	ENSG00000145725	0.732	predicted
1447	diana_microt	MIMAT0000442	hsa-miR-9-3p	LRRIQ3	127255	ENSG00000162620	0.732	predicted
1448	diana_microt	MIMAT0000442	hsa-miR-9-3p	SETX	23064	ENSG00000107290	0.732	predicted
1449	diana_microt	MIMAT0000442	hsa-miR-9-3p	AKAP11	11215	ENSG00000023516	0.732	predicted
1450	diana_microt	MIMAT0000442	hsa-miR-9-3p	CHPT1	56994	ENSG00000111666	0.732	predicted
1451	diana_microt	MIMAT0000442	hsa-miR-9-3p	FEZ2	9637	ENSG00000171055	0.732	predicted
1452	diana_microt	MIMAT0000442	hsa-miR-9-3p	ANGPT2	285	ENSG00000091879	0.732	predicted
1453	diana_microt	MIMAT0000442	hsa-miR-9-3p	PGR	5241	ENSG00000082175	0.732	predicted
1454	diana_microt	MIMAT0000442	hsa-miR-9-3p	BEND7	222389	ENSG00000165626	0.732	predicted
1455	diana_microt	MIMAT0000442	hsa-miR-9-3p	SLC30A8	169026	ENSG00000164756	0.732	predicted
1456	diana_microt	MIMAT0000442	hsa-miR-9-3p	SETD7	80854	ENSG00000145391	0.732	predicted
1457	diana_microt	MIMAT0000442	hsa-miR-9-3p	SOCS4	122809	ENSG00000180008	0.732	predicted
1458	diana_microt	MIMAT0000442	hsa-miR-9-3p	CHPT1	56994	ENSG00000111666	0.732	predicted
1459	diana_microt	MIMAT0000442	hsa-miR-9-3p	IFT81	28981	ENSG00000122970	0.732	predicted
1460	diana_microt	MIMAT0000442	hsa-miR-9-3p	CXorf38	159013	ENSG00000185753	0.731	predicted
1461	diana_microt	MIMAT0000442	hsa-miR-9-3p	NRP1	8829	ENSG00000099250	0.731	predicted
1462	diana_microt	MIMAT0000442	hsa-miR-9-3p	ZC3H13	23091	ENSG00000123200	0.731	predicted
1463	diana_microt	MIMAT0000442	hsa-miR-9-3p	CCDC68	80323	ENSG00000166510	0.731	predicted
1464	diana_microt	MIMAT0000442	hsa-miR-9-3p	ZC3H13	23091	ENSG00000123200	0.731	predicted
1465	diana_microt	MIMAT0000442	hsa-miR-9-3p	NRP1	8829	ENSG00000099250	0.731	predicted
1466	diana_microt	MIMAT0000442	hsa-miR-9-3p	PPIL6	285755	ENSG00000185250	0.731	predicted
1467	diana_microt	MIMAT0000442	hsa-miR-9-3p	CSGALNACT2	55454	ENSG00000169826	0.73	predicted
1468	diana_microt	MIMAT0000442	hsa-miR-9-3p	FASTKD3	79072	ENSG00000124279	0.73	predicted
1469	diana_microt	MIMAT0000442	hsa-miR-9-3p	SNAPC3	6619	ENSG00000164975	0.73	predicted
1470	diana_microt	MIMAT0000442	hsa-miR-9-3p	HPSE	10855	ENSG00000173083	0.73	predicted
1471	diana_microt	MIMAT0000442	hsa-miR-9-3p	MINOS1	440574	ENSG00000173436	0.73	predicted
1472	diana_microt	MIMAT0000442	hsa-miR-9-3p	EPB41L4B	54566	ENSG00000095203	0.73	predicted
1473	diana_microt	MIMAT0000442	hsa-miR-9-3p	ZNF385D	79750	ENSG00000151789	0.73	predicted
1474	diana_microt	MIMAT0000442	hsa-miR-9-3p	FASTKD3	79072	ENSG00000124279	0.73	predicted
1475	diana_microt	MIMAT0000442	hsa-miR-9-3p	EPB41L4B	54566	ENSG00000095203	0.73	predicted
1476	diana_microt	MIMAT0000442	hsa-miR-9-3p	RANBP2	5903	ENSG00000153201	0.73	predicted
1477	diana_microt	MIMAT0000442	hsa-miR-9-3p	PPFIA2	8499	ENSG00000139220	0.73	predicted
1478	diana_microt	MIMAT0000442	hsa-miR-9-3p	FGF9	2254	ENSG00000102678	0.729	predicted
1479	diana_microt	MIMAT0000442	hsa-miR-9-3p	FGF9	2254	ENSG00000102678	0.729	predicted
1480	diana_microt	MIMAT0000442	hsa-miR-9-3p	USP37	57695	ENSG00000135913	0.729	predicted
1481	diana_microt	MIMAT0000442	hsa-miR-9-3p	C18orf54	162681	ENSG00000166845	0.729	predicted
1482	diana_microt	MIMAT0000442	hsa-miR-9-3p	TAP2	6891	ENSG00000204267	0.729	predicted
1483	diana_microt	MIMAT0000442	hsa-miR-9-3p	UBTD2	92181	ENSG00000168246	0.728	predicted
1484	diana_microt	MIMAT0000442	hsa-miR-9-3p	PRKAR2B	5577	ENSG00000005249	0.728	predicted
1485	diana_microt	MIMAT0000442	hsa-miR-9-3p	C12orf60	144608	ENSG00000182993	0.728	predicted
1486	diana_microt	MIMAT0000442	hsa-miR-9-3p	TMEM68	137695	ENSG00000167904	0.728	predicted
1487	diana_microt	MIMAT0000442	hsa-miR-9-3p	MN1	4330	ENSG00000169184	0.728	predicted
1488	diana_microt	MIMAT0000442	hsa-miR-9-3p	RNF168	165918	ENSG00000163961	0.728	predicted
1489	diana_microt	MIMAT0000442	hsa-miR-9-3p	RNF128	79589	ENSG00000133135	0.728	predicted
1490	diana_microt	MIMAT0000442	hsa-miR-9-3p	PRKAR2B	5577	ENSG00000005249	0.728	predicted
1491	diana_microt	MIMAT0000442	hsa-miR-9-3p	PPA1	5464	ENSG00000180817	0.728	predicted
1492	diana_microt	MIMAT0000442	hsa-miR-9-3p	SFRP2	6423	ENSG00000145423	0.727	predicted
1493	diana_microt	MIMAT0000442	hsa-miR-9-3p	SLCO1A2	6579	ENSG00000084453	0.727	predicted
1494	diana_microt	MIMAT0000442	hsa-miR-9-3p	XPO1	7514	ENSG00000082898	0.727	predicted
1495	diana_microt	MIMAT0000442	hsa-miR-9-3p	SLCO1A2	6579	ENSG00000084453	0.727	predicted
1496	diana_microt	MIMAT0000442	hsa-miR-9-3p	NPNT	255743	ENSG00000168743	0.727	predicted
1497	diana_microt	MIMAT0000442	hsa-miR-9-3p	GPR155	151556	ENSG00000163328	0.727	predicted
1498	diana_microt	MIMAT0000442	hsa-miR-9-3p	XPO1	7514	ENSG00000082898	0.727	predicted
1499	diana_microt	MIMAT0000442	hsa-miR-9-3p	TRIB2	28951	ENSG00000071575	0.726	predicted
1500	diana_microt	MIMAT0000442	hsa-miR-9-3p	RCOR1	23186	ENSG00000089902	0.726	predicted
1501	diana_microt	MIMAT0000442	hsa-miR-9-3p	SREK1	140890	ENSG00000153914	0.726	predicted
1502	diana_microt	MIMAT0000442	hsa-miR-9-3p	NFATC2	4773	ENSG00000101096	0.726	predicted
1503	diana_microt	MIMAT0000442	hsa-miR-9-3p	TRIB2	28951	ENSG00000071575	0.726	predicted
1504	diana_microt	MIMAT0000442	hsa-miR-9-3p	NFATC2	4773	ENSG00000101096	0.726	predicted
1505	diana_microt	MIMAT0000442	hsa-miR-9-3p	RCOR1	23186	ENSG00000089902	0.726	predicted
1506	diana_microt	MIMAT0000442	hsa-miR-9-3p	CASC10	399726	ENSG00000204682	0.726	predicted
1507	diana_microt	MIMAT0000442	hsa-miR-9-3p	EIF3J	8669	ENSG00000104131	0.725	predicted
1508	diana_microt	MIMAT0000442	hsa-miR-9-3p	SPOCK2	9806	ENSG00000107742	0.725	predicted
1509	diana_microt	MIMAT0000442	hsa-miR-9-3p	MFAP3	4238	ENSG00000037749	0.725	predicted
1510	diana_microt	MIMAT0000442	hsa-miR-9-3p	KIAA1324L	222223	ENSG00000164659	0.725	predicted
1511	diana_microt	MIMAT0000442	hsa-miR-9-3p	PNMA2	10687	ENSG00000240694	0.725	predicted
1512	diana_microt	MIMAT0000442	hsa-miR-9-3p	EIF3J	8669	ENSG00000104131	0.725	predicted
1513	diana_microt	MIMAT0000442	hsa-miR-9-3p	CNPY1	285888	ENSG00000146910	0.725	predicted
1514	diana_microt	MIMAT0000442	hsa-miR-9-3p	MFAP3	4238	ENSG00000037749	0.725	predicted
1515	diana_microt	MIMAT0000442	hsa-miR-9-3p	SPOCK2	9806	ENSG00000107742	0.725	predicted
1516	diana_microt	MIMAT0000442	hsa-miR-9-3p	CD93	22918	ENSG00000125810	0.724	predicted
1517	diana_microt	MIMAT0000442	hsa-miR-9-3p	ARGLU1	55082	ENSG00000134884	0.724	predicted
1518	diana_microt	MIMAT0000442	hsa-miR-9-3p	CNOT7	29883	ENSG00000198791	0.724	predicted
1519	diana_microt	MIMAT0000442	hsa-miR-9-3p	CBLN4	140689	ENSG00000054803	0.724	predicted
1520	diana_microt	MIMAT0000442	hsa-miR-9-3p	CD93	22918	ENSG00000125810	0.724	predicted
1521	diana_microt	MIMAT0000442	hsa-miR-9-3p	SLC6A6	6533	ENSG00000131389	0.724	predicted
1522	diana_microt	MIMAT0000442	hsa-miR-9-3p	TCEAL6	158931	ENSG00000204071	0.724	predicted
1523	diana_microt	MIMAT0000442	hsa-miR-9-3p	ZNF648	127665	ENSG00000179930	0.724	predicted
1524	diana_microt	MIMAT0000442	hsa-miR-9-3p	SPSB4	92369	ENSG00000175093	0.724	predicted
1525	diana_microt	MIMAT0000442	hsa-miR-9-3p	CBLN4	140689	ENSG00000054803	0.724	predicted
1526	diana_microt	MIMAT0000442	hsa-miR-9-3p	SLC26A3	1811	ENSG00000091138	0.723	predicted
1527	diana_microt	MIMAT0000442	hsa-miR-9-3p	VDAC1	7416	ENSG00000213585	0.723	predicted
1528	diana_microt	MIMAT0000442	hsa-miR-9-3p	OSTM1	28962	ENSG00000081087	0.723	predicted
1529	diana_microt	MIMAT0000442	hsa-miR-9-3p	SLC26A3	1811	ENSG00000091138	0.723	predicted
1530	diana_microt	MIMAT0000442	hsa-miR-9-3p	ENTPD1	953	ENSG00000138185	0.723	predicted
1531	diana_microt	MIMAT0000442	hsa-miR-9-3p	ZNF513	130557	ENSG00000163795	0.723	predicted
1532	diana_microt	MIMAT0000442	hsa-miR-9-3p	OSTM1	28962	ENSG00000081087	0.723	predicted
1533	diana_microt	MIMAT0000442	hsa-miR-9-3p	STOX2	56977	ENSG00000173320	0.722	predicted
1534	diana_microt	MIMAT0000442	hsa-miR-9-3p	UBR2	23304	ENSG00000024048	0.722	predicted
1535	diana_microt	MIMAT0000442	hsa-miR-9-3p	AHCYL1	10768	ENSG00000168710	0.722	predicted
1536	diana_microt	MIMAT0000442	hsa-miR-9-3p	AUTS2	26053	ENSG00000158321	0.722	predicted
1537	diana_microt	MIMAT0000442	hsa-miR-9-3p	UBR2	23304	ENSG00000024048	0.722	predicted
1538	diana_microt	MIMAT0000442	hsa-miR-9-3p	GSPT2	23708	ENSG00000189369	0.722	predicted
1539	diana_microt	MIMAT0000442	hsa-miR-9-3p	FOXP1	27086	ENSG00000114861	0.721	predicted
1540	diana_microt	MIMAT0000442	hsa-miR-9-3p	CCR7	1236	ENSG00000126353	0.721	predicted
1541	diana_microt	MIMAT0000442	hsa-miR-9-3p	FOXP1	27086	ENSG00000114861	0.721	predicted
1542	diana_microt	MIMAT0000442	hsa-miR-9-3p	CCR7	1236	ENSG00000126353	0.721	predicted
1543	diana_microt	MIMAT0000442	hsa-miR-9-3p	MB21D2	151963	ENSG00000180611	0.721	predicted
1544	diana_microt	MIMAT0000442	hsa-miR-9-3p	CPLX4	339302	ENSG00000166569	0.72	predicted
1545	diana_microt	MIMAT0000442	hsa-miR-9-3p	PAX6	5080	ENSG00000007372	0.72	predicted
1546	diana_microt	MIMAT0000442	hsa-miR-9-3p	SPEN	23013	ENSG00000065526	0.72	predicted
1547	diana_microt	MIMAT0000442	hsa-miR-9-3p	SH3TC2	79628	ENSG00000169247	0.72	predicted
1548	diana_microt	MIMAT0000442	hsa-miR-9-3p	CCDC82	79780	ENSG00000149231	0.72	predicted
1549	diana_microt	MIMAT0000442	hsa-miR-9-3p	SPEN	23013	ENSG00000065526	0.72	predicted
1550	diana_microt	MIMAT0000442	hsa-miR-9-3p	SACS	26278	ENSG00000151835	0.72	predicted
1551	diana_microt	MIMAT0000442	hsa-miR-9-3p	PAX6	5080	ENSG00000007372	0.72	predicted
1552	diana_microt	MIMAT0000442	hsa-miR-9-3p	LY6K	54742	ENSG00000160886	0.719	predicted
1553	diana_microt	MIMAT0000442	hsa-miR-9-3p	GRIA2	2891	ENSG00000120251	0.719	predicted
1554	diana_microt	MIMAT0000442	hsa-miR-9-3p	CAPN2	824	ENSG00000162909	0.719	predicted
1555	diana_microt	MIMAT0000442	hsa-miR-9-3p	ATP2B1	490	ENSG00000070961	0.719	predicted
1556	diana_microt	MIMAT0000442	hsa-miR-9-3p	ERCC8	1161	ENSG00000049167	0.719	predicted
1557	diana_microt	MIMAT0000442	hsa-miR-9-3p	UBE2W	55284	ENSG00000104343	0.719	predicted
1558	diana_microt	MIMAT0000442	hsa-miR-9-3p	OSBPL6	114880	ENSG00000079156	0.719	predicted
1559	diana_microt	MIMAT0000442	hsa-miR-9-3p	ZWILCH	55055	ENSG00000174442	0.719	predicted
1560	diana_microt	MIMAT0000442	hsa-miR-9-3p	ATP2B1	490	ENSG00000070961	0.719	predicted
1561	diana_microt	MIMAT0000442	hsa-miR-9-3p	GRIA2	2891	ENSG00000120251	0.719	predicted
1562	diana_microt	MIMAT0000442	hsa-miR-9-3p	ERCC8	1161	ENSG00000049167	0.719	predicted
1563	diana_microt	MIMAT0000442	hsa-miR-9-3p	UBE2W	55284	ENSG00000104343	0.719	predicted
1564	diana_microt	MIMAT0000442	hsa-miR-9-3p	OSBPL6	114880	ENSG00000079156	0.719	predicted
1565	diana_microt	MIMAT0000442	hsa-miR-9-3p	ALG9	79796	ENSG00000086848	0.718	predicted
1566	diana_microt	MIMAT0000442	hsa-miR-9-3p	SIKE1	80143	ENSG00000052723	0.718	predicted
1567	diana_microt	MIMAT0000442	hsa-miR-9-3p	ARHGEF12	23365	ENSG00000196914	0.718	predicted
1568	diana_microt	MIMAT0000442	hsa-miR-9-3p	ALG9	79796	ENSG00000086848	0.718	predicted
1569	diana_microt	MIMAT0000442	hsa-miR-9-3p	THOC2	57187	ENSG00000125676	0.718	predicted
1570	diana_microt	MIMAT0000442	hsa-miR-9-3p	SIKE1	80143	ENSG00000052723	0.718	predicted
1571	diana_microt	MIMAT0000442	hsa-miR-9-3p	PPIG	9360	ENSG00000138398	0.718	predicted
1572	diana_microt	MIMAT0000442	hsa-miR-9-3p	WDR72	256764	ENSG00000166415	0.718	predicted
1573	diana_microt	MIMAT0000442	hsa-miR-9-3p	THOC2	57187	ENSG00000125676	0.718	predicted
1574	diana_microt	MIMAT0000442	hsa-miR-9-3p	CTTNBP2	83992	ENSG00000077063	0.717	predicted
1575	diana_microt	MIMAT0000442	hsa-miR-9-3p	PRSS23	11098	ENSG00000150687	0.717	predicted
1576	diana_microt	MIMAT0000442	hsa-miR-9-3p	VAPB	9217	ENSG00000124164	0.717	predicted
1577	diana_microt	MIMAT0000442	hsa-miR-9-3p	ANKRD28	23243	ENSG00000206560	0.717	predicted
1578	diana_microt	MIMAT0000442	hsa-miR-9-3p	HIF3A	64344	ENSG00000124440	0.717	predicted
1579	diana_microt	MIMAT0000442	hsa-miR-9-3p	SAMSN1	64092	ENSG00000155307	0.717	predicted
1580	diana_microt	MIMAT0000442	hsa-miR-9-3p	WDR44	54521	ENSG00000131725	0.717	predicted
1581	diana_microt	MIMAT0000442	hsa-miR-9-3p	KLF5	688	ENSG00000102554	0.717	predicted
1582	diana_microt	MIMAT0000442	hsa-miR-9-3p	FMN1	342184	ENSG00000248905	0.717	predicted
1583	diana_microt	MIMAT0000442	hsa-miR-9-3p	CTTNBP2	83992	ENSG00000077063	0.717	predicted
1584	diana_microt	MIMAT0000442	hsa-miR-9-3p	VAPB	9217	ENSG00000124164	0.717	predicted
1585	diana_microt	MIMAT0000442	hsa-miR-9-3p	HIF3A	64344	ENSG00000124440	0.717	predicted
1586	diana_microt	MIMAT0000442	hsa-miR-9-3p	KLF5	688	ENSG00000102554	0.717	predicted
1587	diana_microt	MIMAT0000442	hsa-miR-9-3p	TBL1XR1	79718	ENSG00000177565	0.716	predicted
1588	diana_microt	MIMAT0000442	hsa-miR-9-3p	MEF2A	4205	ENSG00000068305	0.716	predicted
1589	diana_microt	MIMAT0000442	hsa-miR-9-3p	SH2D1A	4068	ENSG00000183918	0.716	predicted
1590	diana_microt	MIMAT0000442	hsa-miR-9-3p	MAK16	84549	ENSG00000198042	0.716	predicted
1591	diana_microt	MIMAT0000442	hsa-miR-9-3p	B3GNT1	11041	ENSG00000174684	0.716	predicted
1592	diana_microt	MIMAT0000442	hsa-miR-9-3p	MEF2A	4205	ENSG00000068305	0.716	predicted
1593	diana_microt	MIMAT0000442	hsa-miR-9-3p	GCG	2641	ENSG00000115263	0.715	predicted
1594	diana_microt	MIMAT0000442	hsa-miR-9-3p	FAM179B	23116	ENSG00000198718	0.715	predicted
1595	diana_microt	MIMAT0000442	hsa-miR-9-3p	PDE8B	8622	ENSG00000113231	0.715	predicted
1596	diana_microt	MIMAT0000442	hsa-miR-9-3p	SPATA17	128153	ENSG00000162814	0.715	predicted
1597	diana_microt	MIMAT0000442	hsa-miR-9-3p	GCG	2641	ENSG00000115263	0.715	predicted
1598	diana_microt	MIMAT0000442	hsa-miR-9-3p	TIA1	7072	ENSG00000116001	0.715	predicted
1599	diana_microt	MIMAT0000442	hsa-miR-9-3p	PDE8B	8622	ENSG00000113231	0.715	predicted
1600	diana_microt	MIMAT0000442	hsa-miR-9-3p	TIA1	7072	ENSG00000116001	0.715	predicted
1601	diana_microt	MIMAT0000442	hsa-miR-9-3p	TMEM132B	114795	ENSG00000139364	0.714	predicted
1602	diana_microt	MIMAT0000442	hsa-miR-9-3p	RANGRF	29098	ENSG00000108961	0.714	predicted
1603	diana_microt	MIMAT0000442	hsa-miR-9-3p	C16orf58	64755	ENSG00000140688	0.714	predicted
1604	diana_microt	MIMAT0000442	hsa-miR-9-3p	PANK3	79646	ENSG00000120137	0.714	predicted
1605	diana_microt	MIMAT0000442	hsa-miR-9-3p	TMPRSS12	283471	ENSG00000186452	0.714	predicted
1606	diana_microt	MIMAT0000442	hsa-miR-9-3p	LANCL3	347404	ENSG00000147036	0.714	predicted
1607	diana_microt	MIMAT0000442	hsa-miR-9-3p	RAB3C	115827	ENSG00000152932	0.714	predicted
1608	diana_microt	MIMAT0000442	hsa-miR-9-3p	PANK3	79646	ENSG00000120137	0.714	predicted
1609	diana_microt	MIMAT0000442	hsa-miR-9-3p	RANGRF	29098	ENSG00000108961	0.714	predicted
1610	diana_microt	MIMAT0000442	hsa-miR-9-3p	ROCK2	9475	ENSG00000134318	0.714	predicted
1611	diana_microt	MIMAT0000442	hsa-miR-9-3p	C9orf47	286223	ENSG00000186354	0.713	predicted
1612	diana_microt	MIMAT0000442	hsa-miR-9-3p	SMNDC1	10285	ENSG00000119953	0.713	predicted
1613	diana_microt	MIMAT0000442	hsa-miR-9-3p	CNBP	7555	ENSG00000169714	0.713	predicted
1614	diana_microt	MIMAT0000442	hsa-miR-9-3p	CYP1B1	1545	ENSG00000138061	0.713	predicted
1615	diana_microt	MIMAT0000442	hsa-miR-9-3p	SMNDC1	10285	ENSG00000119953	0.713	predicted
1616	diana_microt	MIMAT0000442	hsa-miR-9-3p	TNFSF18	8995	ENSG00000120337	0.713	predicted
1617	diana_microt	MIMAT0000442	hsa-miR-9-3p	TNFSF18	8995	ENSG00000120337	0.713	predicted
1618	diana_microt	MIMAT0000442	hsa-miR-9-3p	RGSL1	353299	ENSG00000121446	0.712	predicted
1619	diana_microt	MIMAT0000442	hsa-miR-9-3p	FNTA	2339	ENSG00000168522	0.712	predicted
1620	diana_microt	MIMAT0000442	hsa-miR-9-3p	FAM134A	79137	ENSG00000144567	0.712	predicted
1621	diana_microt	MIMAT0000442	hsa-miR-9-3p	EP400	57634	ENSG00000183495	0.712	predicted
1622	diana_microt	MIMAT0000442	hsa-miR-9-3p	SLITRK1	114798	ENSG00000178235	0.712	predicted
1623	diana_microt	MIMAT0000442	hsa-miR-9-3p	DMXL1	1657	ENSG00000172869	0.712	predicted
1624	diana_microt	MIMAT0000442	hsa-miR-9-3p	SLC44A1	23446	ENSG00000070214	0.712	predicted
1625	diana_microt	MIMAT0000442	hsa-miR-9-3p	TDP2	51567	ENSG00000111802	0.712	predicted
1626	diana_microt	MIMAT0000442	hsa-miR-9-3p	CANX	821	ENSG00000127022	0.712	predicted
1627	diana_microt	MIMAT0000442	hsa-miR-9-3p	HECW2	57520	ENSG00000138411	0.712	predicted
1628	diana_microt	MIMAT0000442	hsa-miR-9-3p	RGSL1	353299	ENSG00000121446	0.712	predicted
1629	diana_microt	MIMAT0000442	hsa-miR-9-3p	SLC44A1	23446	ENSG00000070214	0.712	predicted
1630	diana_microt	MIMAT0000442	hsa-miR-9-3p	TDP2	51567	ENSG00000111802	0.712	predicted
1631	diana_microt	MIMAT0000442	hsa-miR-9-3p	FAM188A	80013	ENSG00000148481	0.712	predicted
1632	diana_microt	MIMAT0000442	hsa-miR-9-3p	CANX	821	ENSG00000127022	0.712	predicted
1633	diana_microt	MIMAT0000442	hsa-miR-9-3p	CYP4Z1	199974	ENSG00000186160	0.712	predicted
1634	diana_microt	MIMAT0000442	hsa-miR-9-3p	SMARCAD1	56916	ENSG00000163104	0.711	predicted
1635	diana_microt	MIMAT0000442	hsa-miR-9-3p	TAF3	83860	ENSG00000165632	0.711	predicted
1636	diana_microt	MIMAT0000442	hsa-miR-9-3p	SEC22C	9117	ENSG00000093183	0.71	predicted
1637	diana_microt	MIMAT0000442	hsa-miR-9-3p	APBB2	323	ENSG00000163697	0.71	predicted
1638	diana_microt	MIMAT0000442	hsa-miR-9-3p	NLGN1	22871	ENSG00000169760	0.71	predicted
1639	diana_microt	MIMAT0000442	hsa-miR-9-3p	UNKL	64718	ENSG00000059145	0.71	predicted
1640	diana_microt	MIMAT0000442	hsa-miR-9-3p	PID1	55022	ENSG00000153823	0.71	predicted
1641	diana_microt	MIMAT0000442	hsa-miR-9-3p	RAB11FIP5	26056	ENSG00000135631	0.71	predicted
1642	diana_microt	MIMAT0000442	hsa-miR-9-3p	RAPGEFL1	51195	ENSG00000108352	0.71	predicted
1643	diana_microt	MIMAT0000442	hsa-miR-9-3p	TVP23C	201158	ENSG00000175106	0.71	predicted
1644	diana_microt	MIMAT0000442	hsa-miR-9-3p	SEC22C	9117	ENSG00000093183	0.71	predicted
1645	diana_microt	MIMAT0000442	hsa-miR-9-3p	UNKL	64718	ENSG00000059145	0.71	predicted
1646	diana_microt	MIMAT0000442	hsa-miR-9-3p	SORL1	6653	ENSG00000137642	0.71	predicted
1647	diana_microt	MIMAT0000442	hsa-miR-9-3p	RAPGEFL1	51195	ENSG00000108352	0.71	predicted
1648	diana_microt	MIMAT0000442	hsa-miR-9-3p	JAKMIP2	9832	ENSG00000176049	0.709	predicted
1649	diana_microt	MIMAT0000442	hsa-miR-9-3p	SHPRH	257218	ENSG00000146414	0.709	predicted
1650	diana_microt	MIMAT0000442	hsa-miR-9-3p	GDAP1	54332	ENSG00000104381	0.709	predicted
1651	diana_microt	MIMAT0000442	hsa-miR-9-3p	FLRT2	100506718	ENSG00000185070	0.709	predicted
1652	diana_microt	MIMAT0000442	hsa-miR-9-3p	GDAP1	54332	ENSG00000104381	0.709	predicted
1653	diana_microt	MIMAT0000442	hsa-miR-9-3p	LRP1B	53353	ENSG00000168702	0.709	predicted
1654	diana_microt	MIMAT0000442	hsa-miR-9-3p	FLRT2	23768	ENSG00000185070	0.709	predicted
1655	diana_microt	MIMAT0000442	hsa-miR-9-3p	ZNF337	26152	ENSG00000130684	0.709	predicted
1656	diana_microt	MIMAT0000442	hsa-miR-9-3p	EIF1AX	101060318	ENSG00000173674	0.708	predicted
1657	diana_microt	MIMAT0000442	hsa-miR-9-3p	EIF1AX	1964	ENSG00000173674	0.708	predicted
1658	diana_microt	MIMAT0000442	hsa-miR-9-3p	TRDN	10345	ENSG00000186439	0.707	predicted
1659	diana_microt	MIMAT0000442	hsa-miR-9-3p	REEP3	221035	ENSG00000165476	0.707	predicted
1660	diana_microt	MIMAT0000442	hsa-miR-9-3p	PCDH12	51294	ENSG00000113555	0.707	predicted
1661	diana_microt	MIMAT0000442	hsa-miR-9-3p	ODF2L	57489	ENSG00000122417	0.707	predicted
1662	diana_microt	MIMAT0000442	hsa-miR-9-3p	SATB1	6304	ENSG00000182568	0.707	predicted
1663	diana_microt	MIMAT0000442	hsa-miR-9-3p	PCDH12	51294	ENSG00000113555	0.707	predicted
1664	diana_microt	MIMAT0000442	hsa-miR-9-3p	NAA30	122830	ENSG00000139977	0.707	predicted
1665	diana_microt	MIMAT0000442	hsa-miR-9-3p	FAT3	120114	ENSG00000165323	0.707	predicted
1666	diana_microt	MIMAT0000442	hsa-miR-9-3p	ODF2L	57489	ENSG00000122417	0.707	predicted
1667	diana_microt	MIMAT0000442	hsa-miR-9-3p	FAM26E	254228	ENSG00000178033	0.707	predicted
1668	diana_microt	MIMAT0000442	hsa-miR-9-3p	IFRD1	3475	ENSG00000006652	0.706	predicted
1669	diana_microt	MIMAT0000442	hsa-miR-9-3p	SOS1	6654	ENSG00000115904	0.706	predicted
1670	diana_microt	MIMAT0000442	hsa-miR-9-3p	RNF152	220441	ENSG00000176641	0.706	predicted
1671	diana_microt	MIMAT0000442	hsa-miR-9-3p	AASDH	132949	ENSG00000157426	0.706	predicted
1672	diana_microt	MIMAT0000442	hsa-miR-9-3p	IFRD1	3475	ENSG00000006652	0.706	predicted
1673	diana_microt	MIMAT0000442	hsa-miR-9-3p	SOS1	6654	ENSG00000115904	0.706	predicted
1674	diana_microt	MIMAT0000442	hsa-miR-9-3p	TEC	7006	ENSG00000135605	0.706	predicted
1675	diana_microt	MIMAT0000442	hsa-miR-9-3p	RAPGEF6	51735	ENSG00000158987	0.705	predicted
1676	diana_microt	MIMAT0000442	hsa-miR-9-3p	SLC32A1	140679	ENSG00000101438	0.705	predicted
1677	diana_microt	MIMAT0000442	hsa-miR-9-3p	LBR	3930	ENSG00000143815	0.705	predicted
1678	diana_microt	MIMAT0000442	hsa-miR-9-3p	OAT	4942	ENSG00000065154	0.705	predicted
1679	diana_microt	MIMAT0000442	hsa-miR-9-3p	DICER1	23405	ENSG00000100697	0.705	predicted
1680	diana_microt	MIMAT0000442	hsa-miR-9-3p	SLC36A1	206358	ENSG00000123643	0.705	predicted
1681	diana_microt	MIMAT0000442	hsa-miR-9-3p	NDUFS1	4719	ENSG00000023228	0.705	predicted
1682	diana_microt	MIMAT0000442	hsa-miR-9-3p	DICER1	23405	ENSG00000100697	0.705	predicted
1683	diana_microt	MIMAT0000442	hsa-miR-9-3p	ANLN	54443	ENSG00000011426	0.705	predicted
1684	diana_microt	MIMAT0000442	hsa-miR-9-3p	BMPER	168667	ENSG00000164619	0.705	predicted
1685	diana_microt	MIMAT0000442	hsa-miR-9-3p	SLC32A1	140679	ENSG00000101438	0.705	predicted
1686	diana_microt	MIMAT0000442	hsa-miR-9-3p	OAT	4942	ENSG00000065154	0.705	predicted
1687	diana_microt	MIMAT0000442	hsa-miR-9-3p	SLC36A1	206358	ENSG00000123643	0.705	predicted
1688	diana_microt	MIMAT0000442	hsa-miR-9-3p	TMEM232	642987	ENSG00000186952	0.705	predicted
1689	diana_microt	MIMAT0000442	hsa-miR-9-3p	ANLN	54443	ENSG00000011426	0.705	predicted
1690	diana_microt	MIMAT0000442	hsa-miR-9-3p	IGF1R	3480	ENSG00000140443	0.705	predicted
1691	diana_microt	MIMAT0000442	hsa-miR-9-3p	TMEM178A	130733	ENSG00000152154	0.705	predicted
1692	diana_microt	MIMAT0000442	hsa-miR-9-3p	NDUFS1	4719	ENSG00000023228	0.705	predicted
1693	diana_microt	MIMAT0000442	hsa-miR-9-3p	TRIM32	22954	ENSG00000119401	0.704	predicted
1694	diana_microt	MIMAT0000442	hsa-miR-9-3p	ACTN2	88	ENSG00000077522	0.704	predicted
1695	diana_microt	MIMAT0000442	hsa-miR-9-3p	RANBP9	10048	ENSG00000010017	0.704	predicted
1696	diana_microt	MIMAT0000442	hsa-miR-9-3p	HMGA2	8091	ENSG00000149948	0.704	predicted
1697	diana_microt	MIMAT0000442	hsa-miR-9-3p	BCL11A	53335	ENSG00000119866	0.704	predicted
1698	diana_microt	MIMAT0000442	hsa-miR-9-3p	NCK2	8440	ENSG00000071051	0.704	predicted
1699	diana_microt	MIMAT0000442	hsa-miR-9-3p	ZNF503	84858	ENSG00000165655	0.704	predicted
1700	diana_microt	MIMAT0000442	hsa-miR-9-3p	TRIM32	22954	ENSG00000119401	0.704	predicted
1701	diana_microt	MIMAT0000442	hsa-miR-9-3p	ACTN2	88	ENSG00000077522	0.704	predicted
1702	diana_microt	MIMAT0000442	hsa-miR-9-3p	RANBP9	10048	ENSG00000010017	0.704	predicted
1703	diana_microt	MIMAT0000442	hsa-miR-9-3p	NALCN	259232	ENSG00000102452	0.704	predicted
1704	diana_microt	MIMAT0000442	hsa-miR-9-3p	TGM4	7047	ENSG00000163810	0.704	predicted
1705	diana_microt	MIMAT0000442	hsa-miR-9-3p	NCK2	8440	ENSG00000071051	0.704	predicted
1706	diana_microt	MIMAT0000442	hsa-miR-9-3p	NALCN	259232	ENSG00000102452	0.704	predicted
1707	diana_microt	MIMAT0000442	hsa-miR-9-3p	BCL11A	53335	ENSG00000119866	0.704	predicted
1708	diana_microt	MIMAT0000442	hsa-miR-9-3p	FNDC3B	64778	ENSG00000075420	0.703	predicted
1709	diana_microt	MIMAT0000442	hsa-miR-9-3p	ADAMTS18	170692	ENSG00000140873	0.703	predicted
1710	diana_microt	MIMAT0000442	hsa-miR-9-3p	ATF7IP2	80063	ENSG00000166669	0.703	predicted
1711	diana_microt	MIMAT0000442	hsa-miR-9-3p	CUL2	8453	ENSG00000108094	0.703	predicted
1712	diana_microt	MIMAT0000442	hsa-miR-9-3p	CTSV	1515	ENSG00000136943	0.703	predicted
1713	diana_microt	MIMAT0000442	hsa-miR-9-3p	TMEM106B	54664	ENSG00000106460	0.703	predicted
1714	diana_microt	MIMAT0000442	hsa-miR-9-3p	CUL2	8453	ENSG00000108094	0.703	predicted
1715	diana_microt	MIMAT0000442	hsa-miR-9-3p	FNDC3B	64778	ENSG00000075420	0.703	predicted
1716	diana_microt	MIMAT0000442	hsa-miR-9-3p	TMEM106B	54664	ENSG00000106460	0.703	predicted
1717	diana_microt	MIMAT0000442	hsa-miR-9-3p	ATF7IP2	100287628	ENSG00000166669	0.703	predicted
1718	diana_microt	MIMAT0000442	hsa-miR-9-3p	ATP5G1	516	ENSG00000159199	0.702	predicted
1719	diana_microt	MIMAT0000442	hsa-miR-9-3p	NFIA	4774	ENSG00000162599	0.702	predicted
1720	diana_microt	MIMAT0000442	hsa-miR-9-3p	CA5B	11238	ENSG00000169239	0.702	predicted
1721	diana_microt	MIMAT0000442	hsa-miR-9-3p	SPCS3	60559	ENSG00000129128	0.702	predicted
1722	diana_microt	MIMAT0000442	hsa-miR-9-3p	GOPC	57120	ENSG00000047932	0.702	predicted
1723	diana_microt	MIMAT0000442	hsa-miR-9-3p	STT3B	201595	ENSG00000163527	0.702	predicted
1724	diana_microt	MIMAT0000442	hsa-miR-9-3p	PRDM5	11107	ENSG00000138738	0.702	predicted
1725	diana_microt	MIMAT0000442	hsa-miR-9-3p	FTSJD1	55783	ENSG00000180917	0.702	predicted
1726	diana_microt	MIMAT0000442	hsa-miR-9-3p	GOPC	57120	ENSG00000047932	0.702	predicted
1727	diana_microt	MIMAT0000442	hsa-miR-9-3p	KLHL23	151230	ENSG00000213160	0.701	predicted
1728	diana_microt	MIMAT0000442	hsa-miR-9-3p	CCNH	902	ENSG00000134480	0.701	predicted
1729	diana_microt	MIMAT0000442	hsa-miR-9-3p	TWISTNB	221830	ENSG00000105849	0.701	predicted
1730	diana_microt	MIMAT0000442	hsa-miR-9-3p	KIF3C	3797	ENSG00000084731	0.701	predicted
1731	diana_microt	MIMAT0000442	hsa-miR-9-3p	KLHL23	100526832	ENSG00000213160	0.701	predicted
1732	diana_microt	MIMAT0000442	hsa-miR-9-3p	ATP9A	10079	ENSG00000054793	0.701	predicted
1733	diana_microt	MIMAT0000442	hsa-miR-9-3p	TAOK3	51347	ENSG00000135090	0.701	predicted
1734	diana_microt	MIMAT0000442	hsa-miR-9-3p	TWISTNB	221830	ENSG00000105849	0.701	predicted
1735	diana_microt	MIMAT0000442	hsa-miR-9-3p	KIF3C	3797	ENSG00000084731	0.701	predicted
1736	diana_microt	MIMAT0000442	hsa-miR-9-3p	ATP9A	10079	ENSG00000054793	0.701	predicted
1737	diana_microt	MIMAT0000442	hsa-miR-9-3p	DIMT1	27292	ENSG00000086189	0.7	predicted
1738	diana_microt	MIMAT0000442	hsa-miR-9-3p	BTBD7	55727	ENSG00000011114	0.7	predicted
1739	diana_microt	MIMAT0000442	hsa-miR-9-3p	ZDHHC21	340481	ENSG00000175893	0.7	predicted
1740	diana_microt	MIMAT0000442	hsa-miR-9-3p	ZCCHC4	29063	ENSG00000168228	0.7	predicted
1741	diana_microt	MIMAT0000442	hsa-miR-9-3p	WDR52	55779	ENSG00000206530	0.7	predicted
1742	diana_microt	MIMAT0000442	hsa-miR-9-3p	BEND2	139105	ENSG00000177324	0.7	predicted
1743	diana_microt	MIMAT0000442	hsa-miR-9-3p	DIMT1	27292	ENSG00000086189	0.7	predicted
1744	diana_microt	MIMAT0000442	hsa-miR-9-3p	BTBD7	55727	ENSG00000011114	0.7	predicted
1745	diana_microt	MIMAT0000442	hsa-miR-9-3p	GRM1	2911	ENSG00000152822	0.7	predicted
1746	diana_microt	MIMAT0000442	hsa-miR-9-3p	SPTSSA	171546	ENSG00000165389	0.7	predicted
1747	elmmo	MIMAT0000442	hsa-miR-9-3p	LRRTM1	347730	ENSG00000162951	0.891	predicted
1748	elmmo	MIMAT0000442	hsa-miR-9-3p	CSNK1E	1454	ENSG00000213923	0.891	predicted
1749	elmmo	MIMAT0000442	hsa-miR-9-3p	DMD	1756	ENSG00000198947	0.891	predicted
1750	elmmo	MIMAT0000442	hsa-miR-9-3p	HIAT1	64645	ENSG00000156875	0.891	predicted
1751	elmmo	MIMAT0000442	hsa-miR-9-3p	ABCC5	10057	ENSG00000114770	0.891	predicted
1752	elmmo	MIMAT0000442	hsa-miR-9-3p	MAGI1	151877	ENSG00000151276	0.891	predicted
1753	elmmo	MIMAT0000442	hsa-miR-9-3p	ARL8B	55207	ENSG00000134108	0.891	predicted
1754	elmmo	MIMAT0000442	hsa-miR-9-3p	MAGI1	9223	ENSG00000151276	0.891	predicted
1755	elmmo	MIMAT0000442	hsa-miR-9-3p	COL4A3BP	10087	ENSG00000113163	0.891	predicted
1756	elmmo	MIMAT0000442	hsa-miR-9-3p	HIVEP2	3097	ENSG00000010818	0.891	predicted
1757	elmmo	MIMAT0000442	hsa-miR-9-3p	SLC7A14	57709	ENSG00000013293	0.891	predicted
1758	elmmo	MIMAT0000442	hsa-miR-9-3p	SKIDA1	387640	ENSG00000180592	0.891	predicted
1759	elmmo	MIMAT0000442	hsa-miR-9-3p	ESRRG	2104	ENSG00000196482	0.891	predicted
1760	elmmo	MIMAT0000442	hsa-miR-9-3p	PBX3	5090	ENSG00000167081	0.891	predicted
1761	elmmo	MIMAT0000442	hsa-miR-9-3p	CSNK1E	1454	ENSG00000213923	0.891	predicted
1762	elmmo	MIMAT0000442	hsa-miR-9-3p	PBX1	5087	ENSG00000185630	0.891	predicted
1763	elmmo	MIMAT0000442	hsa-miR-9-3p	GNAI1	2770	ENSG00000127955	0.891	predicted
1764	elmmo	MIMAT0000442	hsa-miR-9-3p	DMD	1756	ENSG00000198947	0.891	predicted
1765	elmmo	MIMAT0000442	hsa-miR-9-3p	RASA1	5921	ENSG00000145715	0.891	predicted
1766	elmmo	MIMAT0000442	hsa-miR-9-3p	CPEB3	22849	ENSG00000107864	0.891	predicted
1767	elmmo	MIMAT0000442	hsa-miR-9-3p	MEX3B	84206	ENSG00000183496	0.891	predicted
1768	elmmo	MIMAT0000442	hsa-miR-9-3p	ABCC5	10057	ENSG00000114770	0.891	predicted
1769	elmmo	MIMAT0000442	hsa-miR-9-3p	BLCAP	10904	ENSG00000166619	0.891	predicted
1770	elmmo	MIMAT0000442	hsa-miR-9-3p	MAGI1	151877	ENSG00000151276	0.891	predicted
1771	elmmo	MIMAT0000442	hsa-miR-9-3p	ARL8B	55207	ENSG00000134108	0.891	predicted
1772	elmmo	MIMAT0000442	hsa-miR-9-3p	RBBP6	5930	ENSG00000122257	0.891	predicted
1773	elmmo	MIMAT0000442	hsa-miR-9-3p	BBX	56987	ENSG00000114439	0.891	predicted
1774	elmmo	MIMAT0000442	hsa-miR-9-3p	ELL2	22936	ENSG00000118985	0.891	predicted
1775	elmmo	MIMAT0000442	hsa-miR-9-3p	SKIDA1	387640	ENSG00000180592	0.891	predicted
1776	elmmo	MIMAT0000442	hsa-miR-9-3p	CDK13	8621	ENSG00000065883	0.891	predicted
1777	elmmo	MIMAT0000442	hsa-miR-9-3p	LRRTM1	347730	ENSG00000162951	0.891	predicted
1778	elmmo	MIMAT0000442	hsa-miR-9-3p	PBX1	5087	ENSG00000185630	0.891	predicted
1779	elmmo	MIMAT0000442	hsa-miR-9-3p	GNAI1	2770	ENSG00000127955	0.891	predicted
1780	elmmo	MIMAT0000442	hsa-miR-9-3p	HIAT1	64645	ENSG00000156875	0.891	predicted
1781	elmmo	MIMAT0000442	hsa-miR-9-3p	RASA1	5921	ENSG00000145715	0.891	predicted
1782	elmmo	MIMAT0000442	hsa-miR-9-3p	CPEB3	22849	ENSG00000107864	0.891	predicted
1783	elmmo	MIMAT0000442	hsa-miR-9-3p	MAGI1	9223	ENSG00000151276	0.891	predicted
1784	elmmo	MIMAT0000442	hsa-miR-9-3p	COL4A3BP	10087	ENSG00000113163	0.891	predicted
1785	elmmo	MIMAT0000442	hsa-miR-9-3p	MEX3B	84206	ENSG00000183496	0.891	predicted
1786	elmmo	MIMAT0000442	hsa-miR-9-3p	BLCAP	10904	ENSG00000166619	0.891	predicted
1787	elmmo	MIMAT0000442	hsa-miR-9-3p	RBBP6	5930	ENSG00000122257	0.891	predicted
1788	elmmo	MIMAT0000442	hsa-miR-9-3p	BBX	56987	ENSG00000114439	0.891	predicted
1789	elmmo	MIMAT0000442	hsa-miR-9-3p	HIVEP2	3097	ENSG00000010818	0.891	predicted
1790	elmmo	MIMAT0000442	hsa-miR-9-3p	ELL2	22936	ENSG00000118985	0.891	predicted
1791	elmmo	MIMAT0000442	hsa-miR-9-3p	SLC7A14	57709	ENSG00000013293	0.891	predicted
1792	elmmo	MIMAT0000442	hsa-miR-9-3p	ESRRG	2104	ENSG00000196482	0.891	predicted
1793	elmmo	MIMAT0000442	hsa-miR-9-3p	PBX3	5090	ENSG00000167081	0.891	predicted
1794	elmmo	MIMAT0000442	hsa-miR-9-3p	CDK13	8621	ENSG00000065883	0.891	predicted
1795	elmmo	MIMAT0000442	hsa-miR-9-3p	SCP2	6342	ENSG00000116171	0.875	predicted
1796	elmmo	MIMAT0000442	hsa-miR-9-3p	C5orf24	134553	ENSG00000181904	0.875	predicted
1797	elmmo	MIMAT0000442	hsa-miR-9-3p	HOXD8	3234	ENSG00000175879	0.875	predicted
1798	elmmo	MIMAT0000442	hsa-miR-9-3p	PBX3	5090	ENSG00000167081	0.875	predicted
1799	elmmo	MIMAT0000442	hsa-miR-9-3p	DPYSL3	1809	ENSG00000113657	0.875	predicted
1800	elmmo	MIMAT0000442	hsa-miR-9-3p	ARRDC3	57561	ENSG00000113369	0.875	predicted
1801	elmmo	MIMAT0000442	hsa-miR-9-3p	PCDHAC1	56135	ENSG00000248383	0.875	predicted
1802	elmmo	MIMAT0000442	hsa-miR-9-3p	PCDHA12	56137	ENSG00000251664	0.875	predicted
1803	elmmo	MIMAT0000442	hsa-miR-9-3p	MYH10	4628	ENSG00000133026	0.875	predicted
1804	elmmo	MIMAT0000442	hsa-miR-9-3p	AGFG1	3267	ENSG00000173744	0.875	predicted
1805	elmmo	MIMAT0000442	hsa-miR-9-3p	TXLNG	55787	ENSG00000086712	0.875	predicted
1806	elmmo	MIMAT0000442	hsa-miR-9-3p	CDH20	28316	ENSG00000101542	0.875	predicted
1807	elmmo	MIMAT0000442	hsa-miR-9-3p	COPS2	9318	ENSG00000166200	0.875	predicted
1808	elmmo	MIMAT0000442	hsa-miR-9-3p	ZFHX4	79776	ENSG00000091656	0.875	predicted
1809	elmmo	MIMAT0000442	hsa-miR-9-3p	SPOPL	339745	ENSG00000144228	0.875	predicted
1810	elmmo	MIMAT0000442	hsa-miR-9-3p	TMPO	7112	ENSG00000120802	0.875	predicted
1811	elmmo	MIMAT0000442	hsa-miR-9-3p	ZNF281	23528	ENSG00000162702	0.875	predicted
1812	elmmo	MIMAT0000442	hsa-miR-9-3p	PCDHA5	56143	ENSG00000204965	0.875	predicted
1813	elmmo	MIMAT0000442	hsa-miR-9-3p	GMFB	2764	ENSG00000197045	0.875	predicted
1814	elmmo	MIMAT0000442	hsa-miR-9-3p	VKORC1L1	154807	ENSG00000196715	0.875	predicted
1815	elmmo	MIMAT0000442	hsa-miR-9-3p	SSBP2	23635	ENSG00000145687	0.875	predicted
1816	elmmo	MIMAT0000442	hsa-miR-9-3p	PIK3R1	5295	ENSG00000145675	0.875	predicted
1817	elmmo	MIMAT0000442	hsa-miR-9-3p	USP34	9736	ENSG00000115464	0.875	predicted
1818	elmmo	MIMAT0000442	hsa-miR-9-3p	DMD	1756	ENSG00000198947	0.875	predicted
1819	elmmo	MIMAT0000442	hsa-miR-9-3p	CREBZF	58487	ENSG00000137504	0.875	predicted
1820	elmmo	MIMAT0000442	hsa-miR-9-3p	INO80D	54891	ENSG00000114933	0.875	predicted
1821	elmmo	MIMAT0000442	hsa-miR-9-3p	ACTL6A	86	ENSG00000136518	0.875	predicted
1822	elmmo	MIMAT0000442	hsa-miR-9-3p	PALM2	114299	ENSG00000243444	0.875	predicted
1823	elmmo	MIMAT0000442	hsa-miR-9-3p	ZFHX3	463	ENSG00000140836	0.875	predicted
1824	elmmo	MIMAT0000442	hsa-miR-9-3p	MPPED2	744	ENSG00000066382	0.875	predicted
1825	elmmo	MIMAT0000442	hsa-miR-9-3p	MAGI2	9863	ENSG00000187391	0.875	predicted
1826	elmmo	MIMAT0000442	hsa-miR-9-3p	NHLH2	4808	ENSG00000177551	0.875	predicted
1827	elmmo	MIMAT0000442	hsa-miR-9-3p	LRP6	4040	ENSG00000070018	0.875	predicted
1828	elmmo	MIMAT0000442	hsa-miR-9-3p	PCDHA9	9752	ENSG00000204961	0.875	predicted
1829	elmmo	MIMAT0000442	hsa-miR-9-3p	BNIP3L	665	ENSG00000104765	0.875	predicted
1830	elmmo	MIMAT0000442	hsa-miR-9-3p	PLEKHA5	54477	ENSG00000052126	0.875	predicted
1831	elmmo	MIMAT0000442	hsa-miR-9-3p	ONECUT1	3175	ENSG00000169856	0.875	predicted
1832	elmmo	MIMAT0000442	hsa-miR-9-3p	PCDHA2	56146	ENSG00000204969	0.875	predicted
1833	elmmo	MIMAT0000442	hsa-miR-9-3p	KHDRBS2	202559	ENSG00000112232	0.875	predicted
1834	elmmo	MIMAT0000442	hsa-miR-9-3p	ACTC1	70	ENSG00000159251	0.875	predicted
1835	elmmo	MIMAT0000442	hsa-miR-9-3p	PRTG	283659	ENSG00000166450	0.875	predicted
1836	elmmo	MIMAT0000442	hsa-miR-9-3p	PCDHA4	56144	ENSG00000204967	0.875	predicted
1837	elmmo	MIMAT0000442	hsa-miR-9-3p	FBXO28	23219	ENSG00000143756	0.875	predicted
1838	elmmo	MIMAT0000442	hsa-miR-9-3p	PIK3CA	5290	ENSG00000121879	0.875	predicted
1839	elmmo	MIMAT0000442	hsa-miR-9-3p	SEMA6D	80031	ENSG00000137872	0.875	predicted
1840	elmmo	MIMAT0000442	hsa-miR-9-3p	MAP3K1	4214	ENSG00000095015	0.875	predicted
1841	elmmo	MIMAT0000442	hsa-miR-9-3p	TNKS2	80351	ENSG00000107854	0.875	predicted
1842	elmmo	MIMAT0000442	hsa-miR-9-3p	RAPGEF2	9693	ENSG00000109756	0.875	predicted
1843	elmmo	MIMAT0000442	hsa-miR-9-3p	TCEA1	6917	ENSG00000187735	0.875	predicted
1844	elmmo	MIMAT0000442	hsa-miR-9-3p	ADIPOR1	51094	ENSG00000159346	0.875	predicted
1845	elmmo	MIMAT0000442	hsa-miR-9-3p	BCL11A	53335	ENSG00000119866	0.875	predicted
1846	elmmo	MIMAT0000442	hsa-miR-9-3p	TMEM64	169200	ENSG00000180694	0.875	predicted
1847	elmmo	MIMAT0000442	hsa-miR-9-3p	PCDHA10	56139	ENSG00000250120	0.875	predicted
1848	elmmo	MIMAT0000442	hsa-miR-9-3p	RBPJ	3516	ENSG00000168214	0.875	predicted
1849	elmmo	MIMAT0000442	hsa-miR-9-3p	STK4	6789	ENSG00000101109	0.875	predicted
1850	elmmo	MIMAT0000442	hsa-miR-9-3p	PCDHA6	56142	ENSG00000081842	0.875	predicted
1851	elmmo	MIMAT0000442	hsa-miR-9-3p	ZNF516	9658	ENSG00000101493	0.875	predicted
1852	elmmo	MIMAT0000442	hsa-miR-9-3p	FAM134B	54463	ENSG00000154153	0.875	predicted
1853	elmmo	MIMAT0000442	hsa-miR-9-3p	LRRN1	57633	ENSG00000175928	0.875	predicted
1854	elmmo	MIMAT0000442	hsa-miR-9-3p	CNOT6	57472	ENSG00000113300	0.875	predicted
1855	elmmo	MIMAT0000442	hsa-miR-9-3p	UBL3	5412	ENSG00000122042	0.875	predicted
1856	elmmo	MIMAT0000442	hsa-miR-9-3p	AUTS2	26053	ENSG00000158321	0.875	predicted
1857	elmmo	MIMAT0000442	hsa-miR-9-3p	ZBTB10	65986	ENSG00000205189	0.875	predicted
1858	elmmo	MIMAT0000442	hsa-miR-9-3p	RREB1	6239	ENSG00000124782	0.875	predicted
1859	elmmo	MIMAT0000442	hsa-miR-9-3p	HIPK2	28996	ENSG00000064393	0.875	predicted
1860	elmmo	MIMAT0000442	hsa-miR-9-3p	CPEB4	80315	ENSG00000113742	0.875	predicted
1861	elmmo	MIMAT0000442	hsa-miR-9-3p	LUC7L3	51747	ENSG00000108848	0.875	predicted
1862	elmmo	MIMAT0000442	hsa-miR-9-3p	PCDHA1	56147	ENSG00000204970	0.875	predicted
1863	elmmo	MIMAT0000442	hsa-miR-9-3p	DAZAP1	26528	ENSG00000071626	0.875	predicted
1864	elmmo	MIMAT0000442	hsa-miR-9-3p	MTDH	92140	ENSG00000147649	0.875	predicted
1865	elmmo	MIMAT0000442	hsa-miR-9-3p	STIM2	57620	ENSG00000109689	0.875	predicted
1866	elmmo	MIMAT0000442	hsa-miR-9-3p	MEX3D	399664	ENSG00000181588	0.875	predicted
1867	elmmo	MIMAT0000442	hsa-miR-9-3p	PRPF4B	8899	ENSG00000112739	0.875	predicted
1868	elmmo	MIMAT0000442	hsa-miR-9-3p	MTF2	22823	ENSG00000143033	0.875	predicted
1869	elmmo	MIMAT0000442	hsa-miR-9-3p	PCDHA11	56138	ENSG00000249158	0.875	predicted
1870	elmmo	MIMAT0000442	hsa-miR-9-3p	SAMD12	401474	ENSG00000177570	0.875	predicted
1871	elmmo	MIMAT0000442	hsa-miR-9-3p	CUX1	1523	ENSG00000257923	0.875	predicted
1872	elmmo	MIMAT0000442	hsa-miR-9-3p	PLAG1	5324	ENSG00000181690	0.875	predicted
1873	elmmo	MIMAT0000442	hsa-miR-9-3p	UTRN	7402	ENSG00000152818	0.875	predicted
1874	elmmo	MIMAT0000442	hsa-miR-9-3p	FGF9	2254	ENSG00000102678	0.875	predicted
1875	elmmo	MIMAT0000442	hsa-miR-9-3p	GLCE	26035	ENSG00000138604	0.875	predicted
1876	elmmo	MIMAT0000442	hsa-miR-9-3p	HDAC2	3066	ENSG00000196591	0.875	predicted
1877	elmmo	MIMAT0000442	hsa-miR-9-3p	AHSA2	130872	ENSG00000173209	0.875	predicted
1878	elmmo	MIMAT0000442	hsa-miR-9-3p	CDR2L	30850	ENSG00000109089	0.875	predicted
1879	elmmo	MIMAT0000442	hsa-miR-9-3p	MARCKS	4082	ENSG00000277443	0.875	predicted
1880	elmmo	MIMAT0000442	hsa-miR-9-3p	DTNA	1837	ENSG00000134769	0.875	predicted
1881	elmmo	MIMAT0000442	hsa-miR-9-3p	EIF4G2	1982	ENSG00000110321	0.875	predicted
1882	elmmo	MIMAT0000442	hsa-miR-9-3p	PCDHAC2	56134	ENSG00000243232	0.875	predicted
1883	elmmo	MIMAT0000442	hsa-miR-9-3p	GABRA1	2554	ENSG00000022355	0.875	predicted
1884	elmmo	MIMAT0000442	hsa-miR-9-3p	ARID2	196528	ENSG00000189079	0.875	predicted
1885	elmmo	MIMAT0000442	hsa-miR-9-3p	CACNG2	10369	ENSG00000166862	0.875	predicted
1886	elmmo	MIMAT0000442	hsa-miR-9-3p	NRP1	8829	ENSG00000099250	0.875	predicted
1887	elmmo	MIMAT0000442	hsa-miR-9-3p	ITGB1	3688	ENSG00000150093	0.875	predicted
1888	elmmo	MIMAT0000442	hsa-miR-9-3p	MYT1L	23040	ENSG00000186487	0.875	predicted
1889	elmmo	MIMAT0000442	hsa-miR-9-3p	HS2ST1	9653	ENSG00000153936	0.875	predicted
1890	elmmo	MIMAT0000442	hsa-miR-9-3p	RUNX1T1	862	ENSG00000079102	0.875	predicted
1891	elmmo	MIMAT0000442	hsa-miR-9-3p	PHTF2	57157	ENSG00000006576	0.875	predicted
1892	elmmo	MIMAT0000442	hsa-miR-9-3p	NPAS2	4862	ENSG00000170485	0.875	predicted
1893	elmmo	MIMAT0000442	hsa-miR-9-3p	TFAP2B	7021	ENSG00000008196	0.875	predicted
1894	elmmo	MIMAT0000442	hsa-miR-9-3p	WDR1	9948	ENSG00000071127	0.875	predicted
1895	elmmo	MIMAT0000442	hsa-miR-9-3p	B3GALNT2	148789	ENSG00000162885	0.875	predicted
1896	elmmo	MIMAT0000442	hsa-miR-9-3p	STK24	8428	ENSG00000102572	0.875	predicted
1897	elmmo	MIMAT0000442	hsa-miR-9-3p	ARMC1	55156	ENSG00000104442	0.875	predicted
1898	elmmo	MIMAT0000442	hsa-miR-9-3p	CBL	867	ENSG00000110395	0.875	predicted
1899	elmmo	MIMAT0000442	hsa-miR-9-3p	RAI2	10742	ENSG00000131831	0.875	predicted
1900	elmmo	MIMAT0000442	hsa-miR-9-3p	HSPA4	3308	ENSG00000170606	0.875	predicted
1901	elmmo	MIMAT0000442	hsa-miR-9-3p	UBR3	130507	ENSG00000144357	0.875	predicted
1902	elmmo	MIMAT0000442	hsa-miR-9-3p	CRK	1398	ENSG00000167193	0.875	predicted
1903	elmmo	MIMAT0000442	hsa-miR-9-3p	DHX15	1665	ENSG00000109606	0.875	predicted
1904	elmmo	MIMAT0000442	hsa-miR-9-3p	PCDHAC1	56135	ENSG00000248383	0.875	predicted
1905	elmmo	MIMAT0000442	hsa-miR-9-3p	MYH10	4628	ENSG00000133026	0.875	predicted
1906	elmmo	MIMAT0000442	hsa-miR-9-3p	AGFG1	3267	ENSG00000173744	0.875	predicted
1907	elmmo	MIMAT0000442	hsa-miR-9-3p	SPOPL	339745	ENSG00000144228	0.875	predicted
1908	elmmo	MIMAT0000442	hsa-miR-9-3p	SRRM1	10250	ENSG00000133226	0.875	predicted
1909	elmmo	MIMAT0000442	hsa-miR-9-3p	FXR1	8087	ENSG00000114416	0.875	predicted
1910	elmmo	MIMAT0000442	hsa-miR-9-3p	GMFB	2764	ENSG00000197045	0.875	predicted
1911	elmmo	MIMAT0000442	hsa-miR-9-3p	FIGN	55137	ENSG00000182263	0.875	predicted
1912	elmmo	MIMAT0000442	hsa-miR-9-3p	VKORC1L1	154807	ENSG00000196715	0.875	predicted
1913	elmmo	MIMAT0000442	hsa-miR-9-3p	SSBP2	23635	ENSG00000145687	0.875	predicted
1914	elmmo	MIMAT0000442	hsa-miR-9-3p	USP34	9736	ENSG00000115464	0.875	predicted
1915	elmmo	MIMAT0000442	hsa-miR-9-3p	NUFIP2	57532	ENSG00000108256	0.875	predicted
1916	elmmo	MIMAT0000442	hsa-miR-9-3p	INO80D	54891	ENSG00000114933	0.875	predicted
1917	elmmo	MIMAT0000442	hsa-miR-9-3p	PAPD5	64282	ENSG00000121274	0.875	predicted
1918	elmmo	MIMAT0000442	hsa-miR-9-3p	ELOVL6	79071	ENSG00000170522	0.875	predicted
1919	elmmo	MIMAT0000442	hsa-miR-9-3p	ZFHX3	463	ENSG00000140836	0.875	predicted
1920	elmmo	MIMAT0000442	hsa-miR-9-3p	MPPED2	744	ENSG00000066382	0.875	predicted
1921	elmmo	MIMAT0000442	hsa-miR-9-3p	LRP6	4040	ENSG00000070018	0.875	predicted
1922	elmmo	MIMAT0000442	hsa-miR-9-3p	MAML1	9794	ENSG00000161021	0.875	predicted
1923	elmmo	MIMAT0000442	hsa-miR-9-3p	BNIP3L	665	ENSG00000104765	0.875	predicted
1924	elmmo	MIMAT0000442	hsa-miR-9-3p	SORCS1	114815	ENSG00000108018	0.875	predicted
1925	elmmo	MIMAT0000442	hsa-miR-9-3p	KHDRBS2	202559	ENSG00000112232	0.875	predicted
1926	elmmo	MIMAT0000442	hsa-miR-9-3p	ACTC1	70	ENSG00000159251	0.875	predicted
1927	elmmo	MIMAT0000442	hsa-miR-9-3p	PRTG	283659	ENSG00000166450	0.875	predicted
1928	elmmo	MIMAT0000442	hsa-miR-9-3p	LHFPL3	375612	ENSG00000187416	0.875	predicted
1929	elmmo	MIMAT0000442	hsa-miR-9-3p	PCDHA4	56144	ENSG00000204967	0.875	predicted
1930	elmmo	MIMAT0000442	hsa-miR-9-3p	RAP2C	57826	ENSG00000123728	0.875	predicted
1931	elmmo	MIMAT0000442	hsa-miR-9-3p	TBC1D15	64786	ENSG00000121749	0.875	predicted
1932	elmmo	MIMAT0000442	hsa-miR-9-3p	MAP3K1	4214	ENSG00000095015	0.875	predicted
1933	elmmo	MIMAT0000442	hsa-miR-9-3p	KIAA0355	9710	ENSG00000166398	0.875	predicted
1934	elmmo	MIMAT0000442	hsa-miR-9-3p	TNKS2	80351	ENSG00000107854	0.875	predicted
1935	elmmo	MIMAT0000442	hsa-miR-9-3p	CNBP	7555	ENSG00000169714	0.875	predicted
1936	elmmo	MIMAT0000442	hsa-miR-9-3p	PSD3	23362	ENSG00000156011	0.875	predicted
1937	elmmo	MIMAT0000442	hsa-miR-9-3p	TMEM64	169200	ENSG00000180694	0.875	predicted
1938	elmmo	MIMAT0000442	hsa-miR-9-3p	IGF1R	3480	ENSG00000140443	0.875	predicted
1939	elmmo	MIMAT0000442	hsa-miR-9-3p	PAN3	255967	ENSG00000152520	0.875	predicted
1940	elmmo	MIMAT0000442	hsa-miR-9-3p	PCDHA6	56142	ENSG00000081842	0.875	predicted
1941	elmmo	MIMAT0000442	hsa-miR-9-3p	CBLN2	147381	ENSG00000141668	0.875	predicted
1942	elmmo	MIMAT0000442	hsa-miR-9-3p	ZNF516	9658	ENSG00000101493	0.875	predicted
1943	elmmo	MIMAT0000442	hsa-miR-9-3p	CDK17	5128	ENSG00000059758	0.875	predicted
1944	elmmo	MIMAT0000442	hsa-miR-9-3p	FAM134B	54463	ENSG00000154153	0.875	predicted
1945	elmmo	MIMAT0000442	hsa-miR-9-3p	CREBRF	153222	ENSG00000164463	0.875	predicted
1946	elmmo	MIMAT0000442	hsa-miR-9-3p	PFN2	5217	ENSG00000070087	0.875	predicted
1947	elmmo	MIMAT0000442	hsa-miR-9-3p	HIPK3	10114	ENSG00000110422	0.875	predicted
1948	elmmo	MIMAT0000442	hsa-miR-9-3p	AUTS2	26053	ENSG00000158321	0.875	predicted
1949	elmmo	MIMAT0000442	hsa-miR-9-3p	PCDHA3	56145	ENSG00000255408	0.875	predicted
1950	elmmo	MIMAT0000442	hsa-miR-9-3p	RREB1	6239	ENSG00000124782	0.875	predicted
1951	elmmo	MIMAT0000442	hsa-miR-9-3p	CPEB4	80315	ENSG00000113742	0.875	predicted
1952	elmmo	MIMAT0000442	hsa-miR-9-3p		54886	ENSG00000148123	0.875	predicted
1953	elmmo	MIMAT0000442	hsa-miR-9-3p	PCDHA8	56140	ENSG00000204962	0.875	predicted
1954	elmmo	MIMAT0000442	hsa-miR-9-3p	MTDH	92140	ENSG00000147649	0.875	predicted
1955	elmmo	MIMAT0000442	hsa-miR-9-3p	STAG2	10735	ENSG00000101972	0.875	predicted
1956	elmmo	MIMAT0000442	hsa-miR-9-3p	PRPF4B	8899	ENSG00000112739	0.875	predicted
1957	elmmo	MIMAT0000442	hsa-miR-9-3p	MTF2	22823	ENSG00000143033	0.875	predicted
1958	elmmo	MIMAT0000442	hsa-miR-9-3p	PCDHA11	56138	ENSG00000249158	0.875	predicted
1959	elmmo	MIMAT0000442	hsa-miR-9-3p	TNPO1	3842	ENSG00000083312	0.875	predicted
1960	elmmo	MIMAT0000442	hsa-miR-9-3p	UTRN	7402	ENSG00000152818	0.875	predicted
1961	elmmo	MIMAT0000442	hsa-miR-9-3p	MIER3	166968	ENSG00000155545	0.875	predicted
1962	elmmo	MIMAT0000442	hsa-miR-9-3p	ACVR2B	93	ENSG00000114739	0.875	predicted
1963	elmmo	MIMAT0000442	hsa-miR-9-3p	GLCE	26035	ENSG00000138604	0.875	predicted
1964	elmmo	MIMAT0000442	hsa-miR-9-3p	PCDHA13	56136	ENSG00000239389	0.875	predicted
1965	elmmo	MIMAT0000442	hsa-miR-9-3p	AHSA2	130872	ENSG00000173209	0.875	predicted
1966	elmmo	MIMAT0000442	hsa-miR-9-3p	MARCKS	4082	ENSG00000277443	0.875	predicted
1967	elmmo	MIMAT0000442	hsa-miR-9-3p	ESRRG	2104	ENSG00000196482	0.875	predicted
1968	elmmo	MIMAT0000442	hsa-miR-9-3p	EIF4G2	1982	ENSG00000110321	0.875	predicted
1969	elmmo	MIMAT0000442	hsa-miR-9-3p	USP15	9958	ENSG00000135655	0.875	predicted
1970	elmmo	MIMAT0000442	hsa-miR-9-3p	TNS1	7145	ENSG00000079308	0.875	predicted
1971	elmmo	MIMAT0000442	hsa-miR-9-3p	GABRA1	2554	ENSG00000022355	0.875	predicted
1972	elmmo	MIMAT0000442	hsa-miR-9-3p	ARID2	196528	ENSG00000189079	0.875	predicted
1973	elmmo	MIMAT0000442	hsa-miR-9-3p	PCDHA7	56141	ENSG00000204963	0.875	predicted
1974	elmmo	MIMAT0000442	hsa-miR-9-3p	SCP2	6342	ENSG00000116171	0.875	predicted
1975	elmmo	MIMAT0000442	hsa-miR-9-3p	C5orf24	134553	ENSG00000181904	0.875	predicted
1976	elmmo	MIMAT0000442	hsa-miR-9-3p	MYT1L	23040	ENSG00000186487	0.875	predicted
1977	elmmo	MIMAT0000442	hsa-miR-9-3p	HS2ST1	9653	ENSG00000153936	0.875	predicted
1978	elmmo	MIMAT0000442	hsa-miR-9-3p	HOXD8	3234	ENSG00000175879	0.875	predicted
1979	elmmo	MIMAT0000442	hsa-miR-9-3p	TFAP2B	7021	ENSG00000008196	0.875	predicted
1980	elmmo	MIMAT0000442	hsa-miR-9-3p	PBX3	5090	ENSG00000167081	0.875	predicted
1981	elmmo	MIMAT0000442	hsa-miR-9-3p	DPYSL3	1809	ENSG00000113657	0.875	predicted
1982	elmmo	MIMAT0000442	hsa-miR-9-3p	WDR1	9948	ENSG00000071127	0.875	predicted
1983	elmmo	MIMAT0000442	hsa-miR-9-3p	ARRDC3	57561	ENSG00000113369	0.875	predicted
1984	elmmo	MIMAT0000442	hsa-miR-9-3p	STK24	8428	ENSG00000102572	0.875	predicted
1985	elmmo	MIMAT0000442	hsa-miR-9-3p	ARMC1	55156	ENSG00000104442	0.875	predicted
1986	elmmo	MIMAT0000442	hsa-miR-9-3p	CBL	867	ENSG00000110395	0.875	predicted
1987	elmmo	MIMAT0000442	hsa-miR-9-3p	PCDHA12	56137	ENSG00000251664	0.875	predicted
1988	elmmo	MIMAT0000442	hsa-miR-9-3p	RAI2	10742	ENSG00000131831	0.875	predicted
1989	elmmo	MIMAT0000442	hsa-miR-9-3p	NRP1	8829	ENSG00000099250	0.875	predicted
1990	elmmo	MIMAT0000442	hsa-miR-9-3p	HSPA4	3308	ENSG00000170606	0.875	predicted
1991	elmmo	MIMAT0000442	hsa-miR-9-3p	TXLNG	55787	ENSG00000086712	0.875	predicted
1992	elmmo	MIMAT0000442	hsa-miR-9-3p	CDH20	28316	ENSG00000101542	0.875	predicted
1993	elmmo	MIMAT0000442	hsa-miR-9-3p	COPS2	9318	ENSG00000166200	0.875	predicted
1994	elmmo	MIMAT0000442	hsa-miR-9-3p	ZFHX4	79776	ENSG00000091656	0.875	predicted
1995	elmmo	MIMAT0000442	hsa-miR-9-3p	UBR3	130507	ENSG00000144357	0.875	predicted
1996	elmmo	MIMAT0000442	hsa-miR-9-3p	CRK	1398	ENSG00000167193	0.875	predicted
1997	elmmo	MIMAT0000442	hsa-miR-9-3p	TMPO	7112	ENSG00000120802	0.875	predicted
1998	elmmo	MIMAT0000442	hsa-miR-9-3p	ZNF281	23528	ENSG00000162702	0.875	predicted
1999	elmmo	MIMAT0000442	hsa-miR-9-3p	DHX15	1665	ENSG00000109606	0.875	predicted
[truncated: 7,880 more rows]

## Sheet: hsa-miR-129-2-3p
number	database	mature_mirna_acc	mature_mirna_id	target_symbol	target_entrez	target_ensembl	score	type
1	diana_microt	MIMAT0004605	hsa-miR-129-2-3p	TMEM136	219902	ENSG00000181264	0.995	predicted
2	diana_microt	MIMAT0004605	hsa-miR-129-2-3p	VTI1A	143187	ENSG00000151532	0.987	predicted
3	diana_microt	MIMAT0004605	hsa-miR-129-2-3p	ARAP2	116984	ENSG00000047365	0.984	predicted
4	diana_microt	MIMAT0004605	hsa-miR-129-2-3p	ARAP2	116984	ENSG00000047365	0.984	predicted
5	diana_microt	MIMAT0004605	hsa-miR-129-2-3p			ENSG00000248458	0.983	predicted
6	diana_microt	MIMAT0004605	hsa-miR-129-2-3p	CCNT1	904	ENSG00000129315	0.981	predicted
7	diana_microt	MIMAT0004605	hsa-miR-129-2-3p	BZW1	9689	ENSG00000082153	0.977	predicted
8	diana_microt	MIMAT0004605	hsa-miR-129-2-3p	BZW1	9689	ENSG00000082153	0.977	predicted
9	diana_microt	MIMAT0004605	hsa-miR-129-2-3p	MAP3K1	4214	ENSG00000095015	0.976	predicted
10	diana_microt	MIMAT0004605	hsa-miR-129-2-3p	MAP3K1	4214	ENSG00000095015	0.976	predicted
11	diana_microt	MIMAT0004605	hsa-miR-129-2-3p	DOK4	55715	ENSG00000125170	0.969	predicted
12	diana_microt	MIMAT0004605	hsa-miR-129-2-3p	DOK4	55715	ENSG00000125170	0.969	predicted
13	diana_microt	MIMAT0004605	hsa-miR-129-2-3p	NUCKS1	64710	ENSG00000069275	0.969	predicted
14	diana_microt	MIMAT0004605	hsa-miR-129-2-3p	NUCKS1	64710	ENSG00000069275	0.969	predicted
15	diana_microt	MIMAT0004605	hsa-miR-129-2-3p	MMP16	4325	ENSG00000156103	0.967	predicted
16	diana_microt	MIMAT0004605	hsa-miR-129-2-3p	LIN7A	8825	ENSG00000111052	0.963	predicted
17	diana_microt	MIMAT0004605	hsa-miR-129-2-3p	LIN7A	8825	ENSG00000111052	0.963	predicted
18	diana_microt	MIMAT0004605	hsa-miR-129-2-3p	GPRIN2	9721	ENSG00000204175	0.959	predicted
19	diana_microt	MIMAT0004605	hsa-miR-129-2-3p	SACS	26278	ENSG00000151835	0.959	predicted
20	diana_microt	MIMAT0004605	hsa-miR-129-2-3p	CAMTA2	23125	ENSG00000108509	0.958	predicted
21	diana_microt	MIMAT0004605	hsa-miR-129-2-3p	CAMTA2	23125	ENSG00000108509	0.958	predicted
22	diana_microt	MIMAT0004605	hsa-miR-129-2-3p	AHCYL1	10768	ENSG00000168710	0.954	predicted
23	diana_microt	MIMAT0004605	hsa-miR-129-2-3p	CCP110	9738	ENSG00000103540	0.953	predicted
24	diana_microt	MIMAT0004605	hsa-miR-129-2-3p	CCP110	9738	ENSG00000103540	0.953	predicted
25	diana_microt	MIMAT0004605	hsa-miR-129-2-3p	H3F3B	3020	ENSG00000132475	0.952	predicted
26	diana_microt	MIMAT0004605	hsa-miR-129-2-3p	H3F3B	100616282	ENSG00000132475	0.952	predicted
27	diana_microt	MIMAT0004605	hsa-miR-129-2-3p	H3F3B	3021	ENSG00000132475	0.952	predicted
28	diana_microt	MIMAT0004605	hsa-miR-129-2-3p	BAALC	79870	ENSG00000164929	0.951	predicted
29	diana_microt	MIMAT0004605	hsa-miR-129-2-3p	ZNF233	353355	ENSG00000159915	0.95	predicted
30	diana_microt	MIMAT0004605	hsa-miR-129-2-3p	SNX13	23161	ENSG00000071189	0.948	predicted
31	diana_microt	MIMAT0004605	hsa-miR-129-2-3p	TMEM33	55161	ENSG00000109133	0.948	predicted
32	diana_microt	MIMAT0004605	hsa-miR-129-2-3p	SNX13	23161	ENSG00000071189	0.948	predicted
33	diana_microt	MIMAT0004605	hsa-miR-129-2-3p	TMEM33	55161	ENSG00000109133	0.948	predicted
34	diana_microt	MIMAT0004605	hsa-miR-129-2-3p	DGKI	9162	ENSG00000157680	0.947	predicted
35	diana_microt	MIMAT0004605	hsa-miR-129-2-3p	NISCH	11188	ENSG00000010322	0.946	predicted
36	diana_microt	MIMAT0004605	hsa-miR-129-2-3p	NISCH	11188	ENSG00000010322	0.946	predicted
37	diana_microt	MIMAT0004605	hsa-miR-129-2-3p	FRYL	285527	ENSG00000075539	0.945	predicted
38	diana_microt	MIMAT0004605	hsa-miR-129-2-3p	IL17A	3605	ENSG00000112115	0.945	predicted
39	diana_microt	MIMAT0004605	hsa-miR-129-2-3p	FRYL	285527	ENSG00000075539	0.945	predicted
40	diana_microt	MIMAT0004605	hsa-miR-129-2-3p	IL17A	3605	ENSG00000112115	0.945	predicted
41	diana_microt	MIMAT0004605	hsa-miR-129-2-3p	FAM206A	54942	ENSG00000119328	0.942	predicted
42	diana_microt	MIMAT0004605	hsa-miR-129-2-3p	FAM206A	54942	ENSG00000119328	0.942	predicted
43	diana_microt	MIMAT0004605	hsa-miR-129-2-3p	CLEC1B	51266	ENSG00000165682	0.94	predicted
44	diana_microt	MIMAT0004605	hsa-miR-129-2-3p	KPNA4	3840	ENSG00000186432	0.932	predicted
45	diana_microt	MIMAT0004605	hsa-miR-129-2-3p			ENSG00000196400	0.928	predicted
46	diana_microt	MIMAT0004605	hsa-miR-129-2-3p	RIMS3	9783	ENSG00000117016	0.926	predicted
47	diana_microt	MIMAT0004605	hsa-miR-129-2-3p	RIMS3	9783	ENSG00000117016	0.926	predicted
48	diana_microt	MIMAT0004605	hsa-miR-129-2-3p	NMNAT2	23057	ENSG00000157064	0.925	predicted
49	diana_microt	MIMAT0004605	hsa-miR-129-2-3p	STX6	10228	ENSG00000135823	0.924	predicted
50	diana_microt	MIMAT0004605	hsa-miR-129-2-3p	DPY30	84661	ENSG00000162961	0.923	predicted
51	diana_microt	MIMAT0004605	hsa-miR-129-2-3p	XKR4	114786	ENSG00000206579	0.921	predicted
52	diana_microt	MIMAT0004605	hsa-miR-129-2-3p	PTAR1	375743	ENSG00000188647	0.92	predicted
53	diana_microt	MIMAT0004605	hsa-miR-129-2-3p	UNK	85451	ENSG00000132478	0.917	predicted
54	diana_microt	MIMAT0004605	hsa-miR-129-2-3p	VSTM2A	222008	ENSG00000170419	0.916	predicted
55	diana_microt	MIMAT0004605	hsa-miR-129-2-3p	HEY1	23462	ENSG00000164683	0.915	predicted
56	diana_microt	MIMAT0004605	hsa-miR-129-2-3p	LHFPL2	10184	ENSG00000145685	0.915	predicted
57	diana_microt	MIMAT0004605	hsa-miR-129-2-3p	KLHL13	90293	ENSG00000003096	0.912	predicted
58	diana_microt	MIMAT0004605	hsa-miR-129-2-3p	KLHL13	90293	ENSG00000003096	0.912	predicted
59	diana_microt	MIMAT0004605	hsa-miR-129-2-3p	NAV3	89795	ENSG00000067798	0.91	predicted
60	diana_microt	MIMAT0004605	hsa-miR-129-2-3p	NAV3	89795	ENSG00000067798	0.91	predicted
61	diana_microt	MIMAT0004605	hsa-miR-129-2-3p	PTGER4	5734	ENSG00000171522	0.909	predicted
62	diana_microt	MIMAT0004605	hsa-miR-129-2-3p	DYRK3	8444	ENSG00000143479	0.908	predicted
63	diana_microt	MIMAT0004605	hsa-miR-129-2-3p	NFATC2IP	84901	ENSG00000176953	0.908	predicted
64	diana_microt	MIMAT0004605	hsa-miR-129-2-3p	ZNRF3	84133	ENSG00000183579	0.907	predicted
65	diana_microt	MIMAT0004605	hsa-miR-129-2-3p	FAM210B	116151	ENSG00000124098	0.904	predicted
66	diana_microt	MIMAT0004605	hsa-miR-129-2-3p	FAM210B	116151	ENSG00000124098	0.904	predicted
67	diana_microt	MIMAT0004605	hsa-miR-129-2-3p	HMGCS1	3157	ENSG00000112972	0.902	predicted
68	diana_microt	MIMAT0004605	hsa-miR-129-2-3p	HMGCS1	3157	ENSG00000112972	0.902	predicted
69	diana_microt	MIMAT0004605	hsa-miR-129-2-3p	FAM120AOS	158293	ENSG00000188938	0.902	predicted
70	diana_microt	MIMAT0004605	hsa-miR-129-2-3p	SUPT7L	9913	ENSG00000119760	0.901	predicted
71	diana_microt	MIMAT0004605	hsa-miR-129-2-3p	SUPT7L	9913	ENSG00000119760	0.901	predicted
72	diana_microt	MIMAT0004605	hsa-miR-129-2-3p	YTHDC2	64848	ENSG00000047188	0.9	predicted
73	diana_microt	MIMAT0004605	hsa-miR-129-2-3p	YTHDC2	64848	ENSG00000047188	0.9	predicted
74	diana_microt	MIMAT0004605	hsa-miR-129-2-3p	ELOVL2	54898	ENSG00000197977	0.9	predicted
75	diana_microt	MIMAT0004605	hsa-miR-129-2-3p	SPATA2	9825	ENSG00000158480	0.899	predicted
76	diana_microt	MIMAT0004605	hsa-miR-129-2-3p	PBLD	64081	ENSG00000108187	0.897	predicted
77	diana_microt	MIMAT0004605	hsa-miR-129-2-3p	PBLD	64081	ENSG00000108187	0.897	predicted
78	diana_microt	MIMAT0004605	hsa-miR-129-2-3p	TIAM1	7074	ENSG00000156299	0.894	predicted
79	diana_microt	MIMAT0004605	hsa-miR-129-2-3p	DYNLL2	140735	ENSG00000264364	0.892	predicted
80	diana_microt	MIMAT0004605	hsa-miR-129-2-3p	DYNLL2	140735	ENSG00000264364	0.892	predicted
81	diana_microt	MIMAT0004605	hsa-miR-129-2-3p	PPP6C	5537	ENSG00000119414	0.886	predicted
82	diana_microt	MIMAT0004605	hsa-miR-129-2-3p	PPP6C	5537	ENSG00000119414	0.886	predicted
83	diana_microt	MIMAT0004605	hsa-miR-129-2-3p	VEZT	55591	ENSG00000028203	0.885	predicted
84	diana_microt	MIMAT0004605	hsa-miR-129-2-3p	GPR137C	283554	ENSG00000180998	0.885	predicted
85	diana_microt	MIMAT0004605	hsa-miR-129-2-3p	VEZT	55591	ENSG00000028203	0.885	predicted
86	diana_microt	MIMAT0004605	hsa-miR-129-2-3p	C14orf28	122525	ENSG00000179476	0.884	predicted
87	diana_microt	MIMAT0004605	hsa-miR-129-2-3p	FRS2	10818	ENSG00000166225	0.884	predicted
88	diana_microt	MIMAT0004605	hsa-miR-129-2-3p	SZRD1	26099	ENSG00000055070	0.879	predicted
89	diana_microt	MIMAT0004605	hsa-miR-129-2-3p	SZRD1	26099	ENSG00000055070	0.879	predicted
90	diana_microt	MIMAT0004605	hsa-miR-129-2-3p	ABLIM3	22885	ENSG00000173210	0.878	predicted
91	diana_microt	MIMAT0004605	hsa-miR-129-2-3p	ANKDD1A	348094	ENSG00000166839	0.878	predicted
92	diana_microt	MIMAT0004605	hsa-miR-129-2-3p	CGGBP1	8545	ENSG00000163320	0.877	predicted
93	diana_microt	MIMAT0004605	hsa-miR-129-2-3p	MAP2K6	5608	ENSG00000108984	0.877	predicted
94	diana_microt	MIMAT0004605	hsa-miR-129-2-3p	MAP2K6	5608	ENSG00000108984	0.877	predicted
95	diana_microt	MIMAT0004605	hsa-miR-129-2-3p	PPWD1	23398	ENSG00000113593	0.876	predicted
96	diana_microt	MIMAT0004605	hsa-miR-129-2-3p	PPWD1	23398	ENSG00000113593	0.876	predicted
97	diana_microt	MIMAT0004605	hsa-miR-129-2-3p	DCX	1641	ENSG00000077279	0.874	predicted
98	diana_microt	MIMAT0004605	hsa-miR-129-2-3p	DCX	1641	ENSG00000077279	0.874	predicted
99	diana_microt	MIMAT0004605	hsa-miR-129-2-3p	BAG3	9531	ENSG00000151929	0.874	predicted
100	diana_microt	MIMAT0004605	hsa-miR-129-2-3p	RCAN2	10231	ENSG00000172348	0.873	predicted
101	diana_microt	MIMAT0004605	hsa-miR-129-2-3p	NPTN	27020	ENSG00000156642	0.872	predicted
102	diana_microt	MIMAT0004605	hsa-miR-129-2-3p	JPH4	84502	ENSG00000092051	0.87	predicted
103	diana_microt	MIMAT0004605	hsa-miR-129-2-3p	JPH4	84502	ENSG00000092051	0.87	predicted
104	diana_microt	MIMAT0004605	hsa-miR-129-2-3p	BSND	7809	ENSG00000162399	0.87	predicted
105	diana_microt	MIMAT0004605	hsa-miR-129-2-3p	RTN3	10313	ENSG00000133318	0.868	predicted
106	diana_microt	MIMAT0004605	hsa-miR-129-2-3p	USP25	29761	ENSG00000155313	0.868	predicted
107	diana_microt	MIMAT0004605	hsa-miR-129-2-3p	RNF8	9025	ENSG00000112130	0.867	predicted
108	diana_microt	MIMAT0004605	hsa-miR-129-2-3p	RNF8	9025	ENSG00000112130	0.867	predicted
109	diana_microt	MIMAT0004605	hsa-miR-129-2-3p	UBR7	55148	ENSG00000012963	0.866	predicted
110	diana_microt	MIMAT0004605	hsa-miR-129-2-3p	RAB8B	51762	ENSG00000166128	0.866	predicted
111	diana_microt	MIMAT0004605	hsa-miR-129-2-3p	UBR7	55148	ENSG00000012963	0.866	predicted
112	diana_microt	MIMAT0004605	hsa-miR-129-2-3p	THEMIS	387357	ENSG00000172673	0.865	predicted
113	diana_microt	MIMAT0004605	hsa-miR-129-2-3p	GLRA2	2742	ENSG00000101958	0.865	predicted
114	diana_microt	MIMAT0004605	hsa-miR-129-2-3p	GLRA2	2742	ENSG00000101958	0.865	predicted
115	diana_microt	MIMAT0004605	hsa-miR-129-2-3p	SYTL5	94122	ENSG00000147041	0.864	predicted
116	diana_microt	MIMAT0004605	hsa-miR-129-2-3p	RRM2B	50484	ENSG00000048392	0.863	predicted
117	diana_microt	MIMAT0004605	hsa-miR-129-2-3p	RRM2B	50484	ENSG00000048392	0.863	predicted
118	diana_microt	MIMAT0004605	hsa-miR-129-2-3p	ACTR6	64431	ENSG00000075089	0.862	predicted
119	diana_microt	MIMAT0004605	hsa-miR-129-2-3p	RHBG	57127	ENSG00000132677	0.862	predicted
120	diana_microt	MIMAT0004605	hsa-miR-129-2-3p	ACTR6	64431	ENSG00000075089	0.862	predicted
121	diana_microt	MIMAT0004605	hsa-miR-129-2-3p	KCNH6	81033	ENSG00000173826	0.862	predicted
122	diana_microt	MIMAT0004605	hsa-miR-129-2-3p	KIAA1217	56243	ENSG00000120549	0.861	predicted
123	diana_microt	MIMAT0004605	hsa-miR-129-2-3p	KIAA1217	56243	ENSG00000120549	0.861	predicted
124	diana_microt	MIMAT0004605	hsa-miR-129-2-3p	GSE1	23199	ENSG00000131149	0.861	predicted
125	diana_microt	MIMAT0004605	hsa-miR-129-2-3p	COBL	23242	ENSG00000106078	0.86	predicted
126	diana_microt	MIMAT0004605	hsa-miR-129-2-3p	COBL	23242	ENSG00000106078	0.86	predicted
127	diana_microt	MIMAT0004605	hsa-miR-129-2-3p	CDC42BPG	55561	ENSG00000171219	0.859	predicted
128	diana_microt	MIMAT0004605	hsa-miR-129-2-3p	USP13	8975	ENSG00000058056	0.859	predicted
129	diana_microt	MIMAT0004605	hsa-miR-129-2-3p	CDCA7L	55536	ENSG00000164649	0.859	predicted
130	diana_microt	MIMAT0004605	hsa-miR-129-2-3p	USP13	8975	ENSG00000058056	0.859	predicted
131	diana_microt	MIMAT0004605	hsa-miR-129-2-3p	BMP1	649	ENSG00000168487	0.858	predicted
132	diana_microt	MIMAT0004605	hsa-miR-129-2-3p	SUFU	51684	ENSG00000107882	0.858	predicted
133	diana_microt	MIMAT0004605	hsa-miR-129-2-3p	SOX4	6659	ENSG00000124766	0.858	predicted
134	diana_microt	MIMAT0004605	hsa-miR-129-2-3p	SUFU	51684	ENSG00000107882	0.858	predicted
135	diana_microt	MIMAT0004605	hsa-miR-129-2-3p	KIDINS220	57498	ENSG00000134313	0.858	predicted
136	diana_microt	MIMAT0004605	hsa-miR-129-2-3p	SOX4	6659	ENSG00000124766	0.858	predicted
137	diana_microt	MIMAT0004605	hsa-miR-129-2-3p	COQ3	51805	ENSG00000132423	0.857	predicted
138	diana_microt	MIMAT0004605	hsa-miR-129-2-3p	MYO1B	4430	ENSG00000128641	0.856	predicted
139	diana_microt	MIMAT0004605	hsa-miR-129-2-3p	MYO1B	4430	ENSG00000128641	0.856	predicted
140	diana_microt	MIMAT0004605	hsa-miR-129-2-3p	HSPH1	10808	ENSG00000120694	0.856	predicted
141	diana_microt	MIMAT0004605	hsa-miR-129-2-3p	HSPH1	10808	ENSG00000120694	0.856	predicted
142	diana_microt	MIMAT0004605	hsa-miR-129-2-3p	EXPH5	23086	ENSG00000110723	0.855	predicted
143	diana_microt	MIMAT0004605	hsa-miR-129-2-3p	EXPH5	23086	ENSG00000110723	0.855	predicted
144	diana_microt	MIMAT0004605	hsa-miR-129-2-3p	VANGL2	57216	ENSG00000162738	0.855	predicted
145	diana_microt	MIMAT0004605	hsa-miR-129-2-3p	BCL2L2	599	ENSG00000129473	0.854	predicted
146	diana_microt	MIMAT0004605	hsa-miR-129-2-3p	HIBADH	11112	ENSG00000106049	0.853	predicted
147	diana_microt	MIMAT0004605	hsa-miR-129-2-3p	MYCBPAP	84073	ENSG00000136449	0.853	predicted
148	diana_microt	MIMAT0004605	hsa-miR-129-2-3p	HIBADH	11112	ENSG00000106049	0.853	predicted
149	diana_microt	MIMAT0004605	hsa-miR-129-2-3p	FNDC5	252995	ENSG00000160097	0.853	predicted
150	diana_microt	MIMAT0004605	hsa-miR-129-2-3p	DOLPP1	57171	ENSG00000167130	0.852	predicted
151	diana_microt	MIMAT0004605	hsa-miR-129-2-3p	ALKBH1	8846	ENSG00000100601	0.852	predicted
152	diana_microt	MIMAT0004605	hsa-miR-129-2-3p	ALKBH1	8846	ENSG00000100601	0.852	predicted
153	diana_microt	MIMAT0004605	hsa-miR-129-2-3p	SRPK1	6732	ENSG00000096063	0.851	predicted
154	diana_microt	MIMAT0004605	hsa-miR-129-2-3p	CASC3	22794	ENSG00000108349	0.851	predicted
155	diana_microt	MIMAT0004605	hsa-miR-129-2-3p	SRPK1	6732	ENSG00000096063	0.851	predicted
156	diana_microt	MIMAT0004605	hsa-miR-129-2-3p	CASC3	22794	ENSG00000108349	0.851	predicted
157	diana_microt	MIMAT0004605	hsa-miR-129-2-3p	CALN1	83698	ENSG00000183166	0.85	predicted
158	diana_microt	MIMAT0004605	hsa-miR-129-2-3p	PAIP1	10605	ENSG00000172239	0.85	predicted
159	diana_microt	MIMAT0004605	hsa-miR-129-2-3p	LZTS1	11178	ENSG00000061337	0.849	predicted
160	diana_microt	MIMAT0004605	hsa-miR-129-2-3p	LZTS1	11178	ENSG00000061337	0.849	predicted
161	diana_microt	MIMAT0004605	hsa-miR-129-2-3p	KCNK9	51305	ENSG00000169427	0.849	predicted
162	diana_microt	MIMAT0004605	hsa-miR-129-2-3p	ACADM	34	ENSG00000117054	0.847	predicted
163	diana_microt	MIMAT0004605	hsa-miR-129-2-3p	NUP98	4928	ENSG00000110713	0.847	predicted
164	diana_microt	MIMAT0004605	hsa-miR-129-2-3p	ACADM	34	ENSG00000117054	0.847	predicted
165	diana_microt	MIMAT0004605	hsa-miR-129-2-3p	NUP98	4928	ENSG00000110713	0.847	predicted
166	diana_microt	MIMAT0004605	hsa-miR-129-2-3p	MCU	90550	ENSG00000156026	0.847	predicted
167	diana_microt	MIMAT0004605	hsa-miR-129-2-3p	DEDD	9191	ENSG00000158796	0.846	predicted
168	diana_microt	MIMAT0004605	hsa-miR-129-2-3p	ELOVL1	64834	ENSG00000066322	0.846	predicted
169	diana_microt	MIMAT0004605	hsa-miR-129-2-3p	GBP5	115362	ENSG00000154451	0.846	predicted
170	diana_microt	MIMAT0004605	hsa-miR-129-2-3p	ELOVL1	64834	ENSG00000066322	0.846	predicted
171	diana_microt	MIMAT0004605	hsa-miR-129-2-3p	CHST14	113189	ENSG00000169105	0.845	predicted
172	diana_microt	MIMAT0004605	hsa-miR-129-2-3p	PROSER2	254427	ENSG00000148426	0.843	predicted
173	diana_microt	MIMAT0004605	hsa-miR-129-2-3p	STARD4	134429	ENSG00000164211	0.843	predicted
174	diana_microt	MIMAT0004605	hsa-miR-129-2-3p	KDM3B	51780	ENSG00000120733	0.843	predicted
175	diana_microt	MIMAT0004605	hsa-miR-129-2-3p	KDM3B	51780	ENSG00000120733	0.843	predicted
176	diana_microt	MIMAT0004605	hsa-miR-129-2-3p	WDFY4	57705	ENSG00000128815	0.842	predicted
177	diana_microt	MIMAT0004605	hsa-miR-129-2-3p	APH1B	83464	ENSG00000138613	0.842	predicted
178	diana_microt	MIMAT0004605	hsa-miR-129-2-3p	WDFY4	57705	ENSG00000128815	0.842	predicted
179	diana_microt	MIMAT0004605	hsa-miR-129-2-3p	PHTF2	57157	ENSG00000006576	0.842	predicted
180	diana_microt	MIMAT0004605	hsa-miR-129-2-3p	PHTF2	57157	ENSG00000006576	0.842	predicted
181	diana_microt	MIMAT0004605	hsa-miR-129-2-3p	RCHY1	25898	ENSG00000163743	0.842	predicted
182	diana_microt	MIMAT0004605	hsa-miR-129-2-3p	PDRG1	81572	ENSG00000088356	0.841	predicted
183	diana_microt	MIMAT0004605	hsa-miR-129-2-3p	PDRG1	81572	ENSG00000088356	0.841	predicted
184	diana_microt	MIMAT0004605	hsa-miR-129-2-3p	HS1BP3	64342	ENSG00000118960	0.84	predicted
185	diana_microt	MIMAT0004605	hsa-miR-129-2-3p	HS1BP3	64342	ENSG00000118960	0.84	predicted
186	diana_microt	MIMAT0004605	hsa-miR-129-2-3p	FPR3	2359	ENSG00000187474	0.839	predicted
187	diana_microt	MIMAT0004605	hsa-miR-129-2-3p	AGPAT4	56895	ENSG00000026652	0.839	predicted
188	diana_microt	MIMAT0004605	hsa-miR-129-2-3p	AGPAT4	56895	ENSG00000026652	0.839	predicted
189	diana_microt	MIMAT0004605	hsa-miR-129-2-3p	MAP2K4	6416	ENSG00000065559	0.837	predicted
190	diana_microt	MIMAT0004605	hsa-miR-129-2-3p	MAP2K4	6416	ENSG00000065559	0.837	predicted
191	diana_microt	MIMAT0004605	hsa-miR-129-2-3p	GPC1	2817	ENSG00000063660	0.835	predicted
192	diana_microt	MIMAT0004605	hsa-miR-129-2-3p	PRKCE	5581	ENSG00000171132	0.835	predicted
193	diana_microt	MIMAT0004605	hsa-miR-129-2-3p	GPC1	2817	ENSG00000063660	0.835	predicted
194	diana_microt	MIMAT0004605	hsa-miR-129-2-3p	IFITM10	402778	ENSG00000244242	0.835	predicted
195	diana_microt	MIMAT0004605	hsa-miR-129-2-3p	DCUN1D3	123879	ENSG00000188215	0.834	predicted
196	diana_microt	MIMAT0004605	hsa-miR-129-2-3p	RGS9BP	388531	ENSG00000186326	0.832	predicted
197	diana_microt	MIMAT0004605	hsa-miR-129-2-3p	C10orf118	55088	ENSG00000165813	0.832	predicted
198	diana_microt	MIMAT0004605	hsa-miR-129-2-3p	ARRB1	408	ENSG00000137486	0.832	predicted
199	diana_microt	MIMAT0004605	hsa-miR-129-2-3p	PNISR	25957	ENSG00000132424	0.831	predicted
200	diana_microt	MIMAT0004605	hsa-miR-129-2-3p	LRP8	7804	ENSG00000157193	0.83	predicted
201	diana_microt	MIMAT0004605	hsa-miR-129-2-3p	PTPN1	5770	ENSG00000196396	0.829	predicted
202	diana_microt	MIMAT0004605	hsa-miR-129-2-3p	WWP1	11059	ENSG00000123124	0.828	predicted
203	diana_microt	MIMAT0004605	hsa-miR-129-2-3p	TPRX1	284355	ENSG00000178928	0.828	predicted
204	diana_microt	MIMAT0004605	hsa-miR-129-2-3p	WWP1	11059	ENSG00000123124	0.828	predicted
205	diana_microt	MIMAT0004605	hsa-miR-129-2-3p			ENSG00000125695	0.827	predicted
206	diana_microt	MIMAT0004605	hsa-miR-129-2-3p	BICC1	80114	ENSG00000122870	0.827	predicted
207	diana_microt	MIMAT0004605	hsa-miR-129-2-3p	BICC1	80114	ENSG00000122870	0.827	predicted
208	diana_microt	MIMAT0004605	hsa-miR-129-2-3p			ENSG00000125695	0.827	predicted
209	diana_microt	MIMAT0004605	hsa-miR-129-2-3p	RNF11	26994	ENSG00000123091	0.825	predicted
210	diana_microt	MIMAT0004605	hsa-miR-129-2-3p	ZNF436	80818	ENSG00000125945	0.825	predicted
211	diana_microt	MIMAT0004605	hsa-miR-129-2-3p	RNF11	26994	ENSG00000123091	0.825	predicted
212	diana_microt	MIMAT0004605	hsa-miR-129-2-3p	ZNF436	80818	ENSG00000125945	0.825	predicted
213	diana_microt	MIMAT0004605	hsa-miR-129-2-3p	FZD10	11211	ENSG00000111432	0.824	predicted
214	diana_microt	MIMAT0004605	hsa-miR-129-2-3p	FZD10	11211	ENSG00000111432	0.824	predicted
215	diana_microt	MIMAT0004605	hsa-miR-129-2-3p	COLGALT2	23127	ENSG00000198756	0.824	predicted
216	diana_microt	MIMAT0004605	hsa-miR-129-2-3p	GOLPH3L	55204	ENSG00000143457	0.823	predicted
217	diana_microt	MIMAT0004605	hsa-miR-129-2-3p	CAMKK2	10645	ENSG00000110931	0.822	predicted
218	diana_microt	MIMAT0004605	hsa-miR-129-2-3p	CAMKK2	10645	ENSG00000110931	0.822	predicted
219	diana_microt	MIMAT0004605	hsa-miR-129-2-3p	RHOBTB1	9886	ENSG00000072422	0.821	predicted
220	diana_microt	MIMAT0004605	hsa-miR-129-2-3p	RHOBTB1	9886	ENSG00000072422	0.821	predicted
221	diana_microt	MIMAT0004605	hsa-miR-129-2-3p	PLN	5350	ENSG00000198523	0.82	predicted
222	diana_microt	MIMAT0004605	hsa-miR-129-2-3p	TSNAX	7257	ENSG00000116918	0.819	predicted
223	diana_microt	MIMAT0004605	hsa-miR-129-2-3p	ENOSF1	55556	ENSG00000132199	0.819	predicted
224	diana_microt	MIMAT0004605	hsa-miR-129-2-3p	KIAA0226L	80183	ENSG00000102445	0.819	predicted
225	diana_microt	MIMAT0004605	hsa-miR-129-2-3p	SLC18A1	6570	ENSG00000036565	0.819	predicted
226	diana_microt	MIMAT0004605	hsa-miR-129-2-3p	TSNAX	7257	ENSG00000116918	0.819	predicted
227	diana_microt	MIMAT0004605	hsa-miR-129-2-3p	C22orf24	25775	ENSG00000128254	0.819	predicted
228	diana_microt	MIMAT0004605	hsa-miR-129-2-3p	KIAA0226L	80183	ENSG00000102445	0.819	predicted
229	diana_microt	MIMAT0004605	hsa-miR-129-2-3p	SLC18A1	6570	ENSG00000036565	0.819	predicted
230	diana_microt	MIMAT0004605	hsa-miR-129-2-3p	C22orf24	25775	ENSG00000128254	0.819	predicted
231	diana_microt	MIMAT0004605	hsa-miR-129-2-3p	TRIB1	10221	ENSG00000173334	0.819	predicted
232	diana_microt	MIMAT0004605	hsa-miR-129-2-3p	GFRA1	2674	ENSG00000151892	0.818	predicted
233	diana_microt	MIMAT0004605	hsa-miR-129-2-3p	COPS5	10987	ENSG00000121022	0.818	predicted
234	diana_microt	MIMAT0004605	hsa-miR-129-2-3p	COPS5	10987	ENSG00000121022	0.818	predicted
235	diana_microt	MIMAT0004605	hsa-miR-129-2-3p	CA7	766	ENSG00000168748	0.817	predicted
236	diana_microt	MIMAT0004605	hsa-miR-129-2-3p			ENSG00000187461	0.816	predicted
237	diana_microt	MIMAT0004605	hsa-miR-129-2-3p	RFX3	5991	ENSG00000080298	0.815	predicted
238	diana_microt	MIMAT0004605	hsa-miR-129-2-3p	RFX3	5991	ENSG00000080298	0.815	predicted
239	diana_microt	MIMAT0004605	hsa-miR-129-2-3p	SCN3B	55800	ENSG00000166257	0.815	predicted
240	diana_microt	MIMAT0004605	hsa-miR-129-2-3p	CACNG8	59283	ENSG00000142408	0.815	predicted
241	diana_microt	MIMAT0004605	hsa-miR-129-2-3p	RREB1	6239	ENSG00000124782	0.814	predicted
242	diana_microt	MIMAT0004605	hsa-miR-129-2-3p	RREB1	6239	ENSG00000124782	0.814	predicted
243	diana_microt	MIMAT0004605	hsa-miR-129-2-3p	C17orf75	64149	ENSG00000108666	0.813	predicted
244	diana_microt	MIMAT0004605	hsa-miR-129-2-3p	C17orf75	64149	ENSG00000108666	0.813	predicted
245	diana_microt	MIMAT0004605	hsa-miR-129-2-3p	PRKAB2	101060511	ENSG00000131791	0.812	predicted
246	diana_microt	MIMAT0004605	hsa-miR-129-2-3p	PRKAB2	5565	ENSG00000131791	0.812	predicted
247	diana_microt	MIMAT0004605	hsa-miR-129-2-3p	KIAA0430	9665	ENSG00000166783	0.811	predicted
248	diana_microt	MIMAT0004605	hsa-miR-129-2-3p	CALCOCO2	10241	ENSG00000136436	0.811	predicted
249	diana_microt	MIMAT0004605	hsa-miR-129-2-3p	MPZL1	9019	ENSG00000197965	0.811	predicted
250	diana_microt	MIMAT0004605	hsa-miR-129-2-3p	PIK3IP1	113791	ENSG00000100100	0.81	predicted
251	diana_microt	MIMAT0004605	hsa-miR-129-2-3p	PIK3IP1	113791	ENSG00000100100	0.81	predicted
252	diana_microt	MIMAT0004605	hsa-miR-129-2-3p	ZNF507	22847	ENSG00000168813	0.81	predicted
253	diana_microt	MIMAT0004605	hsa-miR-129-2-3p	ZBTB34	403341	ENSG00000177125	0.81	predicted
254	diana_microt	MIMAT0004605	hsa-miR-129-2-3p	SECISBP2	79048	ENSG00000187742	0.81	predicted
255	diana_microt	MIMAT0004605	hsa-miR-129-2-3p	NR6A1	2649	ENSG00000148200	0.808	predicted
256	diana_microt	MIMAT0004605	hsa-miR-129-2-3p	YIPF3	25844	ENSG00000137207	0.807	predicted
257	diana_microt	MIMAT0004605	hsa-miR-129-2-3p	FAM8A1	51439	ENSG00000137414	0.806	predicted
258	diana_microt	MIMAT0004605	hsa-miR-129-2-3p	MYRF	745	ENSG00000124920	0.804	predicted
259	diana_microt	MIMAT0004605	hsa-miR-129-2-3p	MYRF	745	ENSG00000124920	0.804	predicted
260	diana_microt	MIMAT0004605	hsa-miR-129-2-3p	SLC35G3	146861	ENSG00000164729	0.803	predicted
261	diana_microt	MIMAT0004605	hsa-miR-129-2-3p	KIAA1024	23251	ENSG00000169330	0.803	predicted
262	diana_microt	MIMAT0004605	hsa-miR-129-2-3p	C2orf88	84281	ENSG00000187699	0.803	predicted
263	diana_microt	MIMAT0004605	hsa-miR-129-2-3p	MARK2	2011	ENSG00000072518	0.8	predicted
264	diana_microt	MIMAT0004605	hsa-miR-129-2-3p			ENSG00000230000	0.8	predicted
265	diana_microt	MIMAT0004605	hsa-miR-129-2-3p	MARK2	2011	ENSG00000072518	0.8	predicted
266	diana_microt	MIMAT0004605	hsa-miR-129-2-3p	ACAP2	23527	ENSG00000114331	0.798	predicted
267	diana_microt	MIMAT0004605	hsa-miR-129-2-3p	ACAP2	23527	ENSG00000114331	0.798	predicted
268	diana_microt	MIMAT0004605	hsa-miR-129-2-3p	NFAT5	10725	ENSG00000102908	0.798	predicted
269	diana_microt	MIMAT0004605	hsa-miR-129-2-3p	NFAT5	10725	ENSG00000102908	0.798	predicted
270	diana_microt	MIMAT0004605	hsa-miR-129-2-3p	RIC3	79608	ENSG00000166405	0.797	predicted
271	diana_microt	MIMAT0004605	hsa-miR-129-2-3p	ACACA	31	ENSG00000275176	0.797	predicted
272	diana_microt	MIMAT0004605	hsa-miR-129-2-3p	RAB31	11031	ENSG00000168461	0.796	predicted
273	diana_microt	MIMAT0004605	hsa-miR-129-2-3p	TMEM189-UBE2V1	387522	ENSG00000124208	0.796	predicted
274	diana_microt	MIMAT0004605	hsa-miR-129-2-3p	TMEM189-UBE2V1	7335	ENSG00000124208	0.796	predicted
275	diana_microt	MIMAT0004605	hsa-miR-129-2-3p	TMEM189-UBE2V1	387522	ENSG00000124208	0.796	predicted
276	diana_microt	MIMAT0004605	hsa-miR-129-2-3p	TMEM189-UBE2V1	7335	ENSG00000124208	0.796	predicted
277	diana_microt	MIMAT0004605	hsa-miR-129-2-3p	ZNF740	283337	ENSG00000139651	0.796	predicted
278	diana_microt	MIMAT0004605	hsa-miR-129-2-3p	PLXNC1	10154	ENSG00000136040	0.795	predicted
279	diana_microt	MIMAT0004605	hsa-miR-129-2-3p	ZNF879	345462	ENSG00000234284	0.794	predicted
280	diana_microt	MIMAT0004605	hsa-miR-129-2-3p	CRTC2	200186	ENSG00000160741	0.793	predicted
281	diana_microt	MIMAT0004605	hsa-miR-129-2-3p	EPN2	79999	ENSG00000072134	0.792	predicted
282	diana_microt	MIMAT0004605	hsa-miR-129-2-3p	EPN2	100874309	ENSG00000072134	0.792	predicted
283	diana_microt	MIMAT0004605	hsa-miR-129-2-3p	CYP19A1	1588	ENSG00000137869	0.792	predicted
284	diana_microt	MIMAT0004605	hsa-miR-129-2-3p	EPN2	79999	ENSG00000072134	0.792	predicted
285	diana_microt	MIMAT0004605	hsa-miR-129-2-3p	EPN2	22905	ENSG00000072134	0.792	predicted
286	diana_microt	MIMAT0004605	hsa-miR-129-2-3p	EPN2	100874309	ENSG00000072134	0.792	predicted
287	diana_microt	MIMAT0004605	hsa-miR-129-2-3p	EPN2	22905	ENSG00000072134	0.792	predicted
288	diana_microt	MIMAT0004605	hsa-miR-129-2-3p	CHRNA2	1135	ENSG00000120903	0.791	predicted
289	diana_microt	MIMAT0004605	hsa-miR-129-2-3p	SNX15	29907	ENSG00000110025	0.791	predicted
290	diana_microt	MIMAT0004605	hsa-miR-129-2-3p	SNX15	100528018	ENSG00000110025	0.791	predicted
291	diana_microt	MIMAT0004605	hsa-miR-129-2-3p	CHRNA2	1135	ENSG00000120903	0.791	predicted
292	diana_microt	MIMAT0004605	hsa-miR-129-2-3p	SNX15	29907	ENSG00000110025	0.791	predicted
293	diana_microt	MIMAT0004605	hsa-miR-129-2-3p	SNX15	100528018	ENSG00000110025	0.791	predicted
294	diana_microt	MIMAT0004605	hsa-miR-129-2-3p	ITGB2	3689	ENSG00000160255	0.79	predicted
295	diana_microt	MIMAT0004605	hsa-miR-129-2-3p	ZBTB38	253461	ENSG00000177311	0.79	predicted
296	diana_microt	MIMAT0004605	hsa-miR-129-2-3p	RHOU	58480	ENSG00000116574	0.79	predicted
297	diana_microt	MIMAT0004605	hsa-miR-129-2-3p	RGS16	6004	ENSG00000143333	0.79	predicted
298	diana_microt	MIMAT0004605	hsa-miR-129-2-3p	RHOU	58480	ENSG00000116574	0.79	predicted
299	diana_microt	MIMAT0004605	hsa-miR-129-2-3p	SESTD1	91404	ENSG00000187231	0.789	predicted
300	diana_microt	MIMAT0004605	hsa-miR-129-2-3p	LRP6	4040	ENSG00000070018	0.788	predicted
301	diana_microt	MIMAT0004605	hsa-miR-129-2-3p	LRP6	4040	ENSG00000070018	0.788	predicted
302	diana_microt	MIMAT0004605	hsa-miR-129-2-3p	TOMM20	9804	ENSG00000173726	0.787	predicted
303	diana_microt	MIMAT0004605	hsa-miR-129-2-3p	ZBTB44	29068	ENSG00000196323	0.787	predicted
304	diana_microt	MIMAT0004605	hsa-miR-129-2-3p	SLAIN2	57606	ENSG00000109171	0.785	predicted
305	diana_microt	MIMAT0004605	hsa-miR-129-2-3p	SLAIN2	57606	ENSG00000109171	0.785	predicted
306	diana_microt	MIMAT0004605	hsa-miR-129-2-3p	LPAR3	23566	ENSG00000171517	0.785	predicted
307	diana_microt	MIMAT0004605	hsa-miR-129-2-3p	PKN2	5586	ENSG00000065243	0.783	predicted
308	diana_microt	MIMAT0004605	hsa-miR-129-2-3p	TXLNG	55787	ENSG00000086712	0.783	predicted
309	diana_microt	MIMAT0004605	hsa-miR-129-2-3p	TXLNG	55787	ENSG00000086712	0.783	predicted
310	diana_microt	MIMAT0004605	hsa-miR-129-2-3p	PKN2	5586	ENSG00000065243	0.783	predicted
311	diana_microt	MIMAT0004605	hsa-miR-129-2-3p	STIM2	57620	ENSG00000109689	0.782	predicted
312	diana_microt	MIMAT0004605	hsa-miR-129-2-3p	FER	2241	ENSG00000151422	0.782	predicted
313	diana_microt	MIMAT0004605	hsa-miR-129-2-3p	SEC14L1	6397	ENSG00000129657	0.782	predicted
314	diana_microt	MIMAT0004605	hsa-miR-129-2-3p	STIM2	57620	ENSG00000109689	0.782	predicted
315	diana_microt	MIMAT0004605	hsa-miR-129-2-3p	TRAF4	9618	ENSG00000076604	0.782	predicted
316	diana_microt	MIMAT0004605	hsa-miR-129-2-3p	IL17D	53342	ENSG00000172458	0.782	predicted
317	diana_microt	MIMAT0004605	hsa-miR-129-2-3p	TRAF4	9618	ENSG00000076604	0.782	predicted
318	diana_microt	MIMAT0004605	hsa-miR-129-2-3p	TBC1D22B	55633	ENSG00000065491	0.78	predicted
319	diana_microt	MIMAT0004605	hsa-miR-129-2-3p	AMFR	267	ENSG00000159461	0.78	predicted
320	diana_microt	MIMAT0004605	hsa-miR-129-2-3p	TBC1D22B	55633	ENSG00000065491	0.78	predicted
321	diana_microt	MIMAT0004605	hsa-miR-129-2-3p	SCNN1A	6337	ENSG00000111319	0.779	predicted
322	diana_microt	MIMAT0004605	hsa-miR-129-2-3p	PHF21A	51317	ENSG00000135365	0.779	predicted
323	diana_microt	MIMAT0004605	hsa-miR-129-2-3p	MAFG	4097	ENSG00000197063	0.779	predicted
324	diana_microt	MIMAT0004605	hsa-miR-129-2-3p	SCNN1A	6337	ENSG00000111319	0.779	predicted
325	diana_microt	MIMAT0004605	hsa-miR-129-2-3p	TCHP	84260	ENSG00000139437	0.778	predicted
326	diana_microt	MIMAT0004605	hsa-miR-129-2-3p	OSBPL10	114884	ENSG00000144645	0.777	predicted
327	diana_microt	MIMAT0004605	hsa-miR-129-2-3p	RMND5A	64795	ENSG00000153561	0.777	predicted
328	diana_microt	MIMAT0004605	hsa-miR-129-2-3p	TPO	7173	ENSG00000115705	0.777	predicted
329	diana_microt	MIMAT0004605	hsa-miR-129-2-3p	PRKCB	5579	ENSG00000166501	0.777	predicted
330	diana_microt	MIMAT0004605	hsa-miR-129-2-3p	GALNTL5	168391	ENSG00000106648	0.777	predicted
331	diana_microt	MIMAT0004605	hsa-miR-129-2-3p	TPO	7173	ENSG00000115705	0.777	predicted
332	diana_microt	MIMAT0004605	hsa-miR-129-2-3p	GALNTL5	168391	ENSG00000106648	0.777	predicted
333	diana_microt	MIMAT0004605	hsa-miR-129-2-3p	RBMS3	27303	ENSG00000144642	0.777	predicted
334	diana_microt	MIMAT0004605	hsa-miR-129-2-3p	RILPL1	353116	ENSG00000188026	0.776	predicted
335	diana_microt	MIMAT0004605	hsa-miR-129-2-3p	ELOVL6	79071	ENSG00000170522	0.776	predicted
336	diana_microt	MIMAT0004605	hsa-miR-129-2-3p	VSIG10L	147645	ENSG00000186806	0.775	predicted
337	diana_microt	MIMAT0004605	hsa-miR-129-2-3p	ZFAND6	54469	ENSG00000086666	0.772	predicted
338	diana_microt	MIMAT0004605	hsa-miR-129-2-3p	STT3B	201595	ENSG00000163527	0.772	predicted
339	diana_microt	MIMAT0004605	hsa-miR-129-2-3p	MRPL35	51318	ENSG00000132313	0.772	predicted
340	diana_microt	MIMAT0004605	hsa-miR-129-2-3p	ZFAND6	54469	ENSG00000086666	0.772	predicted
341	diana_microt	MIMAT0004605	hsa-miR-129-2-3p	RAP1B	101060439	ENSG00000127314	0.771	predicted
342	diana_microt	MIMAT0004605	hsa-miR-129-2-3p	RAP1B	5908	ENSG00000127314	0.771	predicted
343	diana_microt	MIMAT0004605	hsa-miR-129-2-3p	RAP1B	101060439	ENSG00000127314	0.771	predicted
344	diana_microt	MIMAT0004605	hsa-miR-129-2-3p	RAP1B	5908	ENSG00000127314	0.771	predicted
345	diana_microt	MIMAT0004605	hsa-miR-129-2-3p	PAK2	5062	ENSG00000180370	0.771	predicted
346	diana_microt	MIMAT0004605	hsa-miR-129-2-3p	PREX2	80243	ENSG00000046889	0.77	predicted
347	diana_microt	MIMAT0004605	hsa-miR-129-2-3p	PREX2	80243	ENSG00000046889	0.77	predicted
348	diana_microt	MIMAT0004605	hsa-miR-129-2-3p	TMED8	283578	ENSG00000100580	0.769	predicted
349	diana_microt	MIMAT0004605	hsa-miR-129-2-3p	AIF1L	83543	ENSG00000126878	0.769	predicted
350	diana_microt	MIMAT0004605	hsa-miR-129-2-3p	WDR89	112840	ENSG00000140006	0.769	predicted
351	diana_microt	MIMAT0004605	hsa-miR-129-2-3p	TMED8	283578	ENSG00000100580	0.769	predicted
352	diana_microt	MIMAT0004605	hsa-miR-129-2-3p	AIF1L	83543	ENSG00000126878	0.769	predicted
353	diana_microt	MIMAT0004605	hsa-miR-129-2-3p	PABPN1	8106	ENSG00000100836	0.768	predicted
354	diana_microt	MIMAT0004605	hsa-miR-129-2-3p	PABPN1	8106	ENSG00000100836	0.768	predicted
355	diana_microt	MIMAT0004605	hsa-miR-129-2-3p	AGPS	8540	ENSG00000018510	0.767	predicted
356	diana_microt	MIMAT0004605	hsa-miR-129-2-3p	AGPS	8540	ENSG00000018510	0.767	predicted
357	diana_microt	MIMAT0004605	hsa-miR-129-2-3p	CEP63	80254	ENSG00000182923	0.767	predicted
358	diana_microt	MIMAT0004605	hsa-miR-129-2-3p	HECTD1	25831	ENSG00000092148	0.766	predicted
359	diana_microt	MIMAT0004605	hsa-miR-129-2-3p	GNA13	10672	ENSG00000120063	0.766	predicted
360	diana_microt	MIMAT0004605	hsa-miR-129-2-3p	HECTD1	25831	ENSG00000092148	0.766	predicted
361	diana_microt	MIMAT0004605	hsa-miR-129-2-3p	GNA13	10672	ENSG00000120063	0.766	predicted
362	diana_microt	MIMAT0004605	hsa-miR-129-2-3p	ANKRD52	283373	ENSG00000139645	0.765	predicted
363	diana_microt	MIMAT0004605	hsa-miR-129-2-3p	ITPR3	3710	ENSG00000096433	0.765	predicted
364	diana_microt	MIMAT0004605	hsa-miR-129-2-3p	ITPR3	3710	ENSG00000096433	0.765	predicted
365	diana_microt	MIMAT0004605	hsa-miR-129-2-3p	MSL1	339287	ENSG00000188895	0.763	predicted
366	diana_microt	MIMAT0004605	hsa-miR-129-2-3p	MSH6	2956	ENSG00000116062	0.763	predicted
367	diana_microt	MIMAT0004605	hsa-miR-129-2-3p	MSH6	2956	ENSG00000116062	0.763	predicted
368	diana_microt	MIMAT0004605	hsa-miR-129-2-3p	L3MBTL1	26013	ENSG00000185513	0.763	predicted
369	diana_microt	MIMAT0004605	hsa-miR-129-2-3p	SCNM1	79005	ENSG00000163156	0.762	predicted
370	diana_microt	MIMAT0004605	hsa-miR-129-2-3p	TMEM260	54916	ENSG00000070269	0.762	predicted
371	diana_microt	MIMAT0004605	hsa-miR-129-2-3p	USP6	9098	ENSG00000129204	0.762	predicted
372	diana_microt	MIMAT0004605	hsa-miR-129-2-3p	CELF4	56853	ENSG00000101489	0.762	predicted
373	diana_microt	MIMAT0004605	hsa-miR-129-2-3p	SCNM1	100534012	ENSG00000163156	0.762	predicted
374	diana_microt	MIMAT0004605	hsa-miR-129-2-3p	TMEM260	54916	ENSG00000070269	0.762	predicted
375	diana_microt	MIMAT0004605	hsa-miR-129-2-3p	CELF4	56853	ENSG00000101489	0.762	predicted
376	diana_microt	MIMAT0004605	hsa-miR-129-2-3p	BIRC6	57448	ENSG00000115760	0.76	predicted
377	diana_microt	MIMAT0004605	hsa-miR-129-2-3p	CDS1	1040	ENSG00000163624	0.76	predicted
378	diana_microt	MIMAT0004605	hsa-miR-129-2-3p	NFE2L1	4779	ENSG00000082641	0.76	predicted
379	diana_microt	MIMAT0004605	hsa-miR-129-2-3p	BIRC6	57448	ENSG00000115760	0.76	predicted
380	diana_microt	MIMAT0004605	hsa-miR-129-2-3p	ESPL1	9700	ENSG00000135476	0.76	predicted
381	diana_microt	MIMAT0004605	hsa-miR-129-2-3p	NFE2L1	4779	ENSG00000082641	0.76	predicted
382	diana_microt	MIMAT0004605	hsa-miR-129-2-3p	TGOLN2	10618	ENSG00000152291	0.76	predicted
383	diana_microt	MIMAT0004605	hsa-miR-129-2-3p	FTO	79068	ENSG00000140718	0.76	predicted
384	diana_microt	MIMAT0004605	hsa-miR-129-2-3p	POLK	51426	ENSG00000122008	0.759	predicted
385	diana_microt	MIMAT0004605	hsa-miR-129-2-3p	PARP1	142	ENSG00000143799	0.759	predicted
386	diana_microt	MIMAT0004605	hsa-miR-129-2-3p	COL24A1	255631	ENSG00000171502	0.759	predicted
387	diana_microt	MIMAT0004605	hsa-miR-129-2-3p	POLK	51426	ENSG00000122008	0.759	predicted
388	diana_microt	MIMAT0004605	hsa-miR-129-2-3p	CACNA1E	777	ENSG00000198216	0.758	predicted
389	diana_microt	MIMAT0004605	hsa-miR-129-2-3p	TLR10	81793	ENSG00000174123	0.758	predicted
390	diana_microt	MIMAT0004605	hsa-miR-129-2-3p	CNOT6L	246175	ENSG00000138767	0.758	predicted
391	diana_microt	MIMAT0004605	hsa-miR-129-2-3p	FAM69A	388650	ENSG00000154511	0.757	predicted
392	diana_microt	MIMAT0004605	hsa-miR-129-2-3p	GOLGA8I	728047	ENSG00000153666	0.757	predicted
393	diana_microt	MIMAT0004605	hsa-miR-129-2-3p		348303	ENSG00000186838	0.757	predicted
394	diana_microt	MIMAT0004605	hsa-miR-129-2-3p	GRAMD2	196996	ENSG00000175318	0.757	predicted
395	diana_microt	MIMAT0004605	hsa-miR-129-2-3p	GOLGA8I	283796	ENSG00000153666	0.757	predicted
396	diana_microt	MIMAT0004605	hsa-miR-129-2-3p	CA5B	11238	ENSG00000169239	0.755	predicted
397	diana_microt	MIMAT0004605	hsa-miR-129-2-3p	EIF3J	8669	ENSG00000104131	0.755	predicted
398	diana_microt	MIMAT0004605	hsa-miR-129-2-3p	EIF3J	8669	ENSG00000104131	0.755	predicted
399	diana_microt	MIMAT0004605	hsa-miR-129-2-3p	RAB3GAP2	6791	ENSG00000118873	0.754	predicted
400	diana_microt	MIMAT0004605	hsa-miR-129-2-3p	RAB3GAP2	25782	ENSG00000118873	0.754	predicted
401	diana_microt	MIMAT0004605	hsa-miR-129-2-3p	RAB3GAP2	6791	ENSG00000118873	0.754	predicted
402	diana_microt	MIMAT0004605	hsa-miR-129-2-3p	RAB3GAP2	25782	ENSG00000118873	0.754	predicted
403	diana_microt	MIMAT0004605	hsa-miR-129-2-3p	ZNF639	51193	ENSG00000121864	0.753	predicted
404	diana_microt	MIMAT0004605	hsa-miR-129-2-3p	ZNF639	51193	ENSG00000121864	0.753	predicted
405	diana_microt	MIMAT0004605	hsa-miR-129-2-3p	AK4	100507855	ENSG00000162433	0.752	predicted
406	diana_microt	MIMAT0004605	hsa-miR-129-2-3p	AK4	205	ENSG00000162433	0.752	predicted
407	diana_microt	MIMAT0004605	hsa-miR-129-2-3p	PPARGC1B	133522	ENSG00000155846	0.752	predicted
408	diana_microt	MIMAT0004605	hsa-miR-129-2-3p	ZNF609	23060	ENSG00000180357	0.752	predicted
409	diana_microt	MIMAT0004605	hsa-miR-129-2-3p	PDLIM2	64236	ENSG00000120913	0.751	predicted
410	diana_microt	MIMAT0004605	hsa-miR-129-2-3p	LTA4H	4048	ENSG00000111144	0.751	predicted
411	diana_microt	MIMAT0004605	hsa-miR-129-2-3p	PPIL2	23759	ENSG00000100023	0.751	predicted
412	diana_microt	MIMAT0004605	hsa-miR-129-2-3p	BCL7A	605	ENSG00000110987	0.751	predicted
413	diana_microt	MIMAT0004605	hsa-miR-129-2-3p	LTA4H	4048	ENSG00000111144	0.751	predicted
414	diana_microt	MIMAT0004605	hsa-miR-129-2-3p	PDLIM2	64236	ENSG00000120913	0.751	predicted
415	diana_microt	MIMAT0004605	hsa-miR-129-2-3p	C3orf33	285315	ENSG00000174928	0.751	predicted
416	diana_microt	MIMAT0004605	hsa-miR-129-2-3p	PPIL2	23759	ENSG00000100023	0.751	predicted
417	diana_microt	MIMAT0004605	hsa-miR-129-2-3p	BCL7A	605	ENSG00000110987	0.751	predicted
418	diana_microt	MIMAT0004605	hsa-miR-129-2-3p	HNRNPU	3192	ENSG00000153187	0.75	predicted
419	diana_microt	MIMAT0004605	hsa-miR-129-2-3p	MRPS25	64432	ENSG00000131368	0.75	predicted
420	diana_microt	MIMAT0004605	hsa-miR-129-2-3p	RASAL2	9462	ENSG00000075391	0.75	predicted
421	diana_microt	MIMAT0004605	hsa-miR-129-2-3p	RASAL2	9462	ENSG00000075391	0.75	predicted
422	diana_microt	MIMAT0004605	hsa-miR-129-2-3p	QSOX1	5768	ENSG00000116260	0.749	predicted
423	diana_microt	MIMAT0004605	hsa-miR-129-2-3p	CDH20	28316	ENSG00000101542	0.749	predicted
424	diana_microt	MIMAT0004605	hsa-miR-129-2-3p	SAYSD1	55776	ENSG00000112167	0.749	predicted
425	diana_microt	MIMAT0004605	hsa-miR-129-2-3p	GABRA1	2554	ENSG00000022355	0.749	predicted
426	diana_microt	MIMAT0004605	hsa-miR-129-2-3p	RPAP1	26015	ENSG00000103932	0.749	predicted
427	diana_microt	MIMAT0004605	hsa-miR-129-2-3p	CDH20	28316	ENSG00000101542	0.749	predicted
428	diana_microt	MIMAT0004605	hsa-miR-129-2-3p	RPAP1	26015	ENSG00000103932	0.749	predicted
429	diana_microt	MIMAT0004605	hsa-miR-129-2-3p	QSOX1	5768	ENSG00000116260	0.749	predicted
430	diana_microt	MIMAT0004605	hsa-miR-129-2-3p	TMEM257	9142	ENSG00000221870	0.749	predicted
431	diana_microt	MIMAT0004605	hsa-miR-129-2-3p	SAYSD1	55776	ENSG00000112167	0.749	predicted
432	diana_microt	MIMAT0004605	hsa-miR-129-2-3p	GABRA1	2554	ENSG00000022355	0.749	predicted
433	diana_microt	MIMAT0004605	hsa-miR-129-2-3p	ZNF200	7752	ENSG00000010539	0.748	predicted
434	diana_microt	MIMAT0004605	hsa-miR-129-2-3p	SLC25A29	123096	ENSG00000197119	0.748	predicted
435	diana_microt	MIMAT0004605	hsa-miR-129-2-3p	DCAF7	10238	ENSG00000136485	0.748	predicted
436	diana_microt	MIMAT0004605	hsa-miR-129-2-3p	ZNF200	7752	ENSG00000010539	0.748	predicted
437	diana_microt	MIMAT0004605	hsa-miR-129-2-3p	CNOT6	57472	ENSG00000113300	0.747	predicted
438	diana_microt	MIMAT0004605	hsa-miR-129-2-3p	ZCRB1	85437	ENSG00000139168	0.747	predicted
439	diana_microt	MIMAT0004605	hsa-miR-129-2-3p	CNOT6	57472	ENSG00000113300	0.747	predicted
440	diana_microt	MIMAT0004605	hsa-miR-129-2-3p	COX4I1	1327	ENSG00000131143	0.747	predicted
441	diana_microt	MIMAT0004605	hsa-miR-129-2-3p	RALGAPB	57148	ENSG00000170471	0.746	predicted
442	diana_microt	MIMAT0004605	hsa-miR-129-2-3p	GJA1	2697	ENSG00000152661	0.746	predicted
443	diana_microt	MIMAT0004605	hsa-miR-129-2-3p	NFAM1	150372	ENSG00000235568	0.746	predicted
444	diana_microt	MIMAT0004605	hsa-miR-129-2-3p	C17orf49	124944	ENSG00000258315	0.746	predicted
445	diana_microt	MIMAT0004605	hsa-miR-129-2-3p	SF3B3	23450	ENSG00000189091	0.746	predicted
446	diana_microt	MIMAT0004605	hsa-miR-129-2-3p	ZMAT3	64393	ENSG00000172667	0.746	predicted
447	diana_microt	MIMAT0004605	hsa-miR-129-2-3p	DBN1	1627	ENSG00000113758	0.745	predicted
448	diana_microt	MIMAT0004605	hsa-miR-129-2-3p	BORA	79866	ENSG00000136122	0.745	predicted
449	diana_microt	MIMAT0004605	hsa-miR-129-2-3p	LTBP3	4054	ENSG00000168056	0.745	predicted
450	diana_microt	MIMAT0004605	hsa-miR-129-2-3p	DBN1	1627	ENSG00000113758	0.745	predicted
451	diana_microt	MIMAT0004605	hsa-miR-129-2-3p	EMD	2010	ENSG00000102119	0.744	predicted
452	diana_microt	MIMAT0004605	hsa-miR-129-2-3p	ZNF207	7756	ENSG00000010244	0.744	predicted
453	diana_microt	MIMAT0004605	hsa-miR-129-2-3p	EMD	2010	ENSG00000102119	0.744	predicted
454	diana_microt	MIMAT0004605	hsa-miR-129-2-3p	SHF	90525	ENSG00000138606	0.744	predicted
455	diana_microt	MIMAT0004605	hsa-miR-129-2-3p	SH3RF1	57630	ENSG00000154447	0.744	predicted
456	diana_microt	MIMAT0004605	hsa-miR-129-2-3p	ZNF207	7756	ENSG00000010244	0.744	predicted
457	diana_microt	MIMAT0004605	hsa-miR-129-2-3p	NXPH1	30010	ENSG00000122584	0.742	predicted
458	diana_microt	MIMAT0004605	hsa-miR-129-2-3p	NXPH1	30010	ENSG00000122584	0.742	predicted
459	diana_microt	MIMAT0004605	hsa-miR-129-2-3p	LCOR	84458	ENSG00000196233	0.741	predicted
460	diana_microt	MIMAT0004605	hsa-miR-129-2-3p	PTPN3	5774	ENSG00000070159	0.74	predicted
461	diana_microt	MIMAT0004605	hsa-miR-129-2-3p	PTPN3	5774	ENSG00000070159	0.74	predicted
462	diana_microt	MIMAT0004605	hsa-miR-129-2-3p	TMF1	7110	ENSG00000144747	0.74	predicted
463	diana_microt	MIMAT0004605	hsa-miR-129-2-3p	KL	9365	ENSG00000133116	0.74	predicted
464	diana_microt	MIMAT0004605	hsa-miR-129-2-3p	CERS3	204219	ENSG00000154227	0.739	predicted
465	diana_microt	MIMAT0004605	hsa-miR-129-2-3p	KMT2C	58508	ENSG00000055609	0.739	predicted
466	diana_microt	MIMAT0004605	hsa-miR-129-2-3p	KMT2C	58508	ENSG00000055609	0.739	predicted
467	diana_microt	MIMAT0004605	hsa-miR-129-2-3p	HEATR6	63897	ENSG00000068097	0.738	predicted
468	diana_microt	MIMAT0004605	hsa-miR-129-2-3p	SEC63	11231	ENSG00000025796	0.738	predicted
469	diana_microt	MIMAT0004605	hsa-miR-129-2-3p	TRPM3	80036	ENSG00000083067	0.738	predicted
470	diana_microt	MIMAT0004605	hsa-miR-129-2-3p	HEATR6	63897	ENSG00000068097	0.738	predicted
471	diana_microt	MIMAT0004605	hsa-miR-129-2-3p	SEC63	11231	ENSG00000025796	0.738	predicted
472	diana_microt	MIMAT0004605	hsa-miR-129-2-3p	TRPM3	80036	ENSG00000083067	0.738	predicted
473	diana_microt	MIMAT0004605	hsa-miR-129-2-3p	VPS39	23339	ENSG00000166887	0.738	predicted
474	diana_microt	MIMAT0004605	hsa-miR-129-2-3p	CDK5R1	8851	ENSG00000176749	0.738	predicted
475	diana_microt	MIMAT0004605	hsa-miR-129-2-3p	PTPRT	11122	ENSG00000196090	0.737	predicted
476	diana_microt	MIMAT0004605	hsa-miR-129-2-3p	FAM65A	79567	ENSG00000039523	0.737	predicted
477	diana_microt	MIMAT0004605	hsa-miR-129-2-3p	TPRG1	285386	ENSG00000188001	0.737	predicted
478	diana_microt	MIMAT0004605	hsa-miR-129-2-3p	PPP1R14C	81706	ENSG00000198729	0.737	predicted
479	diana_microt	MIMAT0004605	hsa-miR-129-2-3p	RP11-702L15.2		ENSG00000259220	0.737	predicted
480	diana_microt	MIMAT0004605	hsa-miR-129-2-3p	FAM65A	79567	ENSG00000039523	0.737	predicted
481	diana_microt	MIMAT0004605	hsa-miR-129-2-3p	TPRG1	101060141	ENSG00000188001	0.737	predicted
482	diana_microt	MIMAT0004605	hsa-miR-129-2-3p	TDRD6	221400	ENSG00000180113	0.736	predicted
483	diana_microt	MIMAT0004605	hsa-miR-129-2-3p	NSD1	64324	ENSG00000165671	0.736	predicted
484	diana_microt	MIMAT0004605	hsa-miR-129-2-3p	PIKFYVE	200576	ENSG00000115020	0.735	predicted
485	diana_microt	MIMAT0004605	hsa-miR-129-2-3p	KIF24	347240	ENSG00000186638	0.735	predicted
486	diana_microt	MIMAT0004605	hsa-miR-129-2-3p	PIKFYVE	200576	ENSG00000115020	0.735	predicted
487	diana_microt	MIMAT0004605	hsa-miR-129-2-3p	MAP3K3	4215	ENSG00000198909	0.735	predicted
488	diana_microt	MIMAT0004605	hsa-miR-129-2-3p	TM9SF3	56889	ENSG00000077147	0.734	predicted
489	diana_microt	MIMAT0004605	hsa-miR-129-2-3p	PA2G4	5036	ENSG00000170515	0.734	predicted
490	diana_microt	MIMAT0004605	hsa-miR-129-2-3p	GRASP	160622	ENSG00000161835	0.734	predicted
491	diana_microt	MIMAT0004605	hsa-miR-129-2-3p	ACSL1	2180	ENSG00000151726	0.734	predicted
492	diana_microt	MIMAT0004605	hsa-miR-129-2-3p	TM9SF3	56889	ENSG00000077147	0.734	predicted
493	diana_microt	MIMAT0004605	hsa-miR-129-2-3p	TGM6	343641	ENSG00000166948	0.733	predicted
494	diana_microt	MIMAT0004605	hsa-miR-129-2-3p	TXLNB	167838	ENSG00000164440	0.733	predicted
495	diana_microt	MIMAT0004605	hsa-miR-129-2-3p	ANK1	286	ENSG00000029534	0.732	predicted
496	diana_microt	MIMAT0004605	hsa-miR-129-2-3p	FAM124A	220108	ENSG00000150510	0.732	predicted
497	diana_microt	MIMAT0004605	hsa-miR-129-2-3p	N4BP1	9683	ENSG00000102921	0.732	predicted
498	diana_microt	MIMAT0004605	hsa-miR-129-2-3p	ANK1	286	ENSG00000029534	0.732	predicted
499	diana_microt	MIMAT0004605	hsa-miR-129-2-3p	CSRNP1	64651	ENSG00000144655	0.732	predicted
500	diana_microt	MIMAT0004605	hsa-miR-129-2-3p	FAM220A	84792	ENSG00000178397	0.732	predicted
501	diana_microt	MIMAT0004605	hsa-miR-129-2-3p	N4BP1	9683	ENSG00000102921	0.732	predicted
502	diana_microt	MIMAT0004605	hsa-miR-129-2-3p	CRHR1	1394	ENSG00000120088	0.731	predicted
503	diana_microt	MIMAT0004605	hsa-miR-129-2-3p	CCNJ	54619	ENSG00000107443	0.731	predicted
504	diana_microt	MIMAT0004605	hsa-miR-129-2-3p	CRHR1	1394	ENSG00000120088	0.731	predicted
505	diana_microt	MIMAT0004605	hsa-miR-129-2-3p	TRHDE	29953	ENSG00000072657	0.731	predicted
506	diana_microt	MIMAT0004605	hsa-miR-129-2-3p	CCNJ	54619	ENSG00000107443	0.731	predicted
507	diana_microt	MIMAT0004605	hsa-miR-129-2-3p	TRHDE	29953	ENSG00000072657	0.731	predicted
508	diana_microt	MIMAT0004605	hsa-miR-129-2-3p	FBXL17	64839	ENSG00000145743	0.731	predicted
509	diana_microt	MIMAT0004605	hsa-miR-129-2-3p	FAM105B	90268	ENSG00000154124	0.731	predicted
510	diana_microt	MIMAT0004605	hsa-miR-129-2-3p	PRKAR2A	5576	ENSG00000114302	0.73	predicted
511	diana_microt	MIMAT0004605	hsa-miR-129-2-3p	TNNI1	7135	ENSG00000159173	0.73	predicted
512	diana_microt	MIMAT0004605	hsa-miR-129-2-3p	TBX2	6909	ENSG00000121068	0.73	predicted
513	diana_microt	MIMAT0004605	hsa-miR-129-2-3p	SHISA6	388336	ENSG00000188803	0.73	predicted
514	diana_microt	MIMAT0004605	hsa-miR-129-2-3p	PRKAR2A	5576	ENSG00000114302	0.73	predicted
515	diana_microt	MIMAT0004605	hsa-miR-129-2-3p	TBX2	6909	ENSG00000121068	0.73	predicted
516	diana_microt	MIMAT0004605	hsa-miR-129-2-3p	ZBTB8B	728116	ENSG00000273274	0.729	predicted
517	diana_microt	MIMAT0004605	hsa-miR-129-2-3p	RAP2A	5911	ENSG00000125249	0.728	predicted
518	diana_microt	MIMAT0004605	hsa-miR-129-2-3p	ERC2	26059	ENSG00000187672	0.728	predicted
519	diana_microt	MIMAT0004605	hsa-miR-129-2-3p	PSAPL1	768239	ENSG00000178597	0.728	predicted
520	diana_microt	MIMAT0004605	hsa-miR-129-2-3p	RICTOR	253260	ENSG00000164327	0.728	predicted
521	diana_microt	MIMAT0004605	hsa-miR-129-2-3p	RAP2A	5911	ENSG00000125249	0.728	predicted
522	diana_microt	MIMAT0004605	hsa-miR-129-2-3p	ELFN2	114794	ENSG00000166897	0.727	predicted
523	diana_microt	MIMAT0004605	hsa-miR-129-2-3p	ABCC5	10057	ENSG00000114770	0.726	predicted
524	diana_microt	MIMAT0004605	hsa-miR-129-2-3p	ABCC5	10057	ENSG00000114770	0.726	predicted
525	diana_microt	MIMAT0004605	hsa-miR-129-2-3p	ZDHHC9	51114	ENSG00000188706	0.725	predicted
526	diana_microt	MIMAT0004605	hsa-miR-129-2-3p	CNTNAP1	8506	ENSG00000108797	0.725	predicted
527	diana_microt	MIMAT0004605	hsa-miR-129-2-3p	CFLAR	8837	ENSG00000003402	0.725	predicted
528	diana_microt	MIMAT0004605	hsa-miR-129-2-3p	ENTPD3	956	ENSG00000168032	0.725	predicted
529	diana_microt	MIMAT0004605	hsa-miR-129-2-3p	FMNL3	91010	ENSG00000161791	0.725	predicted
530	diana_microt	MIMAT0004605	hsa-miR-129-2-3p	CNTNAP1	8506	ENSG00000108797	0.725	predicted
531	diana_microt	MIMAT0004605	hsa-miR-129-2-3p	CFLAR	8837	ENSG00000003402	0.725	predicted
532	diana_microt	MIMAT0004605	hsa-miR-129-2-3p	EXOC7	23265	ENSG00000182473	0.724	predicted
533	diana_microt	MIMAT0004605	hsa-miR-129-2-3p	S100Z	170591	ENSG00000171643	0.724	predicted
534	diana_microt	MIMAT0004605	hsa-miR-129-2-3p	TRIM27	5987	ENSG00000204713	0.724	predicted
535	diana_microt	MIMAT0004605	hsa-miR-129-2-3p	C1orf95	375057	ENSG00000203685	0.723	predicted
536	diana_microt	MIMAT0004605	hsa-miR-129-2-3p	CEP78	84131	ENSG00000148019	0.723	predicted
537	diana_microt	MIMAT0004605	hsa-miR-129-2-3p	KRT35	3886	ENSG00000197079	0.722	predicted
538	diana_microt	MIMAT0004605	hsa-miR-129-2-3p	CEP104	9731	ENSG00000116198	0.722	predicted
539	diana_microt	MIMAT0004605	hsa-miR-129-2-3p	CEP104	9731	ENSG00000116198	0.722	predicted
540	diana_microt	MIMAT0004605	hsa-miR-129-2-3p	SCD5	79966	ENSG00000145284	0.721	predicted
541	diana_microt	MIMAT0004605	hsa-miR-129-2-3p	MAPK3	5595	ENSG00000102882	0.721	predicted
542	diana_microt	MIMAT0004605	hsa-miR-129-2-3p	CDHR1	92211	ENSG00000148600	0.721	predicted
543	diana_microt	MIMAT0004605	hsa-miR-129-2-3p	MAPK3	5595	ENSG00000102882	0.721	predicted
544	diana_microt	MIMAT0004605	hsa-miR-129-2-3p	SMNDC1	10285	ENSG00000119953	0.721	predicted
545	diana_microt	MIMAT0004605	hsa-miR-129-2-3p	ANKRD18A	253650	ENSG00000180071	0.721	predicted
546	diana_microt	MIMAT0004605	hsa-miR-129-2-3p	SMNDC1	10285	ENSG00000119953	0.721	predicted
547	diana_microt	MIMAT0004605	hsa-miR-129-2-3p	CXCL6	6372	ENSG00000124875	0.72	predicted
548	diana_microt	MIMAT0004605	hsa-miR-129-2-3p	MFSD9	84804	ENSG00000135953	0.72	predicted
549	diana_microt	MIMAT0004605	hsa-miR-129-2-3p	PLCE1	51196	ENSG00000138193	0.72	predicted
550	diana_microt	MIMAT0004605	hsa-miR-129-2-3p	ZNF292	23036	ENSG00000188994	0.72	predicted
551	diana_microt	MIMAT0004605	hsa-miR-129-2-3p	CXCL6	6372	ENSG00000124875	0.72	predicted
552	diana_microt	MIMAT0004605	hsa-miR-129-2-3p	ZHX3	23051	ENSG00000174306	0.72	predicted
553	diana_microt	MIMAT0004605	hsa-miR-129-2-3p	SBK1	388228	ENSG00000188322	0.719	predicted
554	diana_microt	MIMAT0004605	hsa-miR-129-2-3p	C9orf69	90120	ENSG00000238227	0.719	predicted
555	diana_microt	MIMAT0004605	hsa-miR-129-2-3p	MECP2	4204	ENSG00000169057	0.719	predicted
556	diana_microt	MIMAT0004605	hsa-miR-129-2-3p	POTEC	101060716	ENSG00000183206	0.718	predicted
557	diana_microt	MIMAT0004605	hsa-miR-129-2-3p	SPDL1	54908	ENSG00000040275	0.718	predicted
558	diana_microt	MIMAT0004605	hsa-miR-129-2-3p	PTPN20B	26095	ENSG00000183675	0.718	predicted
559	diana_microt	MIMAT0004605	hsa-miR-129-2-3p	HFM1	164045	ENSG00000162669	0.718	predicted
560	diana_microt	MIMAT0004605	hsa-miR-129-2-3p	POTEC	388468	ENSG00000183206	0.718	predicted
561	diana_microt	MIMAT0004605	hsa-miR-129-2-3p	C1orf141	400757	ENSG00000203963	0.718	predicted
562	diana_microt	MIMAT0004605	hsa-miR-129-2-3p	SPDL1	54908	ENSG00000040275	0.718	predicted
563	diana_microt	MIMAT0004605	hsa-miR-129-2-3p	CHML	1122	ENSG00000203668	0.718	predicted
564	diana_microt	MIMAT0004605	hsa-miR-129-2-3p	PTPN20B	653129	ENSG00000183675	0.718	predicted
565	diana_microt	MIMAT0004605	hsa-miR-129-2-3p	YES1	7525	ENSG00000176105	0.717	predicted
566	diana_microt	MIMAT0004605	hsa-miR-129-2-3p	PHC2	1912	ENSG00000134686	0.717	predicted
567	diana_microt	MIMAT0004605	hsa-miR-129-2-3p	RBM43	375287	ENSG00000184898	0.717	predicted
568	diana_microt	MIMAT0004605	hsa-miR-129-2-3p	ROBO1	6091	ENSG00000169855	0.717	predicted
569	diana_microt	MIMAT0004605	hsa-miR-129-2-3p	BNIP3L	665	ENSG00000104765	0.716	predicted
570	diana_microt	MIMAT0004605	hsa-miR-129-2-3p	GRAMD1B	57476	ENSG00000023171	0.716	predicted
571	diana_microt	MIMAT0004605	hsa-miR-129-2-3p	SNX6	58533	ENSG00000129515	0.716	predicted
572	diana_microt	MIMAT0004605	hsa-miR-129-2-3p	BNIP3L	665	ENSG00000104765	0.716	predicted
573	diana_microt	MIMAT0004605	hsa-miR-129-2-3p	CSRP1	1465	ENSG00000159176	0.716	predicted
574	diana_microt	MIMAT0004605	hsa-miR-129-2-3p	GRAMD1B	57476	ENSG00000023171	0.716	predicted
575	diana_microt	MIMAT0004605	hsa-miR-129-2-3p	MEF2A	4205	ENSG00000068305	0.715	predicted
576	diana_microt	MIMAT0004605	hsa-miR-129-2-3p	MEF2A	4205	ENSG00000068305	0.715	predicted
577	diana_microt	MIMAT0004605	hsa-miR-129-2-3p	NXF1	10482	ENSG00000162231	0.715	predicted
578	diana_microt	MIMAT0004605	hsa-miR-129-2-3p	RPL27A	6157	ENSG00000166441	0.714	predicted
579	diana_microt	MIMAT0004605	hsa-miR-129-2-3p	PKIA	5569	ENSG00000171033	0.714	predicted
580	diana_microt	MIMAT0004605	hsa-miR-129-2-3p	RPL27A	619562	ENSG00000166441	0.714	predicted
581	diana_microt	MIMAT0004605	hsa-miR-129-2-3p	TMEM100	55273	ENSG00000166292	0.713	predicted
582	diana_microt	MIMAT0004605	hsa-miR-129-2-3p	PDE10A	10846	ENSG00000112541	0.713	predicted
583	diana_microt	MIMAT0004605	hsa-miR-129-2-3p	STK4	6789	ENSG00000101109	0.713	predicted
584	diana_microt	MIMAT0004605	hsa-miR-129-2-3p	PDE10A	10846	ENSG00000112541	0.713	predicted
585	diana_microt	MIMAT0004605	hsa-miR-129-2-3p	BRK1	55845	ENSG00000254999	0.713	predicted
586	diana_microt	MIMAT0004605	hsa-miR-129-2-3p	STK4	6789	ENSG00000101109	0.713	predicted
587	diana_microt	MIMAT0004605	hsa-miR-129-2-3p			ENSG00000248801	0.712	predicted
588	diana_microt	MIMAT0004605	hsa-miR-129-2-3p	ZNF648	127665	ENSG00000179930	0.712	predicted
589	diana_microt	MIMAT0004605	hsa-miR-129-2-3p	MUC21	394263	ENSG00000204544	0.712	predicted
590	diana_microt	MIMAT0004605	hsa-miR-129-2-3p	SSH3	54961	ENSG00000172830	0.711	predicted
591	diana_microt	MIMAT0004605	hsa-miR-129-2-3p	ASIC1	41	ENSG00000110881	0.711	predicted
592	diana_microt	MIMAT0004605	hsa-miR-129-2-3p	ADAM22	53616	ENSG00000008277	0.711	predicted
593	diana_microt	MIMAT0004605	hsa-miR-129-2-3p	FBXO36	130888	ENSG00000153832	0.711	predicted
594	diana_microt	MIMAT0004605	hsa-miR-129-2-3p	RNF175	285533	ENSG00000145428	0.711	predicted
595	diana_microt	MIMAT0004605	hsa-miR-129-2-3p	ASIC1	41	ENSG00000110881	0.711	predicted
596	diana_microt	MIMAT0004605	hsa-miR-129-2-3p	ADAM22	53616	ENSG00000008277	0.711	predicted
597	diana_microt	MIMAT0004605	hsa-miR-129-2-3p	RMND5B	64777	ENSG00000145916	0.711	predicted
598	diana_microt	MIMAT0004605	hsa-miR-129-2-3p	PIGS	94005	ENSG00000087111	0.71	predicted
599	diana_microt	MIMAT0004605	hsa-miR-129-2-3p	C12orf76	400073	ENSG00000174456	0.71	predicted
600	diana_microt	MIMAT0004605	hsa-miR-129-2-3p	TEX14	56155	ENSG00000121101	0.71	predicted
601	diana_microt	MIMAT0004605	hsa-miR-129-2-3p	PIGS	94005	ENSG00000087111	0.71	predicted
602	diana_microt	MIMAT0004605	hsa-miR-129-2-3p	PIK3AP1	118788	ENSG00000155629	0.71	predicted
603	diana_microt	MIMAT0004605	hsa-miR-129-2-3p	DNPEP	23549	ENSG00000123992	0.71	predicted
604	diana_microt	MIMAT0004605	hsa-miR-129-2-3p	ERLIN2	11160	ENSG00000147475	0.71	predicted
605	diana_microt	MIMAT0004605	hsa-miR-129-2-3p	TEX14	56155	ENSG00000121101	0.71	predicted
606	diana_microt	MIMAT0004605	hsa-miR-129-2-3p	DNPEP	23549	ENSG00000123992	0.71	predicted
607	diana_microt	MIMAT0004605	hsa-miR-129-2-3p	BDKRB2	624	ENSG00000168398	0.71	predicted
608	diana_microt	MIMAT0004605	hsa-miR-129-2-3p	KLHL20	27252	ENSG00000076321	0.709	predicted
609	diana_microt	MIMAT0004605	hsa-miR-129-2-3p	PORCN	64840	ENSG00000102312	0.709	predicted
610	diana_microt	MIMAT0004605	hsa-miR-129-2-3p	PORCN	64840	ENSG00000102312	0.709	predicted
611	diana_microt	MIMAT0004605	hsa-miR-129-2-3p	TANC2	26115	ENSG00000170921	0.709	predicted
612	diana_microt	MIMAT0004605	hsa-miR-129-2-3p	KLHL20	27252	ENSG00000076321	0.709	predicted
613	diana_microt	MIMAT0004605	hsa-miR-129-2-3p	EPB41L4B	54566	ENSG00000095203	0.708	predicted
614	diana_microt	MIMAT0004605	hsa-miR-129-2-3p	RAB5B	5869	ENSG00000111540	0.708	predicted
615	diana_microt	MIMAT0004605	hsa-miR-129-2-3p			ENSG00000229689	0.708	predicted
616	diana_microt	MIMAT0004605	hsa-miR-129-2-3p	SLITRK5	26050	ENSG00000165300	0.708	predicted
617	diana_microt	MIMAT0004605	hsa-miR-129-2-3p	EPB41L4B	54566	ENSG00000095203	0.708	predicted
618	diana_microt	MIMAT0004605	hsa-miR-129-2-3p	RAB5B	5869	ENSG00000111540	0.708	predicted
619	diana_microt	MIMAT0004605	hsa-miR-129-2-3p	WBSCR17	64409	ENSG00000185274	0.707	predicted
620	diana_microt	MIMAT0004605	hsa-miR-129-2-3p	ZNF229	7772	ENSG00000278318	0.707	predicted
621	diana_microt	MIMAT0004605	hsa-miR-129-2-3p			ENSG00000267216	0.707	predicted
622	diana_microt	MIMAT0004605	hsa-miR-129-2-3p	NCAPD2	9918	ENSG00000010292	0.706	predicted
623	diana_microt	MIMAT0004605	hsa-miR-129-2-3p	E2F5	1875	ENSG00000133740	0.706	predicted
624	diana_microt	MIMAT0004605	hsa-miR-129-2-3p	NCAPD2	9918	ENSG00000010292	0.706	predicted
625	diana_microt	MIMAT0004605	hsa-miR-129-2-3p	FMNL2	114793	ENSG00000157827	0.705	predicted
626	diana_microt	MIMAT0004605	hsa-miR-129-2-3p	HPS4	89781	ENSG00000100099	0.705	predicted
627	diana_microt	MIMAT0004605	hsa-miR-129-2-3p	CCDC47	57003	ENSG00000108588	0.705	predicted
628	diana_microt	MIMAT0004605	hsa-miR-129-2-3p	HPS4	89781	ENSG00000100099	0.705	predicted
629	diana_microt	MIMAT0004605	hsa-miR-129-2-3p	KHK	3795	ENSG00000138030	0.705	predicted
630	diana_microt	MIMAT0004605	hsa-miR-129-2-3p	CCDC47	57003	ENSG00000108588	0.705	predicted
631	diana_microt	MIMAT0004605	hsa-miR-129-2-3p	ADARB1	104	ENSG00000197381	0.705	predicted
632	diana_microt	MIMAT0004605	hsa-miR-129-2-3p			ENSG00000248751	0.704	predicted
633	diana_microt	MIMAT0004605	hsa-miR-129-2-3p	TP53INP2	58476	ENSG00000078804	0.704	predicted
634	diana_microt	MIMAT0004605	hsa-miR-129-2-3p	MKI67	4288	ENSG00000148773	0.704	predicted
635	diana_microt	MIMAT0004605	hsa-miR-129-2-3p	TP53INP2	58476	ENSG00000078804	0.704	predicted
636	diana_microt	MIMAT0004605	hsa-miR-129-2-3p	NCR3LG1	374383	ENSG00000188211	0.703	predicted
637	diana_microt	MIMAT0004605	hsa-miR-129-2-3p	ELMSAN1	91748	ENSG00000156030	0.703	predicted
638	diana_microt	MIMAT0004605	hsa-miR-129-2-3p	RNF34	80196	ENSG00000170633	0.702	predicted
639	diana_microt	MIMAT0004605	hsa-miR-129-2-3p	ZNF451	26036	ENSG00000112200	0.702	predicted
640	diana_microt	MIMAT0004605	hsa-miR-129-2-3p	PDK2	5164	ENSG00000005882	0.702	predicted
641	diana_microt	MIMAT0004605	hsa-miR-129-2-3p	APBA1	320	ENSG00000107282	0.702	predicted
642	diana_microt	MIMAT0004605	hsa-miR-129-2-3p	SYNJ2BP	55333	ENSG00000213463	0.702	predicted
643	diana_microt	MIMAT0004605	hsa-miR-129-2-3p	ZNF451	26036	ENSG00000112200	0.702	predicted
644	diana_microt	MIMAT0004605	hsa-miR-129-2-3p	PDK2	5164	ENSG00000005882	0.702	predicted
645	diana_microt	MIMAT0004605	hsa-miR-129-2-3p	SYNJ2BP	100529257	ENSG00000213463	0.702	predicted
646	diana_microt	MIMAT0004605	hsa-miR-129-2-3p	APBA1	320	ENSG00000107282	0.702	predicted
647	diana_microt	MIMAT0004605	hsa-miR-129-2-3p	NLN	57486	ENSG00000123213	0.701	predicted
648	diana_microt	MIMAT0004605	hsa-miR-129-2-3p	CSPP1	79848	ENSG00000104218	0.701	predicted
649	diana_microt	MIMAT0004605	hsa-miR-129-2-3p	NLN	57486	ENSG00000123213	0.701	predicted
650	diana_microt	MIMAT0004605	hsa-miR-129-2-3p	BEST2	54831	ENSG00000039987	0.701	predicted
651	diana_microt	MIMAT0004605	hsa-miR-129-2-3p	CSPP1	79848	ENSG00000104218	0.701	predicted
652	diana_microt	MIMAT0004605	hsa-miR-129-2-3p	BEST2	54831	ENSG00000039987	0.701	predicted
653	diana_microt	MIMAT0004605	hsa-miR-129-2-3p	GRIK3	2899	ENSG00000163873	0.7	predicted
654	diana_microt	MIMAT0004605	hsa-miR-129-2-3p	BRE	9577	ENSG00000158019	0.7	predicted
655	elmmo	MIMAT0004605	hsa-miR-129-2-3p	RFX7	64864	ENSG00000181827	0.655	predicted
656	elmmo	MIMAT0004605	hsa-miR-129-2-3p	SETD1B	23067	ENSG00000139718	0.655	predicted
657	elmmo	MIMAT0004605	hsa-miR-129-2-3p	GPM6B	2824	ENSG00000046653	0.655	predicted
658	elmmo	MIMAT0004605	hsa-miR-129-2-3p	TMEM33	55161	ENSG00000109133	0.655	predicted
659	elmmo	MIMAT0004605	hsa-miR-129-2-3p	PNISR	25957	ENSG00000132424	0.655	predicted
660	elmmo	MIMAT0004605	hsa-miR-129-2-3p	ZBTB43	23099	ENSG00000169155	0.655	predicted
661	elmmo	MIMAT0004605	hsa-miR-129-2-3p	TP53INP2	58476	ENSG00000078804	0.655	predicted
662	elmmo	MIMAT0004605	hsa-miR-129-2-3p	DCC	1630	ENSG00000187323	0.655	predicted
663	elmmo	MIMAT0004605	hsa-miR-129-2-3p	SPOCK1	6695	ENSG00000152377	0.655	predicted
664	elmmo	MIMAT0004605	hsa-miR-129-2-3p	DNAJB5	25822	ENSG00000137094	0.655	predicted
665	elmmo	MIMAT0004605	hsa-miR-129-2-3p	CACNA1I	8911	ENSG00000100346	0.655	predicted
666	elmmo	MIMAT0004605	hsa-miR-129-2-3p	CNOT6	57472	ENSG00000113300	0.655	predicted
667	elmmo	MIMAT0004605	hsa-miR-129-2-3p	ASB7	140460	ENSG00000183475	0.655	predicted
668	elmmo	MIMAT0004605	hsa-miR-129-2-3p	CCP110	9738	ENSG00000103540	0.655	predicted
669	elmmo	MIMAT0004605	hsa-miR-129-2-3p	ABLIM3	22885	ENSG00000173210	0.655	predicted
670	elmmo	MIMAT0004605	hsa-miR-129-2-3p	FNBP1L	54874	ENSG00000137942	0.655	predicted
671	elmmo	MIMAT0004605	hsa-miR-129-2-3p	DOLPP1	57171	ENSG00000167130	0.655	predicted
672	elmmo	MIMAT0004605	hsa-miR-129-2-3p	GABRA1	2554	ENSG00000022355	0.655	predicted
673	elmmo	MIMAT0004605	hsa-miR-129-2-3p	NPTN	27020	ENSG00000156642	0.655	predicted
674	elmmo	MIMAT0004605	hsa-miR-129-2-3p	ZBTB44	29068	ENSG00000196323	0.655	predicted
675	elmmo	MIMAT0004605	hsa-miR-129-2-3p	SCN3B	55800	ENSG00000166257	0.655	predicted
676	elmmo	MIMAT0004605	hsa-miR-129-2-3p	BAALC	79870	ENSG00000164929	0.655	predicted
677	elmmo	MIMAT0004605	hsa-miR-129-2-3p	RHOBTB1	9886	ENSG00000072422	0.655	predicted
678	elmmo	MIMAT0004605	hsa-miR-129-2-3p	ZBTB38	253461	ENSG00000177311	0.655	predicted
679	elmmo	MIMAT0004605	hsa-miR-129-2-3p	TXLNG	55787	ENSG00000086712	0.655	predicted
680	elmmo	MIMAT0004605	hsa-miR-129-2-3p	SRPK1	6732	ENSG00000096063	0.655	predicted
681	elmmo	MIMAT0004605	hsa-miR-129-2-3p	CA7	766	ENSG00000168748	0.655	predicted
682	elmmo	MIMAT0004605	hsa-miR-129-2-3p	YES1	7525	ENSG00000176105	0.655	predicted
683	elmmo	MIMAT0004605	hsa-miR-129-2-3p	BZW1	9689	ENSG00000082153	0.655	predicted
684	elmmo	MIMAT0004605	hsa-miR-129-2-3p	GRASP	160622	ENSG00000161835	0.655	predicted
685	elmmo	MIMAT0004605	hsa-miR-129-2-3p	RAP1B	101060439	ENSG00000127314	0.655	predicted
686	elmmo	MIMAT0004605	hsa-miR-129-2-3p	HSPH1	10808	ENSG00000120694	0.655	predicted
687	elmmo	MIMAT0004605	hsa-miR-129-2-3p	GRM1	2911	ENSG00000152822	0.655	predicted
688	elmmo	MIMAT0004605	hsa-miR-129-2-3p	TMEM151B	441151	ENSG00000178233	0.655	predicted
689	elmmo	MIMAT0004605	hsa-miR-129-2-3p	TANC2	26115	ENSG00000170921	0.655	predicted
690	elmmo	MIMAT0004605	hsa-miR-129-2-3p	PHF20L1	51105	ENSG00000129292	0.655	predicted
691	elmmo	MIMAT0004605	hsa-miR-129-2-3p	CELF6	60677	ENSG00000140488	0.655	predicted
692	elmmo	MIMAT0004605	hsa-miR-129-2-3p	MCU	90550	ENSG00000156026	0.655	predicted
693	elmmo	MIMAT0004605	hsa-miR-129-2-3p	GPM6B	2824	ENSG00000046653	0.655	predicted
694	elmmo	MIMAT0004605	hsa-miR-129-2-3p	TMEM33	55161	ENSG00000109133	0.655	predicted
695	elmmo	MIMAT0004605	hsa-miR-129-2-3p	EFNA5	1946	ENSG00000184349	0.655	predicted
696	elmmo	MIMAT0004605	hsa-miR-129-2-3p	FNDC5	252995	ENSG00000160097	0.655	predicted
697	elmmo	MIMAT0004605	hsa-miR-129-2-3p	CAMKK2	10645	ENSG00000110931	0.655	predicted
698	elmmo	MIMAT0004605	hsa-miR-129-2-3p	RUNX2	860	ENSG00000124813	0.655	predicted
699	elmmo	MIMAT0004605	hsa-miR-129-2-3p	RAP1B	5908	ENSG00000127314	0.655	predicted
700	elmmo	MIMAT0004605	hsa-miR-129-2-3p	ZBTB43	23099	ENSG00000169155	0.655	predicted
701	elmmo	MIMAT0004605	hsa-miR-129-2-3p	TP53INP2	58476	ENSG00000078804	0.655	predicted
702	elmmo	MIMAT0004605	hsa-miR-129-2-3p	DCC	1630	ENSG00000187323	0.655	predicted
703	elmmo	MIMAT0004605	hsa-miR-129-2-3p	UNK	85451	ENSG00000132478	0.655	predicted
704	elmmo	MIMAT0004605	hsa-miR-129-2-3p	STXBP5L	9515	ENSG00000145087	0.655	predicted
705	elmmo	MIMAT0004605	hsa-miR-129-2-3p	ASB7	140460	ENSG00000183475	0.655	predicted
706	elmmo	MIMAT0004605	hsa-miR-129-2-3p	ST8SIA4	7903	ENSG00000113532	0.655	predicted
707	elmmo	MIMAT0004605	hsa-miR-129-2-3p	CCP110	9738	ENSG00000103540	0.655	predicted
708	elmmo	MIMAT0004605	hsa-miR-129-2-3p	ABLIM3	22885	ENSG00000173210	0.655	predicted
709	elmmo	MIMAT0004605	hsa-miR-129-2-3p	FNBP1L	54874	ENSG00000137942	0.655	predicted
710	elmmo	MIMAT0004605	hsa-miR-129-2-3p	DOLPP1	57171	ENSG00000167130	0.655	predicted
711	elmmo	MIMAT0004605	hsa-miR-129-2-3p	NUP98	4928	ENSG00000110713	0.655	predicted
712	elmmo	MIMAT0004605	hsa-miR-129-2-3p	RHOBTB1	9886	ENSG00000072422	0.655	predicted
713	elmmo	MIMAT0004605	hsa-miR-129-2-3p	ZBTB38	253461	ENSG00000177311	0.655	predicted
714	elmmo	MIMAT0004605	hsa-miR-129-2-3p	TXLNG	55787	ENSG00000086712	0.655	predicted
715	elmmo	MIMAT0004605	hsa-miR-129-2-3p	SRPK1	6732	ENSG00000096063	0.655	predicted
716	elmmo	MIMAT0004605	hsa-miR-129-2-3p	CA7	766	ENSG00000168748	0.655	predicted
717	elmmo	MIMAT0004605	hsa-miR-129-2-3p	YES1	7525	ENSG00000176105	0.655	predicted
718	elmmo	MIMAT0004605	hsa-miR-129-2-3p	BNIP3L	665	ENSG00000104765	0.655	predicted
719	elmmo	MIMAT0004605	hsa-miR-129-2-3p	N4BP1	9683	ENSG00000102921	0.655	predicted
720	elmmo	MIMAT0004605	hsa-miR-129-2-3p	SACS	26278	ENSG00000151835	0.655	predicted
721	elmmo	MIMAT0004605	hsa-miR-129-2-3p	HSPH1	10808	ENSG00000120694	0.655	predicted
722	elmmo	MIMAT0004605	hsa-miR-129-2-3p	GRM1	2911	ENSG00000152822	0.655	predicted
723	elmmo	MIMAT0004605	hsa-miR-129-2-3p	RFX7	64864	ENSG00000181827	0.655	predicted
724	elmmo	MIMAT0004605	hsa-miR-129-2-3p	SETD1B	23067	ENSG00000139718	0.655	predicted
725	elmmo	MIMAT0004605	hsa-miR-129-2-3p	CELF6	60677	ENSG00000140488	0.655	predicted
726	elmmo	MIMAT0004605	hsa-miR-129-2-3p	MCU	90550	ENSG00000156026	0.655	predicted
727	elmmo	MIMAT0004605	hsa-miR-129-2-3p	PNISR	25957	ENSG00000132424	0.655	predicted
728	elmmo	MIMAT0004605	hsa-miR-129-2-3p	EFNA5	1946	ENSG00000184349	0.655	predicted
729	elmmo	MIMAT0004605	hsa-miR-129-2-3p	FNDC5	252995	ENSG00000160097	0.655	predicted
730	elmmo	MIMAT0004605	hsa-miR-129-2-3p	CAMKK2	10645	ENSG00000110931	0.655	predicted
731	elmmo	MIMAT0004605	hsa-miR-129-2-3p	RUNX2	860	ENSG00000124813	0.655	predicted
732	elmmo	MIMAT0004605	hsa-miR-129-2-3p	RAP1B	5908	ENSG00000127314	0.655	predicted
733	elmmo	MIMAT0004605	hsa-miR-129-2-3p	SPOCK1	6695	ENSG00000152377	0.655	predicted
734	elmmo	MIMAT0004605	hsa-miR-129-2-3p	DNAJB5	25822	ENSG00000137094	0.655	predicted
735	elmmo	MIMAT0004605	hsa-miR-129-2-3p	CACNA1I	8911	ENSG00000100346	0.655	predicted
736	elmmo	MIMAT0004605	hsa-miR-129-2-3p	CNOT6	57472	ENSG00000113300	0.655	predicted
737	elmmo	MIMAT0004605	hsa-miR-129-2-3p	UNK	85451	ENSG00000132478	0.655	predicted
738	elmmo	MIMAT0004605	hsa-miR-129-2-3p	STXBP5L	9515	ENSG00000145087	0.655	predicted
739	elmmo	MIMAT0004605	hsa-miR-129-2-3p	ST8SIA4	7903	ENSG00000113532	0.655	predicted
740	elmmo	MIMAT0004605	hsa-miR-129-2-3p	GABRA1	2554	ENSG00000022355	0.655	predicted
741	elmmo	MIMAT0004605	hsa-miR-129-2-3p	NPTN	27020	ENSG00000156642	0.655	predicted
742	elmmo	MIMAT0004605	hsa-miR-129-2-3p	ZBTB44	29068	ENSG00000196323	0.655	predicted
743	elmmo	MIMAT0004605	hsa-miR-129-2-3p	SCN3B	55800	ENSG00000166257	0.655	predicted
744	elmmo	MIMAT0004605	hsa-miR-129-2-3p	BAALC	79870	ENSG00000164929	0.655	predicted
745	elmmo	MIMAT0004605	hsa-miR-129-2-3p	NUP98	4928	ENSG00000110713	0.655	predicted
746	elmmo	MIMAT0004605	hsa-miR-129-2-3p	BZW1	9689	ENSG00000082153	0.655	predicted
747	elmmo	MIMAT0004605	hsa-miR-129-2-3p	GRASP	160622	ENSG00000161835	0.655	predicted
748	elmmo	MIMAT0004605	hsa-miR-129-2-3p	RAP1B	101060439	ENSG00000127314	0.655	predicted
749	elmmo	MIMAT0004605	hsa-miR-129-2-3p	BNIP3L	665	ENSG00000104765	0.655	predicted
750	elmmo	MIMAT0004605	hsa-miR-129-2-3p	N4BP1	9683	ENSG00000102921	0.655	predicted
751	elmmo	MIMAT0004605	hsa-miR-129-2-3p	SACS	26278	ENSG00000151835	0.655	predicted
752	elmmo	MIMAT0004605	hsa-miR-129-2-3p	TMEM151B	441151	ENSG00000178233	0.655	predicted
753	elmmo	MIMAT0004605	hsa-miR-129-2-3p	TANC2	26115	ENSG00000170921	0.655	predicted
754	elmmo	MIMAT0004605	hsa-miR-129-2-3p	PHF20L1	51105	ENSG00000129292	0.655	predicted
755	elmmo	MIMAT0004605	hsa-miR-129-2-3p	VAX1	11023	ENSG00000148704	0.623	predicted
756	elmmo	MIMAT0004605	hsa-miR-129-2-3p	EBAG9	9166	ENSG00000147654	0.623	predicted
757	elmmo	MIMAT0004605	hsa-miR-129-2-3p	ADARB1	104	ENSG00000197381	0.623	predicted
758	elmmo	MIMAT0004605	hsa-miR-129-2-3p	SESTD1	91404	ENSG00000187231	0.623	predicted
759	elmmo	MIMAT0004605	hsa-miR-129-2-3p	DLX1	1745	ENSG00000144355	0.623	predicted
760	elmmo	MIMAT0004605	hsa-miR-129-2-3p	SRGAP2	23380	ENSG00000266028	0.623	predicted
761	elmmo	MIMAT0004605	hsa-miR-129-2-3p	TANC2	26115	ENSG00000170921	0.623	predicted
762	elmmo	MIMAT0004605	hsa-miR-129-2-3p	FLRT2	100506718	ENSG00000185070	0.623	predicted
763	elmmo	MIMAT0004605	hsa-miR-129-2-3p	PTAR1	375743	ENSG00000188647	0.623	predicted
764	elmmo	MIMAT0004605	hsa-miR-129-2-3p	MYEF2	50804	ENSG00000104177	0.623	predicted
765	elmmo	MIMAT0004605	hsa-miR-129-2-3p	2022-03-05	54708	ENSG00000198060	0.623	predicted
766	elmmo	MIMAT0004605	hsa-miR-129-2-3p	CASKIN1	57524	ENSG00000167971	0.623	predicted
767	elmmo	MIMAT0004605	hsa-miR-129-2-3p	RCHY1	25898	ENSG00000163743	0.623	predicted
768	elmmo	MIMAT0004605	hsa-miR-129-2-3p	RBMS1	5937	ENSG00000153250	0.623	predicted
769	elmmo	MIMAT0004605	hsa-miR-129-2-3p	RMND5A	64795	ENSG00000153561	0.623	predicted
770	elmmo	MIMAT0004605	hsa-miR-129-2-3p	CREB1	1385	ENSG00000118260	0.623	predicted
771	elmmo	MIMAT0004605	hsa-miR-129-2-3p	SEC24C	9632	ENSG00000176986	0.623	predicted
772	elmmo	MIMAT0004605	hsa-miR-129-2-3p	LPGAT1	9926	ENSG00000123684	0.623	predicted
773	elmmo	MIMAT0004605	hsa-miR-129-2-3p	ACAT2	39	ENSG00000120437	0.623	predicted
774	elmmo	MIMAT0004605	hsa-miR-129-2-3p	PTPMT1	114971	ENSG00000110536	0.623	predicted
775	elmmo	MIMAT0004605	hsa-miR-129-2-3p	NMNAT2	23057	ENSG00000157064	0.623	predicted
776	elmmo	MIMAT0004605	hsa-miR-129-2-3p	MAPK10	5602	ENSG00000109339	0.623	predicted
777	elmmo	MIMAT0004605	hsa-miR-129-2-3p	USP25	29761	ENSG00000155313	0.623	predicted
778	elmmo	MIMAT0004605	hsa-miR-129-2-3p	CREB5	401317	ENSG00000146592	0.623	predicted
779	elmmo	MIMAT0004605	hsa-miR-129-2-3p	RREB1	6239	ENSG00000124782	0.623	predicted
780	elmmo	MIMAT0004605	hsa-miR-129-2-3p	NFIA	4774	ENSG00000162599	0.623	predicted
781	elmmo	MIMAT0004605	hsa-miR-129-2-3p	DAZAP1	26528	ENSG00000071626	0.623	predicted
782	elmmo	MIMAT0004605	hsa-miR-129-2-3p	TOP1	7150	ENSG00000198900	0.623	predicted
783	elmmo	MIMAT0004605	hsa-miR-129-2-3p	MARK2	2011	ENSG00000072518	0.623	predicted
784	elmmo	MIMAT0004605	hsa-miR-129-2-3p	MIB1	57534	ENSG00000101752	0.623	predicted
785	elmmo	MIMAT0004605	hsa-miR-129-2-3p	PRKCE	5581	ENSG00000171132	0.623	predicted
786	elmmo	MIMAT0004605	hsa-miR-129-2-3p	EPS15	2060	ENSG00000085832	0.623	predicted
787	elmmo	MIMAT0004605	hsa-miR-129-2-3p	KLHL13	90293	ENSG00000003096	0.623	predicted
788	elmmo	MIMAT0004605	hsa-miR-129-2-3p	DMXL1	1657	ENSG00000172869	0.623	predicted
789	elmmo	MIMAT0004605	hsa-miR-129-2-3p	DLGAP2	9228	ENSG00000198010	0.623	predicted
790	elmmo	MIMAT0004605	hsa-miR-129-2-3p	TIPARP	25976	ENSG00000163659	0.623	predicted
791	elmmo	MIMAT0004605	hsa-miR-129-2-3p	KPNA4	3840	ENSG00000186432	0.623	predicted
792	elmmo	MIMAT0004605	hsa-miR-129-2-3p	GPR137C	283554	ENSG00000180998	0.623	predicted
793	elmmo	MIMAT0004605	hsa-miR-129-2-3p	CASZ1	54897	ENSG00000130940	0.623	predicted
794	elmmo	MIMAT0004605	hsa-miR-129-2-3p	DYRK3	8444	ENSG00000143479	0.623	predicted
795	elmmo	MIMAT0004605	hsa-miR-129-2-3p	USP6	9098	ENSG00000129204	0.623	predicted
796	elmmo	MIMAT0004605	hsa-miR-129-2-3p	BRE	9577	ENSG00000158019	0.623	predicted
797	elmmo	MIMAT0004605	hsa-miR-129-2-3p	SPRY4	81848	ENSG00000187678	0.623	predicted
798	elmmo	MIMAT0004605	hsa-miR-129-2-3p	SPATA2	9825	ENSG00000158480	0.623	predicted
799	elmmo	MIMAT0004605	hsa-miR-129-2-3p	IGF2BP2	10644	ENSG00000073792	0.623	predicted
800	elmmo	MIMAT0004605	hsa-miR-129-2-3p	KLF12	11278	ENSG00000118922	0.623	predicted
801	elmmo	MIMAT0004605	hsa-miR-129-2-3p	KIAA1024	23251	ENSG00000169330	0.623	predicted
802	elmmo	MIMAT0004605	hsa-miR-129-2-3p	TET3	200424	ENSG00000187605	0.623	predicted
803	elmmo	MIMAT0004605	hsa-miR-129-2-3p	CACNA1E	777	ENSG00000198216	0.623	predicted
804	elmmo	MIMAT0004605	hsa-miR-129-2-3p	RAB5B	5869	ENSG00000111540	0.623	predicted
805	elmmo	MIMAT0004605	hsa-miR-129-2-3p	BRK1	55845	ENSG00000254999	0.623	predicted
806	elmmo	MIMAT0004605	hsa-miR-129-2-3p	TIAM1	7074	ENSG00000156299	0.623	predicted
807	elmmo	MIMAT0004605	hsa-miR-129-2-3p	POM121	9883	ENSG00000196313	0.623	predicted
808	elmmo	MIMAT0004605	hsa-miR-129-2-3p	BIRC6	57448	ENSG00000115760	0.623	predicted
809	elmmo	MIMAT0004605	hsa-miR-129-2-3p	GABBR2	9568	ENSG00000136928	0.623	predicted
810	elmmo	MIMAT0004605	hsa-miR-129-2-3p	ZBTB20	26137	ENSG00000181722	0.623	predicted
811	elmmo	MIMAT0004605	hsa-miR-129-2-3p	SLC24A2	25769	ENSG00000155886	0.623	predicted
812	elmmo	MIMAT0004605	hsa-miR-129-2-3p	DBN1	1627	ENSG00000113758	0.623	predicted
813	elmmo	MIMAT0004605	hsa-miR-129-2-3p	FRMD3	257019	ENSG00000172159	0.623	predicted
814	elmmo	MIMAT0004605	hsa-miR-129-2-3p	MAP3K1	4214	ENSG00000095015	0.623	predicted
815	elmmo	MIMAT0004605	hsa-miR-129-2-3p	FRYL	285527	ENSG00000075539	0.623	predicted
816	elmmo	MIMAT0004605	hsa-miR-129-2-3p	DOK4	55715	ENSG00000125170	0.623	predicted
817	elmmo	MIMAT0004605	hsa-miR-129-2-3p	PTEN	5728	ENSG00000171862	0.623	predicted
818	elmmo	MIMAT0004605	hsa-miR-129-2-3p	DOK4	55715	ENSG00000125170	0.623	predicted
819	elmmo	MIMAT0004605	hsa-miR-129-2-3p	KIAA1217	56243	ENSG00000120549	0.623	predicted
820	elmmo	MIMAT0004605	hsa-miR-129-2-3p	IGF2BP1	10642	ENSG00000159217	0.623	predicted
821	elmmo	MIMAT0004605	hsa-miR-129-2-3p	VTI1A	143187	ENSG00000151532	0.623	predicted
822	elmmo	MIMAT0004605	hsa-miR-129-2-3p	NRP1	8829	ENSG00000099250	0.623	predicted
823	elmmo	MIMAT0004605	hsa-miR-129-2-3p	RASAL2	9462	ENSG00000075391	0.623	predicted
824	elmmo	MIMAT0004605	hsa-miR-129-2-3p	MAP3K3	4215	ENSG00000198909	0.623	predicted
825	elmmo	MIMAT0004605	hsa-miR-129-2-3p	RAB31	11031	ENSG00000168461	0.623	predicted
826	elmmo	MIMAT0004605	hsa-miR-129-2-3p	FST	10468	ENSG00000134363	0.623	predicted
827	elmmo	MIMAT0004605	hsa-miR-129-2-3p	FBXO33	254170	ENSG00000165355	0.623	predicted
828	elmmo	MIMAT0004605	hsa-miR-129-2-3p	ZNF704	619279	ENSG00000164684	0.623	predicted
829	elmmo	MIMAT0004605	hsa-miR-129-2-3p	BCL7A	605	ENSG00000110987	0.623	predicted
830	elmmo	MIMAT0004605	hsa-miR-129-2-3p	HOMER2	9455	ENSG00000103942	0.623	predicted
831	elmmo	MIMAT0004605	hsa-miR-129-2-3p	SECISBP2	79048	ENSG00000187742	0.623	predicted
832	elmmo	MIMAT0004605	hsa-miR-129-2-3p	GNAI2	2771	ENSG00000114353	0.623	predicted
833	elmmo	MIMAT0004605	hsa-miR-129-2-3p	WDR26	80232	ENSG00000162923	0.623	predicted
834	elmmo	MIMAT0004605	hsa-miR-129-2-3p	CCP110	9738	ENSG00000103540	0.623	predicted
835	elmmo	MIMAT0004605	hsa-miR-129-2-3p	ROBO1	6091	ENSG00000169855	0.623	predicted
836	elmmo	MIMAT0004605	hsa-miR-129-2-3p		64748	ENSG00000105520	0.623	predicted
837	elmmo	MIMAT0004605	hsa-miR-129-2-3p	PARD6B	84612	ENSG00000124171	0.623	predicted
838	elmmo	MIMAT0004605	hsa-miR-129-2-3p	FAM175B	23172	ENSG00000165660	0.623	predicted
839	elmmo	MIMAT0004605	hsa-miR-129-2-3p	BTAF1	9044	ENSG00000095564	0.623	predicted
840	elmmo	MIMAT0004605	hsa-miR-129-2-3p	HNRNPU	3192	ENSG00000153187	0.623	predicted
841	elmmo	MIMAT0004605	hsa-miR-129-2-3p	LRRN2	10446	ENSG00000170382	0.623	predicted
842	elmmo	MIMAT0004605	hsa-miR-129-2-3p	OAZ2	4947	ENSG00000180304	0.623	predicted
843	elmmo	MIMAT0004605	hsa-miR-129-2-3p	TMEM260	54916	ENSG00000070269	0.623	predicted
844	elmmo	MIMAT0004605	hsa-miR-129-2-3p	SYT4	6860	ENSG00000132872	0.623	predicted
845	elmmo	MIMAT0004605	hsa-miR-129-2-3p	H3F3B	100616282	ENSG00000132475	0.623	predicted
846	elmmo	MIMAT0004605	hsa-miR-129-2-3p	NSD1	64324	ENSG00000165671	0.623	predicted
847	elmmo	MIMAT0004605	hsa-miR-129-2-3p	PELI2	57161	ENSG00000139946	0.623	predicted
848	elmmo	MIMAT0004605	hsa-miR-129-2-3p	BMPR2	659	ENSG00000204217	0.623	predicted
849	elmmo	MIMAT0004605	hsa-miR-129-2-3p	CPEB1	64506	ENSG00000214575	0.623	predicted
850	elmmo	MIMAT0004605	hsa-miR-129-2-3p	EIF3J	8669	ENSG00000104131	0.623	predicted
851	elmmo	MIMAT0004605	hsa-miR-129-2-3p	VPS25	84313	ENSG00000131475	0.623	predicted
852	elmmo	MIMAT0004605	hsa-miR-129-2-3p	SMNDC1	10285	ENSG00000119953	0.623	predicted
853	elmmo	MIMAT0004605	hsa-miR-129-2-3p	RAB10	10890	ENSG00000084733	0.623	predicted
854	elmmo	MIMAT0004605	hsa-miR-129-2-3p	ZFAND6	54469	ENSG00000086666	0.623	predicted
855	elmmo	MIMAT0004605	hsa-miR-129-2-3p	DCUN1D3	123879	ENSG00000188215	0.623	predicted
856	elmmo	MIMAT0004605	hsa-miR-129-2-3p	USP13	8975	ENSG00000058056	0.623	predicted
857	elmmo	MIMAT0004605	hsa-miR-129-2-3p	NAV3	89795	ENSG00000067798	0.623	predicted
858	elmmo	MIMAT0004605	hsa-miR-129-2-3p	AZIN1	51582	ENSG00000155096	0.623	predicted
859	elmmo	MIMAT0004605	hsa-miR-129-2-3p	SRGAP2	647135	ENSG00000163486	0.623	predicted
860	elmmo	MIMAT0004605	hsa-miR-129-2-3p	H3F3B	3020	ENSG00000132475	0.623	predicted
861	elmmo	MIMAT0004605	hsa-miR-129-2-3p	FAM69A	388650	ENSG00000154511	0.623	predicted
862	elmmo	MIMAT0004605	hsa-miR-129-2-3p	RIMS1	22999	ENSG00000079841	0.623	predicted
863	elmmo	MIMAT0004605	hsa-miR-129-2-3p	ZNRF3	84133	ENSG00000183579	0.623	predicted
864	elmmo	MIMAT0004605	hsa-miR-129-2-3p	DCAF7	10238	ENSG00000136485	0.623	predicted
865	elmmo	MIMAT0004605	hsa-miR-129-2-3p	FRS2	10818	ENSG00000166225	0.623	predicted
866	elmmo	MIMAT0004605	hsa-miR-129-2-3p	NCOA1	8648	ENSG00000084676	0.623	predicted
867	elmmo	MIMAT0004605	hsa-miR-129-2-3p	RICTOR	253260	ENSG00000164327	0.623	predicted
868	elmmo	MIMAT0004605	hsa-miR-129-2-3p	PRKCB	5579	ENSG00000166501	0.623	predicted
869	elmmo	MIMAT0004605	hsa-miR-129-2-3p	SON	6651	ENSG00000159140	0.623	predicted
870	elmmo	MIMAT0004605	hsa-miR-129-2-3p	C12orf68	387856	ENSG00000177875	0.623	predicted
871	elmmo	MIMAT0004605	hsa-miR-129-2-3p	CREBZF	58487	ENSG00000137504	0.623	predicted
872	elmmo	MIMAT0004605	hsa-miR-129-2-3p	CRTC2	200186	ENSG00000160741	0.623	predicted
873	elmmo	MIMAT0004605	hsa-miR-129-2-3p	AGO2	27161	ENSG00000123908	0.623	predicted
874	elmmo	MIMAT0004605	hsa-miR-129-2-3p	PIP4K2B	8396	ENSG00000276293	0.623	predicted
875	elmmo	MIMAT0004605	hsa-miR-129-2-3p	MEMO1	51072	ENSG00000162959	0.623	predicted
876	elmmo	MIMAT0004605	hsa-miR-129-2-3p	KDM4A	9682	ENSG00000066135	0.623	predicted
877	elmmo	MIMAT0004605	hsa-miR-129-2-3p	SHISA6	388336	ENSG00000188803	0.623	predicted
878	elmmo	MIMAT0004605	hsa-miR-129-2-3p	PPFIA1	8500	ENSG00000131626	0.623	predicted
879	elmmo	MIMAT0004605	hsa-miR-129-2-3p	SPRY3	10251	ENSG00000168939	0.623	predicted
880	elmmo	MIMAT0004605	hsa-miR-129-2-3p	SMAD3	4088	ENSG00000166949	0.623	predicted
881	elmmo	MIMAT0004605	hsa-miR-129-2-3p	TMEM189	387522	ENSG00000240849	0.623	predicted
882	elmmo	MIMAT0004605	hsa-miR-129-2-3p	FAM13B	51306	ENSG00000031003	0.623	predicted
883	elmmo	MIMAT0004605	hsa-miR-129-2-3p	KLHL28	54813	ENSG00000179454	0.623	predicted
884	elmmo	MIMAT0004605	hsa-miR-129-2-3p	MVB12B	89853	ENSG00000196814	0.623	predicted
885	elmmo	MIMAT0004605	hsa-miR-129-2-3p	SLC17A7	57030	ENSG00000104888	0.623	predicted
886	elmmo	MIMAT0004605	hsa-miR-129-2-3p	UBE2V1	7335	ENSG00000244687	0.623	predicted
887	elmmo	MIMAT0004605	hsa-miR-129-2-3p	DNAJC14	85406	ENSG00000135392	0.623	predicted
888	elmmo	MIMAT0004605	hsa-miR-129-2-3p	DEDD	9191	ENSG00000158796	0.623	predicted
889	elmmo	MIMAT0004605	hsa-miR-129-2-3p	POM121C	100101267	ENSG00000272391	0.623	predicted
890	elmmo	MIMAT0004605	hsa-miR-129-2-3p	CALN1	83698	ENSG00000183166	0.623	predicted
891	elmmo	MIMAT0004605	hsa-miR-129-2-3p	LHFP	10186	ENSG00000183722	0.623	predicted
892	elmmo	MIMAT0004605	hsa-miR-129-2-3p	PLXNA4	91584	ENSG00000221866	0.623	predicted
893	elmmo	MIMAT0004605	hsa-miR-129-2-3p	NFAT5	10725	ENSG00000102908	0.623	predicted
894	elmmo	MIMAT0004605	hsa-miR-129-2-3p	CENPB	1059	ENSG00000125817	0.623	predicted
895	elmmo	MIMAT0004605	hsa-miR-129-2-3p	RYBP	23429	ENSG00000163602	0.623	predicted
896	elmmo	MIMAT0004605	hsa-miR-129-2-3p	NR3C1	2908	ENSG00000113580	0.623	predicted
897	elmmo	MIMAT0004605	hsa-miR-129-2-3p	GPR3	2827	ENSG00000181773	0.623	predicted
898	elmmo	MIMAT0004605	hsa-miR-129-2-3p	MXD1	4084	ENSG00000059728	0.623	predicted
899	elmmo	MIMAT0004605	hsa-miR-129-2-3p	TMEM100	55273	ENSG00000166292	0.623	predicted
900	elmmo	MIMAT0004605	hsa-miR-129-2-3p	C6orf222	389384	ENSG00000189325	0.623	predicted
901	elmmo	MIMAT0004605	hsa-miR-129-2-3p	DNMT3B	1789	ENSG00000088305	0.623	predicted
902	elmmo	MIMAT0004605	hsa-miR-129-2-3p	FBRS	64319	ENSG00000156860	0.623	predicted
903	elmmo	MIMAT0004605	hsa-miR-129-2-3p	DGKI	9162	ENSG00000157680	0.623	predicted
904	elmmo	MIMAT0004605	hsa-miR-129-2-3p	MMP16	4325	ENSG00000156103	0.623	predicted
905	elmmo	MIMAT0004605	hsa-miR-129-2-3p	MORF4L2	9643	ENSG00000123562	0.623	predicted
906	elmmo	MIMAT0004605	hsa-miR-129-2-3p	NUMBL	9253	ENSG00000105245	0.623	predicted
907	elmmo	MIMAT0004605	hsa-miR-129-2-3p	TMEM189	387521	ENSG00000240849	0.623	predicted
908	elmmo	MIMAT0004605	hsa-miR-129-2-3p	PLXNC1	10154	ENSG00000136040	0.623	predicted
909	elmmo	MIMAT0004605	hsa-miR-129-2-3p	GNA13	10672	ENSG00000120063	0.623	predicted
910	elmmo	MIMAT0004605	hsa-miR-129-2-3p	ARAP2	116984	ENSG00000047365	0.623	predicted
911	elmmo	MIMAT0004605	hsa-miR-129-2-3p	SLC16A14	151473	ENSG00000163053	0.623	predicted
912	elmmo	MIMAT0004605	hsa-miR-129-2-3p	GRIN2A	2903	ENSG00000183454	0.623	predicted
913	elmmo	MIMAT0004605	hsa-miR-129-2-3p	TMEM136	219902	ENSG00000181264	0.623	predicted
914	elmmo	MIMAT0004605	hsa-miR-129-2-3p	SZRD1	26099	ENSG00000055070	0.623	predicted
915	elmmo	MIMAT0004605	hsa-miR-129-2-3p	FLRT2	23768	ENSG00000185070	0.623	predicted
916	elmmo	MIMAT0004605	hsa-miR-129-2-3p	FAM135B	51059	ENSG00000147724	0.623	predicted
917	elmmo	MIMAT0004605	hsa-miR-129-2-3p	PPP6C	5537	ENSG00000119414	0.623	predicted
918	elmmo	MIMAT0004605	hsa-miR-129-2-3p	MAP2K4	6416	ENSG00000065559	0.623	predicted
919	elmmo	MIMAT0004605	hsa-miR-129-2-3p	E2F3	1871	ENSG00000112242	0.623	predicted
920	elmmo	MIMAT0004605	hsa-miR-129-2-3p	CASKIN1	57524	ENSG00000167971	0.623	predicted
921	elmmo	MIMAT0004605	hsa-miR-129-2-3p	FEM1C	56929	ENSG00000145780	0.623	predicted
922	elmmo	MIMAT0004605	hsa-miR-129-2-3p	TMEM181	57583	ENSG00000146433	0.623	predicted
923	elmmo	MIMAT0004605	hsa-miR-129-2-3p	RMND5A	64795	ENSG00000153561	0.623	predicted
924	elmmo	MIMAT0004605	hsa-miR-129-2-3p	CREB1	1385	ENSG00000118260	0.623	predicted
925	elmmo	MIMAT0004605	hsa-miR-129-2-3p	SEC24C	9632	ENSG00000176986	0.623	predicted
926	elmmo	MIMAT0004605	hsa-miR-129-2-3p	LPGAT1	9926	ENSG00000123684	0.623	predicted
927	elmmo	MIMAT0004605	hsa-miR-129-2-3p	ACAT2	39	ENSG00000120437	0.623	predicted
928	elmmo	MIMAT0004605	hsa-miR-129-2-3p	PTPMT1	114971	ENSG00000110536	0.623	predicted
929	elmmo	MIMAT0004605	hsa-miR-129-2-3p	NMNAT2	23057	ENSG00000157064	0.623	predicted
930	elmmo	MIMAT0004605	hsa-miR-129-2-3p	MAPK10	5602	ENSG00000109339	0.623	predicted
931	elmmo	MIMAT0004605	hsa-miR-129-2-3p	USP25	29761	ENSG00000155313	0.623	predicted
932	elmmo	MIMAT0004605	hsa-miR-129-2-3p	CREB5	401317	ENSG00000146592	0.623	predicted
933	elmmo	MIMAT0004605	hsa-miR-129-2-3p	RREB1	6239	ENSG00000124782	0.623	predicted
934	elmmo	MIMAT0004605	hsa-miR-129-2-3p	NFIA	4774	ENSG00000162599	0.623	predicted
935	elmmo	MIMAT0004605	hsa-miR-129-2-3p	TOP1	7150	ENSG00000198900	0.623	predicted
936	elmmo	MIMAT0004605	hsa-miR-129-2-3p	MARK2	2011	ENSG00000072518	0.623	predicted
937	elmmo	MIMAT0004605	hsa-miR-129-2-3p	MIB1	57534	ENSG00000101752	0.623	predicted
938	elmmo	MIMAT0004605	hsa-miR-129-2-3p	BEAN1	146227	ENSG00000166546	0.623	predicted
939	elmmo	MIMAT0004605	hsa-miR-129-2-3p	DCAF10	79269	ENSG00000122741	0.623	predicted
940	elmmo	MIMAT0004605	hsa-miR-129-2-3p	CREB5	9586	ENSG00000146592	0.623	predicted
941	elmmo	MIMAT0004605	hsa-miR-129-2-3p	ZNF518A	9849	ENSG00000177853	0.623	predicted
942	elmmo	MIMAT0004605	hsa-miR-129-2-3p	DLGAP4	22839	ENSG00000080845	0.623	predicted
943	elmmo	MIMAT0004605	hsa-miR-129-2-3p	SLITRK4	139065	ENSG00000179542	0.623	predicted
944	elmmo	MIMAT0004605	hsa-miR-129-2-3p	CAMSAP2	23271	ENSG00000118200	0.623	predicted
945	elmmo	MIMAT0004605	hsa-miR-129-2-3p	KMT2A	4297	ENSG00000118058	0.623	predicted
946	elmmo	MIMAT0004605	hsa-miR-129-2-3p	FBXW11	23291	ENSG00000072803	0.623	predicted
947	elmmo	MIMAT0004605	hsa-miR-129-2-3p	DNMT3A	1788	ENSG00000119772	0.623	predicted
948	elmmo	MIMAT0004605	hsa-miR-129-2-3p	USP6	9098	ENSG00000129204	0.623	predicted
949	elmmo	MIMAT0004605	hsa-miR-129-2-3p	BRE	9577	ENSG00000158019	0.623	predicted
950	elmmo	MIMAT0004605	hsa-miR-129-2-3p	SPRY4	81848	ENSG00000187678	0.623	predicted
951	elmmo	MIMAT0004605	hsa-miR-129-2-3p	SPATA2	9825	ENSG00000158480	0.623	predicted
952	elmmo	MIMAT0004605	hsa-miR-129-2-3p	IGF2BP2	10644	ENSG00000073792	0.623	predicted
953	elmmo	MIMAT0004605	hsa-miR-129-2-3p	KLF12	11278	ENSG00000118922	0.623	predicted
954	elmmo	MIMAT0004605	hsa-miR-129-2-3p	KIAA1024	23251	ENSG00000169330	0.623	predicted
955	elmmo	MIMAT0004605	hsa-miR-129-2-3p	TET3	200424	ENSG00000187605	0.623	predicted
956	elmmo	MIMAT0004605	hsa-miR-129-2-3p	CACNA1E	777	ENSG00000198216	0.623	predicted
957	elmmo	MIMAT0004605	hsa-miR-129-2-3p	RAB5B	5869	ENSG00000111540	0.623	predicted
958	elmmo	MIMAT0004605	hsa-miR-129-2-3p	TIAM1	7074	ENSG00000156299	0.623	predicted
959	elmmo	MIMAT0004605	hsa-miR-129-2-3p	POM121	9883	ENSG00000196313	0.623	predicted
960	elmmo	MIMAT0004605	hsa-miR-129-2-3p	BIRC6	57448	ENSG00000115760	0.623	predicted
961	elmmo	MIMAT0004605	hsa-miR-129-2-3p	FAM110B	90362	ENSG00000169122	0.623	predicted
962	elmmo	MIMAT0004605	hsa-miR-129-2-3p	TRAF4	9618	ENSG00000076604	0.623	predicted
963	elmmo	MIMAT0004605	hsa-miR-129-2-3p	TMEM64	169200	ENSG00000180694	0.623	predicted
964	elmmo	MIMAT0004605	hsa-miR-129-2-3p	DYNLT3	6990	ENSG00000165169	0.623	predicted
965	elmmo	MIMAT0004605	hsa-miR-129-2-3p	PAN3	255967	ENSG00000152520	0.623	predicted
966	elmmo	MIMAT0004605	hsa-miR-129-2-3p	RBMS3	27303	ENSG00000144642	0.623	predicted
967	elmmo	MIMAT0004605	hsa-miR-129-2-3p	SRGAP2	653464	ENSG00000163486	0.623	predicted
968	elmmo	MIMAT0004605	hsa-miR-129-2-3p	PAFAH1B1	5048	ENSG00000007168	0.623	predicted
969	elmmo	MIMAT0004605	hsa-miR-129-2-3p	SSH3	54961	ENSG00000172830	0.623	predicted
970	elmmo	MIMAT0004605	hsa-miR-129-2-3p	TFAP2B	7021	ENSG00000008196	0.623	predicted
971	elmmo	MIMAT0004605	hsa-miR-129-2-3p	VTI1A	143187	ENSG00000151532	0.623	predicted
972	elmmo	MIMAT0004605	hsa-miR-129-2-3p	NRP1	8829	ENSG00000099250	0.623	predicted
973	elmmo	MIMAT0004605	hsa-miR-129-2-3p	RASAL2	9462	ENSG00000075391	0.623	predicted
974	elmmo	MIMAT0004605	hsa-miR-129-2-3p	MAP3K3	4215	ENSG00000198909	0.623	predicted
975	elmmo	MIMAT0004605	hsa-miR-129-2-3p	RAB31	11031	ENSG00000168461	0.623	predicted
976	elmmo	MIMAT0004605	hsa-miR-129-2-3p	FST	10468	ENSG00000134363	0.623	predicted
977	elmmo	MIMAT0004605	hsa-miR-129-2-3p	FBXO33	254170	ENSG00000165355	0.623	predicted
978	elmmo	MIMAT0004605	hsa-miR-129-2-3p	ZNF704	619279	ENSG00000164684	0.623	predicted
979	elmmo	MIMAT0004605	hsa-miR-129-2-3p	BCL7A	605	ENSG00000110987	0.623	predicted
980	elmmo	MIMAT0004605	hsa-miR-129-2-3p	SNX6	58533	ENSG00000129515	0.623	predicted
981	elmmo	MIMAT0004605	hsa-miR-129-2-3p	CRELD1	78987	ENSG00000163703	0.623	predicted
982	elmmo	MIMAT0004605	hsa-miR-129-2-3p	ITM2B	9445	ENSG00000136156	0.623	predicted
983	elmmo	MIMAT0004605	hsa-miR-129-2-3p	MED1	5469	ENSG00000125686	0.623	predicted
984	elmmo	MIMAT0004605	hsa-miR-129-2-3p	MAGI3	260425	ENSG00000081026	0.623	predicted
985	elmmo	MIMAT0004605	hsa-miR-129-2-3p	RNF34	80196	ENSG00000170633	0.623	predicted
986	elmmo	MIMAT0004605	hsa-miR-129-2-3p	STIM2	57620	ENSG00000109689	0.623	predicted
987	elmmo	MIMAT0004605	hsa-miR-129-2-3p	GPD1L	23171	ENSG00000152642	0.623	predicted
988	elmmo	MIMAT0004605	hsa-miR-129-2-3p	FUT8	2530	ENSG00000033170	0.623	predicted
989	elmmo	MIMAT0004605	hsa-miR-129-2-3p	HMGCS1	3157	ENSG00000112972	0.623	predicted
990	elmmo	MIMAT0004605	hsa-miR-129-2-3p	PLEKHA6	22874	ENSG00000143850	0.623	predicted
991	elmmo	MIMAT0004605	hsa-miR-129-2-3p	ZBTB34	403341	ENSG00000177125	0.623	predicted
992	elmmo	MIMAT0004605	hsa-miR-129-2-3p	LUC7L3	51747	ENSG00000108848	0.623	predicted
993	elmmo	MIMAT0004605	hsa-miR-129-2-3p	SCN3B	55800	ENSG00000166257	0.623	predicted
994	elmmo	MIMAT0004605	hsa-miR-129-2-3p	H3F3B	3021	ENSG00000132475	0.623	predicted
995	elmmo	MIMAT0004605	hsa-miR-129-2-3p	NSD1	64324	ENSG00000165671	0.623	predicted
996	elmmo	MIMAT0004605	hsa-miR-129-2-3p	PHTF2	57157	ENSG00000006576	0.623	predicted
997	elmmo	MIMAT0004605	hsa-miR-129-2-3p	EIF3J	8669	ENSG00000104131	0.623	predicted
998	elmmo	MIMAT0004605	hsa-miR-129-2-3p	VPS25	84313	ENSG00000131475	0.623	predicted
999	elmmo	MIMAT0004605	hsa-miR-129-2-3p	SMNDC1	10285	ENSG00000119953	0.623	predicted
1000	elmmo	MIMAT0004605	hsa-miR-129-2-3p	RAB10	10890	ENSG00000084733	0.623	predicted
1001	elmmo	MIMAT0004605	hsa-miR-129-2-3p	ZFAND6	54469	ENSG00000086666	0.623	predicted
1002	elmmo	MIMAT0004605	hsa-miR-129-2-3p	DCUN1D3	123879	ENSG00000188215	0.623	predicted
1003	elmmo	MIMAT0004605	hsa-miR-129-2-3p	USP13	8975	ENSG00000058056	0.623	predicted
1004	elmmo	MIMAT0004605	hsa-miR-129-2-3p	NAV3	89795	ENSG00000067798	0.623	predicted
1005	elmmo	MIMAT0004605	hsa-miR-129-2-3p	AZIN1	51582	ENSG00000155096	0.623	predicted
1006	elmmo	MIMAT0004605	hsa-miR-129-2-3p	SRGAP2	647135	ENSG00000163486	0.623	predicted
1007	elmmo	MIMAT0004605	hsa-miR-129-2-3p	H3F3B	3020	ENSG00000132475	0.623	predicted
1008	elmmo	MIMAT0004605	hsa-miR-129-2-3p	USP32	84669	ENSG00000170832	0.623	predicted
1009	elmmo	MIMAT0004605	hsa-miR-129-2-3p	BHLHE40	8553	ENSG00000134107	0.623	predicted
1010	elmmo	MIMAT0004605	hsa-miR-129-2-3p	TRIB1	10221	ENSG00000173334	0.623	predicted
1011	elmmo	MIMAT0004605	hsa-miR-129-2-3p	PARP1	142	ENSG00000143799	0.623	predicted
1012	elmmo	MIMAT0004605	hsa-miR-129-2-3p	NAA30	122830	ENSG00000139977	0.623	predicted
1013	elmmo	MIMAT0004605	hsa-miR-129-2-3p	CBX6	23466	ENSG00000183741	0.623	predicted
1014	elmmo	MIMAT0004605	hsa-miR-129-2-3p	HS3ST2	9956	ENSG00000122254	0.623	predicted
1015	elmmo	MIMAT0004605	hsa-miR-129-2-3p	PHF21A	51317	ENSG00000135365	0.623	predicted
1016	elmmo	MIMAT0004605	hsa-miR-129-2-3p	PKIA	5569	ENSG00000171033	0.623	predicted
1017	elmmo	MIMAT0004605	hsa-miR-129-2-3p	TMEM189	7335	ENSG00000240849	0.623	predicted
1018	elmmo	MIMAT0004605	hsa-miR-129-2-3p	SOX4	6659	ENSG00000124766	0.623	predicted
1019	elmmo	MIMAT0004605	hsa-miR-129-2-3p	FAM117B	150864	ENSG00000138439	0.623	predicted
1020	elmmo	MIMAT0004605	hsa-miR-129-2-3p	AGO2	27161	ENSG00000123908	0.623	predicted
1021	elmmo	MIMAT0004605	hsa-miR-129-2-3p	MEMO1	51072	ENSG00000162959	0.623	predicted
1022	elmmo	MIMAT0004605	hsa-miR-129-2-3p	KDM4A	9682	ENSG00000066135	0.623	predicted
1023	elmmo	MIMAT0004605	hsa-miR-129-2-3p	SHISA6	388336	ENSG00000188803	0.623	predicted
1024	elmmo	MIMAT0004605	hsa-miR-129-2-3p	PPFIA1	8500	ENSG00000131626	0.623	predicted
1025	elmmo	MIMAT0004605	hsa-miR-129-2-3p	SPRY3	10251	ENSG00000168939	0.623	predicted
1026	elmmo	MIMAT0004605	hsa-miR-129-2-3p	SMAD3	4088	ENSG00000166949	0.623	predicted
1027	elmmo	MIMAT0004605	hsa-miR-129-2-3p	TMEM189	387522	ENSG00000240849	0.623	predicted
1028	elmmo	MIMAT0004605	hsa-miR-129-2-3p	FAM13B	51306	ENSG00000031003	0.623	predicted
1029	elmmo	MIMAT0004605	hsa-miR-129-2-3p	KLHL28	54813	ENSG00000179454	0.623	predicted
1030	elmmo	MIMAT0004605	hsa-miR-129-2-3p	ADCY1	107	ENSG00000164742	0.623	predicted
1031	elmmo	MIMAT0004605	hsa-miR-129-2-3p	MVB12B	89853	ENSG00000196814	0.623	predicted
1032	elmmo	MIMAT0004605	hsa-miR-129-2-3p	SLC17A7	57030	ENSG00000104888	0.623	predicted
1033	elmmo	MIMAT0004605	hsa-miR-129-2-3p	UBE2V1	7335	ENSG00000244687	0.623	predicted
1034	elmmo	MIMAT0004605	hsa-miR-129-2-3p	VAX1	11023	ENSG00000148704	0.623	predicted
1035	elmmo	MIMAT0004605	hsa-miR-129-2-3p	EBAG9	9166	ENSG00000147654	0.623	predicted
1036	elmmo	MIMAT0004605	hsa-miR-129-2-3p	POM121C	100101267	ENSG00000272391	0.623	predicted
1037	elmmo	MIMAT0004605	hsa-miR-129-2-3p	ADARB1	104	ENSG00000197381	0.623	predicted
1038	elmmo	MIMAT0004605	hsa-miR-129-2-3p	SESTD1	91404	ENSG00000187231	0.623	predicted
1039	elmmo	MIMAT0004605	hsa-miR-129-2-3p	DLX1	1745	ENSG00000144355	0.623	predicted
1040	elmmo	MIMAT0004605	hsa-miR-129-2-3p	SRGAP2	23380	ENSG00000266028	0.623	predicted
1041	elmmo	MIMAT0004605	hsa-miR-129-2-3p	TANC2	26115	ENSG00000170921	0.623	predicted
1042	elmmo	MIMAT0004605	hsa-miR-129-2-3p	FLRT2	100506718	ENSG00000185070	0.623	predicted
1043	elmmo	MIMAT0004605	hsa-miR-129-2-3p	PTAR1	375743	ENSG00000188647	0.623	predicted
1044	elmmo	MIMAT0004605	hsa-miR-129-2-3p	MYEF2	50804	ENSG00000104177	0.623	predicted
1045	elmmo	MIMAT0004605	hsa-miR-129-2-3p	2022-03-05	54708	ENSG00000198060	0.623	predicted
1046	elmmo	MIMAT0004605	hsa-miR-129-2-3p	RCHY1	25898	ENSG00000163743	0.623	predicted
1047	elmmo	MIMAT0004605	hsa-miR-129-2-3p	RBMS1	5937	ENSG00000153250	0.623	predicted
1048	elmmo	MIMAT0004605	hsa-miR-129-2-3p	FBRS	64319	ENSG00000156860	0.623	predicted
1049	elmmo	MIMAT0004605	hsa-miR-129-2-3p	DGKI	9162	ENSG00000157680	0.623	predicted
1050	elmmo	MIMAT0004605	hsa-miR-129-2-3p	MMP16	4325	ENSG00000156103	0.623	predicted
1051	elmmo	MIMAT0004605	hsa-miR-129-2-3p	MORF4L2	9643	ENSG00000123562	0.623	predicted
1052	elmmo	MIMAT0004605	hsa-miR-129-2-3p	NUMBL	9253	ENSG00000105245	0.623	predicted
1053	elmmo	MIMAT0004605	hsa-miR-129-2-3p	TMEM189	387521	ENSG00000240849	0.623	predicted
1054	elmmo	MIMAT0004605	hsa-miR-129-2-3p	PLXNC1	10154	ENSG00000136040	0.623	predicted
1055	elmmo	MIMAT0004605	hsa-miR-129-2-3p	GNA13	10672	ENSG00000120063	0.623	predicted
1056	elmmo	MIMAT0004605	hsa-miR-129-2-3p	ARAP2	116984	ENSG00000047365	0.623	predicted
1057	elmmo	MIMAT0004605	hsa-miR-129-2-3p	SLC16A14	151473	ENSG00000163053	0.623	predicted
1058	elmmo	MIMAT0004605	hsa-miR-129-2-3p	GRIN2A	2903	ENSG00000183454	0.623	predicted
1059	elmmo	MIMAT0004605	hsa-miR-129-2-3p	TMEM136	219902	ENSG00000181264	0.623	predicted
1060	elmmo	MIMAT0004605	hsa-miR-129-2-3p	SZRD1	26099	ENSG00000055070	0.623	predicted
1061	elmmo	MIMAT0004605	hsa-miR-129-2-3p	FLRT2	23768	ENSG00000185070	0.623	predicted
1062	elmmo	MIMAT0004605	hsa-miR-129-2-3p	FAM135B	51059	ENSG00000147724	0.623	predicted
1063	elmmo	MIMAT0004605	hsa-miR-129-2-3p	PPP6C	5537	ENSG00000119414	0.623	predicted
1064	elmmo	MIMAT0004605	hsa-miR-129-2-3p	MAP2K4	6416	ENSG00000065559	0.623	predicted
1065	elmmo	MIMAT0004605	hsa-miR-129-2-3p	E2F3	1871	ENSG00000112242	0.623	predicted
1066	elmmo	MIMAT0004605	hsa-miR-129-2-3p	DAZAP1	26528	ENSG00000071626	0.623	predicted
1067	elmmo	MIMAT0004605	hsa-miR-129-2-3p	FEM1C	56929	ENSG00000145780	0.623	predicted
1068	elmmo	MIMAT0004605	hsa-miR-129-2-3p	TMEM181	57583	ENSG00000146433	0.623	predicted
1069	elmmo	MIMAT0004605	hsa-miR-129-2-3p	PRKCE	5581	ENSG00000171132	0.623	predicted
1070	elmmo	MIMAT0004605	hsa-miR-129-2-3p	EPS15	2060	ENSG00000085832	0.623	predicted
1071	elmmo	MIMAT0004605	hsa-miR-129-2-3p	KLHL13	90293	ENSG00000003096	0.623	predicted
1072	elmmo	MIMAT0004605	hsa-miR-129-2-3p	DMXL1	1657	ENSG00000172869	0.623	predicted
1073	elmmo	MIMAT0004605	hsa-miR-129-2-3p	DLGAP2	9228	ENSG00000198010	0.623	predicted
1074	elmmo	MIMAT0004605	hsa-miR-129-2-3p	TIPARP	25976	ENSG00000163659	0.623	predicted
1075	elmmo	MIMAT0004605	hsa-miR-129-2-3p	KPNA4	3840	ENSG00000186432	0.623	predicted
1076	elmmo	MIMAT0004605	hsa-miR-129-2-3p	GPR137C	283554	ENSG00000180998	0.623	predicted
1077	elmmo	MIMAT0004605	hsa-miR-129-2-3p	CASZ1	54897	ENSG00000130940	0.623	predicted
1078	elmmo	MIMAT0004605	hsa-miR-129-2-3p	DYRK3	8444	ENSG00000143479	0.623	predicted
1079	elmmo	MIMAT0004605	hsa-miR-129-2-3p	BEAN1	146227	ENSG00000166546	0.623	predicted
1080	elmmo	MIMAT0004605	hsa-miR-129-2-3p	DCAF10	79269	ENSG00000122741	0.623	predicted
1081	elmmo	MIMAT0004605	hsa-miR-129-2-3p	CREB5	9586	ENSG00000146592	0.623	predicted
1082	elmmo	MIMAT0004605	hsa-miR-129-2-3p	ZNF518A	9849	ENSG00000177853	0.623	predicted
1083	elmmo	MIMAT0004605	hsa-miR-129-2-3p	DLGAP4	22839	ENSG00000080845	0.623	predicted
1084	elmmo	MIMAT0004605	hsa-miR-129-2-3p	SLITRK4	139065	ENSG00000179542	0.623	predicted
1085	elmmo	MIMAT0004605	hsa-miR-129-2-3p	CAMSAP2	23271	ENSG00000118200	0.623	predicted
1086	elmmo	MIMAT0004605	hsa-miR-129-2-3p	KMT2A	4297	ENSG00000118058	0.623	predicted
1087	elmmo	MIMAT0004605	hsa-miR-129-2-3p	FBXW11	23291	ENSG00000072803	0.623	predicted
1088	elmmo	MIMAT0004605	hsa-miR-129-2-3p	BRK1	55845	ENSG00000254999	0.623	predicted
1089	elmmo	MIMAT0004605	hsa-miR-129-2-3p	DNMT3A	1788	ENSG00000119772	0.623	predicted
1090	elmmo	MIMAT0004605	hsa-miR-129-2-3p	GABBR2	9568	ENSG00000136928	0.623	predicted
1091	elmmo	MIMAT0004605	hsa-miR-129-2-3p	ZBTB20	26137	ENSG00000181722	0.623	predicted
1092	elmmo	MIMAT0004605	hsa-miR-129-2-3p	SLC24A2	25769	ENSG00000155886	0.623	predicted
1093	elmmo	MIMAT0004605	hsa-miR-129-2-3p	DBN1	1627	ENSG00000113758	0.623	predicted
1094	elmmo	MIMAT0004605	hsa-miR-129-2-3p	FRMD3	257019	ENSG00000172159	0.623	predicted
1095	elmmo	MIMAT0004605	hsa-miR-129-2-3p	MAP3K1	4214	ENSG00000095015	0.623	predicted
1096	elmmo	MIMAT0004605	hsa-miR-129-2-3p	FRYL	285527	ENSG00000075539	0.623	predicted
1097	elmmo	MIMAT0004605	hsa-miR-129-2-3p	PTEN	5728	ENSG00000171862	0.623	predicted
1098	elmmo	MIMAT0004605	hsa-miR-129-2-3p	KIAA1217	56243	ENSG00000120549	0.623	predicted
1099	elmmo	MIMAT0004605	hsa-miR-129-2-3p	IGF2BP1	10642	ENSG00000159217	0.623	predicted
1100	elmmo	MIMAT0004605	hsa-miR-129-2-3p	FAM110B	90362	ENSG00000169122	0.623	predicted
1101	elmmo	MIMAT0004605	hsa-miR-129-2-3p	TRAF4	9618	ENSG00000076604	0.623	predicted
1102	elmmo	MIMAT0004605	hsa-miR-129-2-3p	TMEM64	169200	ENSG00000180694	0.623	predicted
1103	elmmo	MIMAT0004605	hsa-miR-129-2-3p	DYNLT3	6990	ENSG00000165169	0.623	predicted
1104	elmmo	MIMAT0004605	hsa-miR-129-2-3p	PAN3	255967	ENSG00000152520	0.623	predicted
1105	elmmo	MIMAT0004605	hsa-miR-129-2-3p	RBMS3	27303	ENSG00000144642	0.623	predicted
1106	elmmo	MIMAT0004605	hsa-miR-129-2-3p	SRGAP2	653464	ENSG00000163486	0.623	predicted
1107	elmmo	MIMAT0004605	hsa-miR-129-2-3p	PAFAH1B1	5048	ENSG00000007168	0.623	predicted
1108	elmmo	MIMAT0004605	hsa-miR-129-2-3p	SSH3	54961	ENSG00000172830	0.623	predicted
1109	elmmo	MIMAT0004605	hsa-miR-129-2-3p	TFAP2B	7021	ENSG00000008196	0.623	predicted
1110	elmmo	MIMAT0004605	hsa-miR-129-2-3p	HOMER2	9455	ENSG00000103942	0.623	predicted
1111	elmmo	MIMAT0004605	hsa-miR-129-2-3p	SECISBP2	79048	ENSG00000187742	0.623	predicted
1112	elmmo	MIMAT0004605	hsa-miR-129-2-3p	GNAI2	2771	ENSG00000114353	0.623	predicted
1113	elmmo	MIMAT0004605	hsa-miR-129-2-3p	WDR26	80232	ENSG00000162923	0.623	predicted
1114	elmmo	MIMAT0004605	hsa-miR-129-2-3p	CCP110	9738	ENSG00000103540	0.623	predicted
1115	elmmo	MIMAT0004605	hsa-miR-129-2-3p	ROBO1	6091	ENSG00000169855	0.623	predicted
1116	elmmo	MIMAT0004605	hsa-miR-129-2-3p		64748	ENSG00000105520	0.623	predicted
1117	elmmo	MIMAT0004605	hsa-miR-129-2-3p	PARD6B	84612	ENSG00000124171	0.623	predicted
1118	elmmo	MIMAT0004605	hsa-miR-129-2-3p	FAM175B	23172	ENSG00000165660	0.623	predicted
1119	elmmo	MIMAT0004605	hsa-miR-129-2-3p	BTAF1	9044	ENSG00000095564	0.623	predicted
1120	elmmo	MIMAT0004605	hsa-miR-129-2-3p	HNRNPU	3192	ENSG00000153187	0.623	predicted
1121	elmmo	MIMAT0004605	hsa-miR-129-2-3p	LRRN2	10446	ENSG00000170382	0.623	predicted
1122	elmmo	MIMAT0004605	hsa-miR-129-2-3p	OAZ2	4947	ENSG00000180304	0.623	predicted
1123	elmmo	MIMAT0004605	hsa-miR-129-2-3p	TMEM260	54916	ENSG00000070269	0.623	predicted
1124	elmmo	MIMAT0004605	hsa-miR-129-2-3p	SYT4	6860	ENSG00000132872	0.623	predicted
1125	elmmo	MIMAT0004605	hsa-miR-129-2-3p	H3F3B	100616282	ENSG00000132475	0.623	predicted
1126	elmmo	MIMAT0004605	hsa-miR-129-2-3p	PELI2	57161	ENSG00000139946	0.623	predicted
1127	elmmo	MIMAT0004605	hsa-miR-129-2-3p	BMPR2	659	ENSG00000204217	0.623	predicted
1128	elmmo	MIMAT0004605	hsa-miR-129-2-3p	CPEB1	64506	ENSG00000214575	0.623	predicted
1129	elmmo	MIMAT0004605	hsa-miR-129-2-3p	SNX6	58533	ENSG00000129515	0.623	predicted
1130	elmmo	MIMAT0004605	hsa-miR-129-2-3p	CRELD1	78987	ENSG00000163703	0.623	predicted
1131	elmmo	MIMAT0004605	hsa-miR-129-2-3p	ITM2B	9445	ENSG00000136156	0.623	predicted
1132	elmmo	MIMAT0004605	hsa-miR-129-2-3p	MED1	5469	ENSG00000125686	0.623	predicted
1133	elmmo	MIMAT0004605	hsa-miR-129-2-3p	MAGI3	260425	ENSG00000081026	0.623	predicted
1134	elmmo	MIMAT0004605	hsa-miR-129-2-3p	RNF34	80196	ENSG00000170633	0.623	predicted
1135	elmmo	MIMAT0004605	hsa-miR-129-2-3p	STIM2	57620	ENSG00000109689	0.623	predicted
1136	elmmo	MIMAT0004605	hsa-miR-129-2-3p	GPD1L	23171	ENSG00000152642	0.623	predicted
1137	elmmo	MIMAT0004605	hsa-miR-129-2-3p	FUT8	2530	ENSG00000033170	0.623	predicted
1138	elmmo	MIMAT0004605	hsa-miR-129-2-3p	HMGCS1	3157	ENSG00000112972	0.623	predicted
1139	elmmo	MIMAT0004605	hsa-miR-129-2-3p	PLEKHA6	22874	ENSG00000143850	0.623	predicted
1140	elmmo	MIMAT0004605	hsa-miR-129-2-3p	ZBTB34	403341	ENSG00000177125	0.623	predicted
1141	elmmo	MIMAT0004605	hsa-miR-129-2-3p	LUC7L3	51747	ENSG00000108848	0.623	predicted
1142	elmmo	MIMAT0004605	hsa-miR-129-2-3p	SCN3B	55800	ENSG00000166257	0.623	predicted
1143	elmmo	MIMAT0004605	hsa-miR-129-2-3p	H3F3B	3021	ENSG00000132475	0.623	predicted
1144	elmmo	MIMAT0004605	hsa-miR-129-2-3p	PHTF2	57157	ENSG00000006576	0.623	predicted
1145	elmmo	MIMAT0004605	hsa-miR-129-2-3p	FAM69A	388650	ENSG00000154511	0.623	predicted
1146	elmmo	MIMAT0004605	hsa-miR-129-2-3p	RIMS1	22999	ENSG00000079841	0.623	predicted
1147	elmmo	MIMAT0004605	hsa-miR-129-2-3p	ZNRF3	84133	ENSG00000183579	0.623	predicted
1148	elmmo	MIMAT0004605	hsa-miR-129-2-3p	DCAF7	10238	ENSG00000136485	0.623	predicted
1149	elmmo	MIMAT0004605	hsa-miR-129-2-3p	FRS2	10818	ENSG00000166225	0.623	predicted
1150	elmmo	MIMAT0004605	hsa-miR-129-2-3p	NCOA1	8648	ENSG00000084676	0.623	predicted
1151	elmmo	MIMAT0004605	hsa-miR-129-2-3p	RICTOR	253260	ENSG00000164327	0.623	predicted
1152	elmmo	MIMAT0004605	hsa-miR-129-2-3p	PRKCB	5579	ENSG00000166501	0.623	predicted
1153	elmmo	MIMAT0004605	hsa-miR-129-2-3p	SON	6651	ENSG00000159140	0.623	predicted
1154	elmmo	MIMAT0004605	hsa-miR-129-2-3p	C12orf68	387856	ENSG00000177875	0.623	predicted
1155	elmmo	MIMAT0004605	hsa-miR-129-2-3p	USP32	84669	ENSG00000170832	0.623	predicted
1156	elmmo	MIMAT0004605	hsa-miR-129-2-3p	CREBZF	58487	ENSG00000137504	0.623	predicted
1157	elmmo	MIMAT0004605	hsa-miR-129-2-3p	BHLHE40	8553	ENSG00000134107	0.623	predicted
1158	elmmo	MIMAT0004605	hsa-miR-129-2-3p	CRTC2	200186	ENSG00000160741	0.623	predicted
1159	elmmo	MIMAT0004605	hsa-miR-129-2-3p	PIP4K2B	8396	ENSG00000276293	0.623	predicted
1160	elmmo	MIMAT0004605	hsa-miR-129-2-3p	TRIB1	10221	ENSG00000173334	0.623	predicted
1161	elmmo	MIMAT0004605	hsa-miR-129-2-3p	PARP1	142	ENSG00000143799	0.623	predicted
1162	elmmo	MIMAT0004605	hsa-miR-129-2-3p	NAA30	122830	ENSG00000139977	0.623	predicted
1163	elmmo	MIMAT0004605	hsa-miR-129-2-3p	CBX6	23466	ENSG00000183741	0.623	predicted
1164	elmmo	MIMAT0004605	hsa-miR-129-2-3p	HS3ST2	9956	ENSG00000122254	0.623	predicted
1165	elmmo	MIMAT0004605	hsa-miR-129-2-3p	PHF21A	51317	ENSG00000135365	0.623	predicted
1166	elmmo	MIMAT0004605	hsa-miR-129-2-3p	PKIA	5569	ENSG00000171033	0.623	predicted
1167	elmmo	MIMAT0004605	hsa-miR-129-2-3p	TMEM189	7335	ENSG00000240849	0.623	predicted
1168	elmmo	MIMAT0004605	hsa-miR-129-2-3p	SOX4	6659	ENSG00000124766	0.623	predicted
1169	elmmo	MIMAT0004605	hsa-miR-129-2-3p	DNAJC14	85406	ENSG00000135392	0.623	predicted
1170	elmmo	MIMAT0004605	hsa-miR-129-2-3p	FAM117B	150864	ENSG00000138439	0.623	predicted
1171	elmmo	MIMAT0004605	hsa-miR-129-2-3p	DEDD	9191	ENSG00000158796	0.623	predicted
1172	elmmo	MIMAT0004605	hsa-miR-129-2-3p	CALN1	83698	ENSG00000183166	0.623	predicted
1173	elmmo	MIMAT0004605	hsa-miR-129-2-3p	LHFP	10186	ENSG00000183722	0.623	predicted
1174	elmmo	MIMAT0004605	hsa-miR-129-2-3p	PLXNA4	91584	ENSG00000221866	0.623	predicted
1175	elmmo	MIMAT0004605	hsa-miR-129-2-3p	NFAT5	10725	ENSG00000102908	0.623	predicted
1176	elmmo	MIMAT0004605	hsa-miR-129-2-3p	CENPB	1059	ENSG00000125817	0.623	predicted
1177	elmmo	MIMAT0004605	hsa-miR-129-2-3p	RYBP	23429	ENSG00000163602	0.623	predicted
1178	elmmo	MIMAT0004605	hsa-miR-129-2-3p	NR3C1	2908	ENSG00000113580	0.623	predicted
1179	elmmo	MIMAT0004605	hsa-miR-129-2-3p	GPR3	2827	ENSG00000181773	0.623	predicted
1180	elmmo	MIMAT0004605	hsa-miR-129-2-3p	MXD1	4084	ENSG00000059728	0.623	predicted
1181	elmmo	MIMAT0004605	hsa-miR-129-2-3p	TMEM100	55273	ENSG00000166292	0.623	predicted
1182	elmmo	MIMAT0004605	hsa-miR-129-2-3p	ADCY1	107	ENSG00000164742	0.623	predicted
1183	elmmo	MIMAT0004605	hsa-miR-129-2-3p	C6orf222	389384	ENSG00000189325	0.623	predicted
1184	elmmo	MIMAT0004605	hsa-miR-129-2-3p	DNMT3B	1789	ENSG00000088305	0.623	predicted
1185	elmmo	MIMAT0004605	hsa-miR-129-2-3p	TM9SF3	56889	ENSG00000077147	0.587	predicted
1186	elmmo	MIMAT0004605	hsa-miR-129-2-3p	PPP1R14C	81706	ENSG00000198729	0.587	predicted
1187	elmmo	MIMAT0004605	hsa-miR-129-2-3p	PAIP1	10605	ENSG00000172239	0.587	predicted
1188	elmmo	MIMAT0004605	hsa-miR-129-2-3p	FURIN	5045	ENSG00000140564	0.587	predicted
1189	elmmo	MIMAT0004605	hsa-miR-129-2-3p	RALGAPB	57148	ENSG00000170471	0.587	predicted
1190	elmmo	MIMAT0004605	hsa-miR-129-2-3p	FURIN	5045	ENSG00000140564	0.587	predicted
1191	elmmo	MIMAT0004605	hsa-miR-129-2-3p	RALGAPB	57148	ENSG00000170471	0.587	predicted
1192	elmmo	MIMAT0004605	hsa-miR-129-2-3p	TM9SF3	56889	ENSG00000077147	0.587	predicted
1193	elmmo	MIMAT0004605	hsa-miR-129-2-3p	PPP1R14C	81706	ENSG00000198729	0.587	predicted
1194	elmmo	MIMAT0004605	hsa-miR-129-2-3p	PAIP1	10605	ENSG00000172239	0.587	predicted
1195	elmmo	MIMAT0004605	hsa-miR-129-2-3p	SLITRK5	26050	ENSG00000165300	0.575	predicted
1196	elmmo	MIMAT0004605	hsa-miR-129-2-3p	ACADM	34	ENSG00000117054	0.575	predicted
1197	elmmo	MIMAT0004605	hsa-miR-129-2-3p	UBR7	55148	ENSG00000012963	0.575	predicted
1198	elmmo	MIMAT0004605	hsa-miR-129-2-3p	GPRIN2	9721	ENSG00000204175	0.575	predicted
1199	elmmo	MIMAT0004605	hsa-miR-129-2-3p	SLC48A1	55652	ENSG00000211584	0.575	predicted
1200	elmmo	MIMAT0004605	hsa-miR-129-2-3p	SLITRK5	26050	ENSG00000165300	0.575	predicted
1201	elmmo	MIMAT0004605	hsa-miR-129-2-3p	GPRIN2	9721	ENSG00000204175	0.575	predicted
1202	elmmo	MIMAT0004605	hsa-miR-129-2-3p	BACE1	23621	ENSG00000186318	0.575	predicted
1203	elmmo	MIMAT0004605	hsa-miR-129-2-3p	GPRIN2	9721	ENSG00000204175	0.575	predicted
1204	elmmo	MIMAT0004605	hsa-miR-129-2-3p	ACADM	34	ENSG00000117054	0.575	predicted
1205	elmmo	MIMAT0004605	hsa-miR-129-2-3p	UBR7	55148	ENSG00000012963	0.575	predicted
1206	elmmo	MIMAT0004605	hsa-miR-129-2-3p	GPRIN2	9721	ENSG00000204175	0.575	predicted
1207	elmmo	MIMAT0004605	hsa-miR-129-2-3p	BACE1	23621	ENSG00000186318	0.575	predicted
1208	elmmo	MIMAT0004605	hsa-miR-129-2-3p	SLC48A1	55652	ENSG00000211584	0.575	predicted
1209	elmmo	MIMAT0004605	hsa-miR-129-2-3p	GRIN2D	2906	ENSG00000105464	0.571	predicted
1210	elmmo	MIMAT0004605	hsa-miR-129-2-3p	PREP	5550	ENSG00000085377	0.571	predicted
1211	elmmo	MIMAT0004605	hsa-miR-129-2-3p	RIMS3	9783	ENSG00000117016	0.571	predicted
1212	elmmo	MIMAT0004605	hsa-miR-129-2-3p	GMFB	2764	ENSG00000197045	0.571	predicted
1213	elmmo	MIMAT0004605	hsa-miR-129-2-3p	IFITM10	402778	ENSG00000244242	0.571	predicted
1214	elmmo	MIMAT0004605	hsa-miR-129-2-3p	SEMA6B	10501	ENSG00000167680	0.571	predicted
1215	elmmo	MIMAT0004605	hsa-miR-129-2-3p	TNRC6B	23112	ENSG00000100354	0.571	predicted
1216	elmmo	MIMAT0004605	hsa-miR-129-2-3p	HEY1	23462	ENSG00000164683	0.571	predicted
1217	elmmo	MIMAT0004605	hsa-miR-129-2-3p	HNRNPA3	220988	ENSG00000170144	0.571	predicted
1218	elmmo	MIMAT0004605	hsa-miR-129-2-3p	CNTN2	6900	ENSG00000184144	0.571	predicted
1219	elmmo	MIMAT0004605	hsa-miR-129-2-3p	IFITM10	402778	ENSG00000244242	0.571	predicted
1220	elmmo	MIMAT0004605	hsa-miR-129-2-3p	STX6	10228	ENSG00000135823	0.571	predicted
1221	elmmo	MIMAT0004605	hsa-miR-129-2-3p	ENTPD7	57089	ENSG00000198018	0.571	predicted
1222	elmmo	MIMAT0004605	hsa-miR-129-2-3p	TNRC6B	23112	ENSG00000100354	0.571	predicted
1223	elmmo	MIMAT0004605	hsa-miR-129-2-3p	HEY1	23462	ENSG00000164683	0.571	predicted
1224	elmmo	MIMAT0004605	hsa-miR-129-2-3p	GRIN2D	2906	ENSG00000105464	0.571	predicted
1225	elmmo	MIMAT0004605	hsa-miR-129-2-3p	CNTN2	6900	ENSG00000184144	0.571	predicted
1226	elmmo	MIMAT0004605	hsa-miR-129-2-3p	PREP	5550	ENSG00000085377	0.571	predicted
1227	elmmo	MIMAT0004605	hsa-miR-129-2-3p	RIMS3	9783	ENSG00000117016	0.571	predicted
1228	elmmo	MIMAT0004605	hsa-miR-129-2-3p	GMFB	2764	ENSG00000197045	0.571	predicted
1229	elmmo	MIMAT0004605	hsa-miR-129-2-3p	SEMA6B	10501	ENSG00000167680	0.571	predicted
1230	elmmo	MIMAT0004605	hsa-miR-129-2-3p	STX6	10228	ENSG00000135823	0.571	predicted
1231	elmmo	MIMAT0004605	hsa-miR-129-2-3p	ENTPD7	57089	ENSG00000198018	0.571	predicted
1232	elmmo	MIMAT0004605	hsa-miR-129-2-3p	HNRNPA3	220988	ENSG00000170144	0.571	predicted
1233	elmmo	MIMAT0004605	hsa-miR-129-2-3p	SH3RF1	57630	ENSG00000154447	0.558	predicted
1234	elmmo	MIMAT0004605	hsa-miR-129-2-3p	GPC1	2817	ENSG00000063660	0.558	predicted
1235	elmmo	MIMAT0004605	hsa-miR-129-2-3p	XKR4	114786	ENSG00000206579	0.558	predicted
1236	elmmo	MIMAT0004605	hsa-miR-129-2-3p	TIAM1	7074	ENSG00000156299	0.558	predicted
1237	elmmo	MIMAT0004605	hsa-miR-129-2-3p	TTLL12	23170	ENSG00000100304	0.558	predicted
1238	elmmo	MIMAT0004605	hsa-miR-129-2-3p	HAS3	3038	ENSG00000103044	0.558	predicted
1239	elmmo	MIMAT0004605	hsa-miR-129-2-3p	WEE1	7465	ENSG00000166483	0.558	predicted
1240	elmmo	MIMAT0004605	hsa-miR-129-2-3p	C14orf28	122525	ENSG00000179476	0.558	predicted
1241	elmmo	MIMAT0004605	hsa-miR-129-2-3p	NUCKS1	64710	ENSG00000069275	0.558	predicted
1242	elmmo	MIMAT0004605	hsa-miR-129-2-3p	GNRHR	2798	ENSG00000109163	0.558	predicted
1243	elmmo	MIMAT0004605	hsa-miR-129-2-3p	XKR4	114786	ENSG00000206579	0.558	predicted
1244	elmmo	MIMAT0004605	hsa-miR-129-2-3p	RAB3GAP2	25782	ENSG00000118873	0.558	predicted
1245	elmmo	MIMAT0004605	hsa-miR-129-2-3p	ZNF221	7638	ENSG00000159905	0.558	predicted
1246	elmmo	MIMAT0004605	hsa-miR-129-2-3p	TTLL12	23170	ENSG00000100304	0.558	predicted
1247	elmmo	MIMAT0004605	hsa-miR-129-2-3p	CHRM2	1129	ENSG00000181072	0.558	predicted
1248	elmmo	MIMAT0004605	hsa-miR-129-2-3p	RAB3GAP2	6791	ENSG00000118873	0.558	predicted
1249	elmmo	MIMAT0004605	hsa-miR-129-2-3p	C14orf28	122525	ENSG00000179476	0.558	predicted
1250	elmmo	MIMAT0004605	hsa-miR-129-2-3p	SH3RF1	57630	ENSG00000154447	0.558	predicted
1251	elmmo	MIMAT0004605	hsa-miR-129-2-3p	GPC1	2817	ENSG00000063660	0.558	predicted
1252	elmmo	MIMAT0004605	hsa-miR-129-2-3p	NUCKS1	64710	ENSG00000069275	0.558	predicted
1253	elmmo	MIMAT0004605	hsa-miR-129-2-3p	GNRHR	2798	ENSG00000109163	0.558	predicted
1254	elmmo	MIMAT0004605	hsa-miR-129-2-3p	TIAM1	7074	ENSG00000156299	0.558	predicted
1255	elmmo	MIMAT0004605	hsa-miR-129-2-3p	RAB3GAP2	25782	ENSG00000118873	0.558	predicted
1256	elmmo	MIMAT0004605	hsa-miR-129-2-3p	ZNF221	7638	ENSG00000159905	0.558	predicted
1257	elmmo	MIMAT0004605	hsa-miR-129-2-3p	HAS3	3038	ENSG00000103044	0.558	predicted
1258	elmmo	MIMAT0004605	hsa-miR-129-2-3p	WEE1	7465	ENSG00000166483	0.558	predicted
1259	elmmo	MIMAT0004605	hsa-miR-129-2-3p	CHRM2	1129	ENSG00000181072	0.558	predicted
1260	elmmo	MIMAT0004605	hsa-miR-129-2-3p	RAB3GAP2	6791	ENSG00000118873	0.558	predicted
1261	elmmo	MIMAT0004605	hsa-miR-129-2-3p	ANKRD52	283373	ENSG00000139645	0.552	predicted
1262	elmmo	MIMAT0004605	hsa-miR-129-2-3p	CDYL2	124359	ENSG00000166446	0.552	predicted
1263	elmmo	MIMAT0004605	hsa-miR-129-2-3p	PXMP4	11264	ENSG00000101417	0.552	predicted
1264	elmmo	MIMAT0004605	hsa-miR-129-2-3p	PLCXD3	345557	ENSG00000182836	0.552	predicted
1265	elmmo	MIMAT0004605	hsa-miR-129-2-3p	PRPF39	55015	ENSG00000185246	0.552	predicted
1266	elmmo	MIMAT0004605	hsa-miR-129-2-3p	FAM155A	728215	ENSG00000204442	0.552	predicted
1267	elmmo	MIMAT0004605	hsa-miR-129-2-3p	AIF1L	83543	ENSG00000126878	0.552	predicted
1268	elmmo	MIMAT0004605	hsa-miR-129-2-3p	CDYL2	124359	ENSG00000166446	0.552	predicted
1269	elmmo	MIMAT0004605	hsa-miR-129-2-3p	NFE2L1	4779	ENSG00000082641	0.552	predicted
1270	elmmo	MIMAT0004605	hsa-miR-129-2-3p	PRPF39	55015	ENSG00000185246	0.552	predicted
1271	elmmo	MIMAT0004605	hsa-miR-129-2-3p	BSN	8927	ENSG00000164061	0.552	predicted
1272	elmmo	MIMAT0004605	hsa-miR-129-2-3p	DNAJB1	3337	ENSG00000132002	0.552	predicted
1273	elmmo	MIMAT0004605	hsa-miR-129-2-3p	FAM155A	728215	ENSG00000204442	0.552	predicted
1274	elmmo	MIMAT0004605	hsa-miR-129-2-3p	B4GALT3	8703	ENSG00000158850	0.552	predicted
1275	elmmo	MIMAT0004605	hsa-miR-129-2-3p	ATP2B4	493	ENSG00000058668	0.552	predicted
1276	elmmo	MIMAT0004605	hsa-miR-129-2-3p		348303	ENSG00000186838	0.552	predicted
1277	elmmo	MIMAT0004605	hsa-miR-129-2-3p	NEK1	4750	ENSG00000137601	0.552	predicted
1278	elmmo	MIMAT0004605	hsa-miR-129-2-3p	TBC1D22B	55633	ENSG00000065491	0.552	predicted
1279	elmmo	MIMAT0004605	hsa-miR-129-2-3p	ANKRD52	283373	ENSG00000139645	0.552	predicted
1280	elmmo	MIMAT0004605	hsa-miR-129-2-3p	AIF1L	83543	ENSG00000126878	0.552	predicted
1281	elmmo	MIMAT0004605	hsa-miR-129-2-3p	PXMP4	11264	ENSG00000101417	0.552	predicted
1282	elmmo	MIMAT0004605	hsa-miR-129-2-3p	PLCXD3	345557	ENSG00000182836	0.552	predicted
1283	elmmo	MIMAT0004605	hsa-miR-129-2-3p	NFE2L1	4779	ENSG00000082641	0.552	predicted
1284	elmmo	MIMAT0004605	hsa-miR-129-2-3p	BSN	8927	ENSG00000164061	0.552	predicted
1285	elmmo	MIMAT0004605	hsa-miR-129-2-3p	DNAJB1	3337	ENSG00000132002	0.552	predicted
1286	elmmo	MIMAT0004605	hsa-miR-129-2-3p	B4GALT3	8703	ENSG00000158850	0.552	predicted
1287	elmmo	MIMAT0004605	hsa-miR-129-2-3p	ATP2B4	493	ENSG00000058668	0.552	predicted
1288	elmmo	MIMAT0004605	hsa-miR-129-2-3p		348303	ENSG00000186838	0.552	predicted
1289	elmmo	MIMAT0004605	hsa-miR-129-2-3p	NEK1	4750	ENSG00000137601	0.552	predicted
1290	elmmo	MIMAT0004605	hsa-miR-129-2-3p	TBC1D22B	55633	ENSG00000065491	0.552	predicted
1291	elmmo	MIMAT0004605	hsa-miR-129-2-3p	CCDC3	83643	ENSG00000151468	0.543	predicted
1292	elmmo	MIMAT0004605	hsa-miR-129-2-3p	SERF2	10169	ENSG00000140264	0.543	predicted
1293	elmmo	MIMAT0004605	hsa-miR-129-2-3p	HNRNPA3	220988	ENSG00000170144	0.543	predicted
1294	elmmo	MIMAT0004605	hsa-miR-129-2-3p	TRAF3	7187	ENSG00000131323	0.543	predicted
1295	elmmo	MIMAT0004605	hsa-miR-129-2-3p	CHTF8	54921	ENSG00000168802	0.543	predicted
1296	elmmo	MIMAT0004605	hsa-miR-129-2-3p	TMEM136	219902	ENSG00000181264	0.543	predicted
1297	elmmo	MIMAT0004605	hsa-miR-129-2-3p	GINS3	64785	ENSG00000181938	0.543	predicted
1298	elmmo	MIMAT0004605	hsa-miR-129-2-3p	RPS6KB1	6198	ENSG00000108443	0.543	predicted
1299	elmmo	MIMAT0004605	hsa-miR-129-2-3p	ARF3	377	ENSG00000134287	0.543	predicted
1300	elmmo	MIMAT0004605	hsa-miR-129-2-3p	SKIDA1	387640	ENSG00000180592	0.543	predicted
1301	elmmo	MIMAT0004605	hsa-miR-129-2-3p	RAD54L	8438	ENSG00000085999	0.543	predicted
1302	elmmo	MIMAT0004605	hsa-miR-129-2-3p	CACNB4	785	ENSG00000182389	0.543	predicted
1303	elmmo	MIMAT0004605	hsa-miR-129-2-3p	ILDR2	387597	ENSG00000143195	0.543	predicted
1304	elmmo	MIMAT0004605	hsa-miR-129-2-3p	NFATC2IP	84901	ENSG00000176953	0.543	predicted
1305	elmmo	MIMAT0004605	hsa-miR-129-2-3p	CAMTA1	23261	ENSG00000171735	0.543	predicted
1306	elmmo	MIMAT0004605	hsa-miR-129-2-3p	CGGBP1	8545	ENSG00000163320	0.543	predicted
1307	elmmo	MIMAT0004605	hsa-miR-129-2-3p	RAPH1	65059	ENSG00000173166	0.543	predicted
1308	elmmo	MIMAT0004605	hsa-miR-129-2-3p	STX6	10228	ENSG00000135823	0.543	predicted
1309	elmmo	MIMAT0004605	hsa-miR-129-2-3p	RCBTB2	1102	ENSG00000136161	0.543	predicted
1310	elmmo	MIMAT0004605	hsa-miR-129-2-3p	SERF2	100302254	ENSG00000140264	0.543	predicted
1311	elmmo	MIMAT0004605	hsa-miR-129-2-3p	SERF2	25764	ENSG00000140264	0.543	predicted
1312	elmmo	MIMAT0004605	hsa-miR-129-2-3p	STEAP4	79689	ENSG00000127954	0.543	predicted
1313	elmmo	MIMAT0004605	hsa-miR-129-2-3p	PTAR1	375743	ENSG00000188647	0.543	predicted
1314	elmmo	MIMAT0004605	hsa-miR-129-2-3p	TMEM136	219902	ENSG00000181264	0.543	predicted
1315	elmmo	MIMAT0004605	hsa-miR-129-2-3p	HIPK2	28996	ENSG00000064393	0.543	predicted
1316	elmmo	MIMAT0004605	hsa-miR-129-2-3p	SKIDA1	387640	ENSG00000180592	0.543	predicted
1317	elmmo	MIMAT0004605	hsa-miR-129-2-3p	ONECUT2	9480	ENSG00000119547	0.543	predicted
1318	elmmo	MIMAT0004605	hsa-miR-129-2-3p	TOX2	84969	ENSG00000124191	0.543	predicted
1319	elmmo	MIMAT0004605	hsa-miR-129-2-3p	DAG1	1605	ENSG00000173402	0.543	predicted
1320	elmmo	MIMAT0004605	hsa-miR-129-2-3p	ITPR3	3710	ENSG00000096433	0.543	predicted
1321	elmmo	MIMAT0004605	hsa-miR-129-2-3p	PEX5	5830	ENSG00000139197	0.543	predicted
1322	elmmo	MIMAT0004605	hsa-miR-129-2-3p	MAFG	4097	ENSG00000197063	0.543	predicted
1323	elmmo	MIMAT0004605	hsa-miR-129-2-3p	MAPK3	5595	ENSG00000102882	0.543	predicted
1324	elmmo	MIMAT0004605	hsa-miR-129-2-3p	ELMSAN1	91748	ENSG00000156030	0.543	predicted
1325	elmmo	MIMAT0004605	hsa-miR-129-2-3p	CGGBP1	8545	ENSG00000163320	0.543	predicted
1326	elmmo	MIMAT0004605	hsa-miR-129-2-3p	RAPH1	65059	ENSG00000173166	0.543	predicted
1327	elmmo	MIMAT0004605	hsa-miR-129-2-3p	STX6	10228	ENSG00000135823	0.543	predicted
1328	elmmo	MIMAT0004605	hsa-miR-129-2-3p	RCBTB2	1102	ENSG00000136161	0.543	predicted
1329	elmmo	MIMAT0004605	hsa-miR-129-2-3p	SERF2	100302254	ENSG00000140264	0.543	predicted
1330	elmmo	MIMAT0004605	hsa-miR-129-2-3p	CCDC3	83643	ENSG00000151468	0.543	predicted
1331	elmmo	MIMAT0004605	hsa-miR-129-2-3p	SERF2	10169	ENSG00000140264	0.543	predicted
1332	elmmo	MIMAT0004605	hsa-miR-129-2-3p	HNRNPA3	220988	ENSG00000170144	0.543	predicted
1333	elmmo	MIMAT0004605	hsa-miR-129-2-3p	TRAF3	7187	ENSG00000131323	0.543	predicted
1334	elmmo	MIMAT0004605	hsa-miR-129-2-3p	CHTF8	54921	ENSG00000168802	0.543	predicted
1335	elmmo	MIMAT0004605	hsa-miR-129-2-3p	STEAP4	79689	ENSG00000127954	0.543	predicted
1336	elmmo	MIMAT0004605	hsa-miR-129-2-3p	PTAR1	375743	ENSG00000188647	0.543	predicted
1337	elmmo	MIMAT0004605	hsa-miR-129-2-3p	GINS3	64785	ENSG00000181938	0.543	predicted
1338	elmmo	MIMAT0004605	hsa-miR-129-2-3p	RPS6KB1	6198	ENSG00000108443	0.543	predicted
1339	elmmo	MIMAT0004605	hsa-miR-129-2-3p	ARF3	377	ENSG00000134287	0.543	predicted
1340	elmmo	MIMAT0004605	hsa-miR-129-2-3p	HIPK2	28996	ENSG00000064393	0.543	predicted
1341	elmmo	MIMAT0004605	hsa-miR-129-2-3p	RAD54L	8438	ENSG00000085999	0.543	predicted
1342	elmmo	MIMAT0004605	hsa-miR-129-2-3p	CACNB4	785	ENSG00000182389	0.543	predicted
1343	elmmo	MIMAT0004605	hsa-miR-129-2-3p	ILDR2	387597	ENSG00000143195	0.543	predicted
1344	elmmo	MIMAT0004605	hsa-miR-129-2-3p	ONECUT2	9480	ENSG00000119547	0.543	predicted
1345	elmmo	MIMAT0004605	hsa-miR-129-2-3p	TOX2	84969	ENSG00000124191	0.543	predicted
1346	elmmo	MIMAT0004605	hsa-miR-129-2-3p	DAG1	1605	ENSG00000173402	0.543	predicted
1347	elmmo	MIMAT0004605	hsa-miR-129-2-3p	ITPR3	3710	ENSG00000096433	0.543	predicted
1348	elmmo	MIMAT0004605	hsa-miR-129-2-3p	PEX5	5830	ENSG00000139197	0.543	predicted
1349	elmmo	MIMAT0004605	hsa-miR-129-2-3p	MAFG	4097	ENSG00000197063	0.543	predicted
1350	elmmo	MIMAT0004605	hsa-miR-129-2-3p	MAPK3	5595	ENSG00000102882	0.543	predicted
1351	elmmo	MIMAT0004605	hsa-miR-129-2-3p	NFATC2IP	84901	ENSG00000176953	0.543	predicted
1352	elmmo	MIMAT0004605	hsa-miR-129-2-3p	CAMTA1	23261	ENSG00000171735	0.543	predicted
1353	elmmo	MIMAT0004605	hsa-miR-129-2-3p	ELMSAN1	91748	ENSG00000156030	0.543	predicted
1354	elmmo	MIMAT0004605	hsa-miR-129-2-3p	SERF2	25764	ENSG00000140264	0.543	predicted
1355	elmmo	MIMAT0004605	hsa-miR-129-2-3p	SYT2	127833	ENSG00000143858	0.539	predicted
1356	elmmo	MIMAT0004605	hsa-miR-129-2-3p	FUT9	10690	ENSG00000172461	0.539	predicted
1357	elmmo	MIMAT0004605	hsa-miR-129-2-3p	GNA13	10672	ENSG00000120063	0.539	predicted
1358	elmmo	MIMAT0004605	hsa-miR-129-2-3p	CDH13	1012	ENSG00000140945	0.539	predicted
1359	elmmo	MIMAT0004605	hsa-miR-129-2-3p	KIAA1033	23325	ENSG00000136051	0.539	predicted
1360	elmmo	MIMAT0004605	hsa-miR-129-2-3p	CCM2L	140706	ENSG00000101331	0.539	predicted
1361	elmmo	MIMAT0004605	hsa-miR-129-2-3p	FAM220A	84792	ENSG00000178397	0.539	predicted
1362	elmmo	MIMAT0004605	hsa-miR-129-2-3p	XKR4	114786	ENSG00000206579	0.539	predicted
1363	elmmo	MIMAT0004605	hsa-miR-129-2-3p	RNF183	138065	ENSG00000165188	0.539	predicted
1364	elmmo	MIMAT0004605	hsa-miR-129-2-3p	ADRA2C	152	ENSG00000184160	0.539	predicted
1365	elmmo	MIMAT0004605	hsa-miR-129-2-3p	SPCS3	60559	ENSG00000129128	0.539	predicted
1366	elmmo	MIMAT0004605	hsa-miR-129-2-3p	ADO	84890	ENSG00000181915	0.539	predicted
1367	elmmo	MIMAT0004605	hsa-miR-129-2-3p	CSRP1	1465	ENSG00000159176	0.539	predicted
1368	elmmo	MIMAT0004605	hsa-miR-129-2-3p	EMX1	2016	ENSG00000135638	0.539	predicted
1369	elmmo	MIMAT0004605	hsa-miR-129-2-3p	DISC1	27185	ENSG00000162946	0.539	predicted
1370	elmmo	MIMAT0004605	hsa-miR-129-2-3p	TCEB3	6924	ENSG00000011007	0.539	predicted
1371	elmmo	MIMAT0004605	hsa-miR-129-2-3p	CACNG8	59283	ENSG00000142408	0.539	predicted
1372	elmmo	MIMAT0004605	hsa-miR-129-2-3p	PIKFYVE	200576	ENSG00000115020	0.539	predicted
1373	elmmo	MIMAT0004605	hsa-miR-129-2-3p	MAPK1	5594	ENSG00000100030	0.539	predicted
1374	elmmo	MIMAT0004605	hsa-miR-129-2-3p	XYLT1	64131	ENSG00000103489	0.539	predicted
1375	elmmo	MIMAT0004605	hsa-miR-129-2-3p	MAPKBP1	23005	ENSG00000137802	0.539	predicted
1376	elmmo	MIMAT0004605	hsa-miR-129-2-3p	ANKRD53	79998	ENSG00000144031	0.539	predicted
1377	elmmo	MIMAT0004605	hsa-miR-129-2-3p	ARNT	405	ENSG00000143437	0.539	predicted
1378	elmmo	MIMAT0004605	hsa-miR-129-2-3p	E2F5	1875	ENSG00000133740	0.539	predicted
1379	elmmo	MIMAT0004605	hsa-miR-129-2-3p	GOPC	57120	ENSG00000047932	0.539	predicted
1380	elmmo	MIMAT0004605	hsa-miR-129-2-3p	EGLN3	112399	ENSG00000129521	0.539	predicted
1381	elmmo	MIMAT0004605	hsa-miR-129-2-3p	FBXW2	26190	ENSG00000119402	0.539	predicted
1382	elmmo	MIMAT0004605	hsa-miR-129-2-3p	EPB41L5	57669	ENSG00000115109	0.539	predicted
1383	elmmo	MIMAT0004605	hsa-miR-129-2-3p	STK4	6789	ENSG00000101109	0.539	predicted
1384	elmmo	MIMAT0004605	hsa-miR-129-2-3p	REEP1	65055	ENSG00000068615	0.539	predicted
1385	elmmo	MIMAT0004605	hsa-miR-129-2-3p	ACAD8	27034	ENSG00000151498	0.539	predicted
1386	elmmo	MIMAT0004605	hsa-miR-129-2-3p	GNA13	10672	ENSG00000120063	0.539	predicted
1387	elmmo	MIMAT0004605	hsa-miR-129-2-3p	CDH13	1012	ENSG00000140945	0.539	predicted
1388	elmmo	MIMAT0004605	hsa-miR-129-2-3p	KIAA1033	23325	ENSG00000136051	0.539	predicted
1389	elmmo	MIMAT0004605	hsa-miR-129-2-3p	FMNL2	114793	ENSG00000157827	0.539	predicted
1390	elmmo	MIMAT0004605	hsa-miR-129-2-3p	C14orf1	11161	ENSG00000133935	0.539	predicted
1391	elmmo	MIMAT0004605	hsa-miR-129-2-3p	PTGER4	5734	ENSG00000171522	0.539	predicted
1392	elmmo	MIMAT0004605	hsa-miR-129-2-3p	SLC24A2	25769	ENSG00000155886	0.539	predicted
1393	elmmo	MIMAT0004605	hsa-miR-129-2-3p	PTPN3	5774	ENSG00000070159	0.539	predicted
1394	elmmo	MIMAT0004605	hsa-miR-129-2-3p	VANGL2	57216	ENSG00000162738	0.539	predicted
1395	elmmo	MIMAT0004605	hsa-miR-129-2-3p	SPCS3	60559	ENSG00000129128	0.539	predicted
1396	elmmo	MIMAT0004605	hsa-miR-129-2-3p	ADO	84890	ENSG00000181915	0.539	predicted
1397	elmmo	MIMAT0004605	hsa-miR-129-2-3p	CSRP1	1465	ENSG00000159176	0.539	predicted
1398	elmmo	MIMAT0004605	hsa-miR-129-2-3p	EMX1	2016	ENSG00000135638	0.539	predicted
1399	elmmo	MIMAT0004605	hsa-miR-129-2-3p	DISC1	27185	ENSG00000162946	0.539	predicted
1400	elmmo	MIMAT0004605	hsa-miR-129-2-3p	TCEB3	6924	ENSG00000011007	0.539	predicted
1401	elmmo	MIMAT0004605	hsa-miR-129-2-3p	SLC31A1	1317	ENSG00000136868	0.539	predicted
1402	elmmo	MIMAT0004605	hsa-miR-129-2-3p	RCAN2	10231	ENSG00000172348	0.539	predicted
1403	elmmo	MIMAT0004605	hsa-miR-129-2-3p	BAALC	79870	ENSG00000164929	0.539	predicted
1404	elmmo	MIMAT0004605	hsa-miR-129-2-3p	PIKFYVE	200576	ENSG00000115020	0.539	predicted
1405	elmmo	MIMAT0004605	hsa-miR-129-2-3p	MAPK1	5594	ENSG00000100030	0.539	predicted
1406	elmmo	MIMAT0004605	hsa-miR-129-2-3p	FAM170B	170370	ENSG00000172538	0.539	predicted
1407	elmmo	MIMAT0004605	hsa-miR-129-2-3p	HIC2	23119	ENSG00000169635	0.539	predicted
1408	elmmo	MIMAT0004605	hsa-miR-129-2-3p	EGLN3	112399	ENSG00000129521	0.539	predicted
1409	elmmo	MIMAT0004605	hsa-miR-129-2-3p	FBXW2	26190	ENSG00000119402	0.539	predicted
1410	elmmo	MIMAT0004605	hsa-miR-129-2-3p	EPB41L5	57669	ENSG00000115109	0.539	predicted
1411	elmmo	MIMAT0004605	hsa-miR-129-2-3p	SYT2	127833	ENSG00000143858	0.539	predicted
1412	elmmo	MIMAT0004605	hsa-miR-129-2-3p	FUT9	10690	ENSG00000172461	0.539	predicted
1413	elmmo	MIMAT0004605	hsa-miR-129-2-3p	CCM2L	140706	ENSG00000101331	0.539	predicted
1414	elmmo	MIMAT0004605	hsa-miR-129-2-3p	FAM220A	84792	ENSG00000178397	0.539	predicted
1415	elmmo	MIMAT0004605	hsa-miR-129-2-3p	FMNL2	114793	ENSG00000157827	0.539	predicted
1416	elmmo	MIMAT0004605	hsa-miR-129-2-3p	C14orf1	11161	ENSG00000133935	0.539	predicted
1417	elmmo	MIMAT0004605	hsa-miR-129-2-3p	PTGER4	5734	ENSG00000171522	0.539	predicted
1418	elmmo	MIMAT0004605	hsa-miR-129-2-3p	XKR4	114786	ENSG00000206579	0.539	predicted
1419	elmmo	MIMAT0004605	hsa-miR-129-2-3p	RNF183	138065	ENSG00000165188	0.539	predicted
1420	elmmo	MIMAT0004605	hsa-miR-129-2-3p	ADRA2C	152	ENSG00000184160	0.539	predicted
1421	elmmo	MIMAT0004605	hsa-miR-129-2-3p	SLC24A2	25769	ENSG00000155886	0.539	predicted
1422	elmmo	MIMAT0004605	hsa-miR-129-2-3p	PTPN3	5774	ENSG00000070159	0.539	predicted
1423	elmmo	MIMAT0004605	hsa-miR-129-2-3p	VANGL2	57216	ENSG00000162738	0.539	predicted
1424	elmmo	MIMAT0004605	hsa-miR-129-2-3p	CACNG8	59283	ENSG00000142408	0.539	predicted
1425	elmmo	MIMAT0004605	hsa-miR-129-2-3p	SLC31A1	1317	ENSG00000136868	0.539	predicted
1426	elmmo	MIMAT0004605	hsa-miR-129-2-3p	RCAN2	10231	ENSG00000172348	0.539	predicted
1427	elmmo	MIMAT0004605	hsa-miR-129-2-3p	XYLT1	64131	ENSG00000103489	0.539	predicted
1428	elmmo	MIMAT0004605	hsa-miR-129-2-3p	BAALC	79870	ENSG00000164929	0.539	predicted
1429	elmmo	MIMAT0004605	hsa-miR-129-2-3p	MAPKBP1	23005	ENSG00000137802	0.539	predicted
1430	elmmo	MIMAT0004605	hsa-miR-129-2-3p	ANKRD53	79998	ENSG00000144031	0.539	predicted
1431	elmmo	MIMAT0004605	hsa-miR-129-2-3p	ARNT	405	ENSG00000143437	0.539	predicted
1432	elmmo	MIMAT0004605	hsa-miR-129-2-3p	E2F5	1875	ENSG00000133740	0.539	predicted
1433	elmmo	MIMAT0004605	hsa-miR-129-2-3p	GOPC	57120	ENSG00000047932	0.539	predicted
1434	elmmo	MIMAT0004605	hsa-miR-129-2-3p	FAM170B	170370	ENSG00000172538	0.539	predicted
1435	elmmo	MIMAT0004605	hsa-miR-129-2-3p	HIC2	23119	ENSG00000169635	0.539	predicted
1436	elmmo	MIMAT0004605	hsa-miR-129-2-3p	STK4	6789	ENSG00000101109	0.539	predicted
1437	elmmo	MIMAT0004605	hsa-miR-129-2-3p	REEP1	65055	ENSG00000068615	0.539	predicted
1438	elmmo	MIMAT0004605	hsa-miR-129-2-3p	ACAD8	27034	ENSG00000151498	0.539	predicted
1439	elmmo	MIMAT0004605	hsa-miR-129-2-3p	LHFPL2	10184	ENSG00000145685	0.529	predicted
1440	elmmo	MIMAT0004605	hsa-miR-129-2-3p	DYNLL2	140735	ENSG00000264364	0.529	predicted
1441	elmmo	MIMAT0004605	hsa-miR-129-2-3p	TMF1	7110	ENSG00000144747	0.529	predicted
1442	elmmo	MIMAT0004605	hsa-miR-129-2-3p	CACFD1	11094	ENSG00000160325	0.529	predicted
1443	elmmo	MIMAT0004605	hsa-miR-129-2-3p	GNPTAB	79158	ENSG00000111670	0.529	predicted
1444	elmmo	MIMAT0004605	hsa-miR-129-2-3p	SH2B1	25970	ENSG00000178188	0.529	predicted
1445	elmmo	MIMAT0004605	hsa-miR-129-2-3p	ERBB2IP	55914	ENSG00000112851	0.529	predicted
1446	elmmo	MIMAT0004605	hsa-miR-129-2-3p	JHDM1D	80853	ENSG00000006459	0.529	predicted
1447	elmmo	MIMAT0004605	hsa-miR-129-2-3p	KDM3B	51780	ENSG00000120733	0.529	predicted
1448	elmmo	MIMAT0004605	hsa-miR-129-2-3p	PAG1	55824	ENSG00000076641	0.529	predicted
1449	elmmo	MIMAT0004605	hsa-miR-129-2-3p	ZNF148	7707	ENSG00000163848	0.529	predicted
1450	elmmo	MIMAT0004605	hsa-miR-129-2-3p	MAFG	4097	ENSG00000197063	0.529	predicted
1451	elmmo	MIMAT0004605	hsa-miR-129-2-3p	ZNF3	7551	ENSG00000166526	0.529	predicted
1452	elmmo	MIMAT0004605	hsa-miR-129-2-3p	MTMR10	54893	ENSG00000166912	0.529	predicted
1453	elmmo	MIMAT0004605	hsa-miR-129-2-3p	SUFU	51684	ENSG00000107882	0.529	predicted
1454	elmmo	MIMAT0004605	hsa-miR-129-2-3p	ANTXR2	118429	ENSG00000163297	0.529	predicted
1455	elmmo	MIMAT0004605	hsa-miR-129-2-3p	AGPS	8540	ENSG00000018510	0.529	predicted
1456	elmmo	MIMAT0004605	hsa-miR-129-2-3p	ZNF609	23060	ENSG00000180357	0.529	predicted
1457	elmmo	MIMAT0004605	hsa-miR-129-2-3p	DLG2	1740	ENSG00000150672	0.529	predicted
1458	elmmo	MIMAT0004605	hsa-miR-129-2-3p	CLASP1	23332	ENSG00000074054	0.529	predicted
1459	elmmo	MIMAT0004605	hsa-miR-129-2-3p	MEF2A	4205	ENSG00000068305	0.529	predicted
1460	elmmo	MIMAT0004605	hsa-miR-129-2-3p	ERBB2IP	55914	ENSG00000112851	0.529	predicted
1461	elmmo	MIMAT0004605	hsa-miR-129-2-3p	JHDM1D	80853	ENSG00000006459	0.529	predicted
1462	elmmo	MIMAT0004605	hsa-miR-129-2-3p	KDM3B	51780	ENSG00000120733	0.529	predicted
1463	elmmo	MIMAT0004605	hsa-miR-129-2-3p	PAG1	55824	ENSG00000076641	0.529	predicted
1464	elmmo	MIMAT0004605	hsa-miR-129-2-3p	PAXBP1	94104	ENSG00000159086	0.529	predicted
1465	elmmo	MIMAT0004605	hsa-miR-129-2-3p	MAFG	4097	ENSG00000197063	0.529	predicted
1466	elmmo	MIMAT0004605	hsa-miR-129-2-3p	ZNF3	7551	ENSG00000166526	0.529	predicted
1467	elmmo	MIMAT0004605	hsa-miR-129-2-3p	MTMR10	54893	ENSG00000166912	0.529	predicted
1468	elmmo	MIMAT0004605	hsa-miR-129-2-3p	SUFU	51684	ENSG00000107882	0.529	predicted
1469	elmmo	MIMAT0004605	hsa-miR-129-2-3p	LHFPL2	10184	ENSG00000145685	0.529	predicted
1470	elmmo	MIMAT0004605	hsa-miR-129-2-3p	DYNLL2	140735	ENSG00000264364	0.529	predicted
1471	elmmo	MIMAT0004605	hsa-miR-129-2-3p	ZNF609	23060	ENSG00000180357	0.529	predicted
1472	elmmo	MIMAT0004605	hsa-miR-129-2-3p	DLG2	1740	ENSG00000150672	0.529	predicted
1473	elmmo	MIMAT0004605	hsa-miR-129-2-3p	CLASP1	23332	ENSG00000074054	0.529	predicted
1474	elmmo	MIMAT0004605	hsa-miR-129-2-3p	TMF1	7110	ENSG00000144747	0.529	predicted
1475	elmmo	MIMAT0004605	hsa-miR-129-2-3p	CACFD1	11094	ENSG00000160325	0.529	predicted
1476	elmmo	MIMAT0004605	hsa-miR-129-2-3p	GNPTAB	79158	ENSG00000111670	0.529	predicted
1477	elmmo	MIMAT0004605	hsa-miR-129-2-3p	SH2B1	25970	ENSG00000178188	0.529	predicted
1478	elmmo	MIMAT0004605	hsa-miR-129-2-3p	MEF2A	4205	ENSG00000068305	0.529	predicted
1479	elmmo	MIMAT0004605	hsa-miR-129-2-3p	ZNF148	7707	ENSG00000163848	0.529	predicted
1480	elmmo	MIMAT0004605	hsa-miR-129-2-3p	PAXBP1	94104	ENSG00000159086	0.529	predicted
1481	elmmo	MIMAT0004605	hsa-miR-129-2-3p	ANTXR2	118429	ENSG00000163297	0.529	predicted
1482	elmmo	MIMAT0004605	hsa-miR-129-2-3p	AGPS	8540	ENSG00000018510	0.529	predicted
1483	elmmo	MIMAT0004605	hsa-miR-129-2-3p	PPARGC1B	133522	ENSG00000155846	0.528	predicted
1484	elmmo	MIMAT0004605	hsa-miR-129-2-3p	SYNGR1	9145	ENSG00000100321	0.528	predicted
1485	elmmo	MIMAT0004605	hsa-miR-129-2-3p	SIK2	23235	ENSG00000170145	0.528	predicted
1486	elmmo	MIMAT0004605	hsa-miR-129-2-3p	KCNK13	56659	ENSG00000152315	0.528	predicted
1487	elmmo	MIMAT0004605	hsa-miR-129-2-3p	TMED10	10972	ENSG00000170348	0.528	predicted
1488	elmmo	MIMAT0004605	hsa-miR-129-2-3p	FAM60A	58516	ENSG00000139146	0.528	predicted
1489	elmmo	MIMAT0004605	hsa-miR-129-2-3p	NOS1AP	9722	ENSG00000198929	0.528	predicted
1490	elmmo	MIMAT0004605	hsa-miR-129-2-3p	MTF1	4520	ENSG00000188786	0.528	predicted
1491	elmmo	MIMAT0004605	hsa-miR-129-2-3p	ZSCAN2	54993	ENSG00000176371	0.528	predicted
1492	elmmo	MIMAT0004605	hsa-miR-129-2-3p	SYNGR1	9145	ENSG00000100321	0.528	predicted
1493	elmmo	MIMAT0004605	hsa-miR-129-2-3p	UBR7	55148	ENSG00000012963	0.528	predicted
1494	elmmo	MIMAT0004605	hsa-miR-129-2-3p	SIK2	23235	ENSG00000170145	0.528	predicted
1495	elmmo	MIMAT0004605	hsa-miR-129-2-3p	KCNK13	56659	ENSG00000152315	0.528	predicted
1496	elmmo	MIMAT0004605	hsa-miR-129-2-3p	FAM60A	58516	ENSG00000139146	0.528	predicted
1497	elmmo	MIMAT0004605	hsa-miR-129-2-3p	NOS1AP	9722	ENSG00000198929	0.528	predicted
1498	elmmo	MIMAT0004605	hsa-miR-129-2-3p	PPARGC1B	133522	ENSG00000155846	0.528	predicted
1499	elmmo	MIMAT0004605	hsa-miR-129-2-3p	ZSCAN2	54993	ENSG00000176371	0.528	predicted
1500	elmmo	MIMAT0004605	hsa-miR-129-2-3p	UBR7	55148	ENSG00000012963	0.528	predicted
1501	elmmo	MIMAT0004605	hsa-miR-129-2-3p	TMED10	10972	ENSG00000170348	0.528	predicted
1502	elmmo	MIMAT0004605	hsa-miR-129-2-3p	MTF1	4520	ENSG00000188786	0.528	predicted
1503	elmmo	MIMAT0004605	hsa-miR-129-2-3p	TMEM257	9142	ENSG00000221870	0.524	predicted
1504	elmmo	MIMAT0004605	hsa-miR-129-2-3p	KIDINS220	57498	ENSG00000134313	0.524	predicted
1505	elmmo	MIMAT0004605	hsa-miR-129-2-3p	PIK3IP1	113791	ENSG00000100100	0.524	predicted
1506	elmmo	MIMAT0004605	hsa-miR-129-2-3p	GFRA1	2674	ENSG00000151892	0.524	predicted
1507	elmmo	MIMAT0004605	hsa-miR-129-2-3p	RAB8B	51762	ENSG00000166128	0.524	predicted
1508	elmmo	MIMAT0004605	hsa-miR-129-2-3p	MEGF9	1955	ENSG00000106780	0.524	predicted
1509	elmmo	MIMAT0004605	hsa-miR-129-2-3p	CNTNAP1	8506	ENSG00000108797	0.524	predicted
1510	elmmo	MIMAT0004605	hsa-miR-129-2-3p	PIK3IP1	113791	ENSG00000100100	0.524	predicted
1511	elmmo	MIMAT0004605	hsa-miR-129-2-3p	GFRA1	2674	ENSG00000151892	0.524	predicted
1512	elmmo	MIMAT0004605	hsa-miR-129-2-3p	SYNCRIP	10492	ENSG00000135316	0.524	predicted
1513	elmmo	MIMAT0004605	hsa-miR-129-2-3p	MEGF9	1955	ENSG00000106780	0.524	predicted
1514	elmmo	MIMAT0004605	hsa-miR-129-2-3p	CNTNAP1	8506	ENSG00000108797	0.524	predicted
1515	elmmo	MIMAT0004605	hsa-miR-129-2-3p	TMEM257	9142	ENSG00000221870	0.524	predicted
1516	elmmo	MIMAT0004605	hsa-miR-129-2-3p	KIDINS220	57498	ENSG00000134313	0.524	predicted
1517	elmmo	MIMAT0004605	hsa-miR-129-2-3p	RAB8B	51762	ENSG00000166128	0.524	predicted
1518	elmmo	MIMAT0004605	hsa-miR-129-2-3p	SYNCRIP	10492	ENSG00000135316	0.524	predicted
1519	elmmo	MIMAT0004605	hsa-miR-129-2-3p	PASK	23178	ENSG00000115687	0.499	predicted
1520	elmmo	MIMAT0004605	hsa-miR-129-2-3p	PASK	23178	ENSG00000115687	0.499	predicted
1521	elmmo	MIMAT0004605	hsa-miR-129-2-3p	VPS37B	79720	ENSG00000139722	0.495	predicted
1522	elmmo	MIMAT0004605	hsa-miR-129-2-3p	SSX2IP	117178	ENSG00000117155	0.495	predicted
1523	elmmo	MIMAT0004605	hsa-miR-129-2-3p	MTF1	4520	ENSG00000188786	0.495	predicted
1524	elmmo	MIMAT0004605	hsa-miR-129-2-3p	GCM1	8521	ENSG00000137270	0.495	predicted
1525	elmmo	MIMAT0004605	hsa-miR-129-2-3p	C9orf69	90120	ENSG00000238227	0.495	predicted
1526	elmmo	MIMAT0004605	hsa-miR-129-2-3p	CLDN10	9071	ENSG00000134873	0.495	predicted
1527	elmmo	MIMAT0004605	hsa-miR-129-2-3p	RPL23A	26809	ENSG00000198242	0.495	predicted
1528	elmmo	MIMAT0004605	hsa-miR-129-2-3p	BAIAP3	8938	ENSG00000007516	0.495	predicted
1529	elmmo	MIMAT0004605	hsa-miR-129-2-3p	UBR2	23304	ENSG00000024048	0.495	predicted
1530	elmmo	MIMAT0004605	hsa-miR-129-2-3p	EXOC6	54536	ENSG00000138190	0.495	predicted
1531	elmmo	MIMAT0004605	hsa-miR-129-2-3p	PLCB3	5331	ENSG00000149782	0.495	predicted
1532	elmmo	MIMAT0004605	hsa-miR-129-2-3p	RPL23A	6147	ENSG00000198242	0.495	predicted
1533	elmmo	MIMAT0004605	hsa-miR-129-2-3p	TMEM43	79188	ENSG00000170876	0.495	predicted
1534	elmmo	MIMAT0004605	hsa-miR-129-2-3p	ITGB8	3696	ENSG00000105855	0.495	predicted
1535	elmmo	MIMAT0004605	hsa-miR-129-2-3p	STRADA	92335	ENSG00000266173	0.495	predicted
1536	elmmo	MIMAT0004605	hsa-miR-129-2-3p	PAQR8	85315	ENSG00000170915	0.495	predicted
1537	elmmo	MIMAT0004605	hsa-miR-129-2-3p	SOX12	6666	ENSG00000177732	0.495	predicted
1538	elmmo	MIMAT0004605	hsa-miR-129-2-3p	CBLN2	147381	ENSG00000141668	0.495	predicted
1539	elmmo	MIMAT0004605	hsa-miR-129-2-3p	CIB2	10518	ENSG00000136425	0.495	predicted
1540	elmmo	MIMAT0004605	hsa-miR-129-2-3p	FUT4	2526	ENSG00000196371	0.495	predicted
1541	elmmo	MIMAT0004605	hsa-miR-129-2-3p	FBXO36	130888	ENSG00000153832	0.495	predicted
1542	elmmo	MIMAT0004605	hsa-miR-129-2-3p	DCP2	167227	ENSG00000172795	0.495	predicted
1543	elmmo	MIMAT0004605	hsa-miR-129-2-3p	OSBP2	23762	ENSG00000184792	0.495	predicted
1544	elmmo	MIMAT0004605	hsa-miR-129-2-3p	ZWILCH	55055	ENSG00000174442	0.495	predicted
1545	elmmo	MIMAT0004605	hsa-miR-129-2-3p	ANK1	286	ENSG00000029534	0.495	predicted
1546	elmmo	MIMAT0004605	hsa-miR-129-2-3p	EIF2AK3	9451	ENSG00000172071	0.495	predicted
1547	elmmo	MIMAT0004605	hsa-miR-129-2-3p	PIGU	128869	ENSG00000101464	0.495	predicted
1548	elmmo	MIMAT0004605	hsa-miR-129-2-3p	MAP2K6	5608	ENSG00000108984	0.495	predicted
1549	elmmo	MIMAT0004605	hsa-miR-129-2-3p	IGFBP5	3488	ENSG00000115461	0.495	predicted
1550	elmmo	MIMAT0004605	hsa-miR-129-2-3p	MLLT6	4302	ENSG00000275023	0.495	predicted
1551	elmmo	MIMAT0004605	hsa-miR-129-2-3p	LHX1	3975	ENSG00000273706	0.495	predicted
1552	elmmo	MIMAT0004605	hsa-miR-129-2-3p	NPTXR	23467	ENSG00000221890	0.495	predicted
1553	elmmo	MIMAT0004605	hsa-miR-129-2-3p	MAFG	4097	ENSG00000197063	0.495	predicted
1554	elmmo	MIMAT0004605	hsa-miR-129-2-3p	ELMSAN1	91748	ENSG00000156030	0.495	predicted
1555	elmmo	MIMAT0004605	hsa-miR-129-2-3p	MTHFR	4524	ENSG00000177000	0.495	predicted
1556	elmmo	MIMAT0004605	hsa-miR-129-2-3p	TMEM180	79847	ENSG00000138111	0.495	predicted
1557	elmmo	MIMAT0004605	hsa-miR-129-2-3p	ADD1	118	ENSG00000087274	0.495	predicted
1558	elmmo	MIMAT0004605	hsa-miR-129-2-3p	SHISA6	388336	ENSG00000188803	0.495	predicted
1559	elmmo	MIMAT0004605	hsa-miR-129-2-3p	CCDC47	57003	ENSG00000108588	0.495	predicted
1560	elmmo	MIMAT0004605	hsa-miR-129-2-3p	F11R	50848	ENSG00000158769	0.495	predicted
1561	elmmo	MIMAT0004605	hsa-miR-129-2-3p	SYT2	127833	ENSG00000143858	0.495	predicted
1562	elmmo	MIMAT0004605	hsa-miR-129-2-3p	SLC35E4	339665	ENSG00000100036	0.495	predicted
1563	elmmo	MIMAT0004605	hsa-miR-129-2-3p	CLDN10	9071	ENSG00000134873	0.495	predicted
1564	elmmo	MIMAT0004605	hsa-miR-129-2-3p	RPL23A	26809	ENSG00000198242	0.495	predicted
1565	elmmo	MIMAT0004605	hsa-miR-129-2-3p	PIGF	5281	ENSG00000151665	0.495	predicted
1566	elmmo	MIMAT0004605	hsa-miR-129-2-3p	TMEM43	79188	ENSG00000170876	0.495	predicted
1567	elmmo	MIMAT0004605	hsa-miR-129-2-3p	ITGB8	3696	ENSG00000105855	0.495	predicted
1568	elmmo	MIMAT0004605	hsa-miR-129-2-3p	STRADA	92335	ENSG00000266173	0.495	predicted
1569	elmmo	MIMAT0004605	hsa-miR-129-2-3p	PIK3R1	5295	ENSG00000145675	0.495	predicted
1570	elmmo	MIMAT0004605	hsa-miR-129-2-3p	FAM134A	79137	ENSG00000144567	0.495	predicted
1571	elmmo	MIMAT0004605	hsa-miR-129-2-3p	CAMTA2	23125	ENSG00000108509	0.495	predicted
1572	elmmo	MIMAT0004605	hsa-miR-129-2-3p	CELF1	10658	ENSG00000149187	0.495	predicted
1573	elmmo	MIMAT0004605	hsa-miR-129-2-3p	CBLN2	147381	ENSG00000141668	0.495	predicted
1574	elmmo	MIMAT0004605	hsa-miR-129-2-3p	CIB2	10518	ENSG00000136425	0.495	predicted
1575	elmmo	MIMAT0004605	hsa-miR-129-2-3p	FUT4	2526	ENSG00000196371	0.495	predicted
1576	elmmo	MIMAT0004605	hsa-miR-129-2-3p	FBXO36	130888	ENSG00000153832	0.495	predicted
1577	elmmo	MIMAT0004605	hsa-miR-129-2-3p	DCP2	167227	ENSG00000172795	0.495	predicted
1578	elmmo	MIMAT0004605	hsa-miR-129-2-3p	OSBP2	23762	ENSG00000184792	0.495	predicted
1579	elmmo	MIMAT0004605	hsa-miR-129-2-3p	ZWILCH	55055	ENSG00000174442	0.495	predicted
1580	elmmo	MIMAT0004605	hsa-miR-129-2-3p	ANK1	286	ENSG00000029534	0.495	predicted
1581	elmmo	MIMAT0004605	hsa-miR-129-2-3p	VSTM2L	128434	ENSG00000132821	0.495	predicted
1582	elmmo	MIMAT0004605	hsa-miR-129-2-3p	MFSD6L	162387	ENSG00000185156	0.495	predicted
1583	elmmo	MIMAT0004605	hsa-miR-129-2-3p	WBP1	23559	ENSG00000239779	0.495	predicted
1584	elmmo	MIMAT0004605	hsa-miR-129-2-3p	IGFBP5	3488	ENSG00000115461	0.495	predicted
1585	elmmo	MIMAT0004605	hsa-miR-129-2-3p	TMEM129	92305	ENSG00000168936	0.495	predicted
1586	elmmo	MIMAT0004605	hsa-miR-129-2-3p	LHX1	3975	ENSG00000273706	0.495	predicted
1587	elmmo	MIMAT0004605	hsa-miR-129-2-3p	KCTD20	222658	ENSG00000112078	0.495	predicted
1588	elmmo	MIMAT0004605	hsa-miR-129-2-3p	SMAD7	4092	ENSG00000101665	0.495	predicted
1589	elmmo	MIMAT0004605	hsa-miR-129-2-3p	BEND4	389206	ENSG00000188848	0.495	predicted
1590	elmmo	MIMAT0004605	hsa-miR-129-2-3p	GSKIP	51527	ENSG00000100744	0.495	predicted
1591	elmmo	MIMAT0004605	hsa-miR-129-2-3p	ELMSAN1	91748	ENSG00000156030	0.495	predicted
1592	elmmo	MIMAT0004605	hsa-miR-129-2-3p	MTHFR	4524	ENSG00000177000	0.495	predicted
1593	elmmo	MIMAT0004605	hsa-miR-129-2-3p	VPS37B	79720	ENSG00000139722	0.495	predicted
1594	elmmo	MIMAT0004605	hsa-miR-129-2-3p	SSX2IP	117178	ENSG00000117155	0.495	predicted
1595	elmmo	MIMAT0004605	hsa-miR-129-2-3p	MTF1	4520	ENSG00000188786	0.495	predicted
1596	elmmo	MIMAT0004605	hsa-miR-129-2-3p	GCM1	8521	ENSG00000137270	0.495	predicted
1597	elmmo	MIMAT0004605	hsa-miR-129-2-3p	F11R	50848	ENSG00000158769	0.495	predicted
1598	elmmo	MIMAT0004605	hsa-miR-129-2-3p	C9orf69	90120	ENSG00000238227	0.495	predicted
1599	elmmo	MIMAT0004605	hsa-miR-129-2-3p	SYT2	127833	ENSG00000143858	0.495	predicted
1600	elmmo	MIMAT0004605	hsa-miR-129-2-3p	SLC35E4	339665	ENSG00000100036	0.495	predicted
1601	elmmo	MIMAT0004605	hsa-miR-129-2-3p	BAIAP3	8938	ENSG00000007516	0.495	predicted
1602	elmmo	MIMAT0004605	hsa-miR-129-2-3p	UBR2	23304	ENSG00000024048	0.495	predicted
1603	elmmo	MIMAT0004605	hsa-miR-129-2-3p	EXOC6	54536	ENSG00000138190	0.495	predicted
1604	elmmo	MIMAT0004605	hsa-miR-129-2-3p	PLCB3	5331	ENSG00000149782	0.495	predicted
1605	elmmo	MIMAT0004605	hsa-miR-129-2-3p	RPL23A	6147	ENSG00000198242	0.495	predicted
1606	elmmo	MIMAT0004605	hsa-miR-129-2-3p	PIGF	5281	ENSG00000151665	0.495	predicted
1607	elmmo	MIMAT0004605	hsa-miR-129-2-3p	PAQR8	85315	ENSG00000170915	0.495	predicted
1608	elmmo	MIMAT0004605	hsa-miR-129-2-3p	SOX12	6666	ENSG00000177732	0.495	predicted
1609	elmmo	MIMAT0004605	hsa-miR-129-2-3p	PIK3R1	5295	ENSG00000145675	0.495	predicted
1610	elmmo	MIMAT0004605	hsa-miR-129-2-3p	FAM134A	79137	ENSG00000144567	0.495	predicted
1611	elmmo	MIMAT0004605	hsa-miR-129-2-3p	CAMTA2	23125	ENSG00000108509	0.495	predicted
1612	elmmo	MIMAT0004605	hsa-miR-129-2-3p	CELF1	10658	ENSG00000149187	0.495	predicted
1613	elmmo	MIMAT0004605	hsa-miR-129-2-3p	EIF2AK3	9451	ENSG00000172071	0.495	predicted
1614	elmmo	MIMAT0004605	hsa-miR-129-2-3p	PIGU	128869	ENSG00000101464	0.495	predicted
1615	elmmo	MIMAT0004605	hsa-miR-129-2-3p	MAP2K6	5608	ENSG00000108984	0.495	predicted
1616	elmmo	MIMAT0004605	hsa-miR-129-2-3p	MLLT6	4302	ENSG00000275023	0.495	predicted
1617	elmmo	MIMAT0004605	hsa-miR-129-2-3p	VSTM2L	128434	ENSG00000132821	0.495	predicted
1618	elmmo	MIMAT0004605	hsa-miR-129-2-3p	MFSD6L	162387	ENSG00000185156	0.495	predicted
1619	elmmo	MIMAT0004605	hsa-miR-129-2-3p	WBP1	23559	ENSG00000239779	0.495	predicted
1620	elmmo	MIMAT0004605	hsa-miR-129-2-3p	NPTXR	23467	ENSG00000221890	0.495	predicted
1621	elmmo	MIMAT0004605	hsa-miR-129-2-3p	MAFG	4097	ENSG00000197063	0.495	predicted
1622	elmmo	MIMAT0004605	hsa-miR-129-2-3p	TMEM129	92305	ENSG00000168936	0.495	predicted
1623	elmmo	MIMAT0004605	hsa-miR-129-2-3p	KCTD20	222658	ENSG00000112078	0.495	predicted
1624	elmmo	MIMAT0004605	hsa-miR-129-2-3p	SMAD7	4092	ENSG00000101665	0.495	predicted
1625	elmmo	MIMAT0004605	hsa-miR-129-2-3p	BEND4	389206	ENSG00000188848	0.495	predicted
1626	elmmo	MIMAT0004605	hsa-miR-129-2-3p	GSKIP	51527	ENSG00000100744	0.495	predicted
1627	elmmo	MIMAT0004605	hsa-miR-129-2-3p	TMEM180	79847	ENSG00000138111	0.495	predicted
1628	elmmo	MIMAT0004605	hsa-miR-129-2-3p	ADD1	118	ENSG00000087274	0.495	predicted
1629	elmmo	MIMAT0004605	hsa-miR-129-2-3p	SHISA6	388336	ENSG00000188803	0.495	predicted
1630	elmmo	MIMAT0004605	hsa-miR-129-2-3p	CCDC47	57003	ENSG00000108588	0.495	predicted
1631	elmmo	MIMAT0004605	hsa-miR-129-2-3p	EGLN1	54583	ENSG00000135766	0.468	predicted
1632	elmmo	MIMAT0004605	hsa-miR-129-2-3p	EGLN1	54583	ENSG00000135766	0.468	predicted
1633	elmmo	MIMAT0004605	hsa-miR-129-2-3p	IRS1	3667	ENSG00000169047	0.468	predicted
1634	elmmo	MIMAT0004605	hsa-miR-129-2-3p	TRIM66	9866	ENSG00000166436	0.468	predicted
1635	elmmo	MIMAT0004605	hsa-miR-129-2-3p	RB1	5925	ENSG00000139687	0.468	predicted
1636	elmmo	MIMAT0004605	hsa-miR-129-2-3p	IRS1	3667	ENSG00000169047	0.468	predicted
1637	elmmo	MIMAT0004605	hsa-miR-129-2-3p	TRIM66	9866	ENSG00000166436	0.468	predicted
1638	elmmo	MIMAT0004605	hsa-miR-129-2-3p	RB1	5925	ENSG00000139687	0.468	predicted
1639	elmmo	MIMAT0004605	hsa-miR-129-2-3p	CTC1	80169	ENSG00000178971	0.466	predicted
1640	elmmo	MIMAT0004605	hsa-miR-129-2-3p	ITCH	83737	ENSG00000078747	0.466	predicted
1641	elmmo	MIMAT0004605	hsa-miR-129-2-3p	ZNF740	283337	ENSG00000139651	0.466	predicted
1642	elmmo	MIMAT0004605	hsa-miR-129-2-3p	ELF4	2000	ENSG00000102034	0.466	predicted
1643	elmmo	MIMAT0004605	hsa-miR-129-2-3p	GCHFR	2644	ENSG00000137880	0.466	predicted
1644	elmmo	MIMAT0004605	hsa-miR-129-2-3p	RBFOX3	146713	ENSG00000167281	0.466	predicted
1645	elmmo	MIMAT0004605	hsa-miR-129-2-3p	NXPH3	11248	ENSG00000182575	0.466	predicted
1646	elmmo	MIMAT0004605	hsa-miR-129-2-3p	CTC1	80169	ENSG00000178971	0.466	predicted
1647	elmmo	MIMAT0004605	hsa-miR-129-2-3p	ITCH	83737	ENSG00000078747	0.466	predicted
1648	elmmo	MIMAT0004605	hsa-miR-129-2-3p	ZNF740	283337	ENSG00000139651	0.466	predicted
1649	elmmo	MIMAT0004605	hsa-miR-129-2-3p	ELF4	2000	ENSG00000102034	0.466	predicted
1650	elmmo	MIMAT0004605	hsa-miR-129-2-3p	GCHFR	2644	ENSG00000137880	0.466	predicted
1651	elmmo	MIMAT0004605	hsa-miR-129-2-3p	RBFOX3	146713	ENSG00000167281	0.466	predicted
1652	elmmo	MIMAT0004605	hsa-miR-129-2-3p	NXPH3	11248	ENSG00000182575	0.466	predicted
1653	elmmo	MIMAT0004605	hsa-miR-129-2-3p	OSBPL3	26031	ENSG00000070882	0.463	predicted
1654	elmmo	MIMAT0004605	hsa-miR-129-2-3p	CDH23	100653137	ENSG00000107736	0.463	predicted
1655	elmmo	MIMAT0004605	hsa-miR-129-2-3p	CDH23	64072	ENSG00000107736	0.463	predicted
1656	elmmo	MIMAT0004605	hsa-miR-129-2-3p	SOCS7	30837	ENSG00000274211	0.463	predicted
1657	elmmo	MIMAT0004605	hsa-miR-129-2-3p	OSBPL3	26031	ENSG00000070882	0.463	predicted
1658	elmmo	MIMAT0004605	hsa-miR-129-2-3p	CDH23	100653137	ENSG00000107736	0.463	predicted
1659	elmmo	MIMAT0004605	hsa-miR-129-2-3p	SOCS7	30837	ENSG00000274211	0.463	predicted
1660	elmmo	MIMAT0004605	hsa-miR-129-2-3p	CDH23	64072	ENSG00000107736	0.463	predicted
1661	elmmo	MIMAT0004605	hsa-miR-129-2-3p	CREBRF	153222	ENSG00000164463	0.462	predicted
1662	elmmo	MIMAT0004605	hsa-miR-129-2-3p	AIF1L	83543	ENSG00000126878	0.462	predicted
1663	elmmo	MIMAT0004605	hsa-miR-129-2-3p	PPM1D	8493	ENSG00000170836	0.462	predicted
1664	elmmo	MIMAT0004605	hsa-miR-129-2-3p	SHISA7	729956	ENSG00000187902	0.462	predicted
1665	elmmo	MIMAT0004605	hsa-miR-129-2-3p	CTIF	9811	ENSG00000134030	0.462	predicted
1666	elmmo	MIMAT0004605	hsa-miR-129-2-3p	UBE2Z	65264	ENSG00000159202	0.462	predicted
1667	elmmo	MIMAT0004605	hsa-miR-129-2-3p	AIF1L	83543	ENSG00000126878	0.462	predicted
1668	elmmo	MIMAT0004605	hsa-miR-129-2-3p	KLHL9	55958	ENSG00000198642	0.462	predicted
1669	elmmo	MIMAT0004605	hsa-miR-129-2-3p	PPM1D	8493	ENSG00000170836	0.462	predicted
1670	elmmo	MIMAT0004605	hsa-miR-129-2-3p	SHISA7	729956	ENSG00000187902	0.462	predicted
1671	elmmo	MIMAT0004605	hsa-miR-129-2-3p	CTIF	9811	ENSG00000134030	0.462	predicted
1672	elmmo	MIMAT0004605	hsa-miR-129-2-3p	CREBRF	153222	ENSG00000164463	0.462	predicted
1673	elmmo	MIMAT0004605	hsa-miR-129-2-3p	KLHL9	55958	ENSG00000198642	0.462	predicted
1674	elmmo	MIMAT0004605	hsa-miR-129-2-3p	UBE2Z	65264	ENSG00000159202	0.462	predicted
1675	elmmo	MIMAT0004605	hsa-miR-129-2-3p	GJA1	2697	ENSG00000152661	0.459	predicted
1676	elmmo	MIMAT0004605	hsa-miR-129-2-3p	GJA1	2697	ENSG00000152661	0.459	predicted
1677	elmmo	MIMAT0004605	hsa-miR-129-2-3p	SS18L1	26039	ENSG00000184402	0.451	predicted
1678	elmmo	MIMAT0004605	hsa-miR-129-2-3p	EGLN3	112399	ENSG00000129521	0.451	predicted
1679	elmmo	MIMAT0004605	hsa-miR-129-2-3p	SS18L1	26039	ENSG00000184402	0.451	predicted
1680	elmmo	MIMAT0004605	hsa-miR-129-2-3p	EGLN3	112399	ENSG00000129521	0.451	predicted
1681	elmmo	MIMAT0004605	hsa-miR-129-2-3p	OSBPL10	114884	ENSG00000144645	0.45	predicted
1682	elmmo	MIMAT0004605	hsa-miR-129-2-3p	FZD10	11211	ENSG00000111432	0.45	predicted
1683	elmmo	MIMAT0004605	hsa-miR-129-2-3p	ELOVL6	79071	ENSG00000170522	0.45	predicted
1684	elmmo	MIMAT0004605	hsa-miR-129-2-3p	PTPN1	5770	ENSG00000196396	0.45	predicted
1685	elmmo	MIMAT0004605	hsa-miR-129-2-3p	ELOVL6	79071	ENSG00000170522	0.45	predicted
1686	elmmo	MIMAT0004605	hsa-miR-129-2-3p	PTPN1	5770	ENSG00000196396	0.45	predicted
1687	elmmo	MIMAT0004605	hsa-miR-129-2-3p	OSBPL10	114884	ENSG00000144645	0.45	predicted
1688	elmmo	MIMAT0004605	hsa-miR-129-2-3p	FZD10	11211	ENSG00000111432	0.45	predicted
1689	elmmo	MIMAT0004605	hsa-miR-129-2-3p	ATXN7L3B	552889	ENSG00000253719	0.449	predicted
1690	elmmo	MIMAT0004605	hsa-miR-129-2-3p	MCFD2	90411	ENSG00000180398	0.449	predicted
1691	elmmo	MIMAT0004605	hsa-miR-129-2-3p	ZBBX	79740	ENSG00000169064	0.449	predicted
1692	elmmo	MIMAT0004605	hsa-miR-129-2-3p	HIPK1	204851	ENSG00000163349	0.449	predicted
1693	elmmo	MIMAT0004605	hsa-miR-129-2-3p	COPS7B	64708	ENSG00000144524	0.449	predicted
1694	elmmo	MIMAT0004605	hsa-miR-129-2-3p	JPH4	84502	ENSG00000092051	0.449	predicted
1695	elmmo	MIMAT0004605	hsa-miR-129-2-3p	C20orf194	25943	ENSG00000088854	0.449	predicted
1696	elmmo	MIMAT0004605	hsa-miR-129-2-3p	WWP1	11059	ENSG00000123124	0.449	predicted
1697	elmmo	MIMAT0004605	hsa-miR-129-2-3p	TMEM150C	441027	ENSG00000249242	0.449	predicted
1698	elmmo	MIMAT0004605	hsa-miR-129-2-3p	MPZL1	9019	ENSG00000197965	0.449	predicted
1699	elmmo	MIMAT0004605	hsa-miR-129-2-3p	GSE1	23199	ENSG00000131149	0.449	predicted
1700	elmmo	MIMAT0004605	hsa-miR-129-2-3p	SLC24A2	25769	ENSG00000155886	0.449	predicted
1701	elmmo	MIMAT0004605	hsa-miR-129-2-3p	HOXA10	3206	ENSG00000253293	0.449	predicted
1702	elmmo	MIMAT0004605	hsa-miR-129-2-3p	MECP2	4204	ENSG00000169057	0.449	predicted
1703	elmmo	MIMAT0004605	hsa-miR-129-2-3p	MTMR12	54545	ENSG00000150712	0.449	predicted
1704	elmmo	MIMAT0004605	hsa-miR-129-2-3p	ZDHHC20	253832	ENSG00000180776	0.449	predicted
1705	elmmo	MIMAT0004605	hsa-miR-129-2-3p	ZNF747	65988	ENSG00000169955	0.449	predicted
1706	elmmo	MIMAT0004605	hsa-miR-129-2-3p	CPSF2	53981	ENSG00000165934	0.449	predicted
1707	elmmo	MIMAT0004605	hsa-miR-129-2-3p	GDAP2	54834	ENSG00000196505	0.449	predicted
1708	elmmo	MIMAT0004605	hsa-miR-129-2-3p	PTPN20A	653129	ENSG00000204179	0.449	predicted
1709	elmmo	MIMAT0004605	hsa-miR-129-2-3p	BORA	79866	ENSG00000136122	0.449	predicted
1710	elmmo	MIMAT0004605	hsa-miR-129-2-3p	KIAA1324L	222223	ENSG00000164659	0.449	predicted
1711	elmmo	MIMAT0004605	hsa-miR-129-2-3p	PTPN20B	653129	ENSG00000183675	0.449	predicted
1712	elmmo	MIMAT0004605	hsa-miR-129-2-3p	RNF145	153830	ENSG00000145860	0.449	predicted
1713	elmmo	MIMAT0004605	hsa-miR-129-2-3p	RASSF4	83937	ENSG00000107551	0.449	predicted
1714	elmmo	MIMAT0004605	hsa-miR-129-2-3p	PTPN20B	26095	ENSG00000183675	0.449	predicted
1715	elmmo	MIMAT0004605	hsa-miR-129-2-3p	ATXN7L3B	552889	ENSG00000253719	0.449	predicted
1716	elmmo	MIMAT0004605	hsa-miR-129-2-3p	MCFD2	90411	ENSG00000180398	0.449	predicted
1717	elmmo	MIMAT0004605	hsa-miR-129-2-3p	ZBBX	79740	ENSG00000169064	0.449	predicted
1718	elmmo	MIMAT0004605	hsa-miR-129-2-3p	CBFB	865	ENSG00000067955	0.449	predicted
1719	elmmo	MIMAT0004605	hsa-miR-129-2-3p	USP9X	8239	ENSG00000124486	0.449	predicted
1720	elmmo	MIMAT0004605	hsa-miR-129-2-3p	COPS7B	64708	ENSG00000144524	0.449	predicted
1721	elmmo	MIMAT0004605	hsa-miR-129-2-3p	JPH4	84502	ENSG00000092051	0.449	predicted
1722	elmmo	MIMAT0004605	hsa-miR-129-2-3p	C20orf194	25943	ENSG00000088854	0.449	predicted
1723	elmmo	MIMAT0004605	hsa-miR-129-2-3p	WWP1	11059	ENSG00000123124	0.449	predicted
1724	elmmo	MIMAT0004605	hsa-miR-129-2-3p	SNX22	79856	ENSG00000157734	0.449	predicted
1725	elmmo	MIMAT0004605	hsa-miR-129-2-3p	SLC24A2	25769	ENSG00000155886	0.449	predicted
1726	elmmo	MIMAT0004605	hsa-miR-129-2-3p	HOXA10	3206	ENSG00000253293	0.449	predicted
1727	elmmo	MIMAT0004605	hsa-miR-129-2-3p	MECP2	4204	ENSG00000169057	0.449	predicted
1728	elmmo	MIMAT0004605	hsa-miR-129-2-3p	MTMR12	54545	ENSG00000150712	0.449	predicted
1729	elmmo	MIMAT0004605	hsa-miR-129-2-3p	AKT1S1	84335	ENSG00000204673	0.449	predicted
1730	elmmo	MIMAT0004605	hsa-miR-129-2-3p	ZNF747	65988	ENSG00000169955	0.449	predicted
1731	elmmo	MIMAT0004605	hsa-miR-129-2-3p	MLLT6	4302	ENSG00000275023	0.449	predicted
1732	elmmo	MIMAT0004605	hsa-miR-129-2-3p	CNST	163882	ENSG00000162852	0.449	predicted
1733	elmmo	MIMAT0004605	hsa-miR-129-2-3p	FBXO30	84085	ENSG00000118496	0.449	predicted
1734	elmmo	MIMAT0004605	hsa-miR-129-2-3p	TMEM65	157378	ENSG00000164983	0.449	predicted
1735	elmmo	MIMAT0004605	hsa-miR-129-2-3p	PTPN20A	26095	ENSG00000204179	0.449	predicted
1736	elmmo	MIMAT0004605	hsa-miR-129-2-3p	BORA	79866	ENSG00000136122	0.449	predicted
1737	elmmo	MIMAT0004605	hsa-miR-129-2-3p	KIAA1324L	222223	ENSG00000164659	0.449	predicted
1738	elmmo	MIMAT0004605	hsa-miR-129-2-3p	PTPN20B	653129	ENSG00000183675	0.449	predicted
1739	elmmo	MIMAT0004605	hsa-miR-129-2-3p	RASSF4	83937	ENSG00000107551	0.449	predicted
1740	elmmo	MIMAT0004605	hsa-miR-129-2-3p	HIPK1	204851	ENSG00000163349	0.449	predicted
1741	elmmo	MIMAT0004605	hsa-miR-129-2-3p	CBFB	865	ENSG00000067955	0.449	predicted
1742	elmmo	MIMAT0004605	hsa-miR-129-2-3p	USP9X	8239	ENSG00000124486	0.449	predicted
1743	elmmo	MIMAT0004605	hsa-miR-129-2-3p	TMEM150C	441027	ENSG00000249242	0.449	predicted
1744	elmmo	MIMAT0004605	hsa-miR-129-2-3p	MPZL1	9019	ENSG00000197965	0.449	predicted
1745	elmmo	MIMAT0004605	hsa-miR-129-2-3p	GSE1	23199	ENSG00000131149	0.449	predicted
1746	elmmo	MIMAT0004605	hsa-miR-129-2-3p	SNX22	79856	ENSG00000157734	0.449	predicted
1747	elmmo	MIMAT0004605	hsa-miR-129-2-3p	ZDHHC20	253832	ENSG00000180776	0.449	predicted
1748	elmmo	MIMAT0004605	hsa-miR-129-2-3p	AKT1S1	84335	ENSG00000204673	0.449	predicted
1749	elmmo	MIMAT0004605	hsa-miR-129-2-3p	MLLT6	4302	ENSG00000275023	0.449	predicted
1750	elmmo	MIMAT0004605	hsa-miR-129-2-3p	CPSF2	53981	ENSG00000165934	0.449	predicted
1751	elmmo	MIMAT0004605	hsa-miR-129-2-3p	GDAP2	54834	ENSG00000196505	0.449	predicted
1752	elmmo	MIMAT0004605	hsa-miR-129-2-3p	PTPN20A	653129	ENSG00000204179	0.449	predicted
1753	elmmo	MIMAT0004605	hsa-miR-129-2-3p	CNST	163882	ENSG00000162852	0.449	predicted
1754	elmmo	MIMAT0004605	hsa-miR-129-2-3p	FBXO30	84085	ENSG00000118496	0.449	predicted
1755	elmmo	MIMAT0004605	hsa-miR-129-2-3p	TMEM65	157378	ENSG00000164983	0.449	predicted
1756	elmmo	MIMAT0004605	hsa-miR-129-2-3p	PTPN20A	26095	ENSG00000204179	0.449	predicted
1757	elmmo	MIMAT0004605	hsa-miR-129-2-3p	RNF145	153830	ENSG00000145860	0.449	predicted
1758	elmmo	MIMAT0004605	hsa-miR-129-2-3p	PTPN20B	26095	ENSG00000183675	0.449	predicted
1759	elmmo	MIMAT0004605	hsa-miR-129-2-3p	CRKL	1399	ENSG00000099942	0.445	predicted
1760	elmmo	MIMAT0004605	hsa-miR-129-2-3p	CRKL	1399	ENSG00000099942	0.445	predicted
1761	elmmo	MIMAT0004605	hsa-miR-129-2-3p	ELOVL1	64834	ENSG00000066322	0.444	predicted
1762	elmmo	MIMAT0004605	hsa-miR-129-2-3p	UBAP2L	9898	ENSG00000143569	0.444	predicted
1763	elmmo	MIMAT0004605	hsa-miR-129-2-3p	CASC4	113201	ENSG00000166734	0.444	predicted
1764	elmmo	MIMAT0004605	hsa-miR-129-2-3p	ZHX2	22882	ENSG00000178764	0.444	predicted
1765	elmmo	MIMAT0004605	hsa-miR-129-2-3p	ELOVL2	54898	ENSG00000197977	0.444	predicted
1766	elmmo	MIMAT0004605	hsa-miR-129-2-3p	CNKSR2	22866	ENSG00000149970	0.444	predicted
1767	elmmo	MIMAT0004605	hsa-miR-129-2-3p	NRG1	3084	ENSG00000157168	0.444	predicted
1768	elmmo	MIMAT0004605	hsa-miR-129-2-3p	TMEM2	23670	ENSG00000135048	0.444	predicted
1769	elmmo	MIMAT0004605	hsa-miR-129-2-3p	ZSCAN30	100101467	ENSG00000186814	0.444	predicted
1770	elmmo	MIMAT0004605	hsa-miR-129-2-3p	ELOVL1	64834	ENSG00000066322	0.444	predicted
1771	elmmo	MIMAT0004605	hsa-miR-129-2-3p	GJB3	2707	ENSG00000188910	0.444	predicted
1772	elmmo	MIMAT0004605	hsa-miR-129-2-3p	CNKSR2	22866	ENSG00000149970	0.444	predicted
1773	elmmo	MIMAT0004605	hsa-miR-129-2-3p	NRG1	3084	ENSG00000157168	0.444	predicted
1774	elmmo	MIMAT0004605	hsa-miR-129-2-3p	TMEM2	23670	ENSG00000135048	0.444	predicted
1775	elmmo	MIMAT0004605	hsa-miR-129-2-3p	UBAP2L	9898	ENSG00000143569	0.444	predicted
1776	elmmo	MIMAT0004605	hsa-miR-129-2-3p	GJB3	2707	ENSG00000188910	0.444	predicted
1777	elmmo	MIMAT0004605	hsa-miR-129-2-3p	CASC4	113201	ENSG00000166734	0.444	predicted
1778	elmmo	MIMAT0004605	hsa-miR-129-2-3p	ZHX2	22882	ENSG00000178764	0.444	predicted
1779	elmmo	MIMAT0004605	hsa-miR-129-2-3p	ELOVL2	54898	ENSG00000197977	0.444	predicted
1780	elmmo	MIMAT0004605	hsa-miR-129-2-3p	ZSCAN30	100101467	ENSG00000186814	0.444	predicted
1781	elmmo	MIMAT0004605	hsa-miR-129-2-3p	PMEPA1	56937	ENSG00000124225	0.44	predicted
1782	elmmo	MIMAT0004605	hsa-miR-129-2-3p	YKT6	10652	ENSG00000106636	0.44	predicted
1783	elmmo	MIMAT0004605	hsa-miR-129-2-3p	MASP1	5648	ENSG00000127241	0.44	predicted
1784	elmmo	MIMAT0004605	hsa-miR-129-2-3p	GDF5	8200	ENSG00000125965	0.44	predicted
1785	elmmo	MIMAT0004605	hsa-miR-129-2-3p	GLYCTK	132158	ENSG00000168237	0.44	predicted
1786	elmmo	MIMAT0004605	hsa-miR-129-2-3p	BACE1	23621	ENSG00000186318	0.44	predicted
1787	elmmo	MIMAT0004605	hsa-miR-129-2-3p	CLCN5	1184	ENSG00000171365	0.44	predicted
1788	elmmo	MIMAT0004605	hsa-miR-129-2-3p	MAGI1	9223	ENSG00000151276	0.44	predicted
1789	elmmo	MIMAT0004605	hsa-miR-129-2-3p	MAGI1	151877	ENSG00000151276	0.44	predicted
1790	elmmo	MIMAT0004605	hsa-miR-129-2-3p	MASP1	5648	ENSG00000127241	0.44	predicted
1791	elmmo	MIMAT0004605	hsa-miR-129-2-3p	GDF5	8200	ENSG00000125965	0.44	predicted
1792	elmmo	MIMAT0004605	hsa-miR-129-2-3p	SETBP1	26040	ENSG00000152217	0.44	predicted
1793	elmmo	MIMAT0004605	hsa-miR-129-2-3p	SYT1	6857	ENSG00000067715	0.44	predicted
1794	elmmo	MIMAT0004605	hsa-miR-129-2-3p	BACE1	23621	ENSG00000186318	0.44	predicted
1795	elmmo	MIMAT0004605	hsa-miR-129-2-3p	RHOU	58480	ENSG00000116574	0.44	predicted
1796	elmmo	MIMAT0004605	hsa-miR-129-2-3p	MAGI1	9223	ENSG00000151276	0.44	predicted
1797	elmmo	MIMAT0004605	hsa-miR-129-2-3p	PMEPA1	56937	ENSG00000124225	0.44	predicted
1798	elmmo	MIMAT0004605	hsa-miR-129-2-3p	YKT6	10652	ENSG00000106636	0.44	predicted
1799	elmmo	MIMAT0004605	hsa-miR-129-2-3p	MAGI1	151877	ENSG00000151276	0.44	predicted
1800	elmmo	MIMAT0004605	hsa-miR-129-2-3p	GLYCTK	132158	ENSG00000168237	0.44	predicted
1801	elmmo	MIMAT0004605	hsa-miR-129-2-3p	SETBP1	26040	ENSG00000152217	0.44	predicted
1802	elmmo	MIMAT0004605	hsa-miR-129-2-3p	SYT1	6857	ENSG00000067715	0.44	predicted
1803	elmmo	MIMAT0004605	hsa-miR-129-2-3p	CLCN5	1184	ENSG00000171365	0.44	predicted
1804	elmmo	MIMAT0004605	hsa-miR-129-2-3p	RHOU	58480	ENSG00000116574	0.44	predicted
1805	elmmo	MIMAT0004605	hsa-miR-129-2-3p	POU2F2	5452	ENSG00000028277	0.437	predicted
1806	elmmo	MIMAT0004605	hsa-miR-129-2-3p	PCBP2	5094	ENSG00000197111	0.437	predicted
1807	elmmo	MIMAT0004605	hsa-miR-129-2-3p	APH1B	83464	ENSG00000138613	0.437	predicted
1808	elmmo	MIMAT0004605	hsa-miR-129-2-3p	CDK1	983	ENSG00000170312	0.437	predicted
1809	elmmo	MIMAT0004605	hsa-miR-129-2-3p	BCL6	604	ENSG00000113916	0.437	predicted
1810	elmmo	MIMAT0004605	hsa-miR-129-2-3p	TP63	8626	ENSG00000073282	0.437	predicted
1811	elmmo	MIMAT0004605	hsa-miR-129-2-3p	C2orf53	339779	ENSG00000186143	0.437	predicted
1812	elmmo	MIMAT0004605	hsa-miR-129-2-3p	C14orf1	11161	ENSG00000133935	0.437	predicted
1813	elmmo	MIMAT0004605	hsa-miR-129-2-3p	NDRG2	57447	ENSG00000165795	0.437	predicted
1814	elmmo	MIMAT0004605	hsa-miR-129-2-3p	KL	9365	ENSG00000133116	0.437	predicted
1815	elmmo	MIMAT0004605	hsa-miR-129-2-3p	RBFOX2	23543	ENSG00000100320	0.437	predicted
1816	elmmo	MIMAT0004605	hsa-miR-129-2-3p	ZBTB34	403341	ENSG00000177125	0.437	predicted
1817	elmmo	MIMAT0004605	hsa-miR-129-2-3p	DACT1	51339	ENSG00000165617	0.437	predicted
1818	elmmo	MIMAT0004605	hsa-miR-129-2-3p	PRKAB2	101060511	ENSG00000131791	0.437	predicted
1819	elmmo	MIMAT0004605	hsa-miR-129-2-3p	PRKAB2	5565	ENSG00000131791	0.437	predicted
1820	elmmo	MIMAT0004605	hsa-miR-129-2-3p	KCNK10	54207	ENSG00000100433	0.437	predicted
1821	elmmo	MIMAT0004605	hsa-miR-129-2-3p	YAP1	10413	ENSG00000137693	0.437	predicted
1822	elmmo	MIMAT0004605	hsa-miR-129-2-3p	DVL3	1857	ENSG00000161202	0.437	predicted
1823	elmmo	MIMAT0004605	hsa-miR-129-2-3p	FBXL17	64839	ENSG00000145743	0.437	predicted
1824	elmmo	MIMAT0004605	hsa-miR-129-2-3p	CDKN2B	1030	ENSG00000147883	0.437	predicted
1825	elmmo	MIMAT0004605	hsa-miR-129-2-3p	NXPH1	30010	ENSG00000122584	0.437	predicted
1826	elmmo	MIMAT0004605	hsa-miR-129-2-3p	POU2F2	5452	ENSG00000028277	0.437	predicted
1827	elmmo	MIMAT0004605	hsa-miR-129-2-3p	ARPC5L	81873	ENSG00000136950	0.437	predicted
1828	elmmo	MIMAT0004605	hsa-miR-129-2-3p	DDX3X	1654	ENSG00000215301	0.437	predicted
1829	elmmo	MIMAT0004605	hsa-miR-129-2-3p	C14orf1	11161	ENSG00000133935	0.437	predicted
1830	elmmo	MIMAT0004605	hsa-miR-129-2-3p	SLC2A10	81031	ENSG00000197496	0.437	predicted
1831	elmmo	MIMAT0004605	hsa-miR-129-2-3p	WWC3	55841	ENSG00000047644	0.437	predicted
1832	elmmo	MIMAT0004605	hsa-miR-129-2-3p	KL	9365	ENSG00000133116	0.437	predicted
1833	elmmo	MIMAT0004605	hsa-miR-129-2-3p	RBFOX2	23543	ENSG00000100320	0.437	predicted
1834	elmmo	MIMAT0004605	hsa-miR-129-2-3p	ZBTB34	403341	ENSG00000177125	0.437	predicted
1835	elmmo	MIMAT0004605	hsa-miR-129-2-3p	PRKAB2	101060511	ENSG00000131791	0.437	predicted
1836	elmmo	MIMAT0004605	hsa-miR-129-2-3p	PRKAB2	5565	ENSG00000131791	0.437	predicted
1837	elmmo	MIMAT0004605	hsa-miR-129-2-3p	FBXL17	64839	ENSG00000145743	0.437	predicted
1838	elmmo	MIMAT0004605	hsa-miR-129-2-3p	CDKN2B	1030	ENSG00000147883	0.437	predicted
1839	elmmo	MIMAT0004605	hsa-miR-129-2-3p	NXPH1	30010	ENSG00000122584	0.437	predicted
1840	elmmo	MIMAT0004605	hsa-miR-129-2-3p	PCBP2	5094	ENSG00000197111	0.437	predicted
1841	elmmo	MIMAT0004605	hsa-miR-129-2-3p	APH1B	83464	ENSG00000138613	0.437	predicted
1842	elmmo	MIMAT0004605	hsa-miR-129-2-3p	CDK1	983	ENSG00000170312	0.437	predicted
1843	elmmo	MIMAT0004605	hsa-miR-129-2-3p	BCL6	604	ENSG00000113916	0.437	predicted
1844	elmmo	MIMAT0004605	hsa-miR-129-2-3p	TP63	8626	ENSG00000073282	0.437	predicted
1845	elmmo	MIMAT0004605	hsa-miR-129-2-3p	C2orf53	339779	ENSG00000186143	0.437	predicted
1846	elmmo	MIMAT0004605	hsa-miR-129-2-3p	ARPC5L	81873	ENSG00000136950	0.437	predicted
1847	elmmo	MIMAT0004605	hsa-miR-129-2-3p	DDX3X	1654	ENSG00000215301	0.437	predicted
1848	elmmo	MIMAT0004605	hsa-miR-129-2-3p	NDRG2	57447	ENSG00000165795	0.437	predicted
1849	elmmo	MIMAT0004605	hsa-miR-129-2-3p	SLC2A10	81031	ENSG00000197496	0.437	predicted
1850	elmmo	MIMAT0004605	hsa-miR-129-2-3p	WWC3	55841	ENSG00000047644	0.437	predicted
1851	elmmo	MIMAT0004605	hsa-miR-129-2-3p	DACT1	51339	ENSG00000165617	0.437	predicted
1852	elmmo	MIMAT0004605	hsa-miR-129-2-3p	KCNK10	54207	ENSG00000100433	0.437	predicted
1853	elmmo	MIMAT0004605	hsa-miR-129-2-3p	YAP1	10413	ENSG00000137693	0.437	predicted
1854	elmmo	MIMAT0004605	hsa-miR-129-2-3p	DVL3	1857	ENSG00000161202	0.437	predicted
1855	elmmo	MIMAT0004605	hsa-miR-129-2-3p	TXLNB	167838	ENSG00000164440	0.429	predicted
1856	elmmo	MIMAT0004605	hsa-miR-129-2-3p	TRABD2B	388630	ENSG00000269113	0.429	predicted
1857	elmmo	MIMAT0004605	hsa-miR-129-2-3p	HS2ST1	9653	ENSG00000153936	0.429	predicted
1858	elmmo	MIMAT0004605	hsa-miR-129-2-3p	CDKN2D	1032	ENSG00000129355	0.429	predicted
1859	elmmo	MIMAT0004605	hsa-miR-129-2-3p	SNRPE	6635	ENSG00000182004	0.429	predicted
1860	elmmo	MIMAT0004605	hsa-miR-129-2-3p	CBL	867	ENSG00000110395	0.429	predicted
1861	elmmo	MIMAT0004605	hsa-miR-129-2-3p	LSAMP	4045	ENSG00000185565	0.429	predicted
1862	elmmo	MIMAT0004605	hsa-miR-129-2-3p	PRKAA1	5562	ENSG00000132356	0.429	predicted
1863	elmmo	MIMAT0004605	hsa-miR-129-2-3p	C10orf55	414236	ENSG00000222047	0.429	predicted
1864	elmmo	MIMAT0004605	hsa-miR-129-2-3p	C11orf57	55216	ENSG00000150776	0.429	predicted
1865	elmmo	MIMAT0004605	hsa-miR-129-2-3p	KCNA7	3743	ENSG00000104848	0.429	predicted
1866	elmmo	MIMAT0004605	hsa-miR-129-2-3p	RPL22L1	200916	ENSG00000163584	0.429	predicted
1867	elmmo	MIMAT0004605	hsa-miR-129-2-3p	RUNX3	864	ENSG00000020633	0.429	predicted
1868	elmmo	MIMAT0004605	hsa-miR-129-2-3p	CELF5	60680	ENSG00000161082	0.429	predicted
1869	elmmo	MIMAT0004605	hsa-miR-129-2-3p	DLG2	1740	ENSG00000150672	0.429	predicted
1870	elmmo	MIMAT0004605	hsa-miR-129-2-3p	GSG1L	146395	ENSG00000169181	0.429	predicted
1871	elmmo	MIMAT0004605	hsa-miR-129-2-3p	LIFR	3977	ENSG00000113594	0.429	predicted
1872	elmmo	MIMAT0004605	hsa-miR-129-2-3p	ACAP2	23527	ENSG00000114331	0.429	predicted
1873	elmmo	MIMAT0004605	hsa-miR-129-2-3p	MYO1B	4430	ENSG00000128641	0.429	predicted
1874	elmmo	MIMAT0004605	hsa-miR-129-2-3p	DPYSL5	56896	ENSG00000157851	0.429	predicted
1875	elmmo	MIMAT0004605	hsa-miR-129-2-3p	BBS2	583	ENSG00000125124	0.429	predicted
1876	elmmo	MIMAT0004605	hsa-miR-129-2-3p	ZDHHC24	254359	ENSG00000174165	0.429	predicted
1877	elmmo	MIMAT0004605	hsa-miR-129-2-3p	ZNF507	22847	ENSG00000168813	0.429	predicted
1878	elmmo	MIMAT0004605	hsa-miR-129-2-3p	AKAP12	9590	ENSG00000131016	0.429	predicted
1879	elmmo	MIMAT0004605	hsa-miR-129-2-3p	DCX	1641	ENSG00000077279	0.429	predicted
1880	elmmo	MIMAT0004605	hsa-miR-129-2-3p	CDHR1	92211	ENSG00000148600	0.429	predicted
1881	elmmo	MIMAT0004605	hsa-miR-129-2-3p	CPEB3	22849	ENSG00000107864	0.429	predicted
1882	elmmo	MIMAT0004605	hsa-miR-129-2-3p	ORMDL2	29095	ENSG00000123353	0.429	predicted
1883	elmmo	MIMAT0004605	hsa-miR-129-2-3p	PRDM5	11107	ENSG00000138738	0.429	predicted
1884	elmmo	MIMAT0004605	hsa-miR-129-2-3p	DIXDC1	85458	ENSG00000150764	0.429	predicted
1885	elmmo	MIMAT0004605	hsa-miR-129-2-3p	CAPZA1	829	ENSG00000116489	0.429	predicted
1886	elmmo	MIMAT0004605	hsa-miR-129-2-3p	NDUFA11	126328	ENSG00000174886	0.429	predicted
1887	elmmo	MIMAT0004605	hsa-miR-129-2-3p	SLITRK4	139065	ENSG00000179542	0.429	predicted
1888	elmmo	MIMAT0004605	hsa-miR-129-2-3p	GNRHR	2798	ENSG00000109163	0.429	predicted
1889	elmmo	MIMAT0004605	hsa-miR-129-2-3p	KCTD7	27342	ENSG00000243335	0.429	predicted
1890	elmmo	MIMAT0004605	hsa-miR-129-2-3p	BRWD1	54014	ENSG00000185658	0.429	predicted
1891	elmmo	MIMAT0004605	hsa-miR-129-2-3p	SMC1A	8243	ENSG00000072501	0.429	predicted
1892	elmmo	MIMAT0004605	hsa-miR-129-2-3p	DNMT3A	1788	ENSG00000119772	0.429	predicted
1893	elmmo	MIMAT0004605	hsa-miR-129-2-3p	ADAM11	4185	ENSG00000073670	0.429	predicted
1894	elmmo	MIMAT0004605	hsa-miR-129-2-3p	ZNF384	171017	ENSG00000126746	0.429	predicted
1895	elmmo	MIMAT0004605	hsa-miR-129-2-3p	IL1R1	3554	ENSG00000115594	0.429	predicted
1896	elmmo	MIMAT0004605	hsa-miR-129-2-3p	RAB30	27314	ENSG00000137502	0.429	predicted
1897	elmmo	MIMAT0004605	hsa-miR-129-2-3p	TMEM170B	100113407	ENSG00000205269	0.429	predicted
1898	elmmo	MIMAT0004605	hsa-miR-129-2-3p	LRP1B	53353	ENSG00000168702	0.429	predicted
1899	elmmo	MIMAT0004605	hsa-miR-129-2-3p	PAPPA	5069	ENSG00000182752	0.429	predicted
1900	elmmo	MIMAT0004605	hsa-miR-129-2-3p	TMEM132A	54972	ENSG00000006118	0.429	predicted
1901	elmmo	MIMAT0004605	hsa-miR-129-2-3p	CALML4	91860	ENSG00000129007	0.429	predicted
1902	elmmo	MIMAT0004605	hsa-miR-129-2-3p	JDP2	122953	ENSG00000140044	0.429	predicted
1903	elmmo	MIMAT0004605	hsa-miR-129-2-3p	SERPING1	710	ENSG00000149131	0.429	predicted
1904	elmmo	MIMAT0004605	hsa-miR-129-2-3p	SDHAF2	54949	ENSG00000167985	0.429	predicted
1905	elmmo	MIMAT0004605	hsa-miR-129-2-3p	ZNF200	7752	ENSG00000010539	0.429	predicted
1906	elmmo	MIMAT0004605	hsa-miR-129-2-3p	ZFP90	146198	ENSG00000184939	0.429	predicted
1907	elmmo	MIMAT0004605	hsa-miR-129-2-3p	SNAP23	8773	ENSG00000092531	0.429	predicted
1908	elmmo	MIMAT0004605	hsa-miR-129-2-3p	PDE10A	10846	ENSG00000112541	0.429	predicted
1909	elmmo	MIMAT0004605	hsa-miR-129-2-3p	ATP5G3	518	ENSG00000154518	0.429	predicted
1910	elmmo	MIMAT0004605	hsa-miR-129-2-3p	TMEM221	100130519	ENSG00000188051	0.429	predicted
1911	elmmo	MIMAT0004605	hsa-miR-129-2-3p	AQP4	361	ENSG00000171885	0.429	predicted
1912	elmmo	MIMAT0004605	hsa-miR-129-2-3p	ME1	4199	ENSG00000065833	0.429	predicted
1913	elmmo	MIMAT0004605	hsa-miR-129-2-3p	MTHFD2L	441024	ENSG00000163738	0.429	predicted
1914	elmmo	MIMAT0004605	hsa-miR-129-2-3p	FAM210B	116151	ENSG00000124098	0.429	predicted
1915	elmmo	MIMAT0004605	hsa-miR-129-2-3p	ADAMTS1	9510	ENSG00000154734	0.429	predicted
1916	elmmo	MIMAT0004605	hsa-miR-129-2-3p	AMIGO3	386724	ENSG00000176020	0.429	predicted
1917	elmmo	MIMAT0004605	hsa-miR-129-2-3p	USP8	9101	ENSG00000138592	0.429	predicted
1918	elmmo	MIMAT0004605	hsa-miR-129-2-3p	EDC3	80153	ENSG00000179151	0.429	predicted
1919	elmmo	MIMAT0004605	hsa-miR-129-2-3p	ASPH	444	ENSG00000198363	0.429	predicted
1920	elmmo	MIMAT0004605	hsa-miR-129-2-3p	MOB1B	92597	ENSG00000173542	0.429	predicted
1921	elmmo	MIMAT0004605	hsa-miR-129-2-3p	CNP	1267	ENSG00000173786	0.429	predicted
1922	elmmo	MIMAT0004605	hsa-miR-129-2-3p	FANCG	2189	ENSG00000221829	0.429	predicted
1923	elmmo	MIMAT0004605	hsa-miR-129-2-3p	SPRED1	161742	ENSG00000166068	0.429	predicted
1924	elmmo	MIMAT0004605	hsa-miR-129-2-3p	AP3M1	26985	ENSG00000185009	0.429	predicted
1925	elmmo	MIMAT0004605	hsa-miR-129-2-3p	NUP98	4928	ENSG00000110713	0.429	predicted
1926	elmmo	MIMAT0004605	hsa-miR-129-2-3p	CSRNP1	64651	ENSG00000144655	0.429	predicted
1927	elmmo	MIMAT0004605	hsa-miR-129-2-3p	SLC25A12	8604	ENSG00000115840	0.429	predicted
1928	elmmo	MIMAT0004605	hsa-miR-129-2-3p	TMEM229B	161145	ENSG00000198133	0.429	predicted
1929	elmmo	MIMAT0004605	hsa-miR-129-2-3p	CNOT8	9337	ENSG00000155508	0.429	predicted
1930	elmmo	MIMAT0004605	hsa-miR-129-2-3p	CDCA5	113130	ENSG00000146670	0.429	predicted
1931	elmmo	MIMAT0004605	hsa-miR-129-2-3p	FGF13	2258	ENSG00000129682	0.429	predicted
1932	elmmo	MIMAT0004605	hsa-miR-129-2-3p	HDX	139324	ENSG00000165259	0.429	predicted
1933	elmmo	MIMAT0004605	hsa-miR-129-2-3p	DSEL	92126	ENSG00000171451	0.429	predicted
1934	elmmo	MIMAT0004605	hsa-miR-129-2-3p	EZH1	2145	ENSG00000108799	0.429	predicted
1935	elmmo	MIMAT0004605	hsa-miR-129-2-3p	LHX6	26468	ENSG00000106852	0.429	predicted
1936	elmmo	MIMAT0004605	hsa-miR-129-2-3p	NAV3	89795	ENSG00000067798	0.429	predicted
1937	elmmo	MIMAT0004605	hsa-miR-129-2-3p	ZBTB34	403341	ENSG00000177125	0.429	predicted
1938	elmmo	MIMAT0004605	hsa-miR-129-2-3p	NTRK2	4915	ENSG00000148053	0.429	predicted
1939	elmmo	MIMAT0004605	hsa-miR-129-2-3p	SLAMF7	57823	ENSG00000026751	0.429	predicted
1940	elmmo	MIMAT0004605	hsa-miR-129-2-3p	PKIB	5570	ENSG00000135549	0.429	predicted
1941	elmmo	MIMAT0004605	hsa-miR-129-2-3p	FYCO1	79443	ENSG00000163820	0.429	predicted
1942	elmmo	MIMAT0004605	hsa-miR-129-2-3p	C5orf63	101060408	ENSG00000164241	0.429	predicted
1943	elmmo	MIMAT0004605	hsa-miR-129-2-3p	SNX25	83891	ENSG00000109762	0.429	predicted
1944	elmmo	MIMAT0004605	hsa-miR-129-2-3p	CNKSR3	154043	ENSG00000153721	0.429	predicted
1945	elmmo	MIMAT0004605	hsa-miR-129-2-3p	KIF21A	55605	ENSG00000139116	0.429	predicted
1946	elmmo	MIMAT0004605	hsa-miR-129-2-3p	SMARCC2	6601	ENSG00000139613	0.429	predicted
1947	elmmo	MIMAT0004605	hsa-miR-129-2-3p	RC3H1	149041	ENSG00000135870	0.429	predicted
1948	elmmo	MIMAT0004605	hsa-miR-129-2-3p	KIAA0430	9665	ENSG00000166783	0.429	predicted
1949	elmmo	MIMAT0004605	hsa-miR-129-2-3p	C5orf63	401207	ENSG00000164241	0.429	predicted
1950	elmmo	MIMAT0004605	hsa-miR-129-2-3p	KIF1B	23095	ENSG00000054523	0.429	predicted
1951	elmmo	MIMAT0004605	hsa-miR-129-2-3p	ZNF189	7743	ENSG00000136870	0.429	predicted
1952	elmmo	MIMAT0004605	hsa-miR-129-2-3p	CEP85L	387119	ENSG00000111860	0.429	predicted
1953	elmmo	MIMAT0004605	hsa-miR-129-2-3p	RLIM	51132	ENSG00000131263	0.429	predicted
1954	elmmo	MIMAT0004605	hsa-miR-129-2-3p	PCLO	27445	ENSG00000186472	0.429	predicted
1955	elmmo	MIMAT0004605	hsa-miR-129-2-3p	BNC2	54796	ENSG00000173068	0.429	predicted
1956	elmmo	MIMAT0004605	hsa-miR-129-2-3p	PRKAA2	5563	ENSG00000162409	0.429	predicted
1957	elmmo	MIMAT0004605	hsa-miR-129-2-3p	VEZT	55591	ENSG00000028203	0.429	predicted
1958	elmmo	MIMAT0004605	hsa-miR-129-2-3p	RAP2A	5911	ENSG00000125249	0.429	predicted
1959	elmmo	MIMAT0004605	hsa-miR-129-2-3p	TSNAX	7257	ENSG00000116918	0.429	predicted
1960	elmmo	MIMAT0004605	hsa-miR-129-2-3p	EPB41L5	57669	ENSG00000115109	0.429	predicted
1961	elmmo	MIMAT0004605	hsa-miR-129-2-3p	TXLNB	167838	ENSG00000164440	0.429	predicted
1962	elmmo	MIMAT0004605	hsa-miR-129-2-3p	TRABD2B	388630	ENSG00000269113	0.429	predicted
1963	elmmo	MIMAT0004605	hsa-miR-129-2-3p	ACTB	60	ENSG00000075624	0.429	predicted
1964	elmmo	MIMAT0004605	hsa-miR-129-2-3p	KCNAB2	8514	ENSG00000069424	0.429	predicted
1965	elmmo	MIMAT0004605	hsa-miR-129-2-3p	ST3GAL1	6482	ENSG00000008513	0.429	predicted
1966	elmmo	MIMAT0004605	hsa-miR-129-2-3p	KCTD7	154881	ENSG00000243335	0.429	predicted
1967	elmmo	MIMAT0004605	hsa-miR-129-2-3p	RRN3	54700	ENSG00000085721	0.429	predicted
1968	elmmo	MIMAT0004605	hsa-miR-129-2-3p	ZNF532	55205	ENSG00000074657	0.429	predicted
1969	elmmo	MIMAT0004605	hsa-miR-129-2-3p	KCNA7	3743	ENSG00000104848	0.429	predicted
1970	elmmo	MIMAT0004605	hsa-miR-129-2-3p	RPL22L1	200916	ENSG00000163584	0.429	predicted
1971	elmmo	MIMAT0004605	hsa-miR-129-2-3p	RUNX3	864	ENSG00000020633	0.429	predicted
1972	elmmo	MIMAT0004605	hsa-miR-129-2-3p	CELF5	60680	ENSG00000161082	0.429	predicted
1973	elmmo	MIMAT0004605	hsa-miR-129-2-3p	DLG2	1740	ENSG00000150672	0.429	predicted
1974	elmmo	MIMAT0004605	hsa-miR-129-2-3p	GSG1L	146395	ENSG00000169181	0.429	predicted
1975	elmmo	MIMAT0004605	hsa-miR-129-2-3p	LIFR	3977	ENSG00000113594	0.429	predicted
1976	elmmo	MIMAT0004605	hsa-miR-129-2-3p	ACAP2	23527	ENSG00000114331	0.429	predicted
1977	elmmo	MIMAT0004605	hsa-miR-129-2-3p	MYO1B	4430	ENSG00000128641	0.429	predicted
1978	elmmo	MIMAT0004605	hsa-miR-129-2-3p	DPYSL5	56896	ENSG00000157851	0.429	predicted
1979	elmmo	MIMAT0004605	hsa-miR-129-2-3p	ZDHHC24	254359	ENSG00000174165	0.429	predicted
1980	elmmo	MIMAT0004605	hsa-miR-129-2-3p	POU5F1B	5462	ENSG00000212993	0.429	predicted
1981	elmmo	MIMAT0004605	hsa-miR-129-2-3p	EMILIN3	90187	ENSG00000183798	0.429	predicted
1982	elmmo	MIMAT0004605	hsa-miR-129-2-3p	TMEM178B	100507421	ENSG00000261115	0.429	predicted
1983	elmmo	MIMAT0004605	hsa-miR-129-2-3p	NFX1	4799	ENSG00000086102	0.429	predicted
1984	elmmo	MIMAT0004605	hsa-miR-129-2-3p	ANKS6	203286	ENSG00000165138	0.429	predicted
1985	elmmo	MIMAT0004605	hsa-miR-129-2-3p	KCNMA1	3778	ENSG00000156113	0.429	predicted
1986	elmmo	MIMAT0004605	hsa-miR-129-2-3p	RIMBP2	23504	ENSG00000060709	0.429	predicted
1987	elmmo	MIMAT0004605	hsa-miR-129-2-3p	TMCO1	54499	ENSG00000143183	0.429	predicted
1988	elmmo	MIMAT0004605	hsa-miR-129-2-3p	PRDM5	11107	ENSG00000138738	0.429	predicted
1989	elmmo	MIMAT0004605	hsa-miR-129-2-3p	NFASC	23114	ENSG00000163531	0.429	predicted
1990	elmmo	MIMAT0004605	hsa-miR-129-2-3p	TK2	7084	ENSG00000166548	0.429	predicted
1991	elmmo	MIMAT0004605	hsa-miR-129-2-3p	PLEKHB2	55041	ENSG00000115762	0.429	predicted
1992	elmmo	MIMAT0004605	hsa-miR-129-2-3p	KIDINS220	57498	ENSG00000134313	0.429	predicted
1993	elmmo	MIMAT0004605	hsa-miR-129-2-3p	C15orf52	388115	ENSG00000188549	0.429	predicted
1994	elmmo	MIMAT0004605	hsa-miR-129-2-3p	DIXDC1	85458	ENSG00000150764	0.429	predicted
1995	elmmo	MIMAT0004605	hsa-miR-129-2-3p	CAPZA1	829	ENSG00000116489	0.429	predicted
1996	elmmo	MIMAT0004605	hsa-miR-129-2-3p	NDUFA11	126328	ENSG00000174886	0.429	predicted
1997	elmmo	MIMAT0004605	hsa-miR-129-2-3p	SLITRK4	139065	ENSG00000179542	0.429	predicted
1998	elmmo	MIMAT0004605	hsa-miR-129-2-3p	GNRHR	2798	ENSG00000109163	0.429	predicted
1999	elmmo	MIMAT0004605	hsa-miR-129-2-3p	KCTD7	27342	ENSG00000243335	0.429	predicted
[truncated: 1,016 more rows]

## Sheet: hsa-miR-203a-3p
number	database	mature_mirna_acc	mature_mirna_id	target_symbol	target_entrez	target_ensembl	score	type
1	diana_microt	MIMAT0000264	hsa-miR-203a-3p	AFF4	27125	ENSG00000072364	1	predicted
2	diana_microt	MIMAT0000264	hsa-miR-203a-3p	AFF4	27125	ENSG00000072364	1	predicted
3	diana_microt	MIMAT0000264	hsa-miR-203a-3p	DPPA4	55211	ENSG00000121570	0.996	predicted
4	diana_microt	MIMAT0000264	hsa-miR-203a-3p	DPPA4	55211	ENSG00000121570	0.996	predicted
5	diana_microt	MIMAT0000264	hsa-miR-203a-3p	ZNF148	7707	ENSG00000163848	0.995	predicted
6	diana_microt	MIMAT0000264	hsa-miR-203a-3p	NBPF10	101060202	ENSG00000163386	0.994	predicted
7	diana_microt	MIMAT0000264	hsa-miR-203a-3p	NBPF10	101060684	ENSG00000163386	0.994	predicted
8	diana_microt	MIMAT0000264	hsa-miR-203a-3p	NHLRC2	374354	ENSG00000196865	0.994	predicted
9	diana_microt	MIMAT0000264	hsa-miR-203a-3p	NBPF10	101060362	ENSG00000163386	0.994	predicted
10	diana_microt	MIMAT0000264	hsa-miR-203a-3p	TADA2B	93624	ENSG00000173011	0.993	predicted
11	diana_microt	MIMAT0000264	hsa-miR-203a-3p	KAT6B	23522	ENSG00000156650	0.992	predicted
12	diana_microt	MIMAT0000264	hsa-miR-203a-3p	LCOR	84458	ENSG00000196233	0.992	predicted
13	diana_microt	MIMAT0000264	hsa-miR-203a-3p	TMEM69	51249	ENSG00000159596	0.991	predicted
14	diana_microt	MIMAT0000264	hsa-miR-203a-3p	HNRNPUL2	221092	ENSG00000214753	0.99	predicted
15	diana_microt	MIMAT0000264	hsa-miR-203a-3p	HNRNPL	3191	ENSG00000104824	0.99	predicted
16	diana_microt	MIMAT0000264	hsa-miR-203a-3p	HNRNPL	3191	ENSG00000104824	0.99	predicted
17	diana_microt	MIMAT0000264	hsa-miR-203a-3p	MGAT3	4248	ENSG00000128268	0.989	predicted
18	diana_microt	MIMAT0000264	hsa-miR-203a-3p	MGAT3	4248	ENSG00000128268	0.989	predicted
19	diana_microt	MIMAT0000264	hsa-miR-203a-3p	MCTP1	79772	ENSG00000175471	0.989	predicted
20	diana_microt	MIMAT0000264	hsa-miR-203a-3p	XRN2	22803	ENSG00000088930	0.987	predicted
21	diana_microt	MIMAT0000264	hsa-miR-203a-3p	DUSP5	1847	ENSG00000138166	0.987	predicted
22	diana_microt	MIMAT0000264	hsa-miR-203a-3p	XRN2	22803	ENSG00000088930	0.987	predicted
23	diana_microt	MIMAT0000264	hsa-miR-203a-3p	PRRC1	133619	ENSG00000164244	0.983	predicted
24	diana_microt	MIMAT0000264	hsa-miR-203a-3p	TMEM248	55069	ENSG00000106609	0.982	predicted
25	diana_microt	MIMAT0000264	hsa-miR-203a-3p	ABCE1	6059	ENSG00000164163	0.982	predicted
26	diana_microt	MIMAT0000264	hsa-miR-203a-3p	PCBP2	5094	ENSG00000197111	0.982	predicted
27	diana_microt	MIMAT0000264	hsa-miR-203a-3p	TMEM248	55069	ENSG00000106609	0.982	predicted
28	diana_microt	MIMAT0000264	hsa-miR-203a-3p	CERKL	375298	ENSG00000188452	0.979	predicted
29	diana_microt	MIMAT0000264	hsa-miR-203a-3p	SEC23IP	11196	ENSG00000107651	0.978	predicted
30	diana_microt	MIMAT0000264	hsa-miR-203a-3p	SEC23IP	11196	ENSG00000107651	0.978	predicted
31	diana_microt	MIMAT0000264	hsa-miR-203a-3p	TSHR	7253	ENSG00000165409	0.976	predicted
32	diana_microt	MIMAT0000264	hsa-miR-203a-3p	ACADSB	36	ENSG00000196177	0.973	predicted
33	diana_microt	MIMAT0000264	hsa-miR-203a-3p	ATF6	22926	ENSG00000118217	0.972	predicted
34	diana_microt	MIMAT0000264	hsa-miR-203a-3p	ATF6	22926	ENSG00000118217	0.972	predicted
35	diana_microt	MIMAT0000264	hsa-miR-203a-3p	MBNL2	10150	ENSG00000139793	0.972	predicted
36	diana_microt	MIMAT0000264	hsa-miR-203a-3p	DNAJC21	134218	ENSG00000168724	0.97	predicted
37	diana_microt	MIMAT0000264	hsa-miR-203a-3p	VAPA	9218	ENSG00000101558	0.968	predicted
38	diana_microt	MIMAT0000264	hsa-miR-203a-3p	VAPA	9218	ENSG00000101558	0.968	predicted
39	diana_microt	MIMAT0000264	hsa-miR-203a-3p	COL4A1	1282	ENSG00000187498	0.968	predicted
40	diana_microt	MIMAT0000264	hsa-miR-203a-3p	CCDC50	152137	ENSG00000152492	0.963	predicted
41	diana_microt	MIMAT0000264	hsa-miR-203a-3p	KRT26	353288	ENSG00000186393	0.962	predicted
42	diana_microt	MIMAT0000264	hsa-miR-203a-3p	LOH12CR2		ENSG00000205791	0.961	predicted
43	diana_microt	MIMAT0000264	hsa-miR-203a-3p	EBF1	1879	ENSG00000164330	0.961	predicted
44	diana_microt	MIMAT0000264	hsa-miR-203a-3p	SLC12A2	6558	ENSG00000064651	0.96	predicted
45	diana_microt	MIMAT0000264	hsa-miR-203a-3p	SLC12A2	6558	ENSG00000064651	0.96	predicted
46	diana_microt	MIMAT0000264	hsa-miR-203a-3p	C9orf118		ENSG00000204343	0.959	predicted
47	diana_microt	MIMAT0000264	hsa-miR-203a-3p	RAB39B	116442	ENSG00000155961	0.958	predicted
48	diana_microt	MIMAT0000264	hsa-miR-203a-3p	CRK	1398	ENSG00000167193	0.958	predicted
49	diana_microt	MIMAT0000264	hsa-miR-203a-3p	LRRC16A	55604	ENSG00000079691	0.957	predicted
50	diana_microt	MIMAT0000264	hsa-miR-203a-3p	BCL11B	64919	ENSG00000127152	0.957	predicted
51	diana_microt	MIMAT0000264	hsa-miR-203a-3p	LRRC16A	55604	ENSG00000079691	0.957	predicted
52	diana_microt	MIMAT0000264	hsa-miR-203a-3p	BCL11B	64919	ENSG00000127152	0.957	predicted
53	diana_microt	MIMAT0000264	hsa-miR-203a-3p	NEDD4L	23327	ENSG00000049759	0.956	predicted
54	diana_microt	MIMAT0000264	hsa-miR-203a-3p	MARVELD2	153562	ENSG00000152939	0.956	predicted
55	diana_microt	MIMAT0000264	hsa-miR-203a-3p	NEDD4L	23327	ENSG00000049759	0.956	predicted
56	diana_microt	MIMAT0000264	hsa-miR-203a-3p	ANKRD17	26057	ENSG00000132466	0.95	predicted
57	diana_microt	MIMAT0000264	hsa-miR-203a-3p	C19orf82	284385	ENSG00000267106	0.949	predicted
58	diana_microt	MIMAT0000264	hsa-miR-203a-3p	THOC2	57187	ENSG00000125676	0.947	predicted
59	diana_microt	MIMAT0000264	hsa-miR-203a-3p	CRISP1	167	ENSG00000124812	0.947	predicted
60	diana_microt	MIMAT0000264	hsa-miR-203a-3p	RC3H2	54542	ENSG00000056586	0.947	predicted
61	diana_microt	MIMAT0000264	hsa-miR-203a-3p	THOC2	57187	ENSG00000125676	0.947	predicted
62	diana_microt	MIMAT0000264	hsa-miR-203a-3p	MEF2C	4208	ENSG00000081189	0.947	predicted
63	diana_microt	MIMAT0000264	hsa-miR-203a-3p	CRISP1	167	ENSG00000124812	0.947	predicted
64	diana_microt	MIMAT0000264	hsa-miR-203a-3p	RC3H2	54542	ENSG00000056586	0.947	predicted
65	diana_microt	MIMAT0000264	hsa-miR-203a-3p	MEF2C	4208	ENSG00000081189	0.947	predicted
66	diana_microt	MIMAT0000264	hsa-miR-203a-3p	BMPR1B	658	ENSG00000138696	0.946	predicted
67	diana_microt	MIMAT0000264	hsa-miR-203a-3p	MAP3K1	4214	ENSG00000095015	0.945	predicted
68	diana_microt	MIMAT0000264	hsa-miR-203a-3p	IL24	11009	ENSG00000162892	0.945	predicted
69	diana_microt	MIMAT0000264	hsa-miR-203a-3p	GLCCI1	113263	ENSG00000106415	0.945	predicted
70	diana_microt	MIMAT0000264	hsa-miR-203a-3p	MAP3K1	4214	ENSG00000095015	0.945	predicted
71	diana_microt	MIMAT0000264	hsa-miR-203a-3p	GLCCI1	113263	ENSG00000106415	0.945	predicted
72	diana_microt	MIMAT0000264	hsa-miR-203a-3p	SGMS2	166929	ENSG00000164023	0.943	predicted
73	diana_microt	MIMAT0000264	hsa-miR-203a-3p	ETV1	2115	ENSG00000006468	0.942	predicted
74	diana_microt	MIMAT0000264	hsa-miR-203a-3p	ETV1	2115	ENSG00000006468	0.942	predicted
75	diana_microt	MIMAT0000264	hsa-miR-203a-3p	SEMA3A	10371	ENSG00000075213	0.941	predicted
76	diana_microt	MIMAT0000264	hsa-miR-203a-3p	SEMA3A	10371	ENSG00000075213	0.941	predicted
77	diana_microt	MIMAT0000264	hsa-miR-203a-3p	C2orf80	389073	ENSG00000188674	0.938	predicted
78	diana_microt	MIMAT0000264	hsa-miR-203a-3p	RFX6	222546	ENSG00000185002	0.938	predicted
79	diana_microt	MIMAT0000264	hsa-miR-203a-3p	AKIRIN1	79647	ENSG00000174574	0.937	predicted
80	diana_microt	MIMAT0000264	hsa-miR-203a-3p	AVL9	23080	ENSG00000105778	0.936	predicted
81	diana_microt	MIMAT0000264	hsa-miR-203a-3p	NFYA	4800	ENSG00000001167	0.936	predicted
82	diana_microt	MIMAT0000264	hsa-miR-203a-3p	KHDRBS1	10657	ENSG00000121774	0.936	predicted
83	diana_microt	MIMAT0000264	hsa-miR-203a-3p	AVL9	23080	ENSG00000105778	0.936	predicted
84	diana_microt	MIMAT0000264	hsa-miR-203a-3p	NFYA	4800	ENSG00000001167	0.936	predicted
85	diana_microt	MIMAT0000264	hsa-miR-203a-3p	KHDRBS1	10657	ENSG00000121774	0.936	predicted
86	diana_microt	MIMAT0000264	hsa-miR-203a-3p	LRCH2	57631	ENSG00000130224	0.935	predicted
87	diana_microt	MIMAT0000264	hsa-miR-203a-3p	SGTB	54557	ENSG00000197860	0.935	predicted
88	diana_microt	MIMAT0000264	hsa-miR-203a-3p	RAP1A	5906	ENSG00000116473	0.934	predicted
89	diana_microt	MIMAT0000264	hsa-miR-203a-3p	RAP1A	5906	ENSG00000116473	0.934	predicted
90	diana_microt	MIMAT0000264	hsa-miR-203a-3p	MBNL1	4154	ENSG00000152601	0.933	predicted
91	diana_microt	MIMAT0000264	hsa-miR-203a-3p	NETO2	81831	ENSG00000171208	0.932	predicted
92	diana_microt	MIMAT0000264	hsa-miR-203a-3p	TRIM33	51592	ENSG00000197323	0.932	predicted
93	diana_microt	MIMAT0000264	hsa-miR-203a-3p	PRDX4	10549	ENSG00000123131	0.932	predicted
94	diana_microt	MIMAT0000264	hsa-miR-203a-3p	RANBP3L	202151	ENSG00000164188	0.932	predicted
95	diana_microt	MIMAT0000264	hsa-miR-203a-3p	PRDX4	10549	ENSG00000123131	0.932	predicted
96	diana_microt	MIMAT0000264	hsa-miR-203a-3p	PSG4	5672	ENSG00000243137	0.931	predicted
97	diana_microt	MIMAT0000264	hsa-miR-203a-3p	USP15	9958	ENSG00000135655	0.931	predicted
98	diana_microt	MIMAT0000264	hsa-miR-203a-3p	FBXO33	254170	ENSG00000165355	0.93	predicted
99	diana_microt	MIMAT0000264	hsa-miR-203a-3p	SOCS3	9021	ENSG00000184557	0.929	predicted
100	diana_microt	MIMAT0000264	hsa-miR-203a-3p	GABARAPL1	23710	ENSG00000139112	0.928	predicted
101	diana_microt	MIMAT0000264	hsa-miR-203a-3p	CR2	1380	ENSG00000117322	0.927	predicted
102	diana_microt	MIMAT0000264	hsa-miR-203a-3p	DKK2	27123	ENSG00000155011	0.927	predicted
103	diana_microt	MIMAT0000264	hsa-miR-203a-3p	CR2	1380	ENSG00000117322	0.927	predicted
104	diana_microt	MIMAT0000264	hsa-miR-203a-3p	PRKCB	5579	ENSG00000166501	0.926	predicted
105	diana_microt	MIMAT0000264	hsa-miR-203a-3p	ZDHHC17	23390	ENSG00000186908	0.926	predicted
106	diana_microt	MIMAT0000264	hsa-miR-203a-3p	ARPP19	10776	ENSG00000128989	0.925	predicted
107	diana_microt	MIMAT0000264	hsa-miR-203a-3p	ARPP19	10776	ENSG00000128989	0.925	predicted
108	diana_microt	MIMAT0000264	hsa-miR-203a-3p	C14orf142	84520	ENSG00000170270	0.924	predicted
109	diana_microt	MIMAT0000264	hsa-miR-203a-3p	CXXC4	80319	ENSG00000168772	0.923	predicted
110	diana_microt	MIMAT0000264	hsa-miR-203a-3p	C4orf33	132321	ENSG00000151470	0.921	predicted
111	diana_microt	MIMAT0000264	hsa-miR-203a-3p	PDGFD	80310	ENSG00000170962	0.921	predicted
112	diana_microt	MIMAT0000264	hsa-miR-203a-3p	MAP3K5	4217	ENSG00000197442	0.921	predicted
113	diana_microt	MIMAT0000264	hsa-miR-203a-3p	NFIL3	4783	ENSG00000165030	0.919	predicted
114	diana_microt	MIMAT0000264	hsa-miR-203a-3p	MMP16	4325	ENSG00000156103	0.919	predicted
115	diana_microt	MIMAT0000264	hsa-miR-203a-3p	RAB27B	5874	ENSG00000041353	0.918	predicted
116	diana_microt	MIMAT0000264	hsa-miR-203a-3p	RGS7	6000	ENSG00000182901	0.918	predicted
117	diana_microt	MIMAT0000264	hsa-miR-203a-3p	RAB27B	5874	ENSG00000041353	0.918	predicted
118	diana_microt	MIMAT0000264	hsa-miR-203a-3p	CRYZL1	9946	ENSG00000205758	0.916	predicted
119	diana_microt	MIMAT0000264	hsa-miR-203a-3p	ZNF197	10168	ENSG00000186448	0.916	predicted
120	diana_microt	MIMAT0000264	hsa-miR-203a-3p	DDX21	9188	ENSG00000165732	0.916	predicted
121	diana_microt	MIMAT0000264	hsa-miR-203a-3p	SNAI2	6591	ENSG00000019549	0.915	predicted
122	diana_microt	MIMAT0000264	hsa-miR-203a-3p	SNAI2	6591	ENSG00000019549	0.915	predicted
123	diana_microt	MIMAT0000264	hsa-miR-203a-3p	NPR3	4883	ENSG00000113389	0.914	predicted
124	diana_microt	MIMAT0000264	hsa-miR-203a-3p	NPR3	4883	ENSG00000113389	0.914	predicted
125	diana_microt	MIMAT0000264	hsa-miR-203a-3p	PPM1A	5494	ENSG00000100614	0.914	predicted
126	diana_microt	MIMAT0000264	hsa-miR-203a-3p	SCFD1	23256	ENSG00000092108	0.914	predicted
127	diana_microt	MIMAT0000264	hsa-miR-203a-3p	PPM1A	5494	ENSG00000100614	0.914	predicted
128	diana_microt	MIMAT0000264	hsa-miR-203a-3p	SCFD1	23256	ENSG00000092108	0.914	predicted
129	diana_microt	MIMAT0000264	hsa-miR-203a-3p	ZBTB44	29068	ENSG00000196323	0.912	predicted
130	diana_microt	MIMAT0000264	hsa-miR-203a-3p	UBR1	197131	ENSG00000159459	0.912	predicted
131	diana_microt	MIMAT0000264	hsa-miR-203a-3p	TMPRSS11D	9407	ENSG00000153802	0.911	predicted
132	diana_microt	MIMAT0000264	hsa-miR-203a-3p	PKD2	5311	ENSG00000118762	0.909	predicted
133	diana_microt	MIMAT0000264	hsa-miR-203a-3p	PKD2	5311	ENSG00000118762	0.909	predicted
134	diana_microt	MIMAT0000264	hsa-miR-203a-3p	GUCY1A2	2977	ENSG00000152402	0.908	predicted
135	diana_microt	MIMAT0000264	hsa-miR-203a-3p	ZNF704	619279	ENSG00000164684	0.907	predicted
136	diana_microt	MIMAT0000264	hsa-miR-203a-3p	LIN28B	389421	ENSG00000187772	0.906	predicted
137	diana_microt	MIMAT0000264	hsa-miR-203a-3p	DNAJB4	11080	ENSG00000162616	0.905	predicted
138	diana_microt	MIMAT0000264	hsa-miR-203a-3p	STXBP5L	9515	ENSG00000145087	0.903	predicted
139	diana_microt	MIMAT0000264	hsa-miR-203a-3p	IKZF5	64376	ENSG00000095574	0.902	predicted
140	diana_microt	MIMAT0000264	hsa-miR-203a-3p	IKZF5	64376	ENSG00000095574	0.902	predicted
141	diana_microt	MIMAT0000264	hsa-miR-203a-3p	CDH6	1004	ENSG00000113361	0.901	predicted
142	diana_microt	MIMAT0000264	hsa-miR-203a-3p	CDH6	1004	ENSG00000113361	0.901	predicted
143	diana_microt	MIMAT0000264	hsa-miR-203a-3p	CMC1	152100	ENSG00000187118	0.9	predicted
144	diana_microt	MIMAT0000264	hsa-miR-203a-3p	KCTD9	54793	ENSG00000104756	0.898	predicted
145	diana_microt	MIMAT0000264	hsa-miR-203a-3p	KCTD9	54793	ENSG00000104756	0.898	predicted
146	diana_microt	MIMAT0000264	hsa-miR-203a-3p	TAOK1	57551	ENSG00000160551	0.897	predicted
147	diana_microt	MIMAT0000264	hsa-miR-203a-3p	ALG8	79053	ENSG00000159063	0.896	predicted
148	diana_microt	MIMAT0000264	hsa-miR-203a-3p	HIP1	3092	ENSG00000127946	0.896	predicted
149	diana_microt	MIMAT0000264	hsa-miR-203a-3p	HIP1	3092	ENSG00000127946	0.896	predicted
150	diana_microt	MIMAT0000264	hsa-miR-203a-3p	TRIM2	23321	ENSG00000109654	0.895	predicted
151	diana_microt	MIMAT0000264	hsa-miR-203a-3p	TRIM2	23321	ENSG00000109654	0.895	predicted
152	diana_microt	MIMAT0000264	hsa-miR-203a-3p	ZCCHC6	79670	ENSG00000083223	0.894	predicted
153	diana_microt	MIMAT0000264	hsa-miR-203a-3p	FAM84A	151354	ENSG00000162981	0.894	predicted
154	diana_microt	MIMAT0000264	hsa-miR-203a-3p	ZCCHC6	79670	ENSG00000083223	0.894	predicted
155	diana_microt	MIMAT0000264	hsa-miR-203a-3p	GRIP1	23426	ENSG00000155974	0.893	predicted
156	diana_microt	MIMAT0000264	hsa-miR-203a-3p	CCDC19	25790	ENSG00000213085	0.893	predicted
157	diana_microt	MIMAT0000264	hsa-miR-203a-3p	CNPY1	285888	ENSG00000146910	0.892	predicted
158	diana_microt	MIMAT0000264	hsa-miR-203a-3p	AMOTL1	154810	ENSG00000166025	0.891	predicted
159	diana_microt	MIMAT0000264	hsa-miR-203a-3p	CREBRF	153222	ENSG00000164463	0.89	predicted
160	diana_microt	MIMAT0000264	hsa-miR-203a-3p	GAD2	2572	ENSG00000136750	0.89	predicted
161	diana_microt	MIMAT0000264	hsa-miR-203a-3p	THUMPD2	80745	ENSG00000138050	0.89	predicted
162	diana_microt	MIMAT0000264	hsa-miR-203a-3p	LUC7L3	51747	ENSG00000108848	0.889	predicted
163	diana_microt	MIMAT0000264	hsa-miR-203a-3p	LUC7L3	51747	ENSG00000108848	0.889	predicted
164	diana_microt	MIMAT0000264	hsa-miR-203a-3p	BRIP1	83990	ENSG00000136492	0.889	predicted
165	diana_microt	MIMAT0000264	hsa-miR-203a-3p	TENM1	10178	ENSG00000009694	0.888	predicted
166	diana_microt	MIMAT0000264	hsa-miR-203a-3p	TEAD1	7003	ENSG00000187079	0.888	predicted
167	diana_microt	MIMAT0000264	hsa-miR-203a-3p	CCDC39	339829	ENSG00000145075	0.888	predicted
168	diana_microt	MIMAT0000264	hsa-miR-203a-3p	TENM1	10178	ENSG00000009694	0.888	predicted
169	diana_microt	MIMAT0000264	hsa-miR-203a-3p	BTAF1	9044	ENSG00000095564	0.887	predicted
170	diana_microt	MIMAT0000264	hsa-miR-203a-3p	METTL20	254013	ENSG00000139160	0.887	predicted
171	diana_microt	MIMAT0000264	hsa-miR-203a-3p	BTAF1	9044	ENSG00000095564	0.887	predicted
172	diana_microt	MIMAT0000264	hsa-miR-203a-3p	FMR1	2332	ENSG00000102081	0.884	predicted
173	diana_microt	MIMAT0000264	hsa-miR-203a-3p	JMJD1C	221037	ENSG00000171988	0.884	predicted
174	diana_microt	MIMAT0000264	hsa-miR-203a-3p	FMR1	2332	ENSG00000102081	0.884	predicted
175	diana_microt	MIMAT0000264	hsa-miR-203a-3p	GTPBP10	85865	ENSG00000105793	0.883	predicted
176	diana_microt	MIMAT0000264	hsa-miR-203a-3p	GTPBP10	85865	ENSG00000105793	0.883	predicted
177	diana_microt	MIMAT0000264	hsa-miR-203a-3p	MEGF11	84465	ENSG00000157890	0.881	predicted
178	diana_microt	MIMAT0000264	hsa-miR-203a-3p	PRPF19	27339	ENSG00000110107	0.881	predicted
179	diana_microt	MIMAT0000264	hsa-miR-203a-3p	TLL2	7093	ENSG00000095587	0.881	predicted
180	diana_microt	MIMAT0000264	hsa-miR-203a-3p	PRPF19	27339	ENSG00000110107	0.881	predicted
181	diana_microt	MIMAT0000264	hsa-miR-203a-3p	TLL2	7093	ENSG00000095587	0.881	predicted
182	diana_microt	MIMAT0000264	hsa-miR-203a-3p	PPP2CA	5515	ENSG00000113575	0.88	predicted
183	diana_microt	MIMAT0000264	hsa-miR-203a-3p	PCGF5	84333	ENSG00000180628	0.88	predicted
184	diana_microt	MIMAT0000264	hsa-miR-203a-3p	SERP1	27230	ENSG00000120742	0.88	predicted
185	diana_microt	MIMAT0000264	hsa-miR-203a-3p	SERP1	27230	ENSG00000120742	0.88	predicted
186	diana_microt	MIMAT0000264	hsa-miR-203a-3p	PPP2CA	5515	ENSG00000113575	0.88	predicted
187	diana_microt	MIMAT0000264	hsa-miR-203a-3p	YTHDC2	64848	ENSG00000047188	0.879	predicted
188	diana_microt	MIMAT0000264	hsa-miR-203a-3p	YTHDC2	64848	ENSG00000047188	0.879	predicted
189	diana_microt	MIMAT0000264	hsa-miR-203a-3p	SCN1A	6323	ENSG00000144285	0.877	predicted
190	diana_microt	MIMAT0000264	hsa-miR-203a-3p	GLTSCR1L	23506	ENSG00000112624	0.876	predicted
191	diana_microt	MIMAT0000264	hsa-miR-203a-3p	IRS1	3667	ENSG00000169047	0.876	predicted
192	diana_microt	MIMAT0000264	hsa-miR-203a-3p	GLTSCR1L	23506	ENSG00000112624	0.876	predicted
193	diana_microt	MIMAT0000264	hsa-miR-203a-3p	MUC7	4589	ENSG00000171195	0.875	predicted
194	diana_microt	MIMAT0000264	hsa-miR-203a-3p	KRT35	3886	ENSG00000197079	0.874	predicted
195	diana_microt	MIMAT0000264	hsa-miR-203a-3p	STEAP4	79689	ENSG00000127954	0.873	predicted
196	diana_microt	MIMAT0000264	hsa-miR-203a-3p	COPS4	51138	ENSG00000138663	0.873	predicted
197	diana_microt	MIMAT0000264	hsa-miR-203a-3p	SLC5A12	159963	ENSG00000148942	0.873	predicted
198	diana_microt	MIMAT0000264	hsa-miR-203a-3p	STEAP4	79689	ENSG00000127954	0.873	predicted
199	diana_microt	MIMAT0000264	hsa-miR-203a-3p	ZNF525		ENSG00000203326	0.871	predicted
200	diana_microt	MIMAT0000264	hsa-miR-203a-3p	CCDC68	80323	ENSG00000166510	0.871	predicted
201	diana_microt	MIMAT0000264	hsa-miR-203a-3p	DAZ2	57135	ENSG00000205944	0.871	predicted
202	diana_microt	MIMAT0000264	hsa-miR-203a-3p	DAZ2	57055	ENSG00000205944	0.871	predicted
203	diana_microt	MIMAT0000264	hsa-miR-203a-3p	ANKRD7	56311	ENSG00000106013	0.869	predicted
204	diana_microt	MIMAT0000264	hsa-miR-203a-3p	HAT1	8520	ENSG00000128708	0.869	predicted
205	diana_microt	MIMAT0000264	hsa-miR-203a-3p	PDS5B	23047	ENSG00000083642	0.869	predicted
206	diana_microt	MIMAT0000264	hsa-miR-203a-3p	PAPSS2	9060	ENSG00000198682	0.869	predicted
207	diana_microt	MIMAT0000264	hsa-miR-203a-3p	HAT1	8520	ENSG00000128708	0.869	predicted
208	diana_microt	MIMAT0000264	hsa-miR-203a-3p	PDS5B	23047	ENSG00000083642	0.869	predicted
209	diana_microt	MIMAT0000264	hsa-miR-203a-3p	ANKRD7	56311	ENSG00000106013	0.869	predicted
210	diana_microt	MIMAT0000264	hsa-miR-203a-3p	PAPPA	5069	ENSG00000182752	0.869	predicted
211	diana_microt	MIMAT0000264	hsa-miR-203a-3p	RAPGEF4	11069	ENSG00000091428	0.868	predicted
212	diana_microt	MIMAT0000264	hsa-miR-203a-3p	RAPGEF4	11069	ENSG00000091428	0.868	predicted
213	diana_microt	MIMAT0000264	hsa-miR-203a-3p	BIVM	54841	ENSG00000134897	0.868	predicted
214	diana_microt	MIMAT0000264	hsa-miR-203a-3p	ZNF292	23036	ENSG00000188994	0.867	predicted
215	diana_microt	MIMAT0000264	hsa-miR-203a-3p	CA3	761	ENSG00000164879	0.867	predicted
216	diana_microt	MIMAT0000264	hsa-miR-203a-3p	RAB8B	51762	ENSG00000166128	0.866	predicted
217	diana_microt	MIMAT0000264	hsa-miR-203a-3p	FAM153A	285596	ENSG00000170074	0.866	predicted
218	diana_microt	MIMAT0000264	hsa-miR-203a-3p	ZC3H12B	340554	ENSG00000102053	0.865	predicted
219	diana_microt	MIMAT0000264	hsa-miR-203a-3p	ATP11A	23250	ENSG00000068650	0.865	predicted
220	diana_microt	MIMAT0000264	hsa-miR-203a-3p	DPY19L1	23333	ENSG00000173852	0.865	predicted
221	diana_microt	MIMAT0000264	hsa-miR-203a-3p	ZC3H12B	340554	ENSG00000102053	0.865	predicted
222	diana_microt	MIMAT0000264	hsa-miR-203a-3p	ATP11A	23250	ENSG00000068650	0.865	predicted
223	diana_microt	MIMAT0000264	hsa-miR-203a-3p	SACM1L	22908	ENSG00000211456	0.864	predicted
224	diana_microt	MIMAT0000264	hsa-miR-203a-3p	ZRANB2	9406	ENSG00000132485	0.863	predicted
225	diana_microt	MIMAT0000264	hsa-miR-203a-3p	RAD1	5810	ENSG00000113456	0.86	predicted
226	diana_microt	MIMAT0000264	hsa-miR-203a-3p	RAD1	5810	ENSG00000113456	0.86	predicted
227	diana_microt	MIMAT0000264	hsa-miR-203a-3p	PEX5L	51555	ENSG00000114757	0.859	predicted
228	diana_microt	MIMAT0000264	hsa-miR-203a-3p	PEX5L	51555	ENSG00000114757	0.859	predicted
229	diana_microt	MIMAT0000264	hsa-miR-203a-3p	NUBPL	80224	ENSG00000151413	0.859	predicted
230	diana_microt	MIMAT0000264	hsa-miR-203a-3p	XPR1	9213	ENSG00000143324	0.858	predicted
231	diana_microt	MIMAT0000264	hsa-miR-203a-3p	SIK2	23235	ENSG00000170145	0.858	predicted
232	diana_microt	MIMAT0000264	hsa-miR-203a-3p	MTR	4548	ENSG00000116984	0.856	predicted
233	diana_microt	MIMAT0000264	hsa-miR-203a-3p	MTR	4548	ENSG00000116984	0.856	predicted
234	diana_microt	MIMAT0000264	hsa-miR-203a-3p	SYNCRIP	10492	ENSG00000135316	0.855	predicted
235	diana_microt	MIMAT0000264	hsa-miR-203a-3p	CSNK1A1L	122011	ENSG00000180138	0.854	predicted
236	diana_microt	MIMAT0000264	hsa-miR-203a-3p	DOCK10	55619	ENSG00000135905	0.853	predicted
237	diana_microt	MIMAT0000264	hsa-miR-203a-3p	DDX6	1656	ENSG00000110367	0.852	predicted
238	diana_microt	MIMAT0000264	hsa-miR-203a-3p	DDX6	1656	ENSG00000110367	0.852	predicted
239	diana_microt	MIMAT0000264	hsa-miR-203a-3p	THRB	7068	ENSG00000151090	0.852	predicted
240	diana_microt	MIMAT0000264	hsa-miR-203a-3p	ANGPT2	285	ENSG00000091879	0.849	predicted
241	diana_microt	MIMAT0000264	hsa-miR-203a-3p	FBXL17	64839	ENSG00000145743	0.849	predicted
242	diana_microt	MIMAT0000264	hsa-miR-203a-3p	MDFIC	29969	ENSG00000135272	0.849	predicted
243	diana_microt	MIMAT0000264	hsa-miR-203a-3p	ANGPT2	285	ENSG00000091879	0.849	predicted
244	diana_microt	MIMAT0000264	hsa-miR-203a-3p	PRDM10	56980	ENSG00000170325	0.848	predicted
245	diana_microt	MIMAT0000264	hsa-miR-203a-3p	GULP1	51454	ENSG00000144366	0.848	predicted
246	diana_microt	MIMAT0000264	hsa-miR-203a-3p	HCAR3	8843	ENSG00000255398	0.848	predicted
247	diana_microt	MIMAT0000264	hsa-miR-203a-3p	MORF4L1	10933	ENSG00000185787	0.848	predicted
248	diana_microt	MIMAT0000264	hsa-miR-203a-3p	ZNF648	127665	ENSG00000179930	0.848	predicted
249	diana_microt	MIMAT0000264	hsa-miR-203a-3p	DNAJA2	10294	ENSG00000069345	0.845	predicted
250	diana_microt	MIMAT0000264	hsa-miR-203a-3p	DNAJA2	10294	ENSG00000069345	0.845	predicted
251	diana_microt	MIMAT0000264	hsa-miR-203a-3p	SUDS3	64426	ENSG00000111707	0.844	predicted
252	diana_microt	MIMAT0000264	hsa-miR-203a-3p	SUDS3	64426	ENSG00000111707	0.844	predicted
253	diana_microt	MIMAT0000264	hsa-miR-203a-3p	CHMP3	100526767	ENSG00000115561	0.842	predicted
254	diana_microt	MIMAT0000264	hsa-miR-203a-3p	CHMP3	51652	ENSG00000115561	0.842	predicted
255	diana_microt	MIMAT0000264	hsa-miR-203a-3p	CHMP3	100526767	ENSG00000115561	0.842	predicted
256	diana_microt	MIMAT0000264	hsa-miR-203a-3p	CHMP3	51652	ENSG00000115561	0.842	predicted
257	diana_microt	MIMAT0000264	hsa-miR-203a-3p	PCGF6	84108	ENSG00000156374	0.841	predicted
258	diana_microt	MIMAT0000264	hsa-miR-203a-3p	ACRV1	56	ENSG00000134940	0.84	predicted
259	diana_microt	MIMAT0000264	hsa-miR-203a-3p	ZNF112	7771	ENSG00000062370	0.839	predicted
260	diana_microt	MIMAT0000264	hsa-miR-203a-3p	HBP1	26959	ENSG00000105856	0.839	predicted
261	diana_microt	MIMAT0000264	hsa-miR-203a-3p	ZNF112	7771	ENSG00000062370	0.839	predicted
262	diana_microt	MIMAT0000264	hsa-miR-203a-3p	HBP1	26959	ENSG00000105856	0.839	predicted
263	diana_microt	MIMAT0000264	hsa-miR-203a-3p	TMEM230	29058	ENSG00000089063	0.838	predicted
264	diana_microt	MIMAT0000264	hsa-miR-203a-3p	ZNF440	126070	ENSG00000171295	0.838	predicted
265	diana_microt	MIMAT0000264	hsa-miR-203a-3p	PHLDB2	90102	ENSG00000144824	0.838	predicted
266	diana_microt	MIMAT0000264	hsa-miR-203a-3p	TMEM230	29058	ENSG00000089063	0.838	predicted
267	diana_microt	MIMAT0000264	hsa-miR-203a-3p	CELF2	10659	ENSG00000048740	0.837	predicted
268	diana_microt	MIMAT0000264	hsa-miR-203a-3p	ARHGEF10	9639	ENSG00000104728	0.837	predicted
269	diana_microt	MIMAT0000264	hsa-miR-203a-3p	CELF2	10659	ENSG00000048740	0.837	predicted
270	diana_microt	MIMAT0000264	hsa-miR-203a-3p	ARHGEF10	9639	ENSG00000104728	0.837	predicted
271	diana_microt	MIMAT0000264	hsa-miR-203a-3p	MPP3	4356	ENSG00000161647	0.836	predicted
272	diana_microt	MIMAT0000264	hsa-miR-203a-3p	MTUS1	57509	ENSG00000129422	0.835	predicted
273	diana_microt	MIMAT0000264	hsa-miR-203a-3p	C1orf180		ENSG00000180869	0.833	predicted
274	diana_microt	MIMAT0000264	hsa-miR-203a-3p	LIMCH1	22998	ENSG00000064042	0.833	predicted
275	diana_microt	MIMAT0000264	hsa-miR-203a-3p	LIMCH1	22998	ENSG00000064042	0.833	predicted
276	diana_microt	MIMAT0000264	hsa-miR-203a-3p	ZNF441	126068	ENSG00000197044	0.832	predicted
277	diana_microt	MIMAT0000264	hsa-miR-203a-3p	ADGB	79747	ENSG00000118492	0.831	predicted
278	diana_microt	MIMAT0000264	hsa-miR-203a-3p	ADGB	79747	ENSG00000118492	0.831	predicted
279	diana_microt	MIMAT0000264	hsa-miR-203a-3p	GUCA1C	9626	ENSG00000138472	0.831	predicted
280	diana_microt	MIMAT0000264	hsa-miR-203a-3p	NUP43	348995	ENSG00000120253	0.83	predicted
281	diana_microt	MIMAT0000264	hsa-miR-203a-3p	ZNF442	79973	ENSG00000198342	0.83	predicted
282	diana_microt	MIMAT0000264	hsa-miR-203a-3p	SNN	8303	ENSG00000184602	0.83	predicted
283	diana_microt	MIMAT0000264	hsa-miR-203a-3p	NUP43	348995	ENSG00000120253	0.83	predicted
284	diana_microt	MIMAT0000264	hsa-miR-203a-3p	SCGB2A1	4246	ENSG00000124939	0.829	predicted
285	diana_microt	MIMAT0000264	hsa-miR-203a-3p	SCGB2A1	4246	ENSG00000124939	0.829	predicted
286	diana_microt	MIMAT0000264	hsa-miR-203a-3p	NET1	10276	ENSG00000173848	0.828	predicted
287	diana_microt	MIMAT0000264	hsa-miR-203a-3p	ARID2	196528	ENSG00000189079	0.828	predicted
288	diana_microt	MIMAT0000264	hsa-miR-203a-3p	SMCO3	440087	ENSG00000179256	0.827	predicted
289	diana_microt	MIMAT0000264	hsa-miR-203a-3p	KIR3DL1	3811	ENSG00000167633	0.827	predicted
290	diana_microt	MIMAT0000264	hsa-miR-203a-3p	KIR3DL1	3812	ENSG00000167633	0.827	predicted
291	diana_microt	MIMAT0000264	hsa-miR-203a-3p	MESDC1	59274	ENSG00000140406	0.827	predicted
292	diana_microt	MIMAT0000264	hsa-miR-203a-3p	NRCAM	4897	ENSG00000091129	0.824	predicted
293	diana_microt	MIMAT0000264	hsa-miR-203a-3p	REPS2	9185	ENSG00000169891	0.824	predicted
294	diana_microt	MIMAT0000264	hsa-miR-203a-3p	FLG2	388698	ENSG00000143520	0.824	predicted
295	diana_microt	MIMAT0000264	hsa-miR-203a-3p	SPCS3	60559	ENSG00000129128	0.824	predicted
296	diana_microt	MIMAT0000264	hsa-miR-203a-3p	TMEM257	9142	ENSG00000221870	0.824	predicted
297	diana_microt	MIMAT0000264	hsa-miR-203a-3p	NRCAM	4897	ENSG00000091129	0.824	predicted
298	diana_microt	MIMAT0000264	hsa-miR-203a-3p	NAA25	80018	ENSG00000111300	0.823	predicted
299	diana_microt	MIMAT0000264	hsa-miR-203a-3p	NAA25	80018	ENSG00000111300	0.823	predicted
300	diana_microt	MIMAT0000264	hsa-miR-203a-3p	MGA	23269	ENSG00000174197	0.822	predicted
301	diana_microt	MIMAT0000264	hsa-miR-203a-3p	ZNF532	55205	ENSG00000074657	0.821	predicted
302	diana_microt	MIMAT0000264	hsa-miR-203a-3p	ZNF532	55205	ENSG00000074657	0.821	predicted
303	diana_microt	MIMAT0000264	hsa-miR-203a-3p	WDR36	134430	ENSG00000134987	0.82	predicted
304	diana_microt	MIMAT0000264	hsa-miR-203a-3p	E2F3	1871	ENSG00000112242	0.817	predicted
305	diana_microt	MIMAT0000264	hsa-miR-203a-3p	E2F3	1871	ENSG00000112242	0.817	predicted
306	diana_microt	MIMAT0000264	hsa-miR-203a-3p	ANKRD13C	81573	ENSG00000118454	0.816	predicted
307	diana_microt	MIMAT0000264	hsa-miR-203a-3p	ANKRD13C	81573	ENSG00000118454	0.816	predicted
308	diana_microt	MIMAT0000264	hsa-miR-203a-3p	PTPRK	5796	ENSG00000152894	0.816	predicted
309	diana_microt	MIMAT0000264	hsa-miR-203a-3p	CUL1	8454	ENSG00000055130	0.815	predicted
310	diana_microt	MIMAT0000264	hsa-miR-203a-3p	CUL1	8454	ENSG00000055130	0.815	predicted
311	diana_microt	MIMAT0000264	hsa-miR-203a-3p	NTRK2	4915	ENSG00000148053	0.815	predicted
312	diana_microt	MIMAT0000264	hsa-miR-203a-3p	SFXN1	94081	ENSG00000164466	0.813	predicted
313	diana_microt	MIMAT0000264	hsa-miR-203a-3p	SMU1	55234	ENSG00000122692	0.813	predicted
314	diana_microt	MIMAT0000264	hsa-miR-203a-3p	SMU1	55234	ENSG00000122692	0.813	predicted
315	diana_microt	MIMAT0000264	hsa-miR-203a-3p	TMEM170A	124491	ENSG00000166822	0.812	predicted
316	diana_microt	MIMAT0000264	hsa-miR-203a-3p			ENSG00000234631	0.812	predicted
317	diana_microt	MIMAT0000264	hsa-miR-203a-3p	CERS6	253782	ENSG00000172292	0.812	predicted
318	diana_microt	MIMAT0000264	hsa-miR-203a-3p	NCALD	83988	ENSG00000104490	0.811	predicted
319	diana_microt	MIMAT0000264	hsa-miR-203a-3p	NCALD	83988	ENSG00000104490	0.811	predicted
320	diana_microt	MIMAT0000264	hsa-miR-203a-3p	GPR151	134391	ENSG00000173250	0.81	predicted
321	diana_microt	MIMAT0000264	hsa-miR-203a-3p	CDC42BPA	8476	ENSG00000143776	0.809	predicted
322	diana_microt	MIMAT0000264	hsa-miR-203a-3p	CAMSAP2	23271	ENSG00000118200	0.808	predicted
323	diana_microt	MIMAT0000264	hsa-miR-203a-3p	PALM2	114299	ENSG00000243444	0.808	predicted
324	diana_microt	MIMAT0000264	hsa-miR-203a-3p	MBLAC2	153364	ENSG00000176055	0.808	predicted
325	diana_microt	MIMAT0000264	hsa-miR-203a-3p	CAMSAP2	23271	ENSG00000118200	0.808	predicted
326	diana_microt	MIMAT0000264	hsa-miR-203a-3p	FZD6	8323	ENSG00000164930	0.806	predicted
327	diana_microt	MIMAT0000264	hsa-miR-203a-3p	PIK3C3	5289	ENSG00000078142	0.805	predicted
328	diana_microt	MIMAT0000264	hsa-miR-203a-3p	PKHD1	5314	ENSG00000170927	0.805	predicted
329	diana_microt	MIMAT0000264	hsa-miR-203a-3p	PIK3C3	5289	ENSG00000078142	0.805	predicted
330	diana_microt	MIMAT0000264	hsa-miR-203a-3p	PCBD2	84105	ENSG00000132570	0.805	predicted
331	diana_microt	MIMAT0000264	hsa-miR-203a-3p	DPAGT1	1798	ENSG00000172269	0.804	predicted
332	diana_microt	MIMAT0000264	hsa-miR-203a-3p	DUS4L	11062	ENSG00000105865	0.804	predicted
333	diana_microt	MIMAT0000264	hsa-miR-203a-3p	DUS4L	11062	ENSG00000105865	0.804	predicted
334	diana_microt	MIMAT0000264	hsa-miR-203a-3p	ZNF770	54989	ENSG00000198146	0.802	predicted
335	diana_microt	MIMAT0000264	hsa-miR-203a-3p	ANGEL2	90806	ENSG00000174606	0.801	predicted
336	diana_microt	MIMAT0000264	hsa-miR-203a-3p	ATP8B4	79895	ENSG00000104043	0.801	predicted
337	diana_microt	MIMAT0000264	hsa-miR-203a-3p	ATP8B4	79895	ENSG00000104043	0.801	predicted
338	diana_microt	MIMAT0000264	hsa-miR-203a-3p	SUZ12	23512	ENSG00000178691	0.8	predicted
339	diana_microt	MIMAT0000264	hsa-miR-203a-3p	ERVW-1	30816	ENSG00000242950	0.8	predicted
340	diana_microt	MIMAT0000264	hsa-miR-203a-3p	TRAPPC6B	122553	ENSG00000182400	0.799	predicted
341	diana_microt	MIMAT0000264	hsa-miR-203a-3p	TYRP1	7306	ENSG00000107165	0.798	predicted
342	diana_microt	MIMAT0000264	hsa-miR-203a-3p	TYRP1	7306	ENSG00000107165	0.798	predicted
343	diana_microt	MIMAT0000264	hsa-miR-203a-3p	UBE2G1	7326	ENSG00000132388	0.797	predicted
344	diana_microt	MIMAT0000264	hsa-miR-203a-3p	SLC22A23	63027	ENSG00000137266	0.797	predicted
345	diana_microt	MIMAT0000264	hsa-miR-203a-3p	UQCR11	10975	ENSG00000127540	0.797	predicted
346	diana_microt	MIMAT0000264	hsa-miR-203a-3p	TRIM23	373	ENSG00000113595	0.797	predicted
347	diana_microt	MIMAT0000264	hsa-miR-203a-3p	UQCR11	10975	ENSG00000127540	0.797	predicted
348	diana_microt	MIMAT0000264	hsa-miR-203a-3p	C7orf76	401388	ENSG00000197851	0.797	predicted
349	diana_microt	MIMAT0000264	hsa-miR-203a-3p	TRIM23	373	ENSG00000113595	0.797	predicted
350	diana_microt	MIMAT0000264	hsa-miR-203a-3p	NPY2R	4887	ENSG00000185149	0.796	predicted
351	diana_microt	MIMAT0000264	hsa-miR-203a-3p	NR5A2	2494	ENSG00000116833	0.796	predicted
352	diana_microt	MIMAT0000264	hsa-miR-203a-3p	NR5A2	2494	ENSG00000116833	0.796	predicted
353	diana_microt	MIMAT0000264	hsa-miR-203a-3p	WWTR1	25937	ENSG00000018408	0.795	predicted
354	diana_microt	MIMAT0000264	hsa-miR-203a-3p	MLANA	2315	ENSG00000120215	0.795	predicted
355	diana_microt	MIMAT0000264	hsa-miR-203a-3p	SMARCA1	6594	ENSG00000102038	0.795	predicted
356	diana_microt	MIMAT0000264	hsa-miR-203a-3p	ORC2	4999	ENSG00000115942	0.795	predicted
357	diana_microt	MIMAT0000264	hsa-miR-203a-3p	WWTR1	25937	ENSG00000018408	0.795	predicted
358	diana_microt	MIMAT0000264	hsa-miR-203a-3p	BTN2A2	10385	ENSG00000124508	0.795	predicted
359	diana_microt	MIMAT0000264	hsa-miR-203a-3p	MLANA	2315	ENSG00000120215	0.795	predicted
360	diana_microt	MIMAT0000264	hsa-miR-203a-3p	SMARCA1	6594	ENSG00000102038	0.795	predicted
361	diana_microt	MIMAT0000264	hsa-miR-203a-3p	ORC2	4999	ENSG00000115942	0.795	predicted
362	diana_microt	MIMAT0000264	hsa-miR-203a-3p	BTN2A2	10385	ENSG00000124508	0.795	predicted
363	diana_microt	MIMAT0000264	hsa-miR-203a-3p	RAI2	10742	ENSG00000131831	0.794	predicted
364	diana_microt	MIMAT0000264	hsa-miR-203a-3p	DAZAP2	9802	ENSG00000183283	0.793	predicted
365	diana_microt	MIMAT0000264	hsa-miR-203a-3p	KCNIP4	80333	ENSG00000185774	0.793	predicted
366	diana_microt	MIMAT0000264	hsa-miR-203a-3p	TMEM65	157378	ENSG00000164983	0.793	predicted
367	diana_microt	MIMAT0000264	hsa-miR-203a-3p	RUNX1T1	862	ENSG00000079102	0.792	predicted
368	diana_microt	MIMAT0000264	hsa-miR-203a-3p	RUNX1T1	862	ENSG00000079102	0.792	predicted
369	diana_microt	MIMAT0000264	hsa-miR-203a-3p	USP38	84640	ENSG00000170185	0.791	predicted
370	diana_microt	MIMAT0000264	hsa-miR-203a-3p	HSPB8	26353	ENSG00000152137	0.79	predicted
371	diana_microt	MIMAT0000264	hsa-miR-203a-3p	ICMT	23463	ENSG00000116237	0.788	predicted
372	diana_microt	MIMAT0000264	hsa-miR-203a-3p	ICMT	23463	ENSG00000116237	0.788	predicted
373	diana_microt	MIMAT0000264	hsa-miR-203a-3p	RLN1	6013	ENSG00000107018	0.787	predicted
374	diana_microt	MIMAT0000264	hsa-miR-203a-3p	RLN1	6013	ENSG00000107018	0.787	predicted
375	diana_microt	MIMAT0000264	hsa-miR-203a-3p	CACNA1C	775	ENSG00000151067	0.787	predicted
376	diana_microt	MIMAT0000264	hsa-miR-203a-3p	LMAN1	3998	ENSG00000074695	0.786	predicted
377	diana_microt	MIMAT0000264	hsa-miR-203a-3p	ZDHHC14	79683	ENSG00000175048	0.786	predicted
378	diana_microt	MIMAT0000264	hsa-miR-203a-3p	LMAN1	3998	ENSG00000074695	0.786	predicted
379	diana_microt	MIMAT0000264	hsa-miR-203a-3p	HHIP	64399	ENSG00000164161	0.785	predicted
380	diana_microt	MIMAT0000264	hsa-miR-203a-3p	ZNF561	93134	ENSG00000171469	0.785	predicted
381	diana_microt	MIMAT0000264	hsa-miR-203a-3p	MAP2	4133	ENSG00000078018	0.785	predicted
382	diana_microt	MIMAT0000264	hsa-miR-203a-3p	MAP2	4133	ENSG00000078018	0.785	predicted
383	diana_microt	MIMAT0000264	hsa-miR-203a-3p	BEND4	389206	ENSG00000188848	0.785	predicted
384	diana_microt	MIMAT0000264	hsa-miR-203a-3p	MBOAT2	129642	ENSG00000143797	0.784	predicted
385	diana_microt	MIMAT0000264	hsa-miR-203a-3p	SLC11A1	6556	ENSG00000018280	0.784	predicted
386	diana_microt	MIMAT0000264	hsa-miR-203a-3p	PPP2R5E	5529	ENSG00000154001	0.784	predicted
387	diana_microt	MIMAT0000264	hsa-miR-203a-3p	SLC11A1	6556	ENSG00000018280	0.784	predicted
388	diana_microt	MIMAT0000264	hsa-miR-203a-3p	TECPR1	25851	ENSG00000205356	0.783	predicted
389	diana_microt	MIMAT0000264	hsa-miR-203a-3p	GNPAT	8443	ENSG00000116906	0.782	predicted
390	diana_microt	MIMAT0000264	hsa-miR-203a-3p	WIPF1	7456	ENSG00000115935	0.782	predicted
391	diana_microt	MIMAT0000264	hsa-miR-203a-3p	XKR9	389668	ENSG00000221947	0.782	predicted
392	diana_microt	MIMAT0000264	hsa-miR-203a-3p	GNPAT	8443	ENSG00000116906	0.782	predicted
393	diana_microt	MIMAT0000264	hsa-miR-203a-3p	WIPF1	7456	ENSG00000115935	0.782	predicted
394	diana_microt	MIMAT0000264	hsa-miR-203a-3p	LILRA1	11024	ENSG00000104974	0.781	predicted
395	diana_microt	MIMAT0000264	hsa-miR-203a-3p	TNKS	8658	ENSG00000173273	0.781	predicted
396	diana_microt	MIMAT0000264	hsa-miR-203a-3p	AL138968.1		ENSG00000232769	0.781	predicted
397	diana_microt	MIMAT0000264	hsa-miR-203a-3p	LILRA1	11024	ENSG00000104974	0.781	predicted
398	diana_microt	MIMAT0000264	hsa-miR-203a-3p	KIF3A	11127	ENSG00000131437	0.78	predicted
399	diana_microt	MIMAT0000264	hsa-miR-203a-3p	PUM2	23369	ENSG00000055917	0.779	predicted
400	diana_microt	MIMAT0000264	hsa-miR-203a-3p	PUM2	23369	ENSG00000055917	0.779	predicted
401	diana_microt	MIMAT0000264	hsa-miR-203a-3p	COL8A2	1296	ENSG00000171812	0.778	predicted
402	diana_microt	MIMAT0000264	hsa-miR-203a-3p	ETF1	2107	ENSG00000120705	0.778	predicted
403	diana_microt	MIMAT0000264	hsa-miR-203a-3p	ETF1	2107	ENSG00000120705	0.778	predicted
404	diana_microt	MIMAT0000264	hsa-miR-203a-3p	HCCS	3052	ENSG00000004961	0.777	predicted
405	diana_microt	MIMAT0000264	hsa-miR-203a-3p	S100PBP	64766	ENSG00000116497	0.777	predicted
406	diana_microt	MIMAT0000264	hsa-miR-203a-3p	HCCS	3052	ENSG00000004961	0.777	predicted
407	diana_microt	MIMAT0000264	hsa-miR-203a-3p	S100PBP	64766	ENSG00000116497	0.777	predicted
408	diana_microt	MIMAT0000264	hsa-miR-203a-3p	PELI2	57161	ENSG00000139946	0.776	predicted
409	diana_microt	MIMAT0000264	hsa-miR-203a-3p	SETD9	133383	ENSG00000155542	0.776	predicted
410	diana_microt	MIMAT0000264	hsa-miR-203a-3p	ATP7A	538	ENSG00000165240	0.776	predicted
411	diana_microt	MIMAT0000264	hsa-miR-203a-3p	TMED5	50999	ENSG00000117500	0.775	predicted
412	diana_microt	MIMAT0000264	hsa-miR-203a-3p	RNF114	55905	ENSG00000124226	0.775	predicted
413	diana_microt	MIMAT0000264	hsa-miR-203a-3p	RNF114	55905	ENSG00000124226	0.775	predicted
414	diana_microt	MIMAT0000264	hsa-miR-203a-3p	TMED5	50999	ENSG00000117500	0.775	predicted
415	diana_microt	MIMAT0000264	hsa-miR-203a-3p	SH3BGRL	6451	ENSG00000131171	0.774	predicted
416	diana_microt	MIMAT0000264	hsa-miR-203a-3p	SYT13	57586	ENSG00000019505	0.773	predicted
417	diana_microt	MIMAT0000264	hsa-miR-203a-3p	SYT13	57586	ENSG00000019505	0.773	predicted
418	diana_microt	MIMAT0000264	hsa-miR-203a-3p	CACUL1	143384	ENSG00000151893	0.773	predicted
419	diana_microt	MIMAT0000264	hsa-miR-203a-3p	WDR41	55255	ENSG00000164253	0.772	predicted
420	diana_microt	MIMAT0000264	hsa-miR-203a-3p			ENSG00000205664	0.772	predicted
421	diana_microt	MIMAT0000264	hsa-miR-203a-3p	RBBP5	5929	ENSG00000117222	0.771	predicted
422	diana_microt	MIMAT0000264	hsa-miR-203a-3p	RBBP5	5929	ENSG00000117222	0.771	predicted
423	diana_microt	MIMAT0000264	hsa-miR-203a-3p	SMLR1	100507203	ENSG00000256162	0.77	predicted
424	diana_microt	MIMAT0000264	hsa-miR-203a-3p	SLC38A2	54407	ENSG00000134294	0.77	predicted
425	diana_microt	MIMAT0000264	hsa-miR-203a-3p	VGLL4	9686	ENSG00000144560	0.769	predicted
426	diana_microt	MIMAT0000264	hsa-miR-203a-3p	RAD51	5888	ENSG00000051180	0.768	predicted
427	diana_microt	MIMAT0000264	hsa-miR-203a-3p	ABLIM3	22885	ENSG00000173210	0.768	predicted
428	diana_microt	MIMAT0000264	hsa-miR-203a-3p	RAD51	5888	ENSG00000051180	0.768	predicted
429	diana_microt	MIMAT0000264	hsa-miR-203a-3p	CCDC6	8030	ENSG00000108091	0.767	predicted
430	diana_microt	MIMAT0000264	hsa-miR-203a-3p	PTGS2	5743	ENSG00000073756	0.767	predicted
431	diana_microt	MIMAT0000264	hsa-miR-203a-3p	KSR2	283455	ENSG00000171435	0.767	predicted
432	diana_microt	MIMAT0000264	hsa-miR-203a-3p	CCDC6	8030	ENSG00000108091	0.767	predicted
433	diana_microt	MIMAT0000264	hsa-miR-203a-3p	PTGS2	5743	ENSG00000073756	0.767	predicted
434	diana_microt	MIMAT0000264	hsa-miR-203a-3p	GABRB2	2561	ENSG00000145864	0.765	predicted
435	diana_microt	MIMAT0000264	hsa-miR-203a-3p	RWDD2A	112611	ENSG00000013392	0.764	predicted
436	diana_microt	MIMAT0000264	hsa-miR-203a-3p	RPL26L1	51121	ENSG00000037241	0.764	predicted
437	diana_microt	MIMAT0000264	hsa-miR-203a-3p	PAPD5	64282	ENSG00000121274	0.764	predicted
438	diana_microt	MIMAT0000264	hsa-miR-203a-3p	RPL26L1	51121	ENSG00000037241	0.764	predicted
439	diana_microt	MIMAT0000264	hsa-miR-203a-3p	RWDD2A	112611	ENSG00000013392	0.764	predicted
440	diana_microt	MIMAT0000264	hsa-miR-203a-3p	PAPD5	64282	ENSG00000121274	0.764	predicted
441	diana_microt	MIMAT0000264	hsa-miR-203a-3p	OTUD6B	51633	ENSG00000155100	0.764	predicted
442	diana_microt	MIMAT0000264	hsa-miR-203a-3p	C12orf29	91298	ENSG00000133641	0.763	predicted
443	diana_microt	MIMAT0000264	hsa-miR-203a-3p	CLDN1	9076	ENSG00000163347	0.763	predicted
444	diana_microt	MIMAT0000264	hsa-miR-203a-3p	TMEM236	653567	ENSG00000148483	0.762	predicted
445	diana_microt	MIMAT0000264	hsa-miR-203a-3p	ZNF24	7572	ENSG00000172466	0.762	predicted
446	diana_microt	MIMAT0000264	hsa-miR-203a-3p	TMEM236	101060101	ENSG00000148483	0.762	predicted
447	diana_microt	MIMAT0000264	hsa-miR-203a-3p	FMNL2	114793	ENSG00000157827	0.762	predicted
448	diana_microt	MIMAT0000264	hsa-miR-203a-3p	GABBR2	9568	ENSG00000136928	0.762	predicted
449	diana_microt	MIMAT0000264	hsa-miR-203a-3p	CCDC176	80127	ENSG00000119636	0.761	predicted
450	diana_microt	MIMAT0000264	hsa-miR-203a-3p	C5AR2	27202	ENSG00000134830	0.761	predicted
451	diana_microt	MIMAT0000264	hsa-miR-203a-3p	CCDC176	80127	ENSG00000119636	0.761	predicted
452	diana_microt	MIMAT0000264	hsa-miR-203a-3p	MTF2	22823	ENSG00000143033	0.76	predicted
453	diana_microt	MIMAT0000264	hsa-miR-203a-3p	RGPD6	729540	ENSG00000183054	0.76	predicted
454	diana_microt	MIMAT0000264	hsa-miR-203a-3p	RGPD6	84220	ENSG00000183054	0.76	predicted
455	diana_microt	MIMAT0000264	hsa-miR-203a-3p	ECHDC3	79746	ENSG00000134463	0.76	predicted
456	diana_microt	MIMAT0000264	hsa-miR-203a-3p	CNEP1R1	255919	ENSG00000205423	0.76	predicted
457	diana_microt	MIMAT0000264	hsa-miR-203a-3p	LNX2	222484	ENSG00000139517	0.76	predicted
458	diana_microt	MIMAT0000264	hsa-miR-203a-3p	DUSP28	285193	ENSG00000188542	0.76	predicted
459	diana_microt	MIMAT0000264	hsa-miR-203a-3p	RGPD6	653489	ENSG00000183054	0.76	predicted
460	diana_microt	MIMAT0000264	hsa-miR-203a-3p	ANKRD34A	101060487	ENSG00000181039	0.759	predicted
461	diana_microt	MIMAT0000264	hsa-miR-203a-3p	XPO4	64328	ENSG00000132953	0.759	predicted
462	diana_microt	MIMAT0000264	hsa-miR-203a-3p	FAT1	2195	ENSG00000083857	0.759	predicted
463	diana_microt	MIMAT0000264	hsa-miR-203a-3p	TMEM135	65084	ENSG00000166575	0.759	predicted
464	diana_microt	MIMAT0000264	hsa-miR-203a-3p	MYLIP	29116	ENSG00000007944	0.759	predicted
465	diana_microt	MIMAT0000264	hsa-miR-203a-3p	FAT1	2195	ENSG00000083857	0.759	predicted
466	diana_microt	MIMAT0000264	hsa-miR-203a-3p	MYLIP	29116	ENSG00000007944	0.759	predicted
467	diana_microt	MIMAT0000264	hsa-miR-203a-3p	ANKRD34A	284615	ENSG00000272031	0.759	predicted
468	diana_microt	MIMAT0000264	hsa-miR-203a-3p	AAED1	195827	ENSG00000158122	0.757	predicted
469	diana_microt	MIMAT0000264	hsa-miR-203a-3p	UGCG	7357	ENSG00000148154	0.757	predicted
470	diana_microt	MIMAT0000264	hsa-miR-203a-3p	PTPRT	11122	ENSG00000196090	0.757	predicted
471	diana_microt	MIMAT0000264	hsa-miR-203a-3p	ZNF75A	7627	ENSG00000162086	0.756	predicted
472	diana_microt	MIMAT0000264	hsa-miR-203a-3p	FAM9C	171484	ENSG00000187268	0.756	predicted
473	diana_microt	MIMAT0000264	hsa-miR-203a-3p	C14orf28	122525	ENSG00000179476	0.756	predicted
474	diana_microt	MIMAT0000264	hsa-miR-203a-3p	FAM210A	125228	ENSG00000177150	0.756	predicted
475	diana_microt	MIMAT0000264	hsa-miR-203a-3p	WHSC1	7468	ENSG00000109685	0.755	predicted
476	diana_microt	MIMAT0000264	hsa-miR-203a-3p	NAALADL2	254827	ENSG00000177694	0.755	predicted
477	diana_microt	MIMAT0000264	hsa-miR-203a-3p	WHSC1	7468	ENSG00000109685	0.755	predicted
478	diana_microt	MIMAT0000264	hsa-miR-203a-3p	NRK	203447	ENSG00000123572	0.754	predicted
479	diana_microt	MIMAT0000264	hsa-miR-203a-3p	CENPL	91687	ENSG00000120334	0.754	predicted
480	diana_microt	MIMAT0000264	hsa-miR-203a-3p	CXCL14	9547	ENSG00000145824	0.754	predicted
481	diana_microt	MIMAT0000264	hsa-miR-203a-3p	RNF144A	9781	ENSG00000151692	0.754	predicted
482	diana_microt	MIMAT0000264	hsa-miR-203a-3p	NRK	203447	ENSG00000123572	0.754	predicted
483	diana_microt	MIMAT0000264	hsa-miR-203a-3p	CENPL	91687	ENSG00000120334	0.754	predicted
484	diana_microt	MIMAT0000264	hsa-miR-203a-3p	KIAA1430	57587	ENSG00000164323	0.753	predicted
485	diana_microt	MIMAT0000264	hsa-miR-203a-3p	SH3BGRL2	83699	ENSG00000198478	0.753	predicted
486	diana_microt	MIMAT0000264	hsa-miR-203a-3p	SLC44A3	126969	ENSG00000143036	0.753	predicted
487	diana_microt	MIMAT0000264	hsa-miR-203a-3p	VCAM1	7412	ENSG00000162692	0.751	predicted
488	diana_microt	MIMAT0000264	hsa-miR-203a-3p	RBKS	64080	ENSG00000171174	0.751	predicted
489	diana_microt	MIMAT0000264	hsa-miR-203a-3p	XCL2	6846	ENSG00000143185	0.751	predicted
490	diana_microt	MIMAT0000264	hsa-miR-203a-3p	GSK3B	2932	ENSG00000082701	0.75	predicted
491	diana_microt	MIMAT0000264	hsa-miR-203a-3p	GSK3B	2932	ENSG00000082701	0.75	predicted
492	diana_microt	MIMAT0000264	hsa-miR-203a-3p	DMRT2	10655	ENSG00000173253	0.75	predicted
493	diana_microt	MIMAT0000264	hsa-miR-203a-3p	DCUN1D4	23142	ENSG00000109184	0.749	predicted
494	diana_microt	MIMAT0000264	hsa-miR-203a-3p	COL6A6	131873	ENSG00000206384	0.749	predicted
495	diana_microt	MIMAT0000264	hsa-miR-203a-3p	DCUN1D4	23142	ENSG00000109184	0.749	predicted
496	diana_microt	MIMAT0000264	hsa-miR-203a-3p	CLSTN3	9746	ENSG00000139182	0.747	predicted
497	diana_microt	MIMAT0000264	hsa-miR-203a-3p	SLC30A6	55676	ENSG00000152683	0.747	predicted
498	diana_microt	MIMAT0000264	hsa-miR-203a-3p	THBS2	7058	ENSG00000186340	0.747	predicted
499	diana_microt	MIMAT0000264	hsa-miR-203a-3p	CBX5	23468	ENSG00000094916	0.747	predicted
500	diana_microt	MIMAT0000264	hsa-miR-203a-3p	ETFA	2108	ENSG00000140374	0.747	predicted
501	diana_microt	MIMAT0000264	hsa-miR-203a-3p	CBX5	23468	ENSG00000094916	0.747	predicted
502	diana_microt	MIMAT0000264	hsa-miR-203a-3p	CD3EAP	10849	ENSG00000117877	0.746	predicted
503	diana_microt	MIMAT0000264	hsa-miR-203a-3p	SLC1A4	6509	ENSG00000115902	0.746	predicted
504	diana_microt	MIMAT0000264	hsa-miR-203a-3p	SLC1A4	6509	ENSG00000115902	0.746	predicted
505	diana_microt	MIMAT0000264	hsa-miR-203a-3p	TMEM19	55266	ENSG00000139291	0.746	predicted
506	diana_microt	MIMAT0000264	hsa-miR-203a-3p	CD3EAP	10849	ENSG00000117877	0.746	predicted
507	diana_microt	MIMAT0000264	hsa-miR-203a-3p	ARNTL	406	ENSG00000133794	0.745	predicted
508	diana_microt	MIMAT0000264	hsa-miR-203a-3p			ENSG00000260234	0.745	predicted
509	diana_microt	MIMAT0000264	hsa-miR-203a-3p	RSBN1	54665	ENSG00000081019	0.744	predicted
510	diana_microt	MIMAT0000264	hsa-miR-203a-3p	C18orf63	644041	ENSG00000206043	0.744	predicted
511	diana_microt	MIMAT0000264	hsa-miR-203a-3p	RSBN1	54665	ENSG00000081019	0.744	predicted
512	diana_microt	MIMAT0000264	hsa-miR-203a-3p	STARD7	56910	ENSG00000084090	0.742	predicted
513	diana_microt	MIMAT0000264	hsa-miR-203a-3p	SPTSSA	171546	ENSG00000165389	0.742	predicted
514	diana_microt	MIMAT0000264	hsa-miR-203a-3p	STARD7	56910	ENSG00000084090	0.742	predicted
515	diana_microt	MIMAT0000264	hsa-miR-203a-3p	PRUNE2	158471	ENSG00000106772	0.741	predicted
516	diana_microt	MIMAT0000264	hsa-miR-203a-3p	PRUNE2	158471	ENSG00000106772	0.741	predicted
517	diana_microt	MIMAT0000264	hsa-miR-203a-3p	PPP6R3	55291	ENSG00000110075	0.74	predicted
518	diana_microt	MIMAT0000264	hsa-miR-203a-3p	SYT14	255928	ENSG00000143469	0.74	predicted
519	diana_microt	MIMAT0000264	hsa-miR-203a-3p	PPP6R3	55291	ENSG00000110075	0.74	predicted
520	diana_microt	MIMAT0000264	hsa-miR-203a-3p	DBF4	10926	ENSG00000006634	0.739	predicted
521	diana_microt	MIMAT0000264	hsa-miR-203a-3p	TTF2	8458	ENSG00000116830	0.739	predicted
522	diana_microt	MIMAT0000264	hsa-miR-203a-3p	DBF4	10926	ENSG00000006634	0.739	predicted
523	diana_microt	MIMAT0000264	hsa-miR-203a-3p	PRRG4	79056	ENSG00000135378	0.739	predicted
524	diana_microt	MIMAT0000264	hsa-miR-203a-3p	TTF2	8458	ENSG00000116830	0.739	predicted
525	diana_microt	MIMAT0000264	hsa-miR-203a-3p	PDE8B	8622	ENSG00000113231	0.738	predicted
526	diana_microt	MIMAT0000264	hsa-miR-203a-3p	CCSER2	54462	ENSG00000107771	0.738	predicted
527	diana_microt	MIMAT0000264	hsa-miR-203a-3p	GATA6	2627	ENSG00000141448	0.738	predicted
528	diana_microt	MIMAT0000264	hsa-miR-203a-3p	PDE8B	8622	ENSG00000113231	0.738	predicted
529	diana_microt	MIMAT0000264	hsa-miR-203a-3p	CCSER2	54462	ENSG00000107771	0.738	predicted
530	diana_microt	MIMAT0000264	hsa-miR-203a-3p	RBM20	282996	ENSG00000203867	0.737	predicted
531	diana_microt	MIMAT0000264	hsa-miR-203a-3p	ACKR2	1238	ENSG00000144648	0.737	predicted
532	diana_microt	MIMAT0000264	hsa-miR-203a-3p	KYNU	8942	ENSG00000115919	0.736	predicted
533	diana_microt	MIMAT0000264	hsa-miR-203a-3p	RAB3B	5865	ENSG00000169213	0.736	predicted
534	diana_microt	MIMAT0000264	hsa-miR-203a-3p	KYNU	8942	ENSG00000115919	0.736	predicted
535	diana_microt	MIMAT0000264	hsa-miR-203a-3p	SYNC	81493	ENSG00000162520	0.736	predicted
536	diana_microt	MIMAT0000264	hsa-miR-203a-3p	DCBLD2	131566	ENSG00000057019	0.735	predicted
537	diana_microt	MIMAT0000264	hsa-miR-203a-3p	PLAA	9373	ENSG00000137055	0.735	predicted
538	diana_microt	MIMAT0000264	hsa-miR-203a-3p	PTCD2	79810	ENSG00000049883	0.735	predicted
539	diana_microt	MIMAT0000264	hsa-miR-203a-3p	BRWD3	254065	ENSG00000165288	0.735	predicted
540	diana_microt	MIMAT0000264	hsa-miR-203a-3p	DCBLD2	131566	ENSG00000057019	0.735	predicted
541	diana_microt	MIMAT0000264	hsa-miR-203a-3p	ASPHD1	253982	ENSG00000174939	0.735	predicted
542	diana_microt	MIMAT0000264	hsa-miR-203a-3p	PTCD2	79810	ENSG00000049883	0.735	predicted
543	diana_microt	MIMAT0000264	hsa-miR-203a-3p	PARP11	57097	ENSG00000111224	0.734	predicted
544	diana_microt	MIMAT0000264	hsa-miR-203a-3p	PTPRQ	374462	ENSG00000139304	0.734	predicted
545	diana_microt	MIMAT0000264	hsa-miR-203a-3p	NR4A3	8013	ENSG00000119508	0.734	predicted
[truncated: 7,469 more rows]

## Sheet: hsa-miR-203b-3p
number	database	mature_mirna_acc	mature_mirna_id	target_symbol	target_entrez	target_ensembl	score	type
[truncated: 1,344 more rows]

[truncated: 4 more sheets: hsa-miR-206, hsa-miR-372-3p, hsa-miR-4642, hsa-miR-11181-3p]
