# Supplementary material for: Characteristics of circulating small noncoding RNAs in plasma and serum during human aging
Source: Aging Med (Milton). 2023 Feb 22;6(1):35–48. doi: 10.1002/agm2.12241 (PMC10000275; doi:10.1002/agm2.12241)
Supplement: Supplementary file 13 — Table S8. [file AGM2-6-35-s002.xlsx]

## Sheet: Human senescence
hagrid;	gene_name	;	hgncid	;	entrezid	;	organism	;	cancer_type	;	senescence_effect	;	description	;	notes
1;	ACLY	;	115	;	47	;	Human	;	No	;	Inhibits	;	ACLY knockdown in primary human cells triggered cellular senescence and activation of tumor suppressor p53. Provision of acetyl CoA to ACLY knockdown cells did not alleviate ACLY silencing-induced p53 activation
2;	AAK1	;	19679	;	22848	;	Human	;	No	;	Induces	;	A library of 200 constitutively activated kinases was screened in order to identify kinases whose constitutive expression decreased cell proliferation and induced expression of senescence markers; p16 and SASP components. A total of 33 kinases showed pro-senescence effects (particularly MAP3K7
3;	ABI3	;	29859	;	51225	;	Human	;	Yes	;	Induces	;	Ectopic expression of ABI3 lowered transforming activity
4;	ADCK5	;	21738	;	203054	;	Human	;	No	;	Induces	;	A library of 200 constitutively activated kinases was screened in order to identify kinases whose constitutive expression decreased cell proliferation and induced expression of senescence markers; p16 and SASP components. A total of 33 kinases showed pro-senescence effects (particularly MAP3K7
5;	AKR1B1	;	381	;	231	;	Human	;	Yes	;	Inhibits	;	Overexpression of aldose reductase (AKR1B1) in HaCaT cells attenuated UVB-induced cellular damage and apoptosis
6;	AGT	;	333	;	183	;	Human	;	No	;	Induces	;	Treatment with Ang II (AGT) of vascular smooth muscle cells significantly induced premature senescence (including increased SA-beta galactosidase activity) via the p53/p21-dependent pathway.	;
7;	AKT1	;	391	;	207	;	Human	;	No	;	Induces	;	Expression of constitutively activated AKT1 in endothelial cells promoted senescence-like growth arrest with the cells displaying enlarged
8;	ALOX15B	;	434	;	247	;	Human	;	No	;	Induces	;	Expression of 15-LOX2 (ALOX15B) or its splice variants drove a fraction of young normal human prostate cells to cell-cycle arrest and cell senescence.	;
9;	AR	;	644	;	367	;	Human	;	No	;	Induces	;	Overexpression of the androgen receptor (AR) promoted androgen-induced premature senescence in association with p16 upregulation
10;	ARPC1B	;	704	;	10095	;	Human	;	Yes	;	Induces	;	Overexpression of p41-Arc (ARPC1B) induced a senescent phenotype in SaOs-2 osteosarcoma cells
11;	ASF1A	;	20995	;	25842	;	Human	;	No	;	Induces	;	Ectopic expression of ASF1A in primary human fibroblasts caused cells to assume markers of senescence
12;	ASPH	;	757	;	444	;	Human	;	Yes	;	Inhibits	;	Inhibition of ASPH expression and enzymatic activity significantly reduced cell proliferation and colony formation but induced tumor cell senescence.	;	Human hepatocellular carcinoma
13;	ATF7IP	;	20092	;	55729	;	Human	;	No	;	Inhibits	;	Depletion of MCAF1 (ATF7IP) in fibroblasts induced premature senescence that was characterized by cell cycle arrest
14;	ATM	;	795	;	472	;	Human	;	No	;	Inhibits	;	Human diploid fibroblasts from ataxia telangiectasia (an autosomal recessive disease caused by defects in the ATM gene) patients had an accelerated rate of telomere shortening and underwent premature cellular senescence compared to control cultures.	;
15;	AURKA	;	11393	;	6790	;	Human	;	Yes	;	Inhibits	;	Using a high-content siRNA screening assay for cell morphology and proliferation measures
16;	AXL	;	905	;	558	;	Human	;	No	;	Induces	;	A library of 200 constitutively activated kinases was screened in order to identify kinases whose constitutive expression decreased cell proliferation and induced expression of senescence markers; p16 and SASP components. A total of 33 kinases showed pro-senescence effects (particularly MAP3K7
17;	BAG3	;	939	;	9531	;	Human	;	Yes	;	Inhibits	;	Depletion of BIS (BAG3) induced G1 arrest and cellular senescence through the accumulation of p27
18;	BHLHE40	;	1046	;	8553	;	Human	;	Yes	;	Induces	;	BHLHE40 overexpression induced cellular senescence and inhibited cell growth and colony formation in esophageal cancer cells (EC9706).	;	ESCC cell line EC9706
19;	BCL6	;	1001	;	604	;	Human	;	No	;	Inhibits	;	BCL6 expression extended the replicative lifespan of primary human B cells and induced cyclin D1 expression
20;	BLK	;	1057	;	640	;	Human	;	No	;	Induces	;	A library of 200 constitutively activated kinases was screened in order to identify kinases whose constitutive expression decreased cell proliferation and induced expression of senescence markers; p16 and SASP components. A total of 33 kinases showed pro-senescence effects (particularly MAP3K7
21;	BLVRA	;	1062	;	644	;	Human	;	No	;	Inhibits	;	RNA interference of BLVRA resulted in an increased percentage of human diploid fibroblasts being arrested in the G0-G1 phase compared to controls. This was also accompanied by an upregulation of CDK inhibitor family members p16
22;	BMI1	;	1066	;	648	;	Human	;	No	;	Inhibits	;	Overexpression of BMI1 extended replicative life span in WI-38 human fibroblasts. BMI1 was also downregulated when fibroblasts underwent replicative senescence
23;	BRAF	;	1097	;	673	;	Human	;	No	;	Induces	;	Retroviral delivery of BRAF into normal human fibroblasts resulted in a cessation of proliferation
24;	BRD7	;	14310	;	29117	;	Human	;	No	;	Induces	;	BRD7 depletion significantly delayed replicative senescence and increased proliferation rate in both young and mid-passage foreskin fibroblasts. Contrastly
25;	BRCA1	;	1100	;	672	;	Human	;	Yes	;	Inhibits	;	BRCA1 deficiency resulted in increased senescence after induced DNA damage through drugs that generate intra- and interstrand cross links.	;	HBL100 are considered partially transformed
26;	BTG3	;	1132	;	10950	;	Human	;	No	;	Inhibits	;	Loss of BTG3 in normal lung fibroblasts induced cellular senescence
27;	C11orf31	;	18251	;	280636	;	Human	;	No	;	Inhibits	;	SelH (C11orf31) was knocked down in lung fibroblasts (MCR-5). SelH shRNA MRC-5 cells under ambient O2 displayed a distinct profile of senescence including increased SA-beta-galactosidase expression
28;	CAV1	;	1527	;	857	;	Human	;	No	;	Induces	;	CAV1 reduction through RNA interference reversed some of the morphological changes of senescent foreskin fibroblasts.	;	My impression that they didn't do a full CS experiment (which they should have)
29;	CBX7	;	1557	;	23492	;	Human	;	No	;	Inhibits	;	Ectopic expression of CBX7 extended replicative lifespan in normal human keratinocytes and fibroblasts. CBX7 expression was also found to be downregulated during replicative senescence and its ablation through RNA interference inhibited growth of normal cells. Taken together
30;	CBX8	;	15962	;	57332	;	Human	;	No	;	Inhibits	;	Inhibition of CBX8 expression lead to a complete growth arrest and increased levels of p16 in telomerase-immortalized TIG-3 human diploid fibroblasts. Moreover
31;	CCND1	;	1582	;	595	;	Human	;	No	;	Induces	;	Endogenous or ectopical expression of cyclin D1 (CCND1) in normal human diploid fibroblasts resulted in replicative senescence
32;	CDK1	;	1722	;	983	;	Human	;	Yes	;	Inhibits	;	Using a high-content siRNA screening assay for cell morphology and proliferation measures
33;	CDK18	;	8751	;	5129	;	Human	;	No	;	Induces	;	A library of 200 constitutively activated kinases was screened in order to identify kinases whose constitutive expression decreased cell proliferation and induced expression of senescence markers; p16 and SASP components. A total of 33 kinases showed pro-senescence effects (particularly MAP3K7
34;	CDK2AP1	;	14002	;	8099	;	Human	;	No	;	Inhibits	;	Knockdown of CDK2AP1 (using short-hairpin RNA) in human dermal fibroblasts resulted in reduced proliferation and increased SA-beta-galactosidase activity.	;	Primary human dermal fibroblasts
35;	CDK6	;	1777	;	1021	;	Human	;	No	;	Inhibits	;	Overexpression of CDK6 in near senescent foreskin fibroblasts resulted in an increase in their replicative capacity.	;
36;	CDK4	;	1773	;	1019	;	Human	;	No	;	Inhibits	;	Overexpression of CDK4 in near senescent foreskin fibroblasts resulted in an increase in their replicative capacity.	;
37;	CDKN1A	;	1784	;	1026	;	Human	;	No	;	Induces	;	p21 (CDKN1A) is a common marker of senescence. Inactivation of p21 in normal diploid human fibroblasts resulted in a bypass of replicative senescence. After an initial decline in proliferation
38;	CDKN1C	;	1786	;	1028	;	Human	;	Yes	;	Induces	;	Upregulation of CDKN1C by cDNA transfection in liver cancer cells decreased tumor growth and resulted in a flat and lengthened cell morphology
39;	CDKN1B	;	1785	;	1027	;	Human	;	No	;	Induces	;	p27 (CDKN1B) is a common marker of senescence. Ectopic expression of p27 in young human diploid fibroblasts (TIG-3) resulted in a significantly lower rate of division
40;	CDKN2A	;	1787	;	1029	;	Human	;	No	;	Induces	;	p16 (CDKN2A) is a common marker of senescence. Overexpression of p16 caused G1 arrest in early passage of human diploid fibroblasts
41;	CDKN2AIP	;	24325	;	55602	;	Human	;	No	;	Induces	;	CARF (CDKN2AIP) was required for replicative and stress-induced senescence and its overexpression caused premature senescence in human fibroblasts. A lack of CARF caused aneuploidy and apoptosis.	;
42;	CDKN2B	;	1788	;	1030	;	Human	;	Yes	;	Induces	;	Overexpression of p15 (CDKN2B) inhibited cell proliferation and caused replicative senescence in human glioma cells.	;	Maybe find another reference?
43;	CENPA	;	1851	;	1058	;	Human	;	No	;	Inhibits	;	RNA interference of CENP-A (CENPA) lead to premature senescence in human primary fibroblasts
44;	CEBPB	;	1834	;	1051	;	Human	;	Yes	;	Induces	;	Loss of C/EBP-beta (CEBPB) expression prevented growth arrest following androgen deprivation or anti-androgen challenge. Suppression of C/EBP-beta under low androgen conditions resulted in reduced expression of SASP genes
45;	CHEK1	;	1925	;	1111	;	Human	;	Yes	;	Induces	;	CHEK1 knockdown resulted in a reduced G2 checkpoint arrest upon H2O2-induced senescence
46;	CKB	;	1991	;	1152	;	Human	;	No	;	Induces	;	A library of 200 constitutively activated kinases was screened in order to identify kinases whose constitutive expression decreased cell proliferation and induced expression of senescence markers; p16 and SASP components. A total of 33 kinases showed pro-senescence effects (particularly MAP3K7
47;	CPEB1	;	21744	;	64506	;	Human	;	No	;	Induces	;	Knockdown of CPEB1 caused skin and lung cells to bypass the M1 stage of replicative senescence and inhibited stress-induced cellular senescence. Reintroduction of CPEB1 into the knockdown cells restored a senescence-like phenotype.	;
48;	CSNK1A1	;	2451	;	1452	;	Human	;	Yes	;	Inhibits	;	Using a high-content siRNA screening assay for cell morphology and proliferation measures
49;	CTNNAL1	;	2512	;	8727	;	Human	;	Yes	;	Inhibits	;	Knockdown of alpha-Catulin (CTNNAL1) in cancer cell lines (OC2 and A549) dramatically decreased cell proliferation and contributed to cellular senescence.	;	OC2 and A549 cancer cell lines
50;	CSNK2A1	;	2457	;	1457	;	Human	;	No	;	Inhibits	;	Treatment with inhibitors or RNA interference of CKII (CSNK2A1) in lung fibroblasts (IMR-90 cells) lead to increased expression of p53 and p21 and a senescent phenotype
51;	CXCL1	;	4602	;	2919	;	Human	;	No	;	Induces	;	Treatment of normal ovarian stromal fibroblasts with Gro-1 (CXCL1) in serum-free medium
52;	DDB2	;	2718	;	1643	;	Human	;	No	;	Induces	;	DDB2-deficient cells failed to undergo premature senescence induced by Ras oncogenic stress.	;
53;	CYR61	;	2654	;	3491	;	Human	;	No	;	Induces	;	By binding to integrins and heparan sulphate proteoglycans
54;	DEK	;	2768	;	7913	;	Human	;	No	;	Inhibits	;	Ectopic expression of DEK extended the cellular lifespan of keratinocytes.	;	Paper also contains more data
55;	DGCR8	;	2847	;	54487	;	Human	;	No	;	Inhibits	;	The impact of global disruption of miRNA biogenesis in primary fibroblasts was investigated through the knockdown of DGCR8
56;	DHCR24	;	2859	;	1718	;	Human	;	No	;	Induces	;	RNA interference of Seladin-1 (DHCR24) in human fibroblasts caused cells to bypass Ras-induced senescence
57;	DLX2	;	2915	;	1746	;	Human	;	No	;	Inhibits	;	DLX2 expression led to increased cellular replicative lifespan in foreskin and lung fibroblasts. DLX2 expression reduced the protein components of the TTI1/TTI2/TEL2 complex
58;	DHX9	;	2750	;	1660	;	Human	;	No	;	Inhibits	;	Loss of DHX9 in primary human fibroblasts resulted in premature senescence. This was shown by changes in morphology
59;	DPY30	;	24590	;	84661	;	Human	;	No	;	Inhibits	;	Following depletion of DPY30
60;	DUSP3	;	3069	;	1845	;	Human	;	Yes	;	Inhibits	;	RNA interference of VHR (DUSP3) lead to cell arrest at the G1-S and G2-M transitions. Cells displayed signs of cellular senescence
61;	DUSP16	;	17909	;	80824	;	Human	;	Yes	;	Inhibits	;	DUSP16 knockdown led to a G1/S transition arrest
62;	E2F1	;	3113	;	1869	;	Human	;	No	;	Induces	;	Constitutive expression of E2F1 in normal human fibroblasts arrested cell proliferation and induced a senescent phenotype
63;	EHF	;	3246	;	26298	;	Human	;	No	;	Induces	;	Ectopic expression of ESE-3 (EHF) resulted in reduced growth
64;	ENDOG	;	3346	;	2021	;	Human	;	No	;	Inhibits	;	Knockdown of ENDOG in both early passage and late passage cells induced premature senescence
65;	EPHA3	;	3387	;	2042	;	Human	;	Yes	;	Inhibits	;	Using a high-content siRNA screening assay for cell morphology and proliferation measures
66;	ERRFI1	;	18185	;	54206	;	Human	;	No	;	Induces	;	The mechanism of Mig-6 (ERRFI1) induced premature cell senescence was investigated. Endogenous Mig-6 was poorly expressed in young fibroblasts
67;	ETS1	;	3488	;	2113	;	Human	;	No	;	Induces	;	Overexpression of ETS1 leads to an accelerated oncogene-induced senescence
68;	ETS2	;	3489	;	2114	;	Human	;	No	;	Induces	;	Overexpression of ETS2 leads to an accelerated oncogene-induced senescence
69;	EWSR1	;	3508	;	2130	;	Human	;	No	;	Induces	;	Deletion of EWS (EWSR1) resulted in the early onset of senescence in hematopoietic stem progenitor cells. This was also accompanied by an increase in SA-beta-galactosidase activity and an induction in p16 expression.	;
70;	FASTK	;	24676	;	10922	;	Human	;	No	;	Induces	;	A library of 200 constitutively activated kinases was screened in order to identify kinases whose constitutive expression decreased cell proliferation and induced expression of senescence markers; p16 and SASP components. A total of 33 kinases showed pro-senescence effects (particularly MAP3K7
71;	EZH2	;	3527	;	2146	;	Human	;	Yes	;	Inhibits	;	EZH2 depletion promoted senescence in human gastric cancer cells (SGC-7901). EZH2 depletion inhibited cell proliferation
72;	FBXO31	;	16510	;	79791	;	Human	;	Yes	;	Induces	;	Ectopic expression of FBXO31 in breast cancer cells (MCF-7) induced cellular senescence
73;	FOXM1	;	3818	;	2305	;	Human	;	Yes	;	Inhibits	;	SA-beta-galactosidase staining showed that down-regulation of FOXM1 could induce more senescent gallbladder cancer cells (P < 0.05).	;	Human gallbladder carcinoma (GBC)-SD cells
74;	FOS	;	3796	;	2353	;	Human	;	No	;	Inhibits	;	Transient activation of c-fos (FOS) stimulated DNA synthesis in pre-senescent cells prolonging their proliferative lifespan.	;	The results doesn't seem very strong
75;	FOXO3	;	3821	;	2309	;	Human	;	No	;	Inhibits	;	RNA interference of FOXO3 in human dermal fibroblasts induced a senescent phenotype
76;	FXR1	;	4023	;	8087	;	Human	;	Yes	;	Inhibits	;	Silencing of FXR1 in oral cancer cells triggers cell senescence. These cells showed increased SA-beta-galactosidase activity. Overexpressed FXR1 was found to bind and stabilise p21 and additionally bind and stabilise TERC RNA (a component of telomerase)
77;	G6PD	;	4057	;	2539	;	Human	;	No	;	Inhibits	;	Compared to normal cells
78;	GAPDH	;	4141	;	2597	;	Human	;	Yes	;	Inhibits	;	Knockdown of GAPDH in lung cancer cells (A549) resulted in a senescence phenotype
79;	GKN1	;	23217	;	56287	;	Human	;	Yes	;	Induces	;	GKN1 overexpression was shown to trigger senescence
80;	GATA4	;	4173	;	2626	;	Human	;	No	;	Induces	;	Expression of GATA4 induced senescence in human diploid fibroblasts (BJ and IMR-90). These displayed increased SA-beta-galactosidase activity and decreased BrdU incorporation. Depletion of GATA4 partially decreased ionising radiation (IR) induced SA-beta-Gal activity and delayed replicative senescence. GATA4 acts through NF-kappaB to initiate the SASP dependant on activation by ATM and ATR and in…	;
81;	GNG11	;	4403	;	2791	;	Human	;	No	;	Induces	;	Overexpression of GNG11 induced cellular senescence in normal human fibroblasts
82;	GLB1	;	4298	;	2720	;	Human	;	No	;	Inhibits	;	GLB1
83;	GRK6	;	4545	;	2870	;	Human	;	No	;	Induces	;	A library of 200 constitutively activated kinases was screened in order to identify kinases whose constitutive expression decreased cell proliferation and induced expression of senescence markers; p16 and SASP components. A total of 33 kinases showed pro-senescence effects (particularly MAP3K7
84;	HDAC4	;	14063	;	9759	;	Human	;	No	;	Inhibits	;	The expression patterns of HDAC4 and Sirtuin 1 (SIRT1; the mammalian homolog of Sir2) were positively correlated during cellular senescence. Moreover
85;	HDAC1	;	4852	;	3065	;	Human	;	Yes	;	Induces	;	HDAC1 overexpression led to senescence through both an accumulation of hypophosphorylated active retinoblastoma protein (pRb) and an increase in the level of protein phosphatase 2A catalytic subunit.	;	Human cervical adenocarcinoma HeLa cells
86;	HEPACAM	;	26361	;	220296	;	Human	;	Yes	;	Induces	;	In breast cancer cells (MCF-7)
87;	HJURP	;	25444	;	55355	;	Human	;	No	;	Inhibits	;	The expression levels of HJURP decreased in human dermal fibroblasts and umbilical vein endothelial cells in replicative or premature senescence. Ectopic expression of HJURP in senescent cells partially overcame cell senescence. Conversely
88;	HIVEP1	;	4920	;	3096	;	Human	;	No	;	Inhibits	;	Knockdown of MBP-1 (HIVEP1) in human foreskin fibroblasts resulted in an induction of premature senescence
89;	HK3	;	4925	;	3101	;	Human	;	No	;	Induces	;	A library of 200 constitutively activated kinases was screened in order to identify kinases whose constitutive expression decreased cell proliferation and induced expression of senescence markers; p16 and SASP components. A total of 33 kinases showed pro-senescence effects (particularly MAP3K7
90;	HMGB1	;	4983	;	3146	;	Human	;	Yes	;	Inhibits	;	HMGB1 known down in melanoma cells resulted in cell cycle arrest and senescence as shown by decreased BrdU incorporation and increased SA-beta-galactosidase activity. It was demonstrated that HMGB1 deficiency-induced inhibition of cell proliferation was mediated by p21
91;	HRAS	;	5173	;	3265	;	Human	;	No	;	Induces	;	Expression of oncogenic ras (HRAS) in lung fibroblasts resulted in a permanent G1 arrest
92;	HSPA5	;	5238	;	3309	;	Human	;	Yes	;	Inhibits	;	Overexpression of GRP78 (HSPA5) protected cisplatin-sensitive ovarian cancer cells (A2780) from cisplatin-induced senescence through P53 and CDC2. Knockdown of GRP78 rescued the senescence sensitivity of cisplatin-resistant C13K cells to cisplatin through P21 and CDC2.	;	A2780 human ovarian carcinoma cells
93;	HSPB2	;	5247	;	3316	;	Human	;	No	;	Inhibits	;	Expression of Hsp27 (HSPB2) lead to protection of mammary epithelial cells (MCF-10A) from doxorubicin-induced senescence. In contrast
94;	ID1	;	5360	;	3397	;	Human	;	No	;	Inhibits	;	Overexpression of ID1 delayed the onset of replicative senescence in human endothelial cells and resulted in increased replicative capacity correlated with low gene expression of senescence markers
95;	ID4	;	5363	;	3400	;	Human	;	Yes	;	Induces	;	ID4 was found to promote cellular senescence in prostate cancer cells (DU145). Ectopic overexpression of ID4 in androgen receptor-negative DU145 cells resulted in increased expression of p16
96;	IGFBP1	;	5469	;	3484	;	Human	;	Yes	;	Induces	;	Transfection of IGFBP1 or addition of condition medium from IGFBP1-transfected cells to breast cancer cells (MCF-7) caused induction of several senescent phenotypes
97;	IFNG	;	5438	;	3458	;	Human	;	No	;	Induces	;	IFN-gamma (IFNG) treatment induced cellular senescence in umbilical vein endothelial cells (HUVECs)
98;	IGFBP3	;	5472	;	3486	;	Human	;	No	;	Induces	;	RNA interference of IGFBP3 attenuated the premature senescence induced by sub lethal doses of tert-butylhydroperoxide or ethanol.	;
99;	IGFBP6	;	5475	;	3489	;	Human	;	No	;	Inhibits	;	Downregulation of IGFBP6 inhibited cell proliferation
100;	IGFBP5	;	5474	;	3488	;	Human	;	No	;	Induces	;	Knockdown of IGFBP5 in old human umbilical endothelial cells lead to a partial reduction of the senescence phenotype
101;	IL1A	;	5991	;	3552	;	Human	;	No	;	Induces	;	Treatment of human endothelial cells with an antisense oligodeoxynucleotide of IL-1 alpha (IL1A) prevented cell senescence and extended the proliferative lifespan of cells.	;
102;	IL8	;	6025	;	3576	;	Human	;	No	;	Induces	;	RNA interference of the chemokine receptor CXCR2 (IL8) alleviated both replicative and oncogene-induced senescence and diminished the DNA-damage response. Conversely
103;	ING1	;	6062	;	3621	;	Human	;	No	;	Induces	;	Fibroblasts overexpressing the ING1a isoform resulted in cell cycle arrest with cells displaying a senescent-like flattened morphology
104;	ING2	;	6063	;	3622	;	Human	;	No	;	Induces	;	Overexpression of ING2 induced cellular senescence in young fibroblasts in a p53-dependent manner. In contrast
105;	IRF3	;	6118	;	3661	;	Human	;	No	;	Induces	;	Overexpression of IRF3 in foreskin fibroblasts (BJ cells) decreased cell growth and increased SA-beta-galactosidase activity by activating p53.	;
106;	IRF5	;	6120	;	3663	;	Human	;	Yes	;	Induces	;	Overexpression of IRF5 in immortal MDAH041 cells resulted in reduced proliferation rates
107;	IRF7	;	6122	;	3665	;	Human	;	Yes	;	Induces	;	Overexpression of IRF7 in immortal MDAH041 cells resulted in reduced proliferation rates
108;	ITPK1	;	6177	;	3705	;	Human	;	No	;	Induces	;	A library of 200 constitutively activated kinases was screened in order to identify kinases whose constitutive expression decreased cell proliferation and induced expression of senescence markers; p16 and SASP components. A total of 33 kinases showed pro-senescence effects (particularly MAP3K7
109;	ITGB4	;	6158	;	3691	;	Human	;	No	;	Induces	;	RNA interference of integrin beta4 (ITGB4) in vascular endothelial cells attenuated the senescence phenotype.	;
110;	ITPKB	;	6179	;	3707	;	Human	;	No	;	Induces	;	A library of 200 constitutively activated kinases was screened in order to identify kinases whose constitutive expression decreased cell proliferation and induced expression of senescence markers; p16 and SASP components. A total of 33 kinases showed pro-senescence effects (particularly MAP3K7
111;	ITSN2	;	6184	;	50618	;	Human	;	No	;	Induces	;	Overexpression of ITSN2 independently induced expression of the p16 and p57
112;	KCNJ12	;	6258	;	3768	;	Human	;	Yes	;	Inhibits	;	Knockdown of Kir2.2 (KCNJ12) induced a significant increase in reactive oxygen species
113;	KDM4A	;	22978	;	9682	;	Human	;	Yes	;	Unclear	;	The expression of JMJD2A (KDM4A) inhibited Ras-mediated CHD5 induction
114;	KDM5B	;	18039	;	10765	;	Human	;	Yes	;	Inhibits	;	Depletion of JARID1B (KDM5B) resulted in loss of epithelial differentiation and suppressed CRC cell growth
115;	KIAA1524	;	29302	;	57650	;	Human	;	Yes	;	Inhibits	;	Depletion of CIP2A (KIAA1524)
116;	KL	;	6344	;	9365	;	Human	;	No	;	Inhibits	;	Downregulation of Klotho (KL) by RNA interference up-regulated p21 expression
117;	KSR2	;	18610	;	283455	;	Human	;	Yes	;	Unclear	;	Using a high-content siRNA screening assay for cell morphology and proliferation measures
118;	LATS1	;	6514	;	9113	;	Human	;	Yes	;	Inhibits	;	Using a high-content siRNA screening assay for cell morphology and proliferation measures
119;	LEO1	;	30401	;	123169	;	Human	;	No	;	Unclear	;	Overexpression of RDL (LEO1) slightly delayed fibroblast senescence
120;	LGALS3	;	6563	;	3958	;	Human	;	Yes	;	Inhibits	;	In galectin-3 (LGALS3) depleted gastric cancer cells premature senescence
121;	LIMA1	;	24636	;	51474	;	Human	;	No	;	Inhibits	;	Functional studies were performed by silencing nine genes in young cells
122;	LIMK1	;	6613	;	3984	;	Human	;	No	;	Induces	;	A library of 200 constitutively activated kinases was screened in order to identify kinases whose constitutive expression decreased cell proliferation and induced expression of senescence markers; p16 and SASP components. A total of 33 kinases showed pro-senescence effects (particularly MAP3K7
123;	MAGEA2	;	6800	;	4101	;	Human	;	No	;	Inhibits	;	Overexpression of MAGEA2 inhibited ras-induced cellular senescence and increased proliferation in human foreskin fibroblasts.	;	BJ/ET/RasV12ER cells
124;	MAGOH	;	6815	;	4116	;	Human	;	No	;	Inhibits	;	Functional studies were performed by silencing nine genes in young cells
125;	MAD2L1	;	6763	;	4085	;	Human	;	No	;	Inhibits	;	RNA interference of Mad2 (MAD2L1) induced aneuploidy and premature cellular senescence in human lung fibroblasts. These displayed typical features of senescent cells
126;	MAGOHB	;	25504	;	55110	;	Human	;	No	;	Inhibits	;	Functional studies were performed by silencing nine genes in young cells
127;	MAP2K1	;	6840	;	5604	;	Human	;	No	;	Induces	;	Constitutive expression of MEK1 (MAP2K1) caused cells to stop proliferating and become arrested in the G0/G1 phase. This was accompanied by a flatter and enlarged cell morphology
128;	MAP2K3	;	6843	;	5606	;	Human	;	Yes	;	Inhibits	;	Using a high-content siRNA screening assay for cell morphology and proliferation measures
129;	MAP2K2	;	6842	;	5605	;	Human	;	No	;	Induces	;	Activated MEK (MAP2K2) caused cell cycle arrest
130;	MAP2K6	;	6846	;	5608	;	Human	;	Yes	;	Induces	;	Expression of activated MKK6 (MAP2K6) induced morphological
131;	MAP3K6	;	6858	;	9064	;	Human	;	No	;	Induces	;	A library of 200 constitutively activated kinases was screened in order to identify kinases whose constitutive expression decreased cell proliferation and induced expression of senescence markers; p16 and SASP components. A total of 33 kinases showed pro-senescence effects (particularly MAP3K7
132;	MAP2K7	;	6847	;	5609	;	Human	;	No	;	Induces	;	A library of 200 constitutively activated kinases was screened in order to identify kinases whose constitutive expression decreased cell proliferation and induced expression of senescence markers; p16 and SASP components. A total of 33 kinases showed pro-senescence effects (particularly MAP3K7
133;	MAP4K1	;	6863	;	11184	;	Human	;	Yes	;	Inhibits	;	Using a high-content siRNA screening assay for cell morphology and proliferation measures
134;	MAP3K7	;	6859	;	6885	;	Human	;	No	;	Induces	;	A library of 200 constitutively activated kinases was screened in order to identify kinases whose constitutive expression decreased cell proliferation and induced expression of senescence markers; p16 and SASP components. A total of 33 kinases showed pro-senescence effects (particularly MAP3K7
135;	MAPK12	;	6874	;	6300	;	Human	;	No	;	Induces	;	A library of 200 constitutively activated kinases was screened in order to identify kinases whose constitutive expression decreased cell proliferation and induced expression of senescence markers; p16 and SASP components. A total of 33 kinases showed pro-senescence effects (particularly MAP3K7
136;	MAPKAPK5	;	6889	;	8550	;	Human	;	No	;	Induces	;	Knockout of PARK (MAPKAPK5) inhibited ras-induced senescence in human foreskin fibroblasts (BJ cells) and promoted oncogenic transformation. This prevented proliferative arrest and the accumulation of SA-beta-galactosidase.	;
137;	44625	;	26025	;	54708	;	Human	;	yes	;	Inhibits	;	Knockdown of MARCH5 resulted in increased cellular senescence
138;	MAPK14	;	6876	;	1432	;	Human	;	No	;	Induces	;	Knockout of p38 (MAPK14) with a specific inhibitor (SB203580) in lung fibroblasts inhibited senescence. 80% of cells with inhibited p38 showed BrdU incorporation. There was also a large decrease in SA-beta-galactosidase activity and the cells changed from the flat enlarged morphology associated with senescence to a spindle shaped one.	;
139;	MAST1	;	19034	;	22983	;	Human	;	No	;	Induces	;	A library of 200 constitutively activated kinases was screened in order to identify kinases whose constitutive expression decreased cell proliferation and induced expression of senescence markers; p16 and SASP components. A total of 33 kinases showed pro-senescence effects (particularly MAP3K7
140;	MATK	;	6906	;	4145	;	Human	;	No	;	Induces	;	A library of 200 constitutively activated kinases was screened in order to identify kinases whose constitutive expression decreased cell proliferation and induced expression of senescence markers; p16 and SASP components. A total of 33 kinases showed pro-senescence effects (particularly MAP3K7
141;	MCL1	;	6943	;	4170	;	Human	;	Yes	;	Inhibits	;	Overexpression of MCL1 in p53+ cell lines inhibited chemotherapy-induced senescence. Conversely
142;	MDH1	;	6970	;	4190	;	Human	;	No	;	Inhibits	;	In young dermal or lung fibroblasts knockdown of MDH1
143;	MCRS1	;	6960	;	10445	;	Human	;	No	;	Induces	;	Ectopic expression of MSP58 (MCRS1) in normal human lung and foreskin fibroblasts and mammary epithelial cells resulted in induction of premature senescence
144;	MECP2	;	6990	;	4204	;	Human	;	No	;	Inhibits	;	Partial silencing of MECP2 in human mesenchymal stem cells induced a significant shift of cells from the S-phase towards the G(1) phase
145;	MOB3A	;	29802	;	126308	;	Human	;	No	;	Induces	;	A library of 200 constitutively activated kinases was screened in order to identify kinases whose constitutive expression decreased cell proliferation and induced expression of senescence markers; p16 and SASP components. A total of 33 kinases showed pro-senescence effects (particularly MAP3K7
146;	MMP9	;	7176	;	4318	;	Human	;	Yes	;	Inhibits	;	RNA interference of MMP9 in Daoy medulloblastoma cells inhibited cell proliferation
147;	MORC3	;	23572	;	23515	;	Human	;	No	;	Induces	;	Overexpression of MORC3 inhibited proliferation of WI-38 human normal fibroblasts and induced premature senescence
148;	MORF4	;	15773	;	10934	;	Human	;	Yes	;	Induces	;	Overexpression of MORF4 induced a senescent-like phenotype in fibrosarcoma-derived cells
149;	MXD4	;	13906	;	10608	;	Human	;	No	;	Induces	;	Overexpression of hMad4 (MXD4) in human lung fibroblasts induced a replicative-like senescent phenotype
150;	MVK	;	7530	;	4598	;	Human	;	No	;	Induces	;	A library of 200 constitutively activated kinases was screened in order to identify kinases whose constitutive expression decreased cell proliferation and induced expression of senescence markers; p16 and SASP components. A total of 33 kinases showed pro-senescence effects (particularly MAP3K7
151;	MYC	;	7553	;	4609	;	Human	;	No	;	Inhibits	;	Knockdown of c-Myc (MYC) signalling in human diploid fibroblats (HDFs) was found to trigger telomere-independent senescence. This process was mediated by cyclin-dependent kinase inhibitor p16
152;	MYLK	;	7590	;	4638	;	Human	;	Yes	;	Inhibits	;	Using a high-content siRNA screening assay for cell morphology and proliferation measures
153;	NADK	;	29831	;	65220	;	Human	;	No	;	Induces	;	A library of 200 constitutively activated kinases was screened in order to identify kinases whose constitutive expression decreased cell proliferation and induced expression of senescence markers; p16 and SASP components. A total of 33 kinases showed pro-senescence effects (particularly MAP3K7
154;	NANOG	;	20857	;	79923	;	Human	;	Yes	;	Inhibits	;	NANOG enhanced the proliferation of both NIH 3T3 and primary fibroblast cells. NANOG transduction into primary fibroblasts resulted in decreased SA-beta-galactosidase activity. Investigation of cell cycle factors revealed that transient activation of NANOG correlated with consistent downregulation of the cell cycle inhibitor p27
155;	NDRG1	;	7679	;	10397	;	Human	;	Yes	;	Induces	;	NDRG1 significantly impaired liver cancer cell growth by inducing extensive cellular senescence of liver cancer cells both in vitro and in vivo
156;	NEK1	;	7744	;	4750	;	Human	;	Yes	;	Inhibits	;	Using a high-content siRNA screening assay for cell morphology and proliferation measures
157;	NEK4	;	11399	;	6787	;	Human	;	No	;	Induces	;	RNA interference of the Never in Mitosis Gene A (NIMA)-related protein kinase gene NEK4 disrupted entry into cellular senescence and extended the number of population doublings required to reach replicative senescence in several human fibroblast strains. These cells showed decreased transcription of the cyclin-dependent kinase inhibitor p21
158;	NEK6	;	7749	;	10783	;	Human	;	Yes	;	Inhibits	;	NEK6 expression was decreased both in the replicative senescence of human normal fibroblasts and premature senescence induced by p53 expression in EJ human bladder cancer cells and H1299 human lung cancer cells. Overexpression of NEK6 in EJ and H1299 cells completely suppressed p53-induced senescence
159;	NFE2L2	;	7782	;	4780	;	Human	;	No	;	Inhibits	;	Knockdown of NRF2 (NFE2L2) resulted in inhibition of proliferation and induction of premature senescence in HFL-1 fibroblasts
160;	NINJ1	;	7824	;	4814	;	Human	;	Yes	;	Induces	;	Overexpression of Ninjurin1 (NINJ1) resulted in growth inhibition
161;	NOTCH3	;	7883	;	4854	;	Human	;	Yes	;	Induces	;	NOTCH3 expression was elevated upon various senescence-inducing stimuli. This upregulation of Notch3 was required for the induction of p21 expression in senescent cells. Downregulation of Notch3 led to delayed onset of senescence and extended replicative lifespan
162;	NOX4	;	7891	;	50507	;	Human	;	No	;	Induces	;	Stable overexpression of NOX4 in normal breast epithelial cells resulted in H2O2 production
163;	NR2E1	;	7973	;	7101	;	Human	;	No	;	Unclear	;	NR2E1 knockdown human fibroblasts and epithelial cells showed restrained senescence. It was also shown that NR2E1 regulated CBX7 and restrained senescence in NSCs.	;	Human fibroblasts and epithelial cells.
164;	NTN4	;	13658	;	59277	;	Human	;	Yes	;	Inhibits	;	The suppression of either ITGB4 or NTN4 in glioblastoma cells (U87MG) significantly enhanced cellular senescence. The sensitivity of glioblastoma cells to TMZ was primarily determined by the expression of MGMT. To omit the effect of MGMT
165;	NUAK1	;	14311	;	9891	;	Human	;	No	;	Induces	;	Knockdown of the AMPK-related protein kinase 5 (NUAK1) resulted in an extension of cellular replicative lifespan in normal human diploid fibroblasts. In contrast
166;	OTX2	;	8522	;	5015	;	Human	;	Yes	;	Induces	;	Conditional overexpression of OTX2 inhibited proliferation and induced a senescence-like phenotype in both MED8A and DAOY medulloblastoma cell lines.	;
167;	P3H1	;	19316	;	64175	;	Human	;	No	;	Inhibits	;	Functional studies were performed by silencing nine genes in young cells
168;	PATZ1	;	13071	;	23598	;	Human	;	No	;	Inhibits	;	Knockdown of PATZ1 in young endothelial cells accelerated premature senescence
169;	PAK4	;	16059	;	10298	;	Human	;	No	;	Induces	;	A library of 200 constitutively activated kinases was screened in order to identify kinases whose constitutive expression decreased cell proliferation and induced expression of senescence markers; p16 and SASP components. A total of 33 kinases showed pro-senescence effects (particularly MAP3K7
170;	PBRM1	;	30064	;	55193	;	Human	;	No	;	Induces	;	BAF180 (PBRM1) depletion using RNA interference resulted in both increased proliferation and delayed senescence.	;
171;	PCGF2	;	12929	;	7703	;	Human	;	No	;	Induces	;	Overexpression of Mel-18 (PCGF2) in normal human diploid fibroblasts lead to inhibition of cellular proliferation and induced premature senescence
172;	PDCD10	;	8761	;	11235	;	Human	;	No	;	Induces	;	Loss of CCM3 (PDCD10) impaired the senescence response. CCM3 normally acts to induce the transcription factor C/EPB-beta
173;	PDIK1L	;	18981	;	149420	;	Human	;	No	;	Induces	;	A library of 200 constitutively activated kinases was screened in order to identify kinases whose constitutive expression decreased cell proliferation and induced expression of senescence markers; p16 and SASP components. A total of 33 kinases showed pro-senescence effects (particularly MAP3K7
174;	PDZD2	;	18486	;	23037	;	Human	;	Yes	;	Induces	;	Expression of PDZD2 induced senescence of prostate cancer cells (DU145) and quiescence of breast cancer cells (MCF-7) and liver cancer cells (Hep-G2).	;	No access to full article
175;	PDPK1	;	8816	;	5170	;	Human	;	No	;	Induces	;	A library of 200 constitutively activated kinases was screened in order to identify kinases whose constitutive expression decreased cell proliferation and induced expression of senescence markers; p16 and SASP components. A total of 33 kinases showed pro-senescence effects (particularly MAP3K7
176;	PEBP1	;	8630	;	5037	;	Human	;	Yes	;	Induces	;	Overexpression of RKIP (PEBP1) induced cellular senescence in several types of cell lines
177;	PEX19	;	9713	;	5824	;	Human	;	Yes	;	Induces	;	Overexpression of PEX19 made cells more sensitive to 5AZA-dC-induced senescence
178;	PIAS4	;	17002	;	51588	;	Human	;	No	;	Induces	;	Overexpression of PIAS4 lead to a irreversible cell growth arrest (predominantly in the G1 phase)
179;	PIK3R5	;	30035	;	23533	;	Human	;	No	;	Induces	;	A library of 200 constitutively activated kinases was screened in order to identify kinases whose constitutive expression decreased cell proliferation and induced expression of senescence markers; p16 and SASP components. A total of 33 kinases showed pro-senescence effects (particularly MAP3K7
180;	PIK3C2A	;	8971	;	5286	;	Human	;	Yes	;	Unclear	;	Using a high-content siRNA screening assay for cell morphology and proliferation measures
181;	PIM1	;	8986	;	5292	;	Human	;	No	;	Induces	;	The expression of proto-oncogene PIM1 was induced at the transcriptional level during senescence. Ectopic expression of PIM1 resulted in premature senescence. Conversely
182;	PLA2R1	;	9042	;	22925	;	Human	;	No	;	Induces	;	Knockdown of the M-type receptor PLA2R1 prevented the onset of replicative senescence and diminished stress-induced senescence. Contrastly
183;	PKM	;	9021	;	5315	;	Human	;	No	;	Induces	;	A library of 200 constitutively activated kinases was screened in order to identify kinases whose constitutive expression decreased cell proliferation and induced expression of senescence markers; p16 and SASP components. A total of 33 kinases showed pro-senescence effects (particularly MAP3K7
184;	PML	;	9113	;	5371	;	Human	;	No	;	Induces	;	Overexpression of PML induced senescence in human lung fibroblasts
185;	PNPT1	;	23166	;	87178	;	Human	;	Yes	;	Induces	;	Overexpression of PNPT1 in melanoma cells (HO-1
186;	PMVK	;	9141	;	10654	;	Human	;	No	;	Induces	;	A library of 200 constitutively activated kinases was screened in order to identify kinases whose constitutive expression decreased cell proliferation and induced expression of senescence markers; p16 and SASP components. A total of 33 kinases showed pro-senescence effects (particularly MAP3K7
187;	POT1	;	17284	;	25913	;	Human	;	No	;	Inhibits	;	RNA interference of POT1 lead to the loss of telomeric single-stranded overhangs and induced apoptosis
188;	POU5F1	;	9221	;	5460	;	Human	;	No	;	Induces	;	Overexpression of OCT4 (POU5F1) induced early senescence and resulted in increased expression of senescence factors
189;	PPM1B	;	9276	;	5495	;	Human	;	No	;	Inhibits	;	PPM1B depletion induced a robust senescence phenotype as evidenced by significant growth arrest and senescence marker expression. Given that PPM1B depletion-induced senescence was partially rescued by inactivating p38 MAPK
190;	PPM1D	;	9277	;	8493	;	Human	;	No	;	Inhibits	;	Expression of the WIP1 protein (encoded by the PPM1D gene) significantly lowered the expression of p16 and lead to p38 MAPK inactivation
191;	PRMT6	;	18241	;	55170	;	Human	;	Yes	;	Inhibits	;	Knockdown of PRMT6 resulted in p21 derepression in breast cancer cells leading to cell cycle arrest
192;	PRKCH	;	9403	;	5583	;	Human	;	Yes	;	Induces	;	It was shown that PKC-eta (PRKCH)
193;	PRKCD	;	9399	;	5580	;	Human	;	No	;	Induces	;	Adenoviral transduction of PKC-delta (PRKCD) induced growth inhibition in lung fibroblasts (TIG-1 cells)
194;	PROX1	;	9459	;	5629	;	Human	;	Yes	;	Induces	;	It was demonstrated that PROX1 induced a senescence-like phenotype in liver cancer cells and resulted in reduced cell proliferation. p53 was found to be a key mediator of PROX1-induced growth suppression because Prox1 only induced senescence-like phenotype in HCC cells harboring wild type p53. In addition
195;	PRPF19	;	17896	;	27339	;	Human	;	No	;	Inhibits	;	Overexpression of SNEV (PRPF19) lead to a significant extension of cellular lifespan
196;	PSMB5	;	9542	;	5693	;	Human	;	No	;	Inhibits	;	PSMB5 knockdown led to decreased proteasomal activity concurrent with reduced cell proliferation in early-stage hBMSCs
197;	PTRF	;	9688	;	284119	;	Human	;	No	;	Induces	;	Overexpression of PTRF induced characteristic features of cellular senescence
198;	PTTG1	;	9690	;	9232	;	Human	;	No	;	Induces	;	Overexpression of PTTG1 in normal human fibroblasts inhibited cell proliferation and resulted in several signs of cellular senescence
199;	PSMD14	;	16889	;	10213	;	Human	;	Yes	;	Inhibits	;	In several carcinoma cell types
200;	RAD21	;	9811	;	5885	;	Human	;	No	;	Inhibits	;	RAD21 knockdown resulted in the appearance of several senescent markers
201;	RAF1	;	9829	;	5894	;	Human	;	No	;	Induces	;	Activation of RAF1 in normal human lung fibroblasts lead to an irreversible arrest of cellular proliferation and the premature onset of senescence
202;	RB1	;	9884	;	5925	;	Human	;	No	;	Induces	;	RB1 expression was knocked down in primary osteoblasts. These were then exposed to ionising radiation. Survival was enhanced in cells where RB1 had been knocked down due to the attenuated induction of senescence. Control cells showed increased SA-beta-galactosidase activity and changes in morphology when compared to cells where RB1 had been inhibited
203;	RBP2	;	9920	;	5948	;	Human	;	Yes	;	Inhibits	;	In gastric and cervical cancer cells
204;	RBX1	;	9928	;	9978	;	Human	;	Yes	;	Inhibits	;	RNA interference of ROC1 (RBX1)
205;	RNASEL	;	10050	;	6041	;	Human	;	No	;	Induces	;	Ectopic expression of RNase-L (RNASEL) induced a senescent morphology
206;	RPS6KA6	;	10435	;	27330	;	Human	;	No	;	Induces	;	Overexpression of RSK4 (RPS6KA6) induced cell arrest and cell senescence features (including morphogenic changes
207;	RSL1D1	;	24534	;	26156	;	Human	;	No	;	Inhibits	;	Overexpression of CSIG (RSL1D1) lead to elevated proliferation rates
208;	RUNX1	;	10471	;	861	;	Human	;	No	;	Induces	;	Expression of RUNX1 in human primary foreskin fibroblasts induced growth arrest with cells showing the early onset of senescence
209;	RUVBL2	;	10475	;	10856	;	Human	;	Yes	;	Inhibits	;	Depletion of reptin (RUVBL2) expression substantially inhibited clonogenic cancer cell potential and induced senescence of kidney cancer cells. Moreover
210;	SENP1	;	17927	;	29843	;	Human	;	No	;	Inhibits	;	Repression of SENP1 by RNA interference resulted in dramatic growth inhibition
211;	SENP2	;	23116	;	59343	;	Human	;	No	;	Inhibits	;	Repression of SENP2 by RNA interference resulted in dramatic growth inhibition
212;	SENP7	;	30402	;	57337	;	Human	;	No	;	Inhibits	;	Repression of SENP7 by RNA interference resulted in dramatic growth inhibition
213;	SERPINE1	;	8583	;	5054	;	Human	;	No	;	Induces	;	RNA interference of PAI-1 (SERPINE1)
214;	SFN	;	10773	;	2810	;	Human	;	Yes	;	Induces	;	Overexpression of SFN induced cellular senescence in melanoma cells and was involved in melanoma cell senescence under genotoxic stress.	;
215;	SIK1	;	11142	;	150094	;	Human	;	No	;	Induces	;	A library of 200 constitutively activated kinases was screened in order to identify kinases whose constitutive expression decreased cell proliferation and induced expression of senescence markers; p16 and SASP components. A total of 33 kinases showed pro-senescence effects (particularly MAP3K7
216;	SGK1	;	10810	;	6446	;	Human	;	No	;	Inhibits	;	Umbilical vein endothelial cells overexpressing full-length SGK1 showed a decrease in SA-beta-galactosidase and p21 expression and a corresponding increase in hTERT activity in the early stages of aging.	;	Human umbilical vein endothelial cells (HUVECs)
217;	SIN3B	;	19354	;	23309	;	Human	;	No	;	Induces	;	SIN3B overexpression induced senescence in primary human fibroblasts (IMR-90) with the cells displaying increased SA-beta-galactosidase activity compared to controls.	;	Article is mostly about MEFs
218;	SIRT1	;	14929	;	23411	;	Human	;	No	;	Inhibits	;	Overexpression of SIRT1 promoted cell proliferation and antagonized cellular senescence with characteristic features of delayed senescence
219;	SIRT6	;	14934	;	51548	;	Human	;	No	;	Inhibits	;	SIRT6 inhibition significantly reduced proliferation and increased SA-beta-galactosidase positive chondrocytes. SIRT6 inhibition also led to increased p16 levels. Immunofluorescence microscopy showed that gamma-H2AX foci and TIFs were increased by SIRT6 inhibition.	;	Human chondrocytes
220;	SIX1	;	10887	;	6495	;	Human	;	No	;	Inhibits	;	Silencing of SIX1 in human fibroblasts triggered senescence
221;	SLC13A3	;	14430	;	64849	;	Human	;	No	;	Induces	;	Overexpression of NaDC3 ( SLC13A3) accelerated cellular senescence in young human diploid cells (MRC-5 and WI-38) and primary renal tubular cells
222;	SLC16A7	;	10928	;	9194	;	Human	;	Yes	;	Inhibits	;	Knockdown of monocarboxylate transporter 2 (SLC16A7)
223;	SMARCA4	;	11100	;	6597	;	Human	;	No	;	Inhibits	;	Knockdown of BRG1 (SMARCA4) expression in mesenchymal stem cells induced a significant increase in senescent cells and a decrease in apoptotic cells. This was also accompanied by an increase in heterochromatin and activation of the retinoblastoma-like protein 2 (RB2)/P130- and P53-related pathways.	;
224;	SMG1	;	30045	;	23049	;	Human	;	Yes	;	Inhibits	;	Using a high-content siRNA screening assay for cell morphology and proliferation measures
225;	SMARCB1	;	11103	;	6598	;	Human	;	Yes	;	Induces	;	Expression of hSNF5 (SMARCB1) in malignant rhabdoid tumor cells (G-401) blocked cell proliferation and induced senescence. Cells accumulated in the G1 phase and displayed characteristic features of cellular senescence including enlarged
226;	SMURF2	;	16809	;	64750	;	Human	;	No	;	Induces	;	Overexpression of SMURF2 in early passage fibroblasts resulted in proliferative arrest
227;	SNAI1	;	11128	;	6615	;	Human	;	yes	;	Inhibits	;	Suppression of Snail (SNAI1) expression induced senescence in LNCaP cells.	;	Prostate carcinoma cell lines: LNCaP and PC-3
228;	SOCS1	;	19383	;	8651	;	Human	;	No	;	Induces	;	Expression of SOCS1 inhibited cell growth and induced senescence in normal lung fibroblasts
229;	SOD1	;	11179	;	6647	;	Human	;	No	;	Inhibits	;	RNA interference of SOD1 induced cellular senescence in normal human fibroblasts
230;	SORBS2	;	24098	;	8470	;	Human	;	No	;	Induces	;	SORBS2 and TLR3 were found to induce senescence in primary human fibroblasts and keratinocytes but not in HPV-immortalized cell lines.	;	Primary human keratinocytes and fibroblasts
231;	SOX2	;	11195	;	6657	;	Human	;	Yes	;	Induces	;	It was found that SOX2 induced autophagy enhanced cellular senescence by up-regulating tumor suppressors or senescence factors
232;	SPIN1	;	11243	;	10927	;	Human	;	Yes	;	Induces	;	Overexpression of SPINDLIN1 (SPIN1) in HeLa cells resulted in multinucleation with cells exhibiting characteristic features of senescence and apoptosis
233;	SOX5	;	11201	;	6660	;	Human	;	Yes	;	Induces	;	Overexpression of SOX5
234;	SP1	;	11205	;	6667	;	Human	;	No	;	Induces	;	Overexpression of SP1 induced p16 promoter activity and increased SA-beta-galactosidase activity. In contrast
235;	SPOP	;	11254	;	8405	;	Human	;	No	;	Induces	;	It was shown that SPOP promoted senescence by targeting the SENP7 deSUMOylase for degradation. SPOP was upregulated during senescence. This correlated with ubiquitin-mediated degradation of SENP7
236;	SRC	;	11283	;	6714	;	Human	;	Yes	;	Inhibits	;	Overexpression of SRC lead to the inhibition of Adriamycin-induced senescence
237;	SREBF1	;	11289	;	6720	;	Human	;	No	;	Induces	;	Ectopic expression of the mature form of SREBP-1 (SREBF1) in primary young human diploid fibroblasts induced cellular senescence.	;
238;	SRSF1	;	10780	;	6426	;	Human	;	No	;	Induces	;	Consistent with the stabilization of p53
239;	STAT5B	;	11367	;	6777	;	Human	;	No	;	Induces	;	STAT5B was overexpressed in normal lung fibroblasts. Constitutive activation of the JAK/STAT5 signalling pathway induced cellular senescence through the activation of the p53 and Rb tumor suppressor pathways and mitochondrial dysfunction.	;
240;	STK32C	;	21332	;	282974	;	Human	;	No	;	Induces	;	A library of 200 constitutively activated kinases was screened in order to identify kinases whose constitutive expression decreased cell proliferation and induced expression of senescence markers; p16 and SASP components. A total of 33 kinases showed pro-senescence effects (particularly MAP3K7
241;	STK40	;	21373	;	83931	;	Human	;	No	;	Induces	;	A library of 200 constitutively activated kinases was screened in order to identify kinases whose constitutive expression decreased cell proliferation and induced expression of senescence markers; p16 and SASP components. A total of 33 kinases showed pro-senescence effects (particularly MAP3K7
242;	SUPT5H	;	11469	;	6829	;	Human	;	Yes	;	Inhibits	;	Knockdown of Spt5 (SUPT5H) caused senescence
243;	SYK	;	11491	;	6850	;	Human	;	Yes	;	Induces	;	Expression of SYK in melanoma cells
244;	TACC3	;	11524	;	10460	;	Human	;	Yes	;	Inhibits	;	RNAi-mediated depletion of TACC3 in breast carcinoma cells resulted in a progressive loss of the pro-apoptotic Bcl-2 protein Bim
245;	TERC	;	11727	;	7012	;	Human	;	Yes	;	Inhibits	;	TERC is the RNA component of telomerase. Cervical cancer cells (HeLa) transfected with antisense hTR (TERC) lost telomeric DNA and their proliferative capacity after 23 to 26 doublings.	;
246;	TBX2	;	11597	;	6909	;	Human	;	Yes	;	Inhibits	;	Expression of dnTBX2
247;	TERF2	;	11729	;	7014	;	Human	;	Yes	;	Inhibits	;	Knockdown of TERF2 in neuroblastoma cells resulted in a significant reduction in their proliferation
248;	TERT	;	11730	;	7015	;	Human	;	No	;	Inhibits	;	Expression of TERT (hTRT) delayed senescence in normal retinal pigment epithelial cells. RPE-340 cells were transfected with a MPSV-hTRT vector. In cells without hTRT activity (hTRT- RPE) telomere length was found to decrease. In cells that expressed telomerase activity (hTRT+ RPE) endogenous telomere length increased. hTRT+ RPE clones exceeded the mean lifepspan of hTRT- RPE by ~20 doublings
249;	TFAP4	;	11745	;	7023	;	Human	;	Yes	;	Induces	;	Long term cultures of confluent retinal pigment epithelial (RPE) cells were used as a model to examine the role of overexpression of AP4 (TFAP4)
250;	TFDP1	;	11749	;	7027	;	Human	;	Yes	;	Inhibits	;	Impairment of TFDP1
251;	TGFB1I1	;	11767	;	7041	;	Human	;	No	;	Induces	;	The ectopic expression of HIC-5 (TGFB1I1) in nontumorigenic immortalized human fibroblasts decreased colony-forming efficiency and lead to a senescence-like phenotype
252;	TLR3	;	11849	;	7098	;	Human	;	No	;	Induces	;	SORBS2 and TLR3 were found to induce senescence in primary human fibroblasts and keratinocytes but not in HPV-immortalized cell lines.	;	Primary human keratinocytes and fibroblasts
253;	TMSB4X	;	11881	;	7114	;	Human	;	No	;	Inhibits	;	Nucleus pulposus (NP) cells transfected with recombinant TB-4 (TMSB4X) showed slower cell aging
254;	TNFSF13	;	11928	;	8741	;	Human	;	Yes	;	Inhibits	;	Knockdown of APRIL (TNFSF13) levels in colon carcinoma cells inhibited cell proliferation and partially led to a senescence phenotype
255;	TNFSF15	;	11931	;	9966	;	Human	;	No	;	Induces	;	TL1A (TNFSF15) expression was significantly enhanced in senescent circulating endothelial progenitor cells and knockdown of TL1A partially reverted senescence. Contrastly
256;	TOP1	;	11986	;	7150	;	Human	;	No	;	Induces	;	Knockdown of topoisomerase I (TOP1) lead to an increased replicative potential
257;	TP63	;	15979	;	8626	;	Human	;	No	;	Induces	;	Expression of the alpha
258;	TPR	;	12017	;	7175	;	Human	;	Yes	;	Inhibits	;	Depletion of TPR by RNA interference triggered G0-G1 arrest and ultimately induced a senescent-like phenotype dependent on the presence of p53 in HeLa cells as well as in U2OS osteosarcoma and A375 melanoma cells.	;	HeLa cells
259;	TP53	;	11998	;	7157	;	Human	;	Yes	;	Induces	;	Overexpression of wild type p53 (TP53) in EJ cells (which have lost functional p53) triggered rapid growth arrest with senescence features. Growth arrest in response to p53 induction was irreversible within 48-72 hrs. 95% of EJ-p53 cells showed high levels of SA-beta-galactosidase staining. The cells also showed the flattened
260;	TRIM28	;	16384	;	10155	;	Human	;	No	;	Induces	;	TRIM28 accumulated during oncogene induced senescence
261;	TRPM8	;	17961	;	79054	;	Human	;	Yes	;	Inhibits	;	RNA interference of TRPM8 induced replicative senescence in pancreatic adenocarcinoma cells.	;	Pancreatic adenocarcinoma cells
262;	TXN	;	12435	;	7295	;	Human	;	No	;	Inhibits	;	Suppression of TRX1 (TXN) expression via RNA interference induced premature senescence in young human skin fibroblasts through upregulation of the p53/p21 and p16 tumor suppressor pathways.	;
263;	TXNIP	;	16952	;	10628	;	Human	;	No	;	Induces	;	VDUP1 (TXNIP) is up-regulated during the senescence process and its overexpression in young cells lead to typical signs of senescence. Contrastly
264;	UBTD1	;	25683	;	80019	;	Human	;	Yes	;	Induces	;	Ubiquitin domain-containing 1 (UBTD1) gene
265;	TYK2	;	12440	;	7297	;	Human	;	No	;	Induces	;	A library of 200 constitutively activated kinases was screened in order to identify kinases whose constitutive expression decreased cell proliferation and induced expression of senescence markers; p16 and SASP components. A total of 33 kinases showed pro-senescence effects (particularly MAP3K7
266;	VENTX	;	13639	;	27287	;	Human	;	Yes	;	Induces	;	Ectopic expression of VENTX in cancer cells (U2OS and HeLa) caused an irreversible cell cycle arrest with a typical senescence-like phenotype. Conversely
267;	USP1	;	12607	;	7398	;	Human	;	No	;	Inhibits	;	Silencing of USP1 expression in WI-38 and BJ cells resulted in cell-cycle arrest with senescence features. Repression of USP1 induced FANCD2 chromatin aggregation and replication stress. Replication was then repressed through FANCD2-FI-ATR-CHK1-p53-CDKN1A signalling. Thus
268;	VEGFA	;	12680	;	7422	;	Human	;	No	;	Inhibits	;	Supplementation with VEGFA in dermal microvascular endothelial cells resulted in cells having a longer replicative lifespan
269;	WNT16	;	16267	;	51384	;	Human	;	No	;	Induces	;	RNA interference of WNT16B increased the replicative potential of presenescent lung fibroblasts.	;
270;	WNT2	;	12780	;	7472	;	Human	;	No	;	Inhibits	;	RNA interference of WNT2 in young
271;	WRN	;	12791	;	7486	;	Human	;	Yes	;	Inhibits	;	WRN expression was required to avoid cellular senescence upon MYC up-regulation in hTERT-immortalized fibroblasts. Cells that were WRN depleted lost proliferative capacity and showed increased SA-beta-galactosidase activity. Thus
272;	WT1	;	12796	;	7490	;	Human	;	Yes	;	Inhibits	;	Loss of Wilms Tumor 1 (WT1) in human lung cancer cells dependent on oncogenic KRAS resulted in reduced proliferation and induced senescence
273;	XAF1	;	30932	;	54739	;	Human	;	No	;	Induces	;	XAF1 expression was increased by genotoxic agents
274;	WWP1	;	17004	;	11059	;	Human	;	No	;	Inhibits	;	Overexpression of WWP1 delayed senescence
275;	YAP1	;	16262	;	10413	;	Human	;	No	;	Inhibits	;	Silencing of YAP1 inhibited cell proliferation and induced premature senescence. In additional experiments
276;	YPEL3	;	18327	;	83719	;	Human	;	Yes	;	Induces	;	YPEL3 expression
277;	ZFP36	;	12862	;	7538	;	Human	;	Yes	;	Induces	;	Expression of TTP (ZFP36) in HeLA cells resulted in a marked reduction in proliferation
278;	ZMAT3	;	29983	;	64393	;	Human	;	Yes	;	Inhibits	;	Depletion of Wig1 (ZMAT3) prohibited miRNA-mediated p21 mRNA decay and resulted in premature senescence.	;	MCF-7
279;	ZNF148	;	12933	;	7707	;	Human	;	Yes	;	Inhibits	;	In human lung cancer cells RNA interference of ZBP-89 (ZNF148) stimulated cellular senescence

## Sheet: Human aging
GenAge ID	symbol	name	entrez gene id	uniprot	why
1	GHR	growth hormone receptor	2690	GHR_HUMAN	mammal
2	GHRH	growth hormone releasing hormone	2691	SLIB_HUMAN	mammal
3	SHC1	SHC (Src homology 2 domain containing) transforming protein 1	6464	SHC1_HUMAN	mammal
4	POU1F1	POU class 1 homeobox 1	5449	PIT1_HUMAN	mammal
5	PROP1	PROP paired-like homeobox 1	5626	PROP1_HUMAN	mammal
6	TP53	tumor protein p53	7157	P53_HUMAN	mammal,model,cell
7	TERC	telomerase RNA component	7012		mammal,cell
8	TERT	telomerase reverse transcriptase	7015	TERT_HUMAN	cell,functional
9	ATM	ATM serine/threonine kinase	472	ATM_HUMAN	mammal
10	PLAU	plasminogen activator, urokinase	5328	UROK_HUMAN	mammal
11	ERCC2	excision repair cross-complementation group 2	2068	ERCC2_HUMAN	mammal
12	ERCC8	excision repair cross-complementation group 8	1161	ERCC8_HUMAN	human
13	WRN	Werner syndrome, RecQ helicase-like	7486	WRN_HUMAN	human,mammal,cell
14	LMNA	lamin A/C	4000	LMNA_HUMAN	human
15	IGF1R	insulin-like growth factor 1 receptor	3480	IGF1R_HUMAN	model
16	TXN	thioredoxin	7295	THIO_HUMAN	model,functional
17	KL	klotho	9365	KLOT_HUMAN	mammal
18	E2F1	E2F transcription factor 1	1869	E2F1_HUMAN	cell,downstream
19	PTPN11	protein tyrosine phosphatase, non-receptor type 11	5781	PTN11_HUMAN	downstream
20	NFKB2	nuclear factor of kappa light polypeptide gene enhancer in B-cells 2 (p49/p100)	4791	NFKB2_HUMAN	functional
21	STAT5B	signal transducer and activator of transcription 5B	6777	STA5B_HUMAN	downstream
22	STAT3	signal transducer and activator of transcription 3 (acute-phase response factor)	6774	STAT3_HUMAN	downstream
23	STAT5A	signal transducer and activator of transcription 5A	6776	STA5A_HUMAN	downstream
24	NRG1	neuregulin 1	3084	NRG1_HUMAN	putative
25	HDAC3	histone deacetylase 3	8841	HDAC3_HUMAN	functional
26	GH1	growth hormone 1	2688	SOMA_HUMAN	mammal,functional,downstream
27	IL7R	interleukin 7 receptor	3575	IL7RA_HUMAN	putative
28	IGF1	insulin-like growth factor 1 (somatomedin C)	3479	IGF1	functional
29	IGF2	insulin-like growth factor 2	3481	IGF2_HUMAN	functional
30	INS	insulin	3630	INS_HUMAN	functional
31	NGF	nerve growth factor (beta polypeptide)	4803	NGF_HUMAN	putative
32	IRS1	insulin receptor substrate 1	3667	IRS1_HUMAN	model
33	PTPN1	protein tyrosine phosphatase, non-receptor type 1	5770	PTN1_HUMAN	downstream
34	IRS2	insulin receptor substrate 2	8660	IRS2_HUMAN	model,putative
35	AKT1	v-akt murine thymoma viral oncogene homolog 1	207	AKT1_HUMAN	model,cell
36	PIK3CB	phosphatidylinositol-4,5-bisphosphate 3-kinase, catalytic subunit beta	5291	PK3CB_HUMAN	model,downstream
37	NGFR	nerve growth factor receptor	4804	TNR16_HUMAN	downstream
38	HRAS	Harvey rat sarcoma viral oncogene homolog	3265	RASH_HUMAN	model,cell
39	MYC	v-myc avian myelocytomatosis viral oncogene homolog	4609	MYC_HUMAN	cell,upstream
40	EGFR	epidermal growth factor receptor	1956	EGFR_HUMAN	downstream
41	ERBB2	erb-b2 receptor tyrosine kinase 2	2064	ERBB2_HUMAN	downstream
42	INSR	insulin receptor	3643	INSR_HUMAN	model
43	NCOR1	nuclear receptor corepressor 1	9611	NCOR1_HUMAN	downstream
44	NBN	nibrin	4683	NBN_HUMAN	functional,putative
45	JUND	jun D proto-oncogene	3727	JUND_HUMAN	mammal,putative
46	IL2	interleukin 2	3558	IL2_HUMAN	putative
47	PDGFB	platelet-derived growth factor beta polypeptide	5155	PDGFB_HUMAN	upstream
48	EGF	epidermal growth factor	1950	EGF_HUMAN	upstream
49	IL2RG	interleukin 2 receptor, gamma	3561	IL2RG_HUMAN	downstream
50	FOS	FBJ murine osteosarcoma viral oncogene homolog	2353	FOS_HUMAN	putative
51	PDGFRB	platelet-derived growth factor receptor, beta polypeptide	5159	PGFRB_HUMAN	downstream
52	EPOR	Erythropoietin receptor	2057	EPOR_HUMAN	downstream
53	SST	somatostatin	6750	SMS_HUMAN	upstream
54	PRKCD	protein kinase C, delta	5580	KPCD_HUMAN	downstream
55	PPARA	peroxisome proliferator-activated receptor alpha	5465	PPARA_HUMAN	putative
56	RET	ret proto-oncogene	5979	RET_HUMAN	downstream
57	PLCG2	phospholipase C, gamma 2 (phosphatidylinositol-specific)	5336	PLCG2_HUMAN	downstream
58	PEX5	peroxisomal biogenesis factor 5	5830	PEX5_HUMAN	functional
59	TCF3	transcription factor 3	6929	TFE2_HUMAN	putative
60	PARP1	poly (ADP-ribose) polymerase 1	142	PARP1_HUMAN	functional,putative
61	BRCA1	breast cancer 1, early onset	672	BRCA1_HUMAN	mammal
62	PIN1	peptidylprolyl cis/trans isomerase, NIMA-interacting 1	5300	PIN1_HUMAN	upstream
63	PTEN	phosphatase and tensin homolog	5728	PTEN_HUMAN	model
64	CREBBP	CREB binding protein	1387	CBP_HUMAN	upstream
65	HIF1A	hypoxia inducible factor 1, alpha subunit (basic helix-loop-helix transcription factor)	3091	HIF1A_HUMAN	functional,downstream
66	UBB	ubiquitin B	7314	UBIQ_HUMAN	putative
67	RPA1	replication protein A1, 70kDa	6117	RFA1_HUMAN	upstream
68	BLM	Bloom syndrome, RecQ helicase-like	641	BLM_HUMAN	functional
69	BCL2	B-cell CLL/lymphoma 2	596	BCL2_HUMAN	functional
70	S100B	S100 calcium binding protein B	6285	S100B_HUMAN	upstream,putative
71	VCP	valosin containing protein	7415	TERA_HUMAN	downstream
72	POLG	polymerase (DNA directed), gamma	5428	DPOG1_HUMAN	mammal
73	IGFBP3	insulin-like growth factor binding protein 3	3486	IBP3_HUMAN	upstream
74	HSP90AA1	heat shock protein 90kDa alpha (cytosolic), class A member 1	3320	HS90A_HUMAN	functional
75	NR3C1	nuclear receptor subfamily 3, group C, member 1 (glucocorticoid receptor)	2908	GCR_HUMAN	downstream
76	EGR1	early growth response 1	1958	EGR1_HUMAN	upstream
77	VEGFA	vascular endothelial growth factor A	7422	VEGFA_HUMAN	putative
78	ABL1	ABL proto-oncogene 1, non-receptor tyrosine kinase	25	ABL1_HUMAN	functional,downstream
79	BRCA2	breast cancer 2, early onset	675	BRCA2_HUMAN	functional
80	TOP2A	topoisomerase (DNA) II alpha	7153	TOP2A_HUMAN	functional
81	TOP2B	topoisomerase (DNA) II beta	7155	TOP2B_HUMAN	functional
82	NFKB1	nuclear factor of kappa light polypeptide gene enhancer in B-cells 1	4790	NFKB1_HUMAN	functional
83	TOP1	topoisomerase (DNA) I	7150	TOP1_HUMAN	functional
84	RAD51	RAD51 recombinase	5888	RAD51_HUMAN	cell,functional
85	UBE2I	ubiquitin-conjugating enzyme E2I	7329	UBC9_HUMAN	upstream
86	TNF	tumor necrosis factor	7124	TNFA_HUMAN	putative
87	PDPK1	3-phosphoinositide dependent protein kinase 1	5170	PDPK1_HUMAN	downstream
88	CEBPA	CCAAT/enhancer binding protein (C/EBP), alpha	1050	CEBPA_HUMAN	functional
89	CEBPB	CCAAT/enhancer binding protein (C/EBP), beta	1051	CEBPB_HUMAN	mammal
90	MXI1	MAX interactor 1, dimerization protein	4601	MXI1_HUMAN	putative
91	TGFB1	transforming growth factor, beta 1	7040	TGFB1_HUMAN	putative
92	ERCC6	excision repair cross-complementation group 6	2074	ERCC6_HUMAN	functional
93	STK11	serine/threonine kinase 11	6794	STK11_HUMAN	upstream
94	EP300	E1A binding protein p300	2033	EP300_HUMAN	upstream
95	APTX	aprataxin	54840	APTX_HUMAN	functional
96	PML	promyelocytic leukemia	5371	PML_HUMAN	cell,downstream
97	GSK3B	glycogen synthase kinase 3 beta	2932	GSK3B_HUMAN	downstream
98	HTT	huntingtin	3064	HD_HUMAN	mammal
99	PRKCA	protein kinase C, alpha	5578	KPCA_HUMAN	downstream
100	SSTR3	somatostatin receptor 3	6753	SSR3_HUMAN	downstream
101	HELLS	helicase, lymphoid-specific	3070	HELLS_HUMAN	mammal
102	APOC3	apolipoprotein C-III	345	APOC3_HUMAN	putative
103	EEF2	eukaryotic translation elongation factor 2	1938	EF2_HUMAN	putative
104	ERCC3	excision repair cross-complementation group 3	2071	ERCC3_HUMAN	functional
105	TERF1	telomeric repeat binding factor (NIMA-interacting) 1	7013	TERF1_HUMAN	functional
106	PRKDC	protein kinase, DNA-activated, catalytic polypeptide	5591	PRKDC_HUMAN	functional
107	CAT	catalase	847	CATA_HUMAN	model
109	ERCC5	excision repair cross-complementation group 5	2073	ERCC5_HUMAN	functional
110	AR	androgen receptor	367	ANDR_HUMAN	upstream
111	GTF2H2	general transcription factor IIH, polypeptide 2, 44kDa	2966	TF2H2_HUMAN	downstream
112	XRCC5	X-ray repair complementing defective repair in Chinese hamster cells 5 (double-strand-break rejoining)	7520	XRCC5_HUMAN	mammal
113	PCNA	proliferating cell nuclear antigen	5111	PCNA_HUMAN	functional
114	FEN1	flap structure-specific endonuclease 1	2237	FEN1_HUMAN	downstream
115	FAS	Fas cell surface death receptor	355	TNR6_HUMAN	putative
116	TERF2	telomeric repeat binding factor 2	7014	TERF2_HUMAN	functional
117	XRCC6	X-ray repair complementing defective repair in Chinese hamster cells 6	2547	KU70_HUMAN	functional
118	POLD1	polymerase (DNA directed), delta 1, catalytic subunit	5424	DPOD1_HUMAN	downstream
119	BAX	BCL2-associated X protein	581	BAX_HUMAN	downstream,putative
120	RB1	retinoblastoma 1	5925	RB_HUMAN	cell
121	EMD	emerin	2010	EMD_HUMAN	functional
122	GRB2	growth factor receptor-bound protein 2	2885	GRB2_HUMAN	downstream
123	FOXO3	forkhead box O3	2309	FOXO3_HUMAN	model,human_link
124	FOXO1	forkhead box O1	2308	FOXO1_HUMAN	model
125	HSF1	heat shock transcription factor 1	3297	HSF1_HUMAN	model
126	XPA	xeroderma pigmentosum, complementation group A	7507	XPA_HUMAN	functional,putative
127	MSRA	methionine sulfoxide reductase A	4482	MSRA_HUMAN	mammal,model
128	RECQL4	RecQ helicase-like 4	9401	RECQ4_HUMAN	functional
129	SOD2	superoxide dismutase 2, mitochondrial	6648	SODM_HUMAN	mammal,model
130	SOD1	superoxide dismutase 1, soluble	6647	SODC_HUMAN	model
131	FOXM1	forkhead box M1	2305	FOXM1_HUMAN	functional
132	COQ7	coenzyme Q7 homolog, ubiquinone (yeast)	10229	COQ7_HUMAN	model
133	CACNA1A	calcium channel, voltage-dependent, P/Q type, alpha 1A subunit	773	CAC1A_HUMAN	putative
134	LRP2	low density lipoprotein receptor-related protein 2	4036	LRP2_HUMAN	downstream
135	AIFM1	apoptosis-inducing factor, mitochondrion-associated, 1	9131	AIFM1_HUMAN	functional
136	UCHL1	ubiquitin carboxyl-terminal esterase L1 (ubiquitin thiolesterase)	7345	UCHL1_HUMAN	putative
137	APP	amyloid beta (A4) precursor protein	351	A4_HUMAN	putative
138	APOE	apolipoprotein E	348	APOE_HUMAN	human_link
139	A2M	alpha-2-macroglobulin	2	A2MG_HUMAN	putative
140	SNCG	synuclein, gamma (breast cancer-specific protein 1)	6623	SYUG_HUMAN	upstream
141	PRDX1	peroxiredoxin 1	5052	PRDX1_HUMAN	functional,putative
142	PON1	paraoxonase 1	5444	PON1_HUMAN	putative
143	RELA	v-rel avian reticuloendotheliosis viral oncogene homolog A	5970	TF65_HUMAN	functional
144	IL6	interleukin 6	3569	IL6_HUMAN	putative
145	RGN	regucalcin	9104	RGN_HUMAN	putative
146	ATP5O	ATP synthase, H+ transporting, mitochondrial F1 complex, O subunit	539	ATPO_HUMAN	model
147	RAD52	RAD52 homolog, DNA repair protein	5893	RAD52_HUMAN	cell,functional
148	TOP3B	topoisomerase (DNA) III beta	8940	TOP3B_HUMAN	functional,putative
149	ERCC1	excision repair cross-complementation group 1	2067	ERCC1_HUMAN	mammal,functional
150	SIRT1	sirtuin 1	23411	SIR1_HUMAN	mammal,model,cell
151	HDAC1	histone deacetylase 1	3065	HDAC1_HUMAN	functional
152	HSPA9	heat shock 70kDa protein 9 (mortalin)	3313	GRP75_HUMAN	model
153	GPX1	glutathione peroxidase 1	2876	GPX1_HUMAN	functional
154	GSR	glutathione reductase	2936	GSHR_HUMAN	functional
155	GSS	glutathione synthetase	2937	GSHB_HUMAN	functional
156	GSTA4	glutathione S-transferase alpha 4	2941	GSTA4_HUMAN	functional
157	GSTP1	glutathione S-transferase pi 1	2950	GSTP1_HUMAN	functional
158	MT-CO1	mitochondrially encoded cytochrome c oxidase I	4512	COX1_HUMAN	cell,functional
159	HSPD1	heat shock 60kDa protein 1 (chaperonin)	3329	CH60_HUMAN	functional
160	HSPA1A	heat shock 70kDa protein 1A	3303	HS71A_HUMAN	mammal,model,functional,putative
161	HSPA1B	heat shock 70kDa protein 1B	3304	HSPA1B	functional,putative
162	PCMT1	protein-L-isoaspartate (D-aspartate) O-methyltransferase	5110	PIMT_HUMAN	functional,putative
163	MAPK8	mitogen-activated protein kinase 8	5599	MK08_HUMAN	model
164	YWHAZ	tyrosine 3-monooxygenase/tryptophan 5-monooxygenase activation protein, zeta	7534	1433Z_HUMAN	downstream
165	PTK2B	protein tyrosine kinase 2 beta	2185	FAK2_HUMAN	downstream
166	PTK2	protein tyrosine kinase 2	5747	FAK1_HUMAN	downstream
167	IL7	interleukin 7	3574	IL7_HUMAN	putative
168	MAPK14	mitogen-activated protein kinase 14	1432	MK14_HUMAN	cell,functional
169	FGFR1	fibroblast growth factor receptor 1	2260	FGFR1_HUMAN	putative
170	SP1	Sp1 transcription factor	6667	SP1_HUMAN	upstream
171	FLT1	fms-related tyrosine kinase 1	2321	VGFR1_HUMAN	downstream
172	JUN	jun proto-oncogene	3725	JUN_HUMAN	upstream
173	MED1	mediator complex subunit 1	5469	MED1_HUMAN	putative
174	MAPK9	mitogen-activated protein kinase 9	5601	MK09_HUMAN	model
175	MAPK3	mitogen-activated protein kinase 3	5595	MK03_HUMAN	downstream
176	HMGB1	high mobility group box 1	3146	HMGB1_HUMAN	downstream
177	CCNA2	cyclin A2	890	CCNA2_HUMAN	downstream
178	HMGB2	high mobility group box 2	3148	HMGB2_HUMAN	downstream
179	MAP3K5	mitogen-activated protein kinase kinase kinase 5	4217	M3K5_HUMAN	downstream
180	TAF1	TAF1 RNA polymerase II, TATA box binding protein (TBP)-associated factor, 250kDa	6872	TAF1_HUMAN	downstream
181	LMNB1	lamin B1	4001	LMNB1_HUMAN	functional
182	SDHC	succinate dehydrogenase complex, subunit C, integral membrane protein, 15kDa	6391	C560_HUMAN	model
183	FOXO4	forkhead box O4	4303	FOXO4_HUMAN	model
184	HESX1	HESX homeobox 1	8820	HESX1_HUMAN	upstream
185	PIK3R1	phosphoinositide-3-kinase, regulatory subunit 1 (alpha)	5295	P85A_HUMAN	downstream
186	BSCL2	Berardinelli-Seip congenital lipodystrophy 2 (seipin)	26580	BSCL2_HUMAN	putative
187	AGPAT2	1-acylglycerol-3-phosphate O-acyltransferase 2	10555	PLCB_HUMAN	putative
188	BMI1	BMI1 proto-oncogene, polycomb ring finger	648	BMI1_HUMAN	putative
189	EEF1A1	eukaryotic translation elongation factor 1 alpha 1	1915	EF1A1_HUMAN	model
190	TFAP2A	transcription factor AP-2 alpha (activating enhancer binding protein 2 alpha)	7020	AP2A_HUMAN	upstream
191	BDNF	brain-derived neurotrophic factor	627	BDNF_HUMAN	putative
192	CREB1	cAMP responsive element binding protein 1	1385	CREB1_HUMAN	upstream,putative
193	ATF2	activating transcription factor 2	1386	ATF2_HUMAN	downstream
194	TBP	TATA box binding protein	6908	TBP_HUMAN	upstream
195	APEX1	APEX nuclease (multifunctional DNA repair enzyme) 1	328	APEX1_HUMAN	functional
196	HBP1	HMG-box transcription factor 1	26959	HBP1_HUMAN	downstream
197	BUB1B	BUB1 mitotic checkpoint serine/threonine kinase B	701	BUB1B_HUMAN	mammal
198	PTGS2	prostaglandin-endoperoxide synthase 2 (prostaglandin G/H synthase and cyclooxygenase)	5743	PGH2_HUMAN	putative
199	HSPA8	heat shock 70kDa protein 8	3312	HSP7C_HUMAN	functional
200	SIN3A	SIN3 transcription regulator family member A	25942	SIN3A_HUMAN	putative
201	CDK1	cyclin-dependent kinase 1	983	CDK1_HUMAN	downstream
202	TFDP1	transcription factor Dp-1	7027	TFDP1_HUMAN	cell,downstream
203	DDIT3	DNA-damage-inducible transcript 3	1649	DDIT3_HUMAN	putative
204	POLA1	polymerase (DNA directed), alpha 1, catalytic subunit	5422	DPOLA_HUMAN	cell
205	MAPT	microtubule-associated protein tau	4137	TAU_HUMAN	putative
206	CTGF	connective tissue growth factor	1490	CTGF_HUMAN	putative
207	HDAC2	histone deacetylase 2	3066	HDAC2_HUMAN	functional,upstream
208	MAX	MYC associated factor X	4149	MAX_HUMAN	functional
209	MXD1	MAX dimerization protein 1	4084	MAD1_HUMAN	functional
210	MDM2	MDM2 proto-oncogene, E3 ubiquitin protein ligase	4193	MDM2_HUMAN	upstream
211	SUMO1	small ubiquitin-like modifier 1	7341	SUMO1_HUMAN	upstream
212	H2AFX	H2A histone family, member X	3014	H2AX_HUMAN	functional
213	HOXB7	homeobox B7	3217	HXB7_HUMAN	putative
214	HOXC4	homeobox C4	3221	HXC4_HUMAN	putative
215	JAK2	Janus kinase 2	3717	JAK2_HUMAN	downstream
216	ESR1	estrogen receptor 1	2099	ESR1_HUMAN	upstream
217	LEP	leptin	3952	LEP_HUMAN	putative
218	LEPR	leptin receptor	3953	LEPR_HUMAN	putative
219	NFKBIA	nuclear factor of kappa light polypeptide gene enhancer in B-cells inhibitor, alpha	4792	IKBA_HUMAN	mammal,putative
220	CLU	clusterin	1191	CLUS_HUMAN	model,putative
221	MTOR	mechanistic target of rapamycin (serine/threonine kinase)	2475	MTOR_HUMAN	mammal,model,cell
222	GHRHR	growth hormone releasing hormone receptor	2692	GHRHR_HUMAN	upstream,putative
223	CTNNB1	catenin (cadherin-associated protein), beta 1, 88kDa	1499	CTNB1_HUMAN	downstream
224	PSEN1	presenilin 1	5663	PSN1_HUMAN	putative
225	DLL3	delta-like 3 (Drosophila)	10683	DLL3_HUMAN	putative
226	CDKN2A	cyclin-dependent kinase inhibitor 2A	1029	CDN2A_HUMAN	mammal,cell
227	PPP1CA	protein phosphatase 1, catalytic subunit, alpha isozyme	5499	PP1A_HUMAN	cell,putative
228	DBN1	drebrin 1	1627	DREB_HUMAN	putative
229	NOG	noggin	9241	NOGG_HUMAN	putative
230	ELN	elastin	2006	ELN_HUMAN	human_link
231	ATR	ATR serine/threonine kinase	545	ATR_HUMAN	mammal
232	UCP3	uncoupling protein 3 (mitochondrial, proton carrier)	7352	UCP3_HUMAN	functional
233	ZMPSTE24	zinc metallopeptidase STE24	10269	FACE1_HUMAN	upstream,putative
234	TP63	tumor protein p63	8626	P63_HUMAN	mammal
235	UCP2	uncoupling protein 2 (mitochondrial, proton carrier)	7351	UCP2_HUMAN	model
236	POLB	polymerase (DNA directed), beta	5423	DPOLB_HUMAN	functional
237	GCLC	glutamate-cysteine ligase, catalytic subunit	2729	GSH1_HUMAN	functional
238	GCLM	glutamate-cysteine ligase, modifier subunit	2730	GSH0_HUMAN	model
239	SIRT6	sirtuin 6	51548	SIRT6_HUMAN	mammal
240	BUB3	BUB3 mitotic checkpoint protein	9184	BUB3_HUMAN	mammal
241	RAE1	ribonucleic acid export 1	8480	RAE1L_HUMAN	mammal
242	PMCH	pro-melanin-concentrating hormone	5367	MCH_HUMAN	functional
243	MLH1	mutL homolog 1	4292	MLH1_HUMAN	functional,putative
244	CSNK1E	casein kinase 1, epsilon	1454	KC1E_HUMAN	putative
245	STUB1	STIP1 homology and U-box containing protein 1, E3 ubiquitin protein ligase	10273	CHIP_HUMAN	mammal
246	PPM1D	protein phosphatase, Mg2+/Mn2+ dependent, 1D	8493	PPM1D_HUMAN	downstream,putative
247	CHEK2	checkpoint kinase 2	11200	CHK2_HUMAN	functional
248	PCK1	phosphoenolpyruvate carboxykinase 1 (soluble)	5105	PCKGC_HUMAN	putative
249	ARHGAP1	Rho GTPase activating protein 1	392	RHG01_HUMAN	mammal
250	CDC42	cell division cycle 42	998	CDC42_HUMAN	cell,downstream
251	ARNTL	aryl hydrocarbon receptor nuclear translocator-like	406	BMAL1_HUMAN	mammal
252	CLOCK	clock circadian regulator	9575	CLOCK_HUMAN	functional,downstream
253	HIC1	hypermethylated in cancer 1	3090	HIC1_HUMAN	upstream
254	PAPPA	pregnancy-associated plasma protein A, pappalysin 1	5069	PAPP1_HUMAN	mammal,functional,putative
255	ADCY5	adenylate cyclase 5	111	ADCY5_HUMAN	mammal
256	PPARGC1A	peroxisome proliferator-activated receptor gamma, coactivator 1 alpha	10891	PRGC1_HUMAN	mammal,upstream,downstream
257	GPX4	glutathione peroxidase 4	2879	GPX4_HUMAN	putative
258	UCP1	uncoupling protein 1 (mitochondrial, proton carrier)	7350	UCP1_HUMAN	putative
259	FGF23	fibroblast growth factor 23	8074	FGF23_HUMAN	downstream,putative
260	EFEMP1	EGF containing fibulin-like extracellular matrix protein 1	2202	FBLN3_HUMAN	mammal
261	ERCC4	excision repair cross-complementation group 4	2072	XPF_HUMAN	functional,putative
262	CETP	cholesteryl ester transfer protein, plasma	1071	CETP_HUMAN	human_link
263	PPARG	peroxisome proliferator-activated receptor gamma	5468	PPARG_HUMAN	functional
264	AGTR1	angiotensin II receptor, type 1	185	AGTR1_HUMAN	mammal
265	CISD2	CDGSH iron sulfur domain 2	493856	CISD2_HUMAN	mammal
266	EEF1E1	eukaryotic translation elongation factor 1 epsilon 1	9521	MCA3_HUMAN	mammal
267	EPS8	epidermal growth factor receptor pathway substrate 8	2059	ES8L2_HUMAN	mammal
268	KCNA3	potassium channel, voltage gated shaker related subfamily A, member 3	3738	KCNA3_HUMAN	mammal
269	SIRT7	sirtuin 7	51547	SIR7_HUMAN	functional,putative
270	SLC13A1	solute carrier family 13 (sodium/sulfate symporter), member 1	6561	A4D0X1_HUMAN	mammal,model
271	SOCS2	suppressor of cytokine signaling 2	8835	SOCS2_HUMAN	functional,upstream
273	TPP2	tripeptidyl peptidase II	7174	TPP2_HUMAN	mammal
274	TP53BP1	tumor protein p53 binding protein 1	7158	TP53B_HUMAN	functional
275	SIRT3	sirtuin 3	23410	SIR3_HUMAN	functional
276	NCOR2	nuclear receptor corepressor 2	9612	NCOR2_HUMAN	mammal
277	SUN1	Sad1 and UNC84 domain containing 1	23353	SUN1_HUMAN	upstream
278	BAK1	BCL2-antagonist/killer 1	578	BAK_HUMAN	functional
279	IGFBP2	insulin-like growth factor binding protein 2, 36kDa	3485	IBP2_HUMAN	mammal,functional
280	PYCR1	pyrroline-5-carboxylate reductase 1	5831	P5CR1_HUMAN	putative
281	TP73	tumor protein p73	7161	P73_HUMAN	functional,putative
282	CNR1	cannabinoid receptor 1 (brain)	1268	CNR1_HUMAN	putative
283	NFE2L2	nuclear factor, erythroid 2-like 2	4780	NF2L2_HUMAN	cell,upstream
284	CDKN1A	cyclin-dependent kinase inhibitor 1A (p21, Cip1)	1026	CDN1A_HUMAN	cell
285	PDGFRA	platelet-derived growth factor receptor, alpha polypeptide	5156	PGFRA_HUMAN	downstream
286	PIK3CA	phosphatidylinositol-4,5-bisphosphate 3-kinase, catalytic subunit alpha	5290	PK3CA_HUMAN	upstream
287	C1QA	complement component 1, q subcomponent, A chain	712	C1QA_HUMAN	upstream
288	CDKN2B	cyclin-dependent kinase inhibitor 2B (p15, inhibits CDK4)	1030	CDN2B_HUMAN	cell
289	EIF5A2	eukaryotic translation initiation factor 5A2	56648	IF5A2_HUMAN	mammal
290	MIF	macrophage migration inhibitory factor (glycosylation-inhibiting factor)	4282	MIF_HUMAN	mammal
291	DGAT1	diacylglycerol O-acyltransferase 1	8694	DGAT1_HUMAN	mammal
292	MT1E	metallothionein 1E	4493	MT1E_HUMAN	putative
293	FGF21	fibroblast growth factor 21	26291	FGF21_HUMAN	mammal
294	HTRA2	HtrA serine peptidase 2	27429	HTRA2_HUMAN	mammal
295	GSK3A	glycogen synthase kinase 3 alpha	2931	GSK3A_HUMAN	mammal
296	NUDT1	nudix (nucleoside diphosphate linked moiety X)-type motif 1	4521	8ODP_HUMAN	mammal
297	IKBKB	inhibitor of kappa light polypeptide gene enhancer in B-cells, kinase beta	3551	IKKB_HUMAN	mammal
298	SQSTM1	sequestosome 1	8878	SQSTM_HUMAN	putative
299	CDK7	cyclin-dependent kinase 7	1022	CDK7_HUMAN	mammal
300	GRN	granulin	2896	GRN_HUMAN	putative
301	SERPINE1	serpin peptidase inhibitor, clade E (nexin, plasminogen activator inhibitor type 1), member 1	5054	PAI1_HUMAN	upstream
302	SPRTN	SprT-like N-terminal domain	83932	SPRTN_HUMAN	putative
303	RICTOR	RPTOR independent companion of MTOR, complex 2	253260	RICTR_HUMAN	functional,putative
304	CTF1	cardiotrophin 1	1489	CTF1_HUMAN	putative
305	TRAP1	TNF receptor-associated protein 1	10131	TRAP1_HUMAN	functional,putative
306	TRPV1	transient receptor potential cation channel subfamily V member 1	7442	TRPV1_HUMAN	mammal
307	NFE2L1	nuclear factor, erythroid 2-like 1	4779	NF2L1_HUMAN	model,functional
308	IFNB1	Interferon beta	3456	IFNB_HUMAN	mammal,cell
309	GDF11	growth differentiation factor 11	10220	A0A024RB20_HUMAN	mammal,human_link

## Sheet: Human longevity
id	Association	Population	Variant(s)	Gene(s)	PubMed
4	significant	Finnish	APOC3	APOC3	8018664
5	significant	Finnish	E2/E3/E4	APOE	8018664
6	significant	French	I/D	ACE	8136829
8	significant	Finnish	APOB	APOB	8155090
9	significant	Finnish	E2/E3/E4	APOE	8155090
10	significant	Swedish	E2/E3/E4	APOE	8403397
12	significant	Italian	APOB	APOB	9050915
13	significant	English (Cambridge)	I/D	ACE	9105559
14	significant	English (Cambridge)	APOC1	APOC1	9105559
19	significant	Italian	1-bp guanine deletion/insertion (4G/5G)	SERPINE1	9108791
24	significant	French	HLA-DRB1	HLA-DRB1	9425225
28	significant	French	I/D	ACE	9761238
29	significant	English (Caucasian) and Nigerian	638G/A	SULT1A1	9854023
33	significant	Italian	TH	TH	9887369
52	significant	Italian (Northern)	GSTT1	GSTT1	11162685
53	significant	Russian	T-455C	APOC3	11193221
54	significant	Finnish	E2/E3/E4	APOE	11213279
56	significant	French	E2/E3/E4	APOE	11280044
58	significant	Italian	-174C/G	IL6	11500818
61	significant	American (Caucasian)	T1565C	ITGB3	11568114
66	significant	Danish	M/T235	AGT	11602206
70	significant	Chinese (Uighur in Xinjiang)	E2/E3/E4	APOE	11640949
79	significant	Chinese (Uighur, Kazakh and Han in Xinjiang)	I/D	ACE	11773214
81	significant	Italian	874T/A	IFNG	11857058
82	significant	Italian	-1082G/A	IL10	11857058
83	significant	Italian (Sicily)	C282Y	HFE	11857058
86	significant	Italian	Q192R	PON1	12082503
89	significant	Italian	TH	TH	12297342
91	significant	Danish	I/D	ACE	12547486
93	significant	Italian (Southern)	APOA1-MspI-RFLP	APOA1	12556235
95	significant	Japanese	(GT)n repeat	HMOX1	12566526
102	significant	American (Caucasian)	AKAP10	AKAP10	12646697
103	significant	Italian	-1082G/A	IL10	12676903
109	significant	Irish	T2437C	HSPA1L	12714268
124	significant	French	Q192R	PON1	12889841
127	significant	Italian (Southern)	-110A/C	HSPA1A	14501185
128	significant	Brazilian of European and Japanese origin	I/D	ACE	14528043
130	significant	Ashkenazi Jewish	I405V	CETP	14559957
131	significant	Italian (Southern)	G477T	SIRT3	14580859
132	significant	Russian (Novosibirsk)	I/D	ACE	14743603
133	significant	Russian (Novosibirsk)	E2/E3/E4	APOE	14743603
135	significant	Italian and N. Irish	Q192R	PON1	15050299
147	significant	German	V432L	CYP1B1	15177664
151	significant	Danish	-110A/C	HSPA1A	15190186
153	significant	Italian (Sicily)	-107T/C	PON1	15236768
154	significant	Italian	PPARG	PPARG	15236769
157	significant	Danish	-174C/G	IL6	15241482
158	significant	Danish	Q192R	PON1	15241482
160	significant	Dutch	ER22/23EK	NR3C1	15276593
165	significant	Italian	Asp299Gly	TLR4	15547160
166	significant	Chinese (Uighur in Xinjiang)	I/D	ACE	15569453
168	significant	Japanese	INSR	INSR	15582274
175	significant	Ashkenazi Jewish (Jerusalem)	A/G ApaI site	IGF2	15621215
178	significant	Finnish	-174C/G	IL6	15664628
179	significant	Italian (Southern)	VNTR	SIRT3	15676284
180	significant	Dutch	GH1	GH1	15771611
188	significant	American (Caucasian)	-438A/G	CPB2	15939070
192	significant	Chinese (Uighur in Xinjiang)	E2/E3/E4	APOE	16086293
193	significant	Japanese	SLC6A4	SLC6A4	16095668
194	significant	German	D919G	MTR	16142417
199	significant	Mexican	-308G/A	TNF	16269080
200	significant	Italian (Sicily)	M694V	MEFV	16387839
201	significant	Japanese	-819C/T	IL10	16424284
214	significant	Danish	GSTT1	GSTT1	16574194
215	significant	Ashkenazi Jewish	rs2542052	APOC3	16602826
219	significant	Italian	YTHDF2	YTHDF2	16799135
220	significant	Danish	-110A/C	HSPA1A	16804002
221	significant	Danish	1267A/G	HSPA1B	16804002
223	significant	Italian	647A/C	MT1A	16955215
224	significant	Italian (Southern)	I/D	ACE	16960022
225	significant	Italian (Southern)	E2/E3/E4	APOE	16960022
227	significant	Columbian	I/D	ACE	16971231
229	significant	Italian (Sicily)	SERPINE1	SERPINE1	17048073
231	significant	Greek	E2/E3/E4	APOE	17234815
232	significant	Italian	rs5744256	IL18	17301041
235	significant	Italian	KL-VS	KL	19421891
236	significant	Polish	Lys751Gln	ERCC2	19707883
238	significant	Mediterranean (Italian, Greek and Tunisian)	CHIT1	CHIT1	19881466
239	significant	Italian	Gly1057Asp-IRS2	IRS2	19887537
240	significant	Ashkenazi Jewish	TERC	TERC	19915151
241	significant	Ashkenazi Jewish	TERT	TERT	19915151
242	significant	Italian	ADA*2	ADA2	20174870
244	significant	Jordanian	rs1501299	ADIPOQ	20201642
245	significant	Jordanian	rs7799039	LOC105375494	20201642
247	significant	Italian (Palermo)	DRB1*18	HLA-DRB1	20426625
248	significant	Jordanian	-1082G/A	IL10	20518833
250	significant	American (Georgia and Louisiana populations from African and European origin)	APOE	APOE	20569235
251	significant	Italian (Salerno)	rs4646	CYP19A1	20819792
252	significant	Italian (Salerno)	ESR1	ESR1	20819792
253	significant	American (Caucasian)	rs7896005	SIRT1	21972126
255	significant	Greek	rs1799752	ACE	23389097
256	significant	American (Caucasian)	rs3803304	AKT1	19489743
258	significant	American (Caucasian)		TP53	20824210
262	significant	Danish	rs1002149	GSR	22406557
263	significant	Danish	rs1207362	KL	22406557
264	significant	Danish	rs2267723	GHRHR	22406557
265	significant	Danish	rs3842755	INS	22406557
266	significant	Danish	rs572169	GHSR	22406557
267	significant	Danish	rs9456497	IGF2R	22406557
268	significant	Danish	rs11571461	RAD52	22406557
269	significant	Danish	rs13251813	WRN	22406557
270	significant	Danish	rs1805329	RAD23B	22406557
271	significant	Danish	rs2953983	POLB	22406557
272	significant	Danish	rs3211994	SLC9A3R2	22406557
273	significant	Danish	rs10047589	TXNRD1	22406557
274	significant	Danish	rs207444	XDH	22406557
275	significant	Danish	rs26802	GHRL	22406557
276	significant	Danish	rs13320360	MLH1	22406557
277	significant	Danish	rs2509049	H2AFX	22406557
278	significant	Danish	rs705649	XRCC5	22406557
279	significant	Dutch	rs2498804	LOC107987209	21418511
280	significant	European		TP53	23286790
281	significant	European		TP53	23286790
282	significant	European		TP53	23286790
283	significant	European		TP53	23286790
284	significant	European	rs4420638	APOC1	23286790
285	significant	Polish	-11391G > A	ADIPOQ	23339001
286	significant	American (Caucasian)	rs2075650	TOMM40	22279548
287	significant	American (Caucasian)	D4S1564	TP53	11526246
288	significant	Italian (Central)	rs73598374	ADA	21865054
289	significant	Italian (Central)	rs1042522	TP53	23125046
290	significant	Italian (Central)	MNS16A	TERT	23562826
292	significant	Chinese	I/D	ACE	22456784
294	significant	Danish, German	rs3803304	AKT1	22929028
296	significant	Danish, German, Dutch	rs107251	SIRT6	22234866
297	significant	American (Caucasian)	DRD4 7R	DRD4	23283341
298	significant	American (Caucasian)	rs2024714	CDH4	22533364
299	significant	American (Caucasian)	rs9616906	TP53	22533364
300	significant	American (Caucasian)	rs1327533	SVEP1	22533364
301	significant	American (Caucasian)	rs9876781	ATRIP	22533364
302	significant	American (Caucasian)	rs2370413	CACNA1C	22533364
303	significant	American (Caucasian)	rs739401	CARS	22533364
304	significant	American (Caucasian)	rs12623542	LINC01237	22533364
305	significant	American (Caucasian)	rs9517320	STK24	22533364
306	significant	American (Caucasian)	rs10256972	C7orf50	22533364
307	significant	American (Caucasian)	rs139170	PARVG	22533364
308	significant	American (Caucasian)	rs2826891	NCAM2	22533364
309	significant	American (Caucasian)	rs10937739	PPP2R2C	22533364
310	significant	American (Caucasian)	rs41383	NLRC5	22533364
311	significant	American (Caucasian)	rs1974676	HPCAL1	22533364
312	significant	American (Caucasian)	rs3800358	BTBD9	22533364
313	significant	American (Caucasian)	rs13008689	TP53	22533364
314	significant	American (Caucasian)	rs13053175	SSTR3	22533364
315	significant	American (Caucasian)	rs16975963	LOC100631378	22533364
316	significant	American (Caucasian)	rs10819510	TP53	22533364
317	significant	American (Caucasian)	rs432203	TGFA	22533364
318	significant	American (Caucasian)	rs3120819	TP53	22533364
319	significant	American (Caucasian)	rs2590504	PPP1R26-AS1	22533364
320	significant	American (Caucasian)	rs4148544	ABCC4	22533364
321	significant	American (Caucasian)	rs1834497	CLSTN2	22533364
322	significant	American (Caucasian)	rs1205035	TP53	22533364
323	significant	American (Caucasian)	rs5771675	FAM19A5	22533364
324	significant	American (Caucasian)	rs4648884	RUNX3	22533364
328	significant	Chinese (Han)	rs189037	ATM	20816691
329	significant	Italian	rs3851179	PICALM	21297266
330	significant	Italian	rs2229765	IGF1R	22115178
332	significant	Italian	rs10491334	CAMK4	21612516
333	significant	Italian	rs429358	APOE	21612516
336	significant	Polish	rs10524523	TOMM40	22008263
337	significant	Italian (Southern)	rs660339	UCP2	22216339
338	significant	Italian (Southern)	rs9472817	SLC25A27	22216339
341	significant	Italian (Southern)	Pro12Ala	PPARG	22985084
342	significant	Italian (Southern)	rs978739	TAS2R16	23133589
343	significant	Italian (Southern)	rs1879417	NOS1	23572278
346	significant	Spanish and Italian	rs1805086	MSTN	23354683
351	significant	Chinese (Zhuang)	haplogroup F	ND5	21945877
352	significant	Japanese	Mt5178A/C	ND2	9449878
353	significant	Japanese	Mt8414C/T	ATP8	9449878
354	significant	Japanese	Mt3010G/A	RNR2	9449878
355	significant	Turkish	rs1800795	IL6	21277639
356	significant	Turkish	rs28366003	MT2A	21277639
357	significant	Italian (Central)	HP	HP	21147083
359	significant	Danish, American	rs2075650	TOMM40	23040522
360	significant	Italian	rs189037	ATM	22960875
361	significant	American (Amish)	rs205990	LOC105378102	22773346
362	significant	Italian (Southern)	rs282070	MAP3K7	22576335
363	significant	Italian (Southern)	rs2111699	GSTZ1	22576335
364	significant	American, English, Irish	rs2075650	TOMM40	22445811
365	significant	Russian	rs507879	CASP5	20434535
369	significant	Danish	rs4880	SOD2	19428448
370	significant	Danish	rs1050450	GPX1	19428448
371	significant	Japanese	14979C	TP53	18545700
372	significant	Italian (Northern)	VEGFA	VEGFA	17574707
373	significant	Ashkenazi Jewish, Czechs (Bohemian)	KL-VS	KL	15677572
374	significant	Ashkenazi Jewish	CETP	CETP	15621216
375	significant	Finnish		TP53	12483296
376	significant	Italian (Sicily)	C282Y	HFE	11857056
377	significant	Italian	874T/A	IFNG	11772518
378	significant	Irish (Belfast)	E2/E3/E4	APOE	11470126
379	significant	Italian		TP53	10463944
380	significant	Chinese (Han)	E2/E3/E4	APOE	9792194
381	significant	Japanese	HLA-DQA1	HLA-DQA1	2889033
382	significant	Japanese	HLA-DRB1	HLA-DRB1	2889033
383	significant	Irish	T2437C	HSPA1L	12742533
384	significant	Danish	rs1042522	TP53	18256523
385	significant	Italian (Northern)	rs1333049	TP53	20230275
386	significant	Dutch	rs12778366	SIRT1	23505545
387	significant	European (Danish, Finnish, South Italian and Greek)		TP53	24341918
388	significant	Caucasian	-374T/A	AGER	24284407
389	significant	Spanish	E4	UBE4B	24534555
392	significant	Spanish	rs1333049	TP53	24163049
393	significant	European	rs4420638	APOC1	24688116
395	significant	Japanese	rs1333049	TP53	24163049
396	significant	European	rs2149954	LINC02227	24688116
G397	significant	Japanese (Okinawa)	DQA10101=0104,DQA105	HLA-DQA1	9389323
G398	significant	Japanese (Okinawa)	DQB105,DQB103	HLA-DQB1	9389323
G399	significant	Japanese (Okinawa)	DRB1*1401,DRB1*0101,DRB1*1201	HLA-DRB1	9389323
G404	significant	Danish	R/Q353,FVII-323ins10	F7	11602206
G405	significant	Czechs (Bohemian), Americans (Baltimore Caucasians and African-Americans)	F352V,C370S	KL	11792841
G407	significant	Italian	G/A,codon 1013	IGF1R	12843179
G412	significant	Italian (Northern)	TP53,GSTT1	TP53,GSTT1	15195682
G413	significant	Italian	-800G/A,-509C/T,869T/C,915G/C	TGFB1	15569360
G417	significant	Korean	C670,A676,T1172	MLH1	16474933
G422	significant	Ashkenazi Jewish	1545G>A,4103C>T	IGF1R	18316725
G425	significant	German	rs2274776,rs1571631,rs6911407,rs768023,rs2802288,rs2883881,rs12200646,rs2802290,rs13220810,rs7762395,rs9400239,rs3800231,rs1268170,rs473268,rs479744,rs519007	AFG1L,FOXO3	19196970
G426	significant	Italian (Southern)	rs2802292,rs2764264,rs2802288,rs13217795	FOXO3	19415983
G427	significant	German	rs1776180,rs735943,rs4149965	EXO1	19698732
G428	significant	Chinese (Han)	rs2755209,rs2755213	FOXO1	19793722
G429	significant	Chinese (Han)	rs2253310,rs2802292,rs4946936	FOXO3	19793722
G430	significant	Ashkenazi Jewish	rs12050077,rs10149689	CEP128	19837933
G431	significant	Chinese (Uighur in Xinjiang)	A1267G,G190C,T2437C	HSPA1B,HSPA1A,HSPA1L	19840767
G432	significant	Italian, Ashkenazi Jewish and Japanese	rs3788157,rs414743,rs2838809,rs2838810,rs2838816	ADARB1	20011587
G433	significant	Italian, Ashkenazi Jewish and Japanese	rs884949,rs2805533,rs2387653,rs2805535,rs2805543,rs3898610,rs1533484,rs2676192,rs2387952,rs17294019,rs10903420,rs1007147,rs2805562	ADARB2	20011587
G434	significant	Italian	rs1801270,rs1059234	CDKN1A	20126416
G436	significant	Danish	1267A>G,2437T>C,-110A>C	HSPA1B,HSPA1L,HSPA1A	20388090
G438	significant	American (Georgia and Louisiana populations from African and European origin)	APOE,HRAS,CERS1	APOE,HRAS,CERS1	20569235
G440	significant	American (Caucasians), Italian (Southern), French, Ashkenazi Jewish	rs915179,rs2485662,rs4641,rs1468772	LMNA,SEMA4A	22340368
G442	significant	American of Japanese origin	rs2764264,rs13217795,rs2802292	FOXO3	18765803
G448	significant	American (Caucasian)	rs1935949,rs4946935	FOXO3	19489743
G450	significant	German	rs4420638,rs2075650	APOC1,TOMM40	21740922
G454	significant	Danish	rs429358,rs7412	APOE	23051975
G457	significant	Dutch	AKT1,AKT3,FOXO4,IGF2,INS,PIK3CA,SGK1,SGK3,YWHAG,POT1	AKT1,AKT3,FOXO4,IGF2,INS,PIK3CA,SGK1,SGK3,YWHAG,POT1	22113349
G458	significant	Dutch	rs2075650,rs429358,rs7412	TOMM40,APOE	21418511
G461	significant	Dutch	RHEB,RHOA,RICTOR,RPS6,RPS6KB1,SGK1,POLDIP3,SREBF1,TSC1,TSC2,ULK1,YY1,EIF4EBP1,AKT1,C12orf44,ATG13,DEPTOR,EIF4B,EIF4E,RB1CC1,FOXO1,FOXO3,HIF1A,MLST8,LAMTOR3,MAPKAP1,MTOR,LAMTOR2,CDKN2C,PPARGC1A,PRKCA,PPARG,AKT1S1,PRR5,PRR5L,RRAGA,RRAGB,RRAGC,RRAGD,RPTOR	RHEB,RHOA,RICTOR,RPS6,RPS6KB1,SGK1,POLDIP3,SREBF1,TSC1,TSC2,ULK1,YY1,EIF4EBP1,AKT1,ATG101,ATG13,DEPTOR,EIF4B,EIF4E,RB1CC1,FOXO1,FOXO3,HIF1A,MLST8,LAMTOR3,MAPKAP1,MTOR,LAMTOR2,CDKN2C,PPARGC1A,PRKCA,PPARG,AKT1S1,PRR5,PRR5L,RRAGA,RRAGB,RRAGC,RRAGD,RPTOR	23061800
G469	significant	American (Caucasian)	rs1834461,rs1503434,rs3816754,rs9324976,rs5754682,rs10229977,rs6443429,rs216493,rs4933309,rs12606250,rs6991271,rs2738679,rs216148,rs7656234,rs1812736,rs1470196,rs1822590,rs15606,rs452707,rs9308765,rs12121466,rs7505612,rs1858897,rs767478,rs10140519,rs828154,rs1517598,rs2866705,rs524533,rs11954180,rs2660885,rs7319813,rs1042663,rs6105966,rs4647992,rs4541274,rs924584,rs933664,rs1033686,rs9397084,rs99…	HTR1F,RAD51D,LARGE1,TBL1XR1,PLEKHA7,KIF13B,WWOX,CSF1R,SLC4A4,LINC02032,LOC105378178,PROM1,TMEM151B,SLC6A7,ENOX1,C2,C20orf78,NFKB1,CTNNA2,GSG1L,RAD51B,SYNE1,PITPNM3,TRIM25,TENM4,ADAMTSL1,SGSH,PKNOX2,ZBTB20,LOC105370656,LOC107986178,ITGA1,NT5DC1,TOMM40,BTG3,PLXNA4,CMAHP,DLGAP5,LRP1B,SYT13,WRN,SEMA6A,EIF4E3,HS3ST3B1,C20orf194,LINC02045,SORCS1,PGPEP1,SOCS2,LINC02391,EQTN,CADM1,LOC105378852,FAS,DOCK2,…	22279548
G471	significant	Italian (Central)	rs73598374,rs1800629,rs361525	ADA,TNF	21865054
G472	significant	Chinese	rs1042718,rs1042719	ADRB2	23020224
G476	significant	Danish, German, Dutch	rs405509,rs440446,rs769449	APOE	22234866
G477	significant	Danish, German, Dutch	rs5882,rs9923854,rs1800777,rs1800774,rs4784744,rs289714,rs5883,rs9930761	CETP	22234866
G478	significant	Danish, German, Dutch	rs12770830,rs17268499,rs7905174,rs9787671	HSPA14	22234866
G479	significant	Danish	rs11235972,rs3781907	UCP3	22743239
G480	significant	European and American (Caucasian)	rs429358,rs7412	APOE	21498624
G487	significant	Chinese (Guangxi Bama)	mt146T,mt146C		22729909
G488	significant	Chinese (Han)	rs2755209,rs2755213	FOXO1	20884733
G489	significant	Chinese (Han)	rs2253310,rs2802292,rs4946936	FOXO3	20884733
G490	significant	Italian	rs2229765,rs1805097,rs660339,rs659366	IGF1R,IRS2,UCP2	21340542
G493	significant	Korean	rs3811952,rs155979,rs3762985	PCSK1	19641380
G494	significant	Korean	rs2072454,rs2293347,rs3807362,rs884225	EGFR	19641380
G495	significant	Korean	rs327519,rs712700,rs327517	PAX4	19641380
G496	significant	Korean	rs1562818,rs1980042,rs1027989,rs1546518,rs3968371,rs1979128,rs1450740,rs1450741	LYN	19641380
G497	significant	Italian (Northern) and Japanese	rs422858,rs275653	AGTR1	22569962
G499	significant	Italian (Southern)	A-3826G,C-3740A	UCP1	21827845
G500	significant	Italian (Southern)	rs1800849,rs15763	UCP3	22216339
G503	significant	Spanish	rs2107538,rs2280789	CCL5	22265023
G509	significant	Ashkenazi Jewish	rs2866164,rs5882,rs2542052,rs56354395	MTTP,CETP,APOC3,ADIPOQ	22496539
G512	significant	Danish	rs13217795,rs2764264,rs479744,rs9400239,rs12206094,rs13220810,rs7762395,rs9486902	FOXO3	20849522
G514	significant	Chinese (Han)	rs3758391,rs4746720	SIRT1	20633545
G517	significant	Italian	-308G/A,rs1800629	TNF	18511747
G522	significant	Irish	16389g,16000g	TP53	11404057
G524	significant	Danish	rs1800795,rs1800797	IL6	15130757
G531	significant	Danish	rs121918095,rs28933981	TTR	23580146
G532	significant	Danish	rs11548670,rs11695633,rs4147719,rs6435324,rs6435326	NDUFS1	24462499
G533	significant	Danish	rs2758331,rs2842980,rs5746136,rs5746151,rs911847	SOD2	24462499
G534	significant	Danish	rs11235972,rs1685354,rs3781907,s647126	UCP3	24462499
G536	significant	Italian	E2,E3,E4	DBT,DLD,UBE4B	24534555
G537	significant	Japanese	E2,E3,E4	DBT,DLD,UBE4B	24534555
G538	significant	Italian (Southern)	rs1981429,rs2251252	SDC4	26254886
G539	significant	American	rs10877013,rs10877015,rs923829,rs6581155,rs3847663,rs10784033,rs10877403,rs7301866,rs1733676,rs7133474	METTL1,EEF1AKMT3,TSFM	25682868
G542	significant	Italian (Northern)	rs4980329,rs11555236	SIRT3	23839864
G544	significant	Danish	rs10861197,rs10861203,rs17202060,rs4445711,rs4964728,rs4964735,rs4964778,rs7301631,rs7310505,rs7310815,rs7962759,rs10047589,rs10778318,rs10861169,rs10861171	TXNRD1	24462499
551	significant	Italian	Hinf347	APOA4	9622284
555	significant	Chinese	E4	UBE4B	24746514
556	significant	American (Caucasian)	rs1042714	ADRB2	20399803
559	significant	French	E2/E3/E4	APOE	8136829
340		Italian (Southern)	rs6166	FSHR	22985084
G481		American (Caucasian)	rs10493513,rs10493514,rs6689491,rs6657082,rs1405051,rs10493515,rs10493518,rs10493517		17903295
