# Supplementary material for: Characteristics of circulating small noncoding RNAs in plasma and serum during human aging
Source: Aging Med (Milton). 2023 Feb 22;6(1):35–48. doi: 10.1002/agm2.12241 (PMC10000275; doi:10.1002/agm2.12241)
Supplement: Supplementary file 15 — Table S10. [file AGM2-6-35-s004.xlsx]

## Sheet: Sheet1
	Table S10. Parameter setting for ensemble learners
	Dataset	Parameter	Regressor	Value
	MIC_plasma	Num of Estimator	AdaBoost	200
			GB	100
			RF	100
	MIC_serum	Num of Estimator	AdaBoost	200
			GB	200
			RF	200
